# Supplementary material for: Genome-Wide Analyses and Functional Classification of Proline Repeat-Rich Proteins: Potential Role of eIF5A in Eukaryotic Evolution
Source: PLoS One. 2014 Nov 3;9(11):e111800. doi: 10.1371/journal.pone.0111800 (PMC4218817; doi:10.1371/journal.pone.0111800)
Supplement: Table S1 — The total numbers of PPP/PPG motif, ORFs, amino acids and the frequencies of PPP/PPG motifs in the whole proteome of each organism. (XLSX) [file pone.0111800.s002.xlsx]

## Sheet: Sheet1
Table S1. The total numbers of PPP/PPG motif, ORFs, amino acids and the frequencies of PPP/PPG motifs in the whole proteome of each organism.
#	Species	Total no. of PPP motif	Total no. of PPG motif	Total no. of ORFs	Total no. of amino acids	PPP Frequency	PPG Frequency
1	Methanocaldococcus infernus	7	42	1439	407002	1.71989e-05	0.000103194
2	Pyrococcus asbyssi	6	109	1784	539209	1.11274e-05	0.000202148
3	Thermococcus barophilus	7	85	2265	631540	1.1084e-05	0.000134592
4	Metalloshaera asbyssi	47	82	2029	537700	8.74093e-05	0.000152501
5	Halophilic archaeon	70	188	3476	1003643	6.97459e-05	0.000187318
6	Sulfolobus islandicus	65	88	2723	762397	8.52574e-05	0.000115425
7	Streptococcus pneumoniae	6	14	2248	560358	1.07074e-05	2.4984e-05
8	Fusobacterium necrophorum	5	21	1833	555220	9.00544e-06	3.78228e-05
9	Escherichia coli	100	183	4144	1312586	7.61855e-05	0.000139419
10	Yersinia pestis	104	135	3979	1181004	8.80607e-05	0.00011431
11	Salmonella_enterica	124	197	4510	1331504	9.31278e-05	0.000147953
12	Trichomonas vaginalis	5106	2021	59672	18306514	0.000278917	0.000110398
13	Dictyostelium discoideum	960	673	11520	5229854	0.000183562	0.000128684
14	Giardia lamblia	712	521	7364	3259432	0.000218443	0.000159844
15	Saccharomyces cerevisiae (yeast)	597	304	5077	2587553	0.00023072	0.000117486
16	Schizosaccharomyces cryophilus	644	297	5180	2343690	0.00027478	0.000126723
17	Schizosaccharomyces pombe	558	306	5144	2387769	0.000233691	0.000128153
18	Aspergillus flavus	2810	1555	13487	5685546	0.000494236	0.000273501
19	Agaricus bisporus (mashroom)	8107	2857	21726	9062118	0.000894603	0.000315268
20	Populus trichocarpa (cottonwood)	8663	3458	45778	17183170	0.000504156	0.000201243
21	Arabidopsis Thaliana	6523	2216	26751	11127677	0.000586196	0.000199143
22	Oriza sativa (rice)	15736	4453	42346	13854281	0.00113582	0.000321417
23	Ascidiacea (seasquirt)	2123	1409	17289	5770889	0.000367881	0.000244156
24	Amphimedon queenslandica	8852	3455	29883	11736162	0.00075425	0.000294389
25	Nasonia vitripennis	4044	1772	17174	8094169	0.000499619	0.000218923
26	Drosophila melanogaster (fruit fly)	5512	2127	13882	7421447	0.000742712	0.000286602
27	Anopheles gombiae	5170	2578	14667	7900805	0.000654364	0.000326296
28	Caenorhabditis elegans	7591	4039	30446	13591341	0.000558517	0.000297175
29	Xenopus laevis (clawed frog)	6342	4647	22718	12191516	0.000520198	0.000381167
30	Danio rerio (zebrafish)	12599	8461	48153	21683216	0.000581048	0.00039021
31	Anolis carolinensis (anole lizard)	6562	4509	19177	10157986	0.000645994	0.000443887
32	Gallus gallus (chicken)	5939	4634	16354	9098602	0.000652738	0.000509309
33	Mus musculus (mouse)	8282	6218	21412	11111878	0.000745329	0.000559581
34	Bos taurus (cow)	9522	7678	22118	11829781	0.000804918	0.00064904
35	Homo sapiens (human)	9097	6978	19369	10993264	0.000827507	0.000634752
