# Supplementary material for: Genome-Wide Analyses and Functional Classification of Proline Repeat-Rich Proteins: Potential Role of eIF5A in Eukaryotic Evolution
Source: PLoS One. 2014 Nov 3;9(11):e111800. doi: 10.1371/journal.pone.0111800 (PMC4218817; doi:10.1371/journal.pone.0111800)
Supplement: Table S3 — M. cuprina proteins with ≥1 PPG units. (XLSX) [file pone.0111800.s004.xlsx]

## Sheet: PPG
#	Gene name	Description	Protein length (amino acids)	Number of PPG units
1	AEB94112	ORC complex protein Cdc6/Orc1	396	0
2	AEB94113	conserved hypothetical protein	172	0
3	AEB94114	thioesterase superfamily protein	306	0
4	AEB94115	nicotinamide-nucleotide adenylyltransferase	154	0
5	AEB94116	conserved hypothetical protein	268	0
6	AEB94117	adenylate cyclase	183	0
7	AEB94118	ribosomal RNA methyltransferase NOP2	336	0
8	AEB94119	conserved hypothetical protein	162	0
9	AEB94120	DNA repair and recombination protein RadA	324	0
10	AEB94121	histidine triad (HIT) protein	156	0
11	AEB94122	threonine dehydratase	404	0
12	AEB94123	prephenate dehydratase	185	0
13	AEB94124	AsnC family transcriptional regulator	322	0
14	AEB94125	FAD dependent oxidoreductase	470	0
15	AEB94126	adenylosuccinate synthetase	337	0
16	AEB94127	5-formaminoimidazole-4-carboxamide-1-(beta)-D-ribofuranosyl 5'-monophosphate synthetase-like protein	348	0
17	AEB94128	5-formaminoimidazole-4-carboxamide-1-(beta)-D-ribofuranosyl 5'-monophosphate synthetase	332	0
18	AEB94129	adenylosuccinate lyase	456	0
19	AEB94130	AIR synthase-like protein	312	0
20	AEB94131	radical SAM domain-containing protein	582	0
21	AEB94132	5-amino-6-(5-phosphoribosylamino)uracil reductase	207	0
22	AEB94133	conserved hypothetical protein	174	0
23	AEB94134	phosphoribosyltransferase	233	0
24	AEB94135	aspartyl/glutamyl-tRNA amidotransferase subunit B	475	0
25	AEB94136	cytidine deaminase	135	0
26	AEB94137	uracil phosphoribosyltransferase	215	0
27	AEB94138	30S ribosomal protein S28e	80	0
28	AEB94139	50S ribosomal protein L24E	61	0
29	AEB94140	nucleoside diphosphate kinase	132	0
30	AEB94141	translation initiation factor IF-2	597	0
31	AEB94142	malic enzyme (NAD+)	428	0
32	AEB94143	DNA-directed RNA polymerase subunit H	83	0
33	AEB94144	DNA-directed RNA polymerase subunit B	1124	0
34	AEB94145	DNA-directed RNA polymerase subunit A'	886	0
35	AEB94146	DNA-directed RNA polymerase subunit A''	392	0
36	AEB94147	50S ribosomal protein L30e	103	0
37	AEB94148	transcription elongation factor NusA-like protein	143	0
38	AEB94149	30S ribosomal protein S12P	146	0
39	AEB94150	conserved hypothetical protein	153	0
40	AEB94151	30S ribosomal protein S7P	193	0
41	AEB94152	elongation factor 1-alpha	435	0
42	AEB94153	30S ribosomal protein S10P	102	0
43	AEB94154	hydrogenobyrinic acid a,c-diamide synthase (glutamine-hydrolysing) / cobyrinate a,c-diamide synthase	435	0
44	AEB94155	conserved hypothetical protein	252	0
45	AEB94156	3,4-dihydroxy-2-butanone 4-phosphate synthase	203	0
46	AEB94157	riboflavin synthase	156	0
47	AEB94158	6,7-dimethyl-8-ribityllumazine synthase	149	0
48	AEB94159	GTP cyclohydrolase IIA	233	0
49	AEB94160	amidohydrolase	368	0
50	AEB94161	DNA polymerase sliding clamp subunit B	248	0
51	AEB94162	conserved hypothetical protein	98	0
52	AEB94163	conserved hypothetical protein	548	0
53	AEB94164	DEAD/DEAH box helicase domain-containing protein	905	0
54	AEB94165	50S ribosomal protein L14e	96	0
55	AEB94166	pseudouridine synthase (a subunit)	85	1
56	AEB94167	pseudouridine synthase (b subunit)	219	0
57	AEB94168	rRNA methyltransferase small	186	0
58	AEB94169	DNA polymerase sliding clamp subunit A	245	0
59	AEB94170	5-methyltetrahydropteroyltriglutamate--homocysteine methyltransferase	320	0
60	AEB94171	methionine synthase	331	0
61	AEB94172	30S ribosomal protein S15P	152	0
62	AEB94173	ribonuclease H	148	0
63	AEB94174	sirohydrochlorin cobaltochelatase	130	0
64	AEB94175	30S ribosomal protein S6e	212	1
65	AEB94176	translation initiation factor IF-2 subunit gamma	415	0
66	AEB94177	PilT domain-containing protein	124	0
67	AEB94178	DNA-directed RNA polymerase subunit E'	176	0
68	AEB94179	conserved hypothetical protein	111	0
69	AEB94180	cofactor-independent phosphoglycerate mutase	413	1
70	AEB94181	AAA family ATPase, CDC48 subfamily protein	753	2
71	AEB94182	reverse gyrase	1223	1
72	AEB94183	Nitrilase/cyanide hydratase and apolipoprotein N-acyltransferase	292	0
73	AEB94184	30S ribosomal protein S25e	107	0
74	AEB94185	transcriptional regulator, TrmB	248	0
75	AEB94186	CopG/Arc/MetJ family transcriptional regulator	48	0
76	AEB94187	tRNA (adenine-57, 58-N(1)-) methyltransferase	265	0
77	AEB94188	conserved hypothetical protein	110	0
78	AEB94189	conserved hypothetical protein	323	0
79	AEB94190	conserved hypothetical protein	117	0
80	AEB94191	aldo/keto reductase	303	0
81	AEB94192	RdgB/HAM1 family non-canonical purine NTP pyrophosphatase	184	0
82	AEB94193	Mn2+-dependent serine/threonine protein kinase	208	0
83	AEB94194	putative DNA-binding/iron metalloprotein/AP endonuclease	331	0
84	AEB94195	30S ribosomal protein S24e	114	0
85	AEB94196	ribulose-1,5-biphosphate synthetase	265	0
86	AEB94197	3-octaprenyl-4-hydroxybenzoate carboxy-lyase	202	0
87	AEB94198	conserved hypothetical protein	136	0
88	AEB94199	tRNA-splicing endonuclease subunit alpha	182	0
89	AEB94200	conserved hypothetical protein	211	0
90	AEB94201	conserved hypothetical protein	133	0
91	AEB94202	conserved hypothetical protein	115	0
92	AEB94203	glycyl-tRNA synthetase	571	0
93	AEB94204	agmatinase	262	0
94	AEB94205	DNA-directed RNA polymerase subunit P	49	0
95	AEB94206	translation initiation factor Sui1	99	0
96	AEB94207	transcription initiation factor IIB	305	0
97	AEB94208	conserved hypothetical protein	86	0
98	AEB94209	selenocysteine-specific translation elongation factor-like protein	297	0
99	AEB94210	oligopeptide/dipeptide ABC transporter, ATPase subunit	415	0
100	AEB94211	oligopeptide/dipeptide ABC transporter, ATPase subunit	452	0
101	AEB94212	binding-protein-dependent transport systems inner membrane component	296	0
102	AEB94213	binding-protein-dependent transport systems inner membrane component	347	0
103	AEB94214	extracellular solute-binding protein	910	0
104	AEB94215	bacterio-opsin activator	185	0
105	AEB94216	L-threonine O-3-phosphate decarboxylase	322	0
106	AEB94217	Ala-tRNA(Pro) hydrolase	237	0
107	AEB94218	conserved hypothetical protein	210	0
108	AEB94219	tryptophanyl-tRNA synthetase	380	0
109	AEB94220	resolvase domain-containing protein	139	0
110	AEB94221	hypothetical protein	45	0
111	AEB94222	lysine exporter protein LysE/YggA	124	0
112	AEB94223	transcriptional regulator, TrmB	115	0
113	AEB94224	conserved hypothetical protein	72	0
114	AEB94225	chromosome partitioning ATPase	302	1
115	AEB94226	nucleotide kinase-like protein	181	0
116	AEB94227	conserved hypothetical protein	53	0
117	AEB94228	rhomboid family protein	183	0
118	AEB94229	peptidase M50	207	0
119	AEB94230	conserved hypothetical protein	199	0
120	AEB94231	conserved hypothetical protein	53	0
121	AEB94232	RND superfamily drug efflux protein	808	0
122	AEB94233	conserved hypothetical protein	292	0
123	AEB94234	conserved hypothetical protein	243	0
124	AEB94235	conserved hypothetical protein	582	0
125	AEB94236	protein-L-isoaspartate(D-aspartate) O-methyltransferase	207	0
126	AEB94237	lysyl-tRNA synthetase	493	0
127	AEB94238	peptidase M50	354	0
128	AEB94239	nucleotidyltransferase-like protein	192	0
129	AEB94240	conserved hypothetical protein	79	0
130	AEB94241	radical SAM domain-containing protein	316	0
131	AEB94242	cell division protein pelota	341	0
132	AEB94243	SSU ribosomal protein S18P alanine acetyltransferase	154	1
133	AEB94244	DNA polymerase II	776	0
134	AEB94245	DNA primase	407	0
135	AEB94246	tyrosyl-tRNA synthetase	358	0
136	AEB94247	conserved hypothetical protein	102	1
137	AEB94248	conserved hypothetical protein	134	0
138	AEB94249	AIR synthase-like protein	423	0
139	AEB94250	30S ribosomal protein S13P	163	0
140	AEB94251	30S ribosomal protein S4P	180	0
141	AEB94252	30S ribosomal protein S11P	132	0
142	AEB94253	DNA-directed RNA polymerase, subunit D	262	0
143	AEB94254	50S ribosomal protein L18e	117	0
144	AEB94255	50S ribosomal protein L13P	147	0
145	AEB94256	30S ribosomal protein S9P	137	0
146	AEB94257	DNA-directed RNA polymerase subunit N	66	0
147	AEB94258	30S ribosomal protein S2	225	0
148	AEB94259	conserved hypothetical protein	263	0
149	AEB94260	conserved hypothetical protein	180	1
150	AEB94261	aspartate/glutamate/uridylate kinase	224	0
151	AEB94262	isopentenyl pyrophosphate isomerase	366	0
152	AEB94263	geranyltranstransferase	327	0
153	AEB94264	glycosyl transferase family protein	320	0
154	AEB94265	50S ribosomal protein L7Ae	125	0
155	AEB94266	glutamyl-tRNA synthetase	565	0
156	AEB94267	SPP-like hydrolase	222	0
157	AEB94268	metal dependent phosphohydrolase	388	0
158	AEB94269	conserved hypothetical protein	64	0
159	AEB94270	conserved hypothetical protein	332	0
160	AEB94271	methionine aminopeptidase	297	0
161	AEB94272	metal-dependent hydrolase	211	0
162	AEB94273	phenylalanyl-tRNA synthetase subunit alpha	466	0
163	AEB94274	phenylalanyl-tRNA synthetase subunit beta	543	0
164	AEB94275	alpha/beta hydrolase fold protein	245	0
165	AEB94276	competence damage-inducible protein A	263	0
166	AEB94277	GntR family transcriptional regulator	401	0
167	AEB94278	alcohol dehydrogenase	277	0
168	AEB94279	conserved hypothetical protein	118	0
169	AEB94280	conserved hypothetical protein	127	0
170	AEB94281	conserved hypothetical protein	233	0
171	AEB94282	signal transduction protein	300	0
172	AEB94283	ATP-dependent helicase	873	0
173	AEB94284	glycosyl transferase family protein	468	0
174	AEB94285	nuclease	187	0
175	AEB94286	DNA-(apurinic or apyrimidinic site) lyase	224	0
176	AEB94287	conserved hypothetical protein	87	0
177	AEB94288	precorrin-6B methylase 2-like protein	182	0
178	AEB94289	conserved hypothetical protein	90	0
179	AEB94290	conserved hypothetical protein	140	0
180	AEB94291	conserved hypothetical protein	534	0
181	AEB94292	type II secretion system protein E	476	0
182	AEB94293	conserved hypothetical protein	655	0
183	AEB94294	precorrin-6Y C5,15-methyltransferase (decarboxylating)	212	0
184	AEB94295	cobalamin biosynthesis protein CbiD	382	0
185	AEB94296	Fmu (Sun) domain-containing protein	356	0
186	AEB94297	precorrin-8X methylmutase	187	0
187	AEB94298	hypothetical protein	42	0
188	AEB94299	conserved hypothetical protein	209	0
189	AEB94300	conserved hypothetical protein	297	0
190	AEB94301	prenyltransferase	60	0
191	AEB94302	prenyltransferase	197	0
192	AEB94303	putative alpha-isopropylmalate/homocitrate synthase family transferase	523	0
193	AEB94304	conserved hypothetical protein	166	0
194	AEB94305	ABC-type Fe3+-hydroxamate transport system periplasmic component-like protein	273	0
195	AEB94306	uroporphyrin-III C/tetrapyrrole methyltransferase	214	0
196	AEB94307	cobalamin (vitamin B12) biosynthesis CbiG protein	305	0
197	AEB94308	peptidase A24B, FlaK-like protein	223	0
198	AEB94309	hydrogenobyrinic acid a,c-diamide cobaltochelatase	1152	0
199	AEB94310	protoporphyrin IX magnesium-chelatase	607	0
200	AEB94311	acyl-CoA dehydrogenase domain-containing protein	378	0
201	AEB94312	citrate transporter	423	0
202	AEB94313	major facilitator transporter	385	0
203	AEB94314	thioesterase superfamily protein	288	0
204	AEB94315	conserved hypothetical protein	139	0
205	AEB94316	AAA ATPase	599	0
206	AEB94317	conserved hypothetical protein	362	0
207	AEB94318	NADPH\x3asulfur oxidoreductase	434	0
208	AEB94319	conserved hypothetical protein	145	0
209	AEB94320	cysteinyl-tRNA synthetase	466	0
210	AEB94321	NUDIX hydrolase	122	0
211	AEB94322	conserved hypothetical protein	419	0
212	AEB94323	Glu/Leu/Phe/Val dehydrogenase, C terminal protein	421	0
213	AEB94324	conserved hypothetical protein	90	0
214	AEB94325	ATPase-like protein	494	0
215	AEB94326	short-chain dehydrogenase/reductase SDR	259	0
216	AEB94327	phage SPO1 DNA polymerase-related protein	206	0
217	AEB94328	major facilitator transporter	378	0
218	AEB94329	major facilitator transporter	88	0
219	AEB94330	conserved hypothetical protein	173	0
220	AEB94331	conserved hypothetical protein	103	0
221	AEB94332	conserved hypothetical protein	289	0
222	AEB94333	conserved hypothetical protein	191	0
223	AEB94334	iron dependent repressor	130	0
224	AEB94335	sodium/hydrogen exchanger	507	0
225	AEB94336	dihydrodipicolinate synthase	287	0
226	AEB94337	conserved hypothetical protein	222	1
227	AEB94338	P-loop ATPase/GTPase-like protein	265	0
228	AEB94339	conserved hypothetical protein	191	0
229	AEB94340	FAD-dependent pyridine nucleotide-disulfide oxidoreductase	409	0
230	AEB94341	alpha/beta fold family hydrolase/acetyltransferase-like protein	195	0
231	AEB94342	conserved hypothetical protein	211	0
232	AEB94343	LAO/AO transport system ATPase	314	0
233	AEB94344	methylmalonyl-CoA mutase beta subunit	139	0
234	AEB94345	conserved hypothetical protein	89	0
235	AEB94346	conserved hypothetical protein	119	0
236	AEB94347	GTPase or GTP-binding protein-like protein	327	0
237	AEB94348	conserved hypothetical protein	182	0
238	AEB94349	AAA ATPase	180	0
239	AEB94350	conserved hypothetical protein	165	0
240	AEB94351	conserved hypothetical protein	110	0
241	AEB94352	conserved hypothetical protein	72	0
242	AEB94353	replicative DNA helicase Mcm	686	0
243	AEB94354	conserved hypothetical protein	180	0
244	AEB94355	conserved hypothetical protein	190	0
245	AEB94356	cell division control protein 6	417	0
246	AEB94357	putative molybdenum cofactor biosynthesis protein MoaC	142	0
247	AEB94358	replication factor C large subunit	437	1
248	AEB94359	replication factor C small subunit	325	1
249	AEB94360	PBP family phospholipid-binding protein	150	0
250	AEB94361	proteasome endopeptidase complex	217	0
251	AEB94362	regulatory protein, ArsR	117	0
252	AEB94363	conserved hypothetical protein	95	0
253	AEB94364	cytochrome c oxidase, subunit I	585	0
254	AEB94365	conserved hypothetical protein	340	0
255	AEB94366	conserved hypothetical protein	62	0
256	AEB94367	TatD-related deoxyribonuclease	253	0
257	AEB94368	AbrB family transcriptional regulator	54	0
258	AEB94369	transcriptional regulator, TrmB	132	0
259	AEB94370	amidohydrolase	408	0
260	AEB94371	putative ATP binding protein	181	0
261	AEB94372	molybdopterin-guanine dinucleotide biosynthesis protein A-like protein	192	0
262	AEB94373	MoeA domain-containing protein	384	0
263	AEB94374	molybdopterin-guanine dinucleotide biosynthesis protein B	174	0
264	AEB94375	signal-transduction protein	198	0
265	AEB94376	methyltransferase type 11	232	0
266	AEB94377	conserved hypothetical protein	133	0
267	AEB94378	conserved hypothetical protein	141	0
268	AEB94379	conserved hypothetical protein	82	0
269	AEB94380	FeoA family protein	213	0
270	AEB94381	conserved hypothetical protein	114	0
271	AEB94382	hydroxypyruvate reductase	394	0
272	AEB94383	NADH-quinone oxidoreductase, B subunit	170	0
273	AEB94384	translation factor SUA5	350	0
274	AEB94385	biotin--acetyl-CoA-carboxylase ligase	227	0
275	AEB94386	pyridine nucleotide-disulfide oxidoreductase dimerization region	409	0
276	AEB94387	UspA domain-containing protein	141	0
277	AEB94388	peptidase U62, modulator of DNA gyrase	409	0
278	AEB94389	peptidase U62, modulator of DNA gyrase	446	0
279	AEB94390	CopG family transcriptional regulator	130	0
280	AEB94391	phosphoenolpyruvate synthase	217	1
281	AEB94392	homoserine dehydrogenase	312	0
282	AEB94393	protoheme IX farnesyltransferase	285	0
283	AEB94394	3-Hydroxypropionyl-CoA dehydratase	259	0
284	AEB94395	conserved hypothetical protein	187	0
285	AEB94396	radical SAM domain-containing protein	351	0
286	AEB94397	conserved hypothetical protein	161	0
287	AEB94398	conserved hypothetical protein	128	1
288	AEB94399	conserved hypothetical protein	182	0
289	AEB94400	cupin 2 domain-containing protein	181	0
290	AEB94401	Malonate semialdehyde reductase (NADPH)	315	0
291	AEB94402	haloacid dehalogenase superfamily protein	201	0
292	AEB94403	L-2-aminoadipate N-acetyltransferase	281	0
293	AEB94404	carbamoyl phosphate synthase large subunit	1046	0
294	AEB94405	carbamoyl phosphate synthase small subunit	373	0
295	AEB94406	argininosuccinate lyase	448	0
296	AEB94407	argininosuccinate synthase	393	0
297	AEB94408	conserved hypothetical protein	148	0
298	AEB94409	phosphoribosylaminoimidazole synthetase	323	0
299	AEB94410	phosphoribosylamine--glycine ligase	477	0
300	AEB94411	amidophosphoribosyltransferase	401	0
301	AEB94412	amidophosphoribosyltransferase	444	0
302	AEB94413	phosphoribosylformylglycinamidine synthase II	703	0
303	AEB94414	phosphoribosylformylglycinamidine synthase I	222	0
304	AEB94415	conserved hypothetical protein	89	0
305	AEB94416	phosphoribosylaminoimidazole-succinocarboxamide synthase	234	0
306	AEB94417	methionyl-tRNA synthetase, beta subunit	112	0
307	AEB94418	small GTP-binding protein	331	0
308	AEB94419	radical SAM domain-containing protein	210	0
309	AEB94420	conserved hypothetical protein	122	0
310	AEB94421	dihydrolipoamide dehydrogenase	449	0
311	AEB94422	regulatory protein, ArsR	109	0
312	AEB94423	conserved hypothetical protein	164	0
313	AEB94424	phosphate uptake regulator, PhoU	303	0
314	AEB94425	conserved hypothetical protein	213	0
315	AEB94426	orotidine-5'-phosphate decarboxylase	216	0
316	AEB94427	orotate phosphoribosyltransferase	191	0
317	AEB94428	aspartate carbamoyltransferase catalytic subunit	298	0
318	AEB94429	aspartate carbamoyltransferase regulatory subunit	155	0
319	AEB94430	conserved hypothetical protein	195	0
320	AEB94431	dihydroorotase	375	1
321	AEB94432	dihydroorotate oxidase B, catalytic subunit	290	0
322	AEB94433	conserved hypothetical protein	99	0
323	AEB94434	conserved hypothetical protein	106	0
324	AEB94435	multiple antibiotic resistance (MarC)-related protein	200	0
325	AEB94436	AsnC family transcriptional regulator	156	0
326	AEB94437	DNA-directed RNA polymerase, subunit M	101	0
327	AEB94438	conserved hypothetical protein	76	0
328	AEB94439	radical SAM domain-containing protein	503	0
329	AEB94440	seryl-tRNA synthetase	441	0
330	AEB94441	conserved hypothetical protein	136	0
331	AEB94442	phosphoribosyl-AMP cyclohydrolase	121	0
332	AEB94443	imidazole glycerol phosphate synthase subunit HisH	195	0
333	AEB94444	phosphoribosyl-ATP pyrophosphatase	93	0
334	AEB94445	histidinol dehydrogenase	395	0
335	AEB94446	imidazole glycerol phosphate synthase subunit HisF	251	0
336	AEB94447	imidazoleglycerol-phosphate dehydratase	193	0
337	AEB94448	1-(5-phosphoribosyl)-5-[(5-phosphoribosylamino)methylideneamino] imidazole-4-carboxamide	229	0
338	AEB94449	ATP phosphoribosyltransferase	285	0
339	AEB94450	histidinol phosphate aminotransferase	345	0
340	AEB94451	conserved hypothetical protein	192	0
341	AEB94452	leucyl-tRNA synthetase	952	0
342	AEB94453	ATP\x3acob(I)alamin adenosyltransferase	175	0
343	AEB94454	PP-loop domain-containing protein	316	0
344	AEB94455	conserved hypothetical protein	93	0
345	AEB94456	S-adenosylmethionine decarboxylase proenzyme	129	0
346	AEB94457	conserved hypothetical protein	215	0
347	AEB94458	conserved hypothetical protein	66	0
348	AEB94459	(S)-2,3-di-O-geranylgeranylglyceryl phosphate synthase	284	0
349	AEB94460	conserved hypothetical protein	288	0
350	AEB94461	GTP-binding protein YlqF	265	0
351	AEB94462	magnesium-dependent phosphatase-1	159	0
352	AEB94463	acetolactate synthase catalytic subunit	572	1
353	AEB94464	conserved hypothetical protein	127	0
354	AEB94465	ketol-acid reductoisomerase	335	0
355	AEB94466	holliday junction resolvase	142	0
356	AEB94467	ATPase	501	0
357	AEB94468	glutamine amidotransferase subunit PdxT	198	0
358	AEB94469	pyridoxal biosynthesis lyase PdxS	337	0
359	AEB94470	30S ribosomal protein S26e	104	0
360	AEB94471	prolyl-tRNA synthetase	480	0
361	AEB94472	V-type ATP synthase subunit K	103	0
362	AEB94473	hypothetical protein	53	0
363	AEB94474	V-type ATP synthase subunit D	213	0
364	AEB94475	V-type ATP synthase subunit B	466	0
365	AEB94476	V-type ATP synthase subunit A	591	1
366	AEB94477	H+-transporting two-sector ATPase, E subunit	192	0
367	AEB94478	vacuolar H+-transporting two-sector ATPase, F subunit	100	0
368	AEB94479	V-type ATP synthase subunit I	697	0
369	AEB94480	methionyl-tRNA synthetase	568	0
370	AEB94481	DNA primase large subunit	304	0
371	AEB94482	CDP-alcohol phosphatidyltransferase	191	0
372	AEB94483	conserved hypothetical protein	104	0
373	AEB94484	conserved hypothetical protein	165	0
374	AEB94485	conserved hypothetical protein	147	0
375	AEB94486	DNA polymerase I	871	0
376	AEB94487	conserved hypothetical protein	776	0
377	AEB94488	L-myo-inositol-1-phosphate synthase	341	0
378	AEB94489	NADH dehydrogenase subunit N	367	0
379	AEB94490	NADH dehydrogenase (quinone)	1151	0
380	AEB94491	NADH-ubiquinone oxidoreductase, chain 4L	94	0
381	AEB94492	NADH-ubiquinone/plastoquinone oxidoreductase, chain 6	154	0
382	AEB94493	NADH dehydrogenase subunit I	169	0
383	AEB94494	NADH dehydrogenase subunit H	322	0
384	AEB94495	NADH dehydrogenase subunit D	392	0
385	AEB94496	NADH dehydrogenase subunit C	160	0
386	AEB94497	NADH dehydrogenase subunit A	129	0
387	AEB94498	thymidylate synthase, flavin-dependent	251	0
388	AEB94499	conserved hypothetical protein	113	0
389	AEB94500	conserved hypothetical protein	378	0
390	AEB94501	conserved hypothetical protein	228	0
391	AEB94502	nucleotidyl transferase	357	0
392	AEB94503	superoxide dismutase	210	0
393	AEB94504	conserved hypothetical protein	618	0
394	AEB94505	conserved hypothetical protein	75	0
395	AEB94506	glutamate synthase (NADPH) GltB1 subunit / glutamate synthase (NADPH) GltB3 subunit	644	0
396	AEB94507	glutamate synthase (NADPH) GltB2 subunit	712	0
397	AEB94508	conserved hypothetical protein	82	0
398	AEB94509	conserved hypothetical protein	334	0
399	AEB94510	conserved hypothetical protein	309	0
400	AEB94511	UBA/THIF-type NAD/FAD binding protein	282	0
401	AEB94512	transketolase subunit A	273	0
402	AEB94513	transketolase subunit B	312	0
403	AEB94514	chorismate mutase / prephenate dehydrogenase	344	0
404	AEB94515	3-deoxy-7-phosphoheptulonate synthase	329	0
405	AEB94516	3-dehydroquinate synthase	348	0
406	AEB94517	shikimate dehydrogenase	184	0
407	AEB94518	chorismate synthase	389	0
408	AEB94519	shikimate kinase	262	0
409	AEB94520	3-phosphoshikimate 1-carboxyvinyltransferase	399	0
410	AEB94521	3-dehydroquinate dehydratase	207	0
411	AEB94522	Rieske (2Fe-2S) domain-containing protein	101	0
412	AEB94523	conserved hypothetical protein	96	0
413	AEB94524	DEAD_2 domain-containing protein	546	0
414	AEB94525	thioredoxin/glutaredoxin-like protein	256	0
415	AEB94526	50S ribosomal protein L10e	174	0
416	AEB94527	diphthamide biosynthesis protein	332	0
417	AEB94528	exosome complex RNA-binding protein Csl4	191	0
418	AEB94529	DNA-directed RNA polymerase, subunit L	90	0
419	AEB94530	conserved hypothetical protein	77	0
420	AEB94531	DNA-directed RNA polymerase, subunit M	110	0
421	AEB94532	nucleotidyl transferase	221	0
422	AEB94533	bifunctional phosphoglucose/phosphomannose isomerase	271	0
423	AEB94534	glycosyl transferase family 2	289	0
424	AEB94535	glycosyl transferase, group 1	347	0
425	AEB94536	conserved hypothetical protein	410	0
426	AEB94537	conserved hypothetical protein	1364	0
427	AEB94538	oligosaccharyl transferase, STT3 subunit	732	0
428	AEB94539	50S ribosomal protein L44e	95	0
429	AEB94540	SSU ribosomal protein S27E	65	0
430	AEB94541	translation initiation factor IF-2 subunit alpha	255	0
431	AEB94542	nucleolar RNA-binding protein Nop10p	53	0
432	AEB94543	ornithine cyclodeaminase	297	0
433	AEB94544	protein kinase	778	0
434	AEB94545	conserved hypothetical protein	166	0
435	AEB94546	conserved hypothetical protein	87	0
436	AEB94547	hypothetical protein	46	0
437	AEB94548	DNA primase small subunit	308	0
438	AEB94549	proliferating cell nuclear antigen	243	0
439	AEB94550	GTPase	254	0
440	AEB94551	ribose-phosphate pyrophosphokinase	290	0
441	AEB94552	putative RNA methylase	305	0
442	AEB94553	ribonuclease Z	291	0
443	AEB94554	conserved hypothetical protein	143	0
444	AEB94555	dephospho-CoA kinase-like protein	167	0
445	AEB94556	2'-5' RNA ligase	195	0
446	AEB94557	tRNA CCA-pyrophosphorylase	414	0
447	AEB94558	Ser/Thr protein kinase-like protein	196	0
448	AEB94559	conserved hypothetical protein	68	0
449	AEB94560	TatD-related deoxyribonuclease	204	0
450	AEB94561	short-chain dehydrogenase/reductase SDR	243	0
451	AEB94562	fumarylacetoacetate (FAA) hydrolase	284	0
452	AEB94563	4-hydroxyphenylacetate 3-hydroxylase	493	0
453	AEB94564	3,4-dihydroxyphenylacetate 2,3-dioxygenase	314	0
454	AEB94565	bacterio-opsin activator	211	0
455	AEB94566	major facilitator transporter	433	0
456	AEB94567	major facilitator transporter	43	0
457	AEB94568	conserved hypothetical protein	444	0
458	AEB94569	2-isopropylmalate synthase	460	0
459	AEB94570	hypothetical protein	39	0
460	AEB94571	conserved hypothetical protein	91	0
461	AEB94572	uridylate kinase	224	0
462	AEB94573	conserved hypothetical protein	59	0
463	AEB94574	short-chain dehydrogenase/reductase SDR	265	0
464	AEB94575	hypothetical protein	63	0
465	AEB94576	6-phosphogluconate dehydrogenase, NAD-binding protein	288	0
466	AEB94577	putative pseudouridylate synthase	325	0
467	AEB94578	signal recognition particle subunit FFH/SRP54 (srp54)	446	0
468	AEB94579	translation initiation factor IF-5A	131	0
469	AEB94580	conserved hypothetical protein	56	0
470	AEB94581	DNA topoisomerase VI subunit A	386	0
471	AEB94582	DNA topoisomerase VI subunit B	531	0
472	AEB94583	putative deoxyhypusine synthase	310	0
473	AEB94584	conserved hypothetical protein	460	1
474	AEB94585	conserved hypothetical protein	58	0
475	AEB94586	DEAD/DEAH box helicase domain-containing protein	928	0
476	AEB94587	Alba, DNA/RNA-binding protein	88	0
477	AEB94588	reverse gyrase	1149	0
478	AEB94589	DNA/RNA-binding protein albA	98	0
479	AEB94590	conserved hypothetical protein	106	0
480	AEB94591	conserved hypothetical protein	155	0
481	AEB94592	DNA repair helicase RAD25	538	0
482	AEB94593	conserved hypothetical protein	115	0
483	AEB94594	CutA1 divalent ion tolerance protein	107	0
484	AEB94595	aspartyl/glutamyl-tRNA amidotransferase subunit C	99	0
485	AEB94596	aspartyl/glutamyl-tRNA amidotransferase subunit A	470	0
486	AEB94597	tRNA-modifying enzyme	279	0
487	AEB94598	conserved hypothetical protein	217	0
488	AEB94599	cytidyltransferase-like protein	217	0
489	AEB94600	diphthine synthase	254	0
490	AEB94601	phosphoesterase, putative	248	0
491	AEB94602	transcription initiation factor IIB	304	0
492	AEB94603	H/ACA RNA-protein complex component Gar1	92	0
493	AEB94604	conserved hypothetical protein	302	0
494	AEB94605	conserved hypothetical protein	347	0
495	AEB94606	transcription factor	167	0
496	AEB94607	conserved hypothetical protein	71	0
497	AEB94608	conserved hypothetical protein	123	0
498	AEB94609	N(2),N(2)-dimethylguanosine tRNA methyltransferase	372	0
499	AEB94610	helix-turn-helix domain-containing protein	300	0
500	AEB94611	conserved hypothetical protein	136	0
501	AEB94612	fibrillarin	233	0
502	AEB94613	C/D box methylation guide ribonucleoprotein complex aNOP56 subunit	408	0
503	AEB94614	30S ribosomal protein S30e	57	0
504	AEB94615	glutamyl-tRNA(Gln) amidotransferase subunit D	438	0
505	AEB94616	glutamyl-tRNA(Gln) amidotransferase subunit E	630	0
506	AEB94617	conserved hypothetical protein	340	0
507	AEB94618	conserved hypothetical protein	111	0
508	AEB94619	ribonucleoside-diphosphate reductase, adenosylcobalamin-dependent	820	0
509	AEB94620	arginyl-tRNA synthetase	619	0
510	AEB94621	conserved hypothetical protein	66	0
511	AEB94622	conserved hypothetical protein	107	0
512	AEB94623	conserved hypothetical protein	98	0
513	AEB94624	conserved hypothetical protein	117	0
514	AEB94625	thermosome	562	0
515	AEB94626	conserved hypothetical protein	257	0
516	AEB94627	conserved hypothetical protein	108	0
517	AEB94628	conserved hypothetical protein	237	0
518	AEB94629	ATP-NAD/AcoX kinase	353	0
519	AEB94630	conserved hypothetical protein	206	0
520	AEB94631	ornithine carbamoyltransferase	308	0
521	AEB94632	conserved hypothetical protein	409	0
522	AEB94633	phosphotransferase domain-containing protein	220	0
523	AEB94634	aspartate-semialdehyde dehydrogenase	348	0
524	AEB94635	aspartate kinase	444	0
525	AEB94636	threonine synthase	368	0
526	AEB94637	3-octaprenyl-4hydroxybenzoate decarboxylase	478	1
527	AEB94638	conserved hypothetical protein	90	0
528	AEB94639	Snf7	221	0
529	AEB94640	phosphoenolpyruvate synthase	777	1
530	AEB94641	myo-inositol-1-phosphate synthase	358	0
531	AEB94642	acylphosphatase	103	0
532	AEB94643	hypothetical protein	37	0
533	AEB94644	tryptophan synthase subunit beta	421	0
534	AEB94645	tryptophan synthase subunit alpha	243	0
535	AEB94646	anthranilate phosphoribosyltransferase TrpD-like protein	343	0
536	AEB94647	phosphoribosylanthranilate isomerase TrpF-like protein	193	0
537	AEB94648	anthranilate synthase component I	400	0
538	AEB94649	anthranilate synthase component II	193	0
539	AEB94650	indole-3-glycerol-phosphate synthase	250	0
540	AEB94651	aspartate aminotransferase	396	0
541	AEB94652	valyl-tRNA synthetase	808	0
542	AEB94653	dehydrogenase (flavoprotein)-like protein	325	0
543	AEB94654	conserved hypothetical protein	125	0
544	AEB94655	conserved hypothetical protein	103	0
545	AEB94656	conserved hypothetical protein	97	0
546	AEB94657	conserved hypothetical protein	72	0
547	AEB94658	conserved hypothetical protein	183	0
548	AEB94659	N-glycosylase/DNA lyase	176	0
549	AEB94660	D-3-phosphoglycerate dehydrogenase	317	0
550	AEB94661	aminotransferase, class V	372	0
551	AEB94662	DNA-directed RNA polymerase, subunit K	54	0
552	AEB94663	ATPase central domain-containing protein	369	1
553	AEB94664	conserved hypothetical protein	244	0
554	AEB94665	conserved hypothetical protein	239	0
555	AEB94666	conserved hypothetical protein	82	0
556	AEB94667	phosphopyruvate hydratase	419	0
557	AEB94668	conserved hypothetical protein	106	0
558	AEB94669	peptidase S26B, signal peptidase	111	0
559	AEB94670	glycine dehydrogenase subunit 2	501	0
560	AEB94671	glycine dehydrogenase subunit 1	447	0
561	AEB94672	glycine cleavage system aminomethyltransferase T	347	0
562	AEB94673	glycine cleavage system protein H	135	0
563	AEB94674	conserved hypothetical protein	203	0
564	AEB94675	conserved hypothetical protein	124	0
565	AEB94676	SpoVT/AbrB domain-containing protein	326	0
566	AEB94677	FeS assembly ATPase SufC	248	0
567	AEB94678	FeS assembly protein SufB	483	0
568	AEB94679	SufBD protein	377	0
569	AEB94680	conserved hypothetical protein	247	0
570	AEB94681	phosphoglycerate kinase	407	0
571	AEB94682	glyceraldehyde-3-phosphate dehydrogenase (NADPH)	340	0
572	AEB94683	UspA domain-containing protein	135	0
573	AEB94684	serine hydroxymethyltransferase	431	0
574	AEB94685	3-hydroxy-3-methylglutaryl-coenzyme A reductase	410	1
575	AEB94686	conserved hypothetical protein	135	0
576	AEB94687	acetoacetyl-CoA beta-ketothiolase	360	0
577	AEB94688	conserved hypothetical protein	348	0
578	AEB94689	S-adenosylmethionine decarboxylase proenzyme	128	0
579	AEB94690	conserved hypothetical protein	145	0
580	AEB94691	conserved hypothetical protein	474	0
581	AEB94692	conserved hypothetical protein	515	0
582	AEB94693	conserved hypothetical protein	182	0
583	AEB94694	conserved hypothetical protein	449	0
584	AEB94695	conserved hypothetical protein	188	0
585	AEB94696	alanyl-tRNA synthetase	903	0
586	AEB94697	50S ribosomal protein L12P	102	0
587	AEB94698	acidic ribosomal protein P0	330	0
588	AEB94699	50S ribosomal protein L1P	218	0
589	AEB94700	50S ribosomal protein L11P	167	0
590	AEB94701	transcription antitermination protein NusG	153	0
591	AEB94702	preprotein translocase subunit SecE	59	0
592	AEB94703	signal recognition particle-docking protein FtsY	378	0
593	AEB94704	prefoldin subunit alpha	148	0
594	AEB94705	50S ribosomal protein LX	89	0
595	AEB94706	translation initiation factor IF-6	223	0
596	AEB94707	50S ribosomal protein L31e	88	0
597	AEB94708	50S ribosomal protein L39e	51	0
598	AEB94709	conserved hypothetical protein	117	0
599	AEB94710	30S ribosomal protein S19e	156	0
600	AEB94711	nicotinate phosphoribosyltransferase	386	0
601	AEB94712	SpoVT/AbrB domain-containing protein	349	0
602	AEB94713	conserved hypothetical protein	331	0
603	AEB94714	conserved hypothetical protein	558	1
604	AEB94715	phage integrase family protein	284	0
605	AEB94716	beta-ribofuranosylaminobenzene 5'-phosphate synthase	285	1
606	AEB94717	Fmu (Sun) domain-containing protein	345	0
607	AEB94718	carbonic anhydrase gamma-class	123	0
608	AEB94719	AMP-dependent synthetase and ligase	451	0
609	AEB94720	thioredoxin	134	0
610	AEB94721	ABC transporter related protein	183	0
611	AEB94722	L-glutamine synthetase	470	0
612	AEB94723	GTP cyclohydrolase I	209	0
613	AEB94724	peptidase M24	354	0
614	AEB94725	GTP cyclohydrolase subunit MoaA	317	0
615	AEB94726	conserved hypothetical protein	49	0
616	AEB94727	Mn2+-dependent serine/threonine protein kinase	221	0
617	AEB94728	pyridoxal-5'-phosphate-dependent enzyme, beta subunit	294	0
618	AEB94729	conserved hypothetical protein	72	0
619	AEB94730	peroxiredoxins-like protein	133	0
620	AEB94731	nucleotidyl transferase	352	0
621	AEB94732	glucosamine--fructose-6-phosphate aminotransferase	595	0
622	AEB94733	mevalonate kinase	316	0
623	AEB94734	Ser-tRNA(Thr) hydrolase	386	1
624	AEB94735	beta-lactamase domain-containing protein	425	0
625	AEB94736	nascent polypeptide-associated complex protein	115	0
626	AEB94737	putative pyruvate\x3a ferredoxin oxidoreductase, gamma subunit,HTH motif protein	242	0
627	AEB94738	putative pyruvate\x3a ferredoxin oxidoreductase, alpha-and delta subunit	605	0
628	AEB94739	putative pyruvate\x3a ferredoxin oxidoreductase, gamma subunit	181	0
629	AEB94740	ATP\x3acob(I)alamin adenosyltransferase	174	0
630	AEB94741	conserved hypothetical protein	89	0
631	AEB94742	hypothetical protein	44	0
632	AEB94743	conserved hypothetical protein	181	0
633	AEB94744	hypothetical protein	40	0
634	AEB94745	conserved hypothetical protein	129	0
635	AEB94746	conserved hypothetical protein	169	0
636	AEB94747	glycosyl transferase, group 1	439	0
637	AEB94748	UspA domain-containing protein	140	0
638	AEB94749	conserved hypothetical protein	114	0
639	AEB94750	conserved hypothetical protein	63	0
640	AEB94751	methylated-DNA--protein-cysteine methyltransferase	128	0
641	AEB94752	threonyl-tRNA synthetase	562	0
642	AEB94753	glycosyltransferase family 28 protein	317	0
643	AEB94754	DNA-3-methyladenine glycosylase III	198	0
644	AEB94755	succinyl-CoA synthetase (ADP-forming) beta subunit	336	0
645	AEB94756	succinyl-CoA synthetase (ADP-forming) alpha subunit	263	0
646	AEB94757	conserved hypothetical protein	65	0
647	AEB94758	conserved hypothetical protein	178	0
648	AEB94759	purine phosphorylase family 1	220	0
649	AEB94760	metal dependent phosphohydrolase	408	0
650	AEB94761	diphosphomevalonate decarboxylase	326	0
651	AEB94762	phosphomevalonate kinase	318	0
652	AEB94763	conserved hypothetical protein	208	0
653	AEB94764	conserved hypothetical protein	94	0
654	AEB94765	conserved hypothetical protein	189	0
655	AEB94766	conserved hypothetical protein	113	0
656	AEB94767	glycine cleavage H-protein	138	0
657	AEB94768	conserved hypothetical protein	163	0
658	AEB94769	ExsB family protein	197	0
659	AEB94770	conserved hypothetical protein	117	0
660	AEB94771	transcriptional regulator, TrmB	128	0
661	AEB94772	conserved hypothetical protein	86	0
662	AEB94773	transcriptional regulator, TrmB	64	0
663	AEB94774	CoA-binding domain-containing protein	162	0
664	AEB94775	conserved hypothetical protein	151	0
665	AEB94776	biotin/lipoate A/B protein ligase	346	0
666	AEB94777	radical SAM domain-containing protein	299	0
667	AEB94778	radical SAM domain-containing protein	355	0
668	AEB94779	conserved hypothetical protein	276	0
669	AEB94780	histone deacetylase superfamily protein	342	0
670	AEB94781	conserved hypothetical protein	417	0
671	AEB94782	conserved hypothetical protein	105	0
672	AEB94783	conserved hypothetical protein	171	0
673	AEB94784	conserved hypothetical protein	113	0
674	AEB94785	dihydrolipoamide dehydrogenase	440	0
675	AEB94786	DsrE family protein	133	0
676	AEB94787	conserved hypothetical protein	138	0
677	AEB94788	SirA family protein (regulator-like)	80	0
678	AEB94789	heterodisulfide reductase (HdrC2-like protein)	280	0
679	AEB94790	conserved hypothetical protein	444	0
680	AEB94791	FAD-dependent pyridine nucleotide-disulfide oxidoreductase (HdrA-like)	365	0
681	AEB94792	conserved hypothetical protein	228	0
682	AEB94793	heterodisulfide reductase (HdrC1-like protein)	230	0
683	AEB94794	CoB-CoM heterodisulfide reductase (HdrB1-like)	306	0
684	AEB94795	conserved hypothetical protein	103	0
685	AEB94796	sodium/calcium exchanger membrane region	284	0
686	AEB94797	ammonium transporter	456	0
687	AEB94798	hypothetical protein	55	0
688	AEB94799	hypothetical protein	42	0
689	AEB94800	hypothetical protein	38	0
690	AEB94801	hypothetical protein	66	0
691	AEB94802	hypothetical protein	75	0
692	AEB94803	conserved hypothetical protein	119	0
693	AEB94804	IS5 inactivated transposase	66	0
694	AEB94805	major facilitator transporter	396	0
695	AEB94806	hypothetical protein	37	0
696	AEB94807	hypothetical protein	38	0
697	AEB94808	hypothetical protein	49	0
698	AEB94809	hypothetical protein	54	0
699	AEB94810	conserved hypothetical protein	136	0
700	AEB94811	TPR repeat-containing protein	244	0
701	AEB94812	conserved hypothetical protein	268	0
702	AEB94813	ABC transporter related protein	224	0
703	AEB94814	conserved hypothetical protein	844	1
704	AEB94815	conserved hypothetical protein	405	0
705	AEB94816	isochorismatase hydrolase	199	0
706	AEB94817	DHH superfamily phosphohydrolase	325	0
707	AEB94818	putative peroxiredoxin	215	0
708	AEB94819	metallophosphoesterase	221	0
709	AEB94820	conserved hypothetical protein	380	0
710	AEB94821	citrate synthase	370	0
711	AEB94822	conserved hypothetical protein	219	0
712	AEB94823	conserved hypothetical protein	169	0
713	AEB94824	conserved hypothetical protein	93	0
714	AEB94825	conserved hypothetical protein	74	0
715	AEB94826	conserved hypothetical protein	320	0
716	AEB94827	conserved hypothetical protein	316	0
717	AEB94828	conserved hypothetical protein	272	0
718	AEB94829	conserved hypothetical protein	206	0
719	AEB94830	general substrate transporter	485	0
720	AEB94831	HAD family hydrolase	222	0
721	AEB94832	conserved hypothetical protein	70	0
722	AEB94833	FAD-dependent pyridine nucleotide-disulfide oxidoreductase	327	0
723	AEB94834	radical SAM domain-containing protein	266	0
724	AEB94835	radical SAM domain-containing protein	279	0
725	AEB94836	biotin/lipoate A/B protein ligase	240	0
726	AEB94837	hypothetical protein	57	0
727	AEB94838	conserved hypothetical protein	148	0
728	AEB94839	conserved hypothetical protein	154	0
729	AEB94840	amino acid permease-associated region	521	0
730	AEB94841	conserved hypothetical protein	146	0
731	AEB94842	sodium/hydrogen exchanger	397	0
732	AEB94843	conserved hypothetical protein	344	0
733	AEB94844	conserved hypothetical protein	263	0
734	AEB94845	conserved hypothetical protein	198	0
735	AEB94846	phosphoenolpyruvate carboxykinase (GTP)	617	0
736	AEB94847	beta-lactamase domain-containing protein	258	0
737	AEB94848	amino acid permease-associated region	634	0
738	AEB94849	3-Hydroxypropionyl-CoA synthetase (AMP-forming)	654	0
739	AEB94850	formate dehydrogenase, alpha subunit	640	1
740	AEB94851	aldose 1-epimerase	261	0
741	AEB94852	putative transcriptional regulator	83	0
742	AEB94853	conserved hypothetical protein	544	0
743	AEB94854	fumarate hydratase, class II	412	0
744	AEB94855	FAD linked oxidase domain-containing protein	288	0
745	AEB94856	AbrB family transcriptional regulator	51	0
746	AEB94857	aconitate hydratase	838	1
747	AEB94858	conserved hypothetical protein	381	0
748	AEB94859	conserved hypothetical protein	288	0
749	AEB94860	conserved hypothetical protein	301	0
750	AEB94861	tRNA (guanine-N1-)-methyltransferase	301	0
751	AEB94862	conserved hypothetical protein	105	0
752	AEB94863	coenzyme A transferase	238	0
753	AEB94864	coenzyme A transferase	251	0
754	AEB94865	conserved hypothetical protein	199	0
755	AEB94866	signal transduction protein	149	0
756	AEB94867	DSBA oxidoreductase	220	0
757	AEB94868	conserved hypothetical protein	110	0
758	AEB94869	OsmC family protein	137	1
759	AEB94870	conserved hypothetical protein	148	0
760	AEB94871	signal-transduction protein	238	0
761	AEB94872	lipoate-protein ligase	364	0
762	AEB94873	glycine cleavage system protein H	148	0
763	AEB94874	conserved hypothetical protein	117	0
764	AEB94875	conserved hypothetical protein	419	0
765	AEB94876	conserved hypothetical protein	104	0
766	AEB94877	conserved hypothetical protein	69	0
767	AEB94878	conserved hypothetical protein	151	0
768	AEB94879	PP-loop domain-containing protein	321	0
769	AEB94880	conserved hypothetical protein	229	0
770	AEB94881	FHA domain-containing protein	215	0
771	AEB94882	metallophosphoesterase	278	0
772	AEB94883	von Willebrand factor, type A	383	0
773	AEB94884	DEAD/DEAH box helicase domain-containing protein	348	0
774	AEB94885	conserved hypothetical protein	56	0
775	AEB94886	Na+/solute symporter	527	0
776	AEB94887	conserved hypothetical protein	38	0
777	AEB94888	triosephosphate isomerase	228	0
778	AEB94889	molybdenum-binding protein	114	0
779	AEB94890	phosphoribosylaminoimidazole carboxylase ATPase subunit	339	0
780	AEB94891	phosphoribosylaminoimidazole carboxylase, catalytic subunit	150	0
781	AEB94892	amino acid permease-associated region	420	0
782	AEB94893	putative esterase	319	0
783	AEB94894	hypothetical protein	40	0
784	AEB94895	hypothetical protein	44	0
785	AEB94896	conserved hypothetical protein	82	0
786	AEB94897	methyltransferase type 11	169	0
787	AEB94898	conserved hypothetical protein	192	0
788	AEB94899	DNA polymerase B region	562	0
789	AEB94900	exodeoxyribonuclease III Xth	256	0
790	AEB94901	conserved hypothetical protein	147	0
791	AEB94902	4Fe-4S ferredoxin iron-sulfur binding domain-containing protein	103	0
792	AEB94903	transcriptional regulator, TrmB	78	0
793	AEB94904	hypothetical protein	43	0
794	AEB94905	hypothetical protein	51	0
795	AEB94906	conserved hypothetical protein	66	0
796	AEB94907	hypothetical protein	51	0
797	AEB94908	hydrogenase 4 membrane component (E)-like protein	208	0
798	AEB94909	formate hydrogenlyase subunit 4-like protein	313	0
799	AEB94910	hydrogenase 4 subunit B	573	0
800	AEB94911	NADH ubiquinone oxidoreductase, 20 kDa subunit	203	0
801	AEB94912	NADH-ubiquinone oxidoreductase, chain 49kDa	368	0
802	AEB94913	hydrogenase 4 subunit F	432	0
803	AEB94914	acryloyl-CoA reductase (NADPH)	332	1
804	AEB94915	signal-transduction protein	129	0
805	AEB94916	succinate semialdehyde reductase (NADPH)	360	0
806	AEB94917	3-hydroxybutyryl-CoA dehydrogenase	371	0
807	AEB94918	4-Hydroxybutyryl-CoA synthetase (AMP-forming)	472	0
808	AEB94919	glycogen debranching enzyme, putative	610	0
809	AEB94920	glycoside hydrolase 15-related protein	616	0
810	AEB94921	nucleotidyl transferase	414	0
811	AEB94922	Alpha-amylase	444	0
812	AEB94923	starch synthase	567	0
813	AEB94924	thiamineS protein	68	0
814	AEB94925	conserved hypothetical protein	211	0
815	AEB94926	D-proline dehydrogenase	374	0
816	AEB94927	conserved hypothetical protein	169	0
817	AEB94928	pyruvate kinase	445	0
818	AEB94929	GCN5-related N-acetyltransferase	151	0
819	AEB94930	transcriptional regulator-like protein	116	0
820	AEB94931	conserved hypothetical protein	141	0
821	AEB94932	conserved hypothetical protein	102	0
822	AEB94933	conserved hypothetical protein	99	0
823	AEB94934	creatininase	229	0
824	AEB94935	conserved hypothetical protein	157	0
825	AEB94936	conserved hypothetical protein	200	0
826	AEB94937	endoribonuclease L-PSP	126	0
827	AEB94938	conserved hypothetical protein	59	0
828	AEB94939	conserved hypothetical protein	231	0
829	AEB94940	threonine synthase	334	0
830	AEB94941	CoA-binding domain-containing protein	660	0
831	AEB94942	conserved hypothetical protein	83	0
832	AEB94943	transcriptional regulator, TrmB	131	0
833	AEB94944	hypothetical protein	110	0
834	AEB94945	conserved hypothetical protein	100	0
835	AEB94946	conserved hypothetical protein	103	0
836	AEB94947	conserved hypothetical protein	165	0
837	AEB94948	peptidase M28	364	0
838	AEB94949	conserved hypothetical protein	165	0
839	AEB94950	hexokinase	303	0
840	AEB94951	Zn-dependent protease-like protein	338	0
841	AEB94952	conserved hypothetical protein	131	0
842	AEB94953	xanthine and Co dehydrogenase maturation factor	191	0
843	AEB94954	conserved hypothetical protein	139	0
844	AEB94955	von Willebrand factor, type A	379	0
845	AEB94956	binding-protein-dependent transport systems inner membrane component	400	0
846	AEB94957	ABC-type dipeptide/oligopeptide/nickel transport systems permease components-like protein	249	0
847	AEB94958	ABC transporter related protein	284	0
848	AEB94959	conserved hypothetical protein	269	0
849	AEB94960	DEAD/DEAH box helicase domain-containing protein	655	0
850	AEB94961	ABC transporter related protein	250	0
851	AEB94962	binding-protein-dependent transport systems inner membrane component	536	0
852	AEB94963	acetyl/propionyl-CoA carboxylase	524	0
853	AEB94964	hypothetical protein	58	0
854	AEB94965	DEAD/DEAH box helicase domain-containing protein	700	0
855	AEB94966	amino acid permease-associated region	466	0
856	AEB94967	dinitrogenase iron-molybdenum cofactor biosynthesis protein	119	1
857	AEB94968	PadR family transcriptional regulator	149	0
858	AEB94969	conserved hypothetical protein	388	0
859	AEB94970	peptidase S8/S53 subtilisin kexin sedolisin	1268	0
860	AEB94971	conserved hypothetical protein	645	0
861	AEB94972	endonuclease V	198	0
862	AEB94973	dual specificity protein phosphatase	149	0
863	AEB94974	GMP synthase subunit A	188	0
864	AEB94975	FAD dependent oxidoreductase	420	0
865	AEB94976	conserved hypothetical protein	163	0
866	AEB94977	conserved hypothetical protein	152	0
867	AEB94978	major facilitator transporter	394	0
868	AEB94979	5-carboxymethyl-2-hydroxymuconate Delta-isomerase	301	1
869	AEB94980	conserved hypothetical protein	113	0
870	AEB94981	conserved hypothetical protein	228	0
871	AEB94982	conserved hypothetical protein	135	0
872	AEB94983	major facilitator transporter	272	0
873	AEB94984	type III restriction enzyme, res subunit	654	0
874	AEB94985	acetyl-CoA synthetase	662	0
875	AEB94986	TenA family transcription regulator	221	0
876	AEB94987	glutamine amidotransferase class-I	202	0
877	AEB94988	methyltransferase type 11	165	0
878	AEB94989	thioesterase-like protein	133	0
879	AEB94990	FAD-dependent pyridine nucleotide-disulfide oxidoreductase	380	0
880	AEB94991	hypothetical protein	50	0
881	AEB94992	glycoside hydrolase 15-related protein	567	0
882	AEB94993	4-hydroxybutyryl-CoA dehydratase	484	0
883	AEB94994	formate dehydrogenase family accessory protein FdhD	255	0
884	AEB94995	conserved hypothetical protein	123	0
885	AEB94996	formate dehydrogenase, alpha subunit	964	0
886	AEB94997	conserved hypothetical protein	210	0
887	AEB94998	amino acid permease-associated region	450	0
888	AEB94999	alkyl hydroperoxide reductase/ Thiol specific antioxidant/ Mal allergen	147	0
889	AEB95000	cyclase family protein	214	0
890	AEB95001	glycosyl transferase, group 1	380	0
891	AEB95002	hypothetical protein	43	0
892	AEB95003	hypothetical protein	39	0
893	AEB95004	LmbE family protein	211	0
894	AEB95005	flap endonuclease-1	393	0
895	AEB95006	radical SAM domain-containing protein	324	0
896	AEB95007	galactose 1-dehydrogenase / glucose 1-dehydrogenase	354	0
897	AEB95008	hypothetical protein	56	0
898	AEB95009	peptidase S9 prolyl oligopeptidase	571	0
899	AEB95010	conserved hypothetical protein	141	0
900	AEB95011	conserved hypothetical protein	51	0
901	AEB95012	hypothetical protein	50	0
902	AEB95013	conserved hypothetical protein	139	0
903	AEB95014	glycosyl transferase family 2	238	0
904	AEB95015	conserved hypothetical protein	311	0
905	AEB95016	hypothetical protein	49	0
906	AEB95017	urease accessory protein UreE	117	0
907	AEB95018	urease accessory protein UreH-like protein	193	0
908	AEB95019	urease accessory protein UreG	207	0
909	AEB95020	urease accessory protein UreF	162	0
910	AEB95021	hypothetical protein	39	0
911	AEB95022	urease subunit alpha	554	0
912	AEB95023	bifunctional urease subunit gamma/beta	219	0
913	AEB95024	integral membrane sensor signal transduction histidine kinase	540	0
914	AEB95025	Nitrilase/cyanide hydratase and apolipoprotein N-acyltransferase	45	0
915	AEB95026	glycosyl transferase family protein	307	0
916	AEB95027	dTDP-4-dehydrorhamnose 3,5-epimerase	185	0
917	AEB95028	dTDP-4-dehydrorhamnose reductase	300	0
918	AEB95029	glucose-1-phosphate thymidyltransferase	358	0
919	AEB95030	NAD-dependent epimerase/dehydratase protein	309	0
920	AEB95031	glycosyl transferase family protein	260	0
921	AEB95032	glycosyl transferase family 2	297	0
922	AEB95033	glycosyl transferase group 1	269	0
923	AEB95034	hypothetical protein	39	0
924	AEB95035	hypothetical protein	37	0
925	AEB95036	conserved hypothetical protein	797	0
926	AEB95037	polysaccharide biosynthesis protein	472	0
927	AEB95038	FkbM family methyltransferase	305	0
928	AEB95039	glycosyl transferase family protein	317	0
929	AEB95040	hypothetical protein	230	0
930	AEB95041	hypothetical protein	212	0
931	AEB95042	conserved hypothetical protein	406	0
932	AEB95043	conserved hypothetical protein	668	0
933	AEB95044	hypothetical protein	42	0
934	AEB95045	glycosyl transferase family protein	306	0
935	AEB95046	hypothetical protein	53	0
936	AEB95047	conserved hypothetical protein	878	1
937	AEB95048	succinic semialdehyde dehydrogenase	503	0
938	AEB95049	type I phosphodiesterase/nucleotide pyrophosphatase	321	1
939	AEB95050	general substrate transporter	445	0
940	AEB95051	conserved hypothetical protein	287	0
941	AEB95052	hypothetical protein	47	0
942	AEB95053	2-keto-3-deoxygalactonate kinase	306	0
943	AEB95054	2-keto-3-deoxygalactonate aldolase	289	0
944	AEB95055	conserved hypothetical protein	485	0
945	AEB95056	heat shock protein Hsp20	123	0
946	AEB95057	major facilitator transporter	354	0
947	AEB95058	SMP-30/gluconolaconase/LRE domain-containing protein	263	0
948	AEB95059	AMP-dependent synthetase and ligase	551	0
949	AEB95060	hypothetical protein	69	0
950	AEB95061	acetoacetyl-CoA beta-ketothiolase	377	0
951	AEB95062	extracellular solute-binding protein	453	0
952	AEB95063	binding-protein-dependent transport systems inner membrane component	267	0
953	AEB95064	binding-protein-dependent transport systems inner membrane component	266	0
954	AEB95065	ABC transporter related protein	324	0
955	AEB95066	carboxymethylenebutenolidase	258	0
956	AEB95067	radical SAM domain-containing protein	490	0
957	AEB95068	hypothetical protein	48	0
958	AEB95069	hypothetical protein	42	0
959	AEB95070	D-isomer specific 2-hydroxyacid dehydrogenase, NAD-binding protein	297	0
960	AEB95071	conserved hypothetical protein	228	0
961	AEB95072	arylmalonate decarboxylase	223	0
962	AEB95073	conserved hypothetical protein	91	0
963	AEB95074	major facilitator transporter	509	0
964	AEB95075	MarR family transcriptional regulator	151	0
965	AEB95076	glycoside hydrolase 15-related protein	594	0
966	AEB95077	4Fe-4S ferredoxin iron-sulfur binding domain-containing protein	282	0
967	AEB95078	4Fe-4S ferredoxin iron-sulfur binding domain-containing protein	357	0
968	AEB95079	DNA repair ATPase	313	0
969	AEB95080	major facilitator transporter	369	1
970	AEB95081	conserved hypothetical protein	45	0
971	AEB95082	conserved hypothetical protein	113	0
972	AEB95083	conserved hypothetical protein	335	0
973	AEB95084	aldehyde oxidase and xanthine dehydrogenase, molybdopterin binding protein	679	0
974	AEB95085	hypothetical protein	41	0
975	AEB95086	amino acid permease-associated region	482	0
976	AEB95087	NAD(+) kinase	325	0
977	AEB95088	hypothetical protein	86	0
978	AEB95089	hypothetical protein	47	0
979	AEB95090	cellulase (endo 1,4 beta glucanase), putative (celB)	326	0
980	AEB95091	major facilitator transporter	546	0
981	AEB95092	ABC transporter related protein	236	0
982	AEB95093	conserved hypothetical protein	448	1
983	AEB95094	hypothetical protein	45	0
984	AEB95095	conserved hypothetical protein	229	0
985	AEB95096	conserved hypothetical protein	207	0
986	AEB95097	hemerythrin HHE cation binding domain-containing protein	144	0
987	AEB95098	hypothetical protein	47	0
988	AEB95099	hypothetical protein	55	0
989	AEB95100	peptidase A5, thermopsin	927	3
990	AEB95101	hypothetical protein	43	0
991	AEB95102	hypothetical protein	50	0
992	AEB95103	conserved hypothetical protein	124	1
993	AEB95104	ABC transporter related protein	280	0
994	AEB95105	conserved hypothetical protein	106	0
995	AEB95106	conserved hypothetical protein	134	0
996	AEB95107	conserved hypothetical protein	174	0
997	AEB95108	major facilitator transporter	395	0
998	AEB95109	hypothetical protein	72	0
999	AEB95110	protein of unknown function DUF6 transmembrane	182	0
1000	AEB95111	sugar proton symporter	469	0
1001	AEB95112	conserved hypothetical protein	166	0
1002	AEB95113	transcriptional regulator, TrmB	270	0
1003	AEB95114	hypothetical protein	39	0
1004	AEB95115	Rieske (2Fe-2S) domain-containing protein	399	0
1005	AEB95116	conserved hypothetical protein	243	0
1006	AEB95117	hypothetical protein	37	0
1007	AEB95118	conserved hypothetical protein	279	0
1008	AEB95119	conserved hypothetical protein	337	0
1009	AEB95120	conserved hypothetical protein	82	0
1010	AEB95121	hypothetical protein	101	0
1011	AEB95122	AsnC family transcriptional regulator	256	0
1012	AEB95123	RND superfamily drug efflux protein	661	0
1013	AEB95124	major facilitator transporter	376	0
1014	AEB95125	conserved hypothetical protein	131	0
1015	AEB95126	conserved hypothetical protein	108	0
1016	AEB95127	hypothetical protein	94	0
1017	AEB95128	signal-transduction protein	130	0
1018	AEB95129	4Fe-4S ferredoxin iron-sulfur binding domain-containing protein	95	0
1019	AEB95130	FAD dependent oxidoreductase	383	0
1020	AEB95131	electron transfer flavoprotein, alpha subunit	597	0
1021	AEB95132	hypothetical protein	37	0
1022	AEB95133	cob(II)yrinic acid a,c-diamide reductase	220	0
1023	AEB95134	conserved hypothetical protein	927	1
1024	AEB95135	conserved hypothetical protein	674	0
1025	AEB95136	hypothetical protein	40	0
1026	AEB95137	conserved hypothetical protein	279	0
1027	AEB95138	conserved hypothetical protein	193	0
1028	AEB95139	hypothetical protein	254	1
1029	AEB95140	hypothetical protein	215	1
1030	AEB95141	conserved hypothetical protein	195	0
1031	AEB95142	conserved hypothetical protein	293	0
1032	AEB95143	conserved hypothetical protein	213	0
1033	AEB95144	squalene/phytoene synthase	282	0
1034	AEB95145	carotene hydroxylase	153	0
1035	AEB95146	phytoene dehydrogenase-related protein	458	0
1036	AEB95147	AbrB family transcriptional regulator	74	0
1037	AEB95148	PilT domain-containing protein	133	0
1038	AEB95149	hypothetical protein	41	0
1039	AEB95150	hypothetical protein	57	0
1040	AEB95151	major facilitator transporter	59	0
1041	AEB95152	hypothetical protein	61	0
1042	AEB95153	general substrate transporter	464	0
1043	AEB95154	cobalt transport protein	301	0
1044	AEB95155	ABC transporter related protein	484	0
1045	AEB95156	conserved hypothetical protein	221	0
1046	AEB95157	CRISPR-associated protein, MJ1666 family	497	0
1047	AEB95158	acid phosphatase AcpA	513	0
1048	AEB95159	hypothetical protein	52	0
1049	AEB95160	hypothetical protein	174	0
1050	AEB95161	hypothetical protein	52	0
1051	AEB95162	extracellular solute-binding protein family 1	324	0
1052	AEB95163	Sulfate ABC transporter, permease protein	267	0
1053	AEB95164	hypothetical protein	73	0
1054	AEB95165	membrane spanning protein	180	0
1055	AEB95166	protein of unknown function DUF395, YeeE/YedE	197	0
1056	AEB95167	hypothetical protein	102	0
1057	AEB95168	protein kinase	773	0
1058	AEB95169	hypothetical protein	38	0
1059	AEB95170	conserved hypothetical protein	542	0
1060	AEB95171	protein of unknown function DUF488	119	0
1061	AEB95172	Bacterio-opsin activator HTH domain protein	177	0
1062	AEB95173	conserved hypothetical protein	142	0
1063	AEB95174	conserved hypothetical protein	123	0
1064	AEB95175	FAD-dependent pyridine nucleotide-disulfide oxidoreductase	391	0
1065	AEB95176	TetR family transcriptional regulator	200	0
1066	AEB95177	hypothetical protein	38	0
1067	AEB95178	Cupin 2 conserved barrel domain protein	47	0
1068	AEB95179	cupin 2 domain-containing protein	38	0
1069	AEB95180	high-affinity nickel-transporter	342	0
1070	AEB95181	hypothetical protein	50	0
1071	AEB95182	hypothetical protein	56	0
1072	AEB95183	hypothetical protein	50	0
1073	AEB95184	hypothetical protein	68	0
1074	AEB95185	hypothetical protein	59	0
1075	AEB95186	hypothetical protein	71	0
1076	AEB95187	hypothetical protein	72	0
1077	AEB95188	hypothetical protein	46	0
1078	AEB95189	hypothetical protein	39	0
1079	AEB95190	hypothetical protein	71	0
1080	AEB95191	hypothetical protein	50	0
1081	AEB95192	hypothetical protein	51	0
1082	AEB95193	hypothetical protein	37	0
1083	AEB95194	hypothetical protein	38	0
1084	AEB95195	hypothetical protein	78	0
1085	AEB95196	hypothetical protein	53	0
1086	AEB95197	hypothetical protein	40	0
1087	AEB95198	hypothetical protein	49	0
1088	AEB95199	hypothetical protein	45	0
1089	AEB95200	hypothetical protein	73	0
1090	AEB95201	hypothetical protein	43	0
1091	AEB95202	hypothetical protein	55	0
1092	AEB95203	hypothetical protein	40	0
1093	AEB95204	hypothetical protein	70	0
1094	AEB95205	hypothetical protein	55	0
1095	AEB95206	hypothetical protein	42	0
1096	AEB95207	CRISPR-associated Cas1 family protein	296	0
1097	AEB95208	CRISPR-associated Cas2 family protein	107	0
1098	AEB95209	hypothetical protein	45	0
1099	AEB95210	CRISPR-associated RAMP Csa1 family protein	289	0
1100	AEB95211	conserved hypothetical protein	185	0
1101	AEB95212	hypothetical protein	45	0
1102	AEB95213	conserved hypothetical protein	177	0
1103	AEB95214	sulfite reductase	37	0
1104	AEB95215	hypothetical protein	37	0
1105	AEB95216	PilT protein domain protein	38	0
1106	AEB95217	conserved hypothetical protein	64	0
1107	AEB95218	conserved hypothetical protein	76	0
1108	AEB95219	hypothetical protein	48	0
1109	AEB95220	hypothetical protein	52	0
1110	AEB95221	hypothetical protein	77	0
1111	AEB95222	hypothetical protein	40	0
1112	AEB95223	hypothetical protein	39	0
1113	AEB95224	hypothetical protein	37	0
1114	AEB95225	hypothetical protein	48	0
1115	AEB95226	hypothetical protein	39	0
1116	AEB95227	hypothetical protein	39	0
1117	AEB95228	hypothetical protein	45	0
1118	AEB95229	hypothetical protein	47	0
1119	AEB95230	hypothetical protein	48	0
1120	AEB95231	hypothetical protein	108	0
1121	AEB95232	hypothetical protein	42	0
1122	AEB95233	hypothetical protein	48	0
1123	AEB95234	conserved hypothetical protein	301	0
1124	AEB95235	glycosyl transferase, group 1	406	0
1125	AEB95236	hypothetical protein	48	0
1126	AEB95237	amino acid permease-associated region	492	0
1127	AEB95238	conserved hypothetical protein	125	0
1128	AEB95239	conserved hypothetical protein	188	0
1129	AEB95240	conserved hypothetical protein	301	0
1130	AEB95241	conserved hypothetical protein	268	0
1131	AEB95242	conserved hypothetical protein	333	0
1132	AEB95243	conserved hypothetical protein	229	0
1133	AEB95244	conserved hypothetical protein	933	0
1134	AEB95245	hypothetical protein	41	0
1135	AEB95246	conserved hypothetical protein	187	0
1136	AEB95247	hypothetical protein	130	1
1137	AEB95248	CRISPR-associated Csx7 family protein	269	0
1138	AEB95249	CRISPR-associated Csx7 family protein	228	0
1139	AEB95250	conserved hypothetical protein	221	0
1140	AEB95251	hypothetical protein	52	0
1141	AEB95252	hypothetical protein	38	0
1142	AEB95253	conserved hypothetical protein	299	0
1143	AEB95254	CRISPR-associated DNA-binding protein	210	0
1144	AEB95255	CRISPR-associated RAMP Csa5 family protein	131	0
1145	AEB95256	CRISPR-associated autoregulator DevR family protein protein	332	0
1146	AEB95257	CRISPR-associated Cas5 family protein	248	0
1147	AEB95258	CRISPR-associated helicase Cas3 family protein protein	498	0
1148	AEB95259	CRISPR-associated HD domain-containing protein	265	0
1149	AEB95260	conserved hypothetical protein	351	0
1150	AEB95261	conserved hypothetical protein	335	0
1151	AEB95262	conserved hypothetical protein	531	1
1152	AEB95263	conserved hypothetical protein	418	0
1153	AEB95264	glutamine amidotransferase-like protein	212	0
1154	AEB95265	cobalt transport protein	320	0
1155	AEB95266	ABC transporter related protein	490	0
1156	AEB95267	conserved hypothetical protein	245	0
1157	AEB95268	dihydrolipoamide dehydrogenase	444	0
1158	AEB95269	UspA domain-containing protein	114	0
1159	AEB95270	AMP-dependent synthetase and ligase	487	0
1160	AEB95271	ArsR family transcriptional regulator	120	0
1161	AEB95272	conserved hypothetical protein	175	0
1162	AEB95273	conserved hypothetical protein	158	0
1163	AEB95274	phosphoesterase	535	0
1164	AEB95275	undecaprenyl pyrophosphate phosphatase	276	0
1165	AEB95276	Linocin_M18 bacteriocin protein	345	0
1166	AEB95277	translation initiation factor 2B subunit I	362	0
1167	AEB95278	sodium/hydrogen exchanger	389	0
1168	AEB95279	MscS mechanosensitive ion channel	255	0
1169	AEB95280	conserved hypothetical protein	199	0
1170	AEB95281	peptidase M48, Ste24p	87	0
1171	AEB95282	peptidase M48, Ste24p	106	0
1172	AEB95283	major facilitator transporter	399	0
1173	AEB95284	conserved hypothetical protein	100	0
1174	AEB95285	Acetyl-CoA acetyltransferase-like protein	365	0
1175	AEB95286	3-oxoacyl-[acyl-carrier-protein] reductase	247	0
1176	AEB95287	inosine/uridine-preferring nucleoside hydrolase	309	0
1177	AEB95288	Rieske (2Fe-2S) domain-containing protein	109	0
1178	AEB95289	major facilitator transporter	469	0
1179	AEB95290	conserved hypothetical protein	269	0
1180	AEB95291	4-hydroxyphenylacetate 3-hydroxylase	465	0
1181	AEB95292	3,4-dihydroxyphenylacetate 2,3-dioxygenase	308	0
1182	AEB95293	flavin reductase domain-containing protein	155	0
1183	AEB95294	major facilitator transporter organic substrates	491	0
1184	AEB95295	bacterio-opsin activator	205	0
1185	AEB95296	conserved hypothetical protein	267	0
1186	AEB95297	glycoside hydrolase 15-related protein	580	0
1187	AEB95298	conserved hypothetical protein	242	1
1188	AEB95299	hypothetical protein	39	0
1189	AEB95300	amidohydrolase 2	241	0
1190	AEB95301	phosphohistidine phosphatase, SixA	156	0
1191	AEB95302	Ppx/GppA phosphatase	419	0
1192	AEB95303	thymidylate kinase / thymidylate synthase	211	0
1193	AEB95304	thymidylate kinase-like protein	209	0
1194	AEB95305	conserved hypothetical protein	215	0
1195	AEB95306	pyrroline-5-carboxylate reductase	272	0
1196	AEB95307	holliday junction resolvase	138	0
1197	AEB95308	signal-transduction protein	122	0
1198	AEB95309	hypothetical protein	48	0
1199	AEB95310	major facilitator transporter	202	0
1200	AEB95311	chromosome partitioning ATPase	254	0
1201	AEB95312	hypothetical protein	38	0
1202	AEB95313	AIR synthase-like protein	331	0
1203	AEB95314	conserved hypothetical protein	176	0
1204	AEB95315	TreZ	560	0
1205	AEB95316	glycogen debranching enzyme	717	1
1206	AEB95317	TreY	713	0
1207	AEB95318	Alpha-glucosidase	665	0
1208	AEB95319	major facilitator transporter	478	0
1209	AEB95320	thiamine biosynthesis protein ThiC	433	0
1210	AEB95321	alcohol dehydrogenase	329	0
1211	AEB95322	conserved hypothetical protein	135	1
1212	AEB95323	cation diffusion facilitator family transporter	253	0
1213	AEB95324	conserved hypothetical protein	312	0
1214	AEB95325	hypothetical protein	126	1
1215	AEB95326	conserved hypothetical protein	363	0
1216	AEB95327	conserved hypothetical protein	230	0
1217	AEB95328	SirA family protein	82	0
1218	AEB95329	cupin 2 domain-containing protein	125	0
1219	AEB95330	conserved hypothetical protein	210	0
1220	AEB95331	thioredoxin	136	0
1221	AEB95332	FAD dependent oxidoreductase	252	0
1222	AEB95333	conserved hypothetical protein	237	0
1223	AEB95334	phosphoglycerate mutase	209	0
1224	AEB95335	metallophosphoesterase	305	0
1225	AEB95336	signal-transduction protein	164	0
1226	AEB95337	conserved hypothetical protein	108	0
1227	AEB95338	SMC domain-containing protein	585	0
1228	AEB95339	inosine/uridine-preferring nucleoside hydrolase	286	0
1229	AEB95340	ferric uptake regulator family protein	134	0
1230	AEB95341	signal transduction protein	269	0
1231	AEB95342	conserved hypothetical protein	88	0
1232	AEB95343	methyltransferase type 11	207	0
1233	AEB95344	conserved hypothetical protein	329	0
1234	AEB95345	SMC domain-containing protein	859	0
1235	AEB95346	metallophosphoesterase	382	0
1236	AEB95347	conserved hypothetical protein	492	1
1237	AEB95348	conserved hypothetical protein	181	0
1238	AEB95349	carbohydrate kinase, YjeF related protein	497	0
1239	AEB95350	alkyl hydroperoxide reductase/ Thiol specific antioxidant/ Mal allergen	145	0
1240	AEB95351	phosphoenolpyruvate carboxylase	509	0
1241	AEB95352	amidase	388	0
1242	AEB95353	conserved hypothetical protein	143	0
1243	AEB95354	membrane protein-like protein	179	0
1244	AEB95355	hypothetical protein	52	0
1245	AEB95356	small-conductance mechanosensitive channel-like protein	230	0
1246	AEB95357	Predicted permease	247	0
1247	AEB95358	peptide chain release factor 1	355	1
1248	AEB95359	phosphoribosyltransferase	207	0
1249	AEB95360	rhodanese domain-containing protein	133	0
1250	AEB95361	selenophosphate synthase-like protein	467	0
1251	AEB95362	xanthine dehydrogenase, molybdenum binding subunit apoprotein	728	0
1252	AEB95363	conserved hypothetical protein	121	0
1253	AEB95364	conserved hypothetical protein	426	0
1254	AEB95365	conserved hypothetical protein	239	0
1255	AEB95366	conserved hypothetical protein	202	0
1256	AEB95367	conserved hypothetical protein	647	0
1257	AEB95368	3-ketoacyl-(acyl-carrier-protein) reductase	240	0
1258	AEB95369	conserved hypothetical protein	217	0
1259	AEB95370	glycosyl transferase family protein	341	0
1260	AEB95371	conserved hypothetical protein	194	0
1261	AEB95372	Sec-independent protein translocase TatA	98	0
1262	AEB95373	sec-independent translocation protein mttA/Hcf106	107	0
1263	AEB95374	Sec-independent protein translocase TatC	275	0
1264	AEB95375	hypothetical protein	44	0
1265	AEB95376	conserved hypothetical protein	210	0
1266	AEB95377	AsnC family transcriptional regulator	263	0
1267	AEB95378	conserved hypothetical protein	101	0
1268	AEB95379	conserved hypothetical protein	112	0
1269	AEB95380	zinc finger SWIM domain protein	70	0
1270	AEB95381	conserved hypothetical protein	289	0
1271	AEB95382	conserved hypothetical protein	602	0
1272	AEB95383	4Fe-4S ferredoxin iron-sulfur binding domain-containing protein	488	0
1273	AEB95384	vitamin K epoxide reductase	122	0
1274	AEB95385	Pyrrolo-quinoline quinone	537	0
1275	AEB95386	ABC transporter related protein	218	0
1276	AEB95387	transport system permease protein	325	0
1277	AEB95388	periplasmic binding protein	293	0
1278	AEB95389	TrkA domain-containing protein	333	0
1279	AEB95390	conserved hypothetical protein	209	0
1280	AEB95391	conserved hypothetical protein	300	0
1281	AEB95392	formate-dependent nitrite reductase membrane component-like protein	330	0
1282	AEB95393	TPR repeat-containing protein	286	0
1283	AEB95394	anaerobic dehydrogenase (DmsA-like)	1434	0
1284	AEB95395	4Fe-4S ferredoxin iron-sulfur binding domain-containing protein (SreB-like ferredoxin)	274	0
1285	AEB95396	conserved hypothetical protein	217	0
1286	AEB95397	4Fe-4S ferredoxin iron-sulfur binding domain-containing protein (SreD-like ferredoxin)	491	0
1287	AEB95398	conserved hypothetical protein	194	0
1288	AEB95399	conserved hypothetical protein	134	0
1289	AEB95400	MscS mechanosensitive ion channel	287	0
1290	AEB95401	conserved hypothetical protein	157	0
1291	AEB95402	band 7 protein	291	1
1292	AEB95403	conserved hypothetical protein	143	0
1293	AEB95404	conserved hypothetical protein	159	0
1294	AEB95405	conserved hypothetical protein	118	0
1295	AEB95406	conserved hypothetical protein	209	2
1296	AEB95407	conserved hypothetical protein	252	0
1297	AEB95408	aminotransferase, class V	383	1
1298	AEB95409	hypothetical protein	66	0
1299	AEB95410	3-isopropylmalate dehydratase small subunit	161	0
1300	AEB95411	3-isopropylmalate dehydratase large subunit	415	0
1301	AEB95412	conserved hypothetical protein	48	0
1302	AEB95413	AsnC family transcriptional regulator	256	0
1303	AEB95414	protein kinase	639	0
1304	AEB95415	signal transduction protein	280	0
1305	AEB95416	DNA topoisomerase type IA central domain-containing protein	679	0
1306	AEB95417	hypothetical protein	43	0
1307	AEB95418	hypothetical protein	39	0
1308	AEB95419	radical SAM domain-containing protein	417	0
1309	AEB95420	hypothetical protein	48	0
1310	AEB95421	beta-lactamase domain-containing protein	261	0
1311	AEB95422	conserved hypothetical protein	93	0
1312	AEB95423	conserved hypothetical protein	165	0
1313	AEB95424	hypothetical protein	47	0
1314	AEB95425	peptidase S8/S53 subtilisin kexin sedolisin	1224	0
1315	AEB95426	major facilitator transporter	354	0
1316	AEB95427	Rossmann fold nucleotide-binding protein-like protein	171	0
1317	AEB95428	methyltransferase type 11 NAD(P)-binding protein	187	0
1318	AEB95429	mercuric reductase	450	0
1319	AEB95430	TRASH domain-containing protein	51	0
1320	AEB95431	HTH DNA binding domain-containing protein	184	0
1321	AEB95432	conserved hypothetical protein	365	0
1322	AEB95433	hypothetical protein	43	0
1323	AEB95434	conserved hypothetical protein	233	0
1324	AEB95435	hypothetical protein	40	0
1325	AEB95436	EmrB/QacA family drug resistance transporter	478	0
1326	AEB95437	major facilitator transporter	371	0
1327	AEB95438	conserved hypothetical protein	164	0
1328	AEB95439	conserved hypothetical protein	421	0
1329	AEB95440	general substrate transporter	458	0
1330	AEB95441	PadR family transcriptional regulator	121	0
1331	AEB95442	ABC transporter related protein	303	1
1332	AEB95443	ABC-2 type transporter	266	0
1333	AEB95444	ammonium transporter	493	0
1334	AEB95445	major facilitator transporter	488	0
1335	AEB95446	GntR family transcriptional regulator	366	0
1336	AEB95447	conserved hypothetical protein	164	0
1337	AEB95448	periplasmic solute-binding protein-like protein	288	0
1338	AEB95449	hypothetical protein	47	0
1339	AEB95450	conserved hypothetical protein	94	0
1340	AEB95451	cation diffusion facilitator family transporter	306	0
1341	AEB95452	hypothetical protein	48	0
1342	AEB95453	conserved hypothetical protein	192	0
1343	AEB95454	ribosome biogenesis protein	209	0
1344	AEB95455	RNAse P, Rpr2/Rpp21 subunit	133	0
1345	AEB95456	hypothetical protein	57	0
1346	AEB95457	methyltransferase	285	0
1347	AEB95458	Thioredoxin reductase	332	0
1348	AEB95459	conserved hypothetical protein	116	0
1349	AEB95460	NAD(+) kinase	246	0
1350	AEB95461	nucleic acid binding protein	136	0
1351	AEB95462	conserved hypothetical protein	286	0
1352	AEB95463	aminotransferase, class V	374	0
1353	AEB95464	conserved hypothetical protein	110	0
1354	AEB95465	conserved hypothetical protein	77	0
1355	AEB95466	conserved hypothetical protein	342	0
1356	AEB95467	dTDP-4-dehydrorhamnose reductase	264	0
1357	AEB95468	HAD family hydrolase	221	0
1358	AEB95469	methyltransferase	191	0
1359	AEB95470	SPP-like hydrolase	222	0
1360	AEB95471	endonuclease IV	276	0
1361	AEB95472	peptidase M61 domain-containing protein	490	0
1362	AEB95473	FAD linked oxidase domain-containing protein	989	0
1363	AEB95474	histidine triad (HIT) protein	145	0
1364	AEB95475	hypothetical protein	72	0
1365	AEB95476	conserved hypothetical protein	216	0
1366	AEB95477	NUDIX hydrolase	169	0
1367	AEB95478	chlorite dismutase	219	0
1368	AEB95479	conserved hypothetical protein	410	0
1369	AEB95480	uracil-DNA glycosylase superfamily protein	216	0
1370	AEB95481	methyltransferase type 11	246	0
1371	AEB95482	protein of unknown function DUF340, membrane	282	0
1372	AEB95483	regulatory protein, ArsR	80	0
1373	AEB95484	NAD synthetase	244	0
1374	AEB95485	PadR family transcriptional regulator	73	0
1375	AEB95486	conserved hypothetical protein	166	0
1376	AEB95487	conserved hypothetical protein	104	0
1377	AEB95488	von Willebrand factor, type A	450	0
1378	AEB95489	ATPase	381	0
1379	AEB95490	single-stranded DNA-binding protein	156	0
1380	AEB95491	conserved hypothetical protein	117	0
1381	AEB95492	putative molybdopterin biosynthesis protein MoeA/unknown domain fusion protein	546	0
1382	AEB95493	homoserine kinase	312	1
1383	AEB95494	conserved hypothetical protein	374	0
1384	AEB95495	succinate dehydrogenase subunit D	114	0
1385	AEB95496	succinate dehydrogenase subunit C	290	0
1386	AEB95497	succinate dehydrogenase iron-sulfur subunit B	325	0
1387	AEB95498	succinate dehydrogenase flavoprotein subunit A	566	0
1388	AEB95499	HAD family hydrolase	263	0
1389	AEB95500	conserved hypothetical protein	98	0
1390	AEB95501	conserved hypothetical protein	507	0
1391	AEB95502	geranylgeranyl reductase	453	0
1392	AEB95503	conserved hypothetical protein	125	0
1393	AEB95504	conserved hypothetical protein	76	0
1394	AEB95505	conserved hypothetical protein	179	0
1395	AEB95506	asparaginase	271	0
1396	AEB95507	conserved hypothetical protein	166	0
1397	AEB95508	FAD dependent oxidoreductase	329	0
1398	AEB95509	AsnC family transcriptional regulator	152	0
1399	AEB95510	5'-methylthioadenosine phosphorylase II	269	0
1400	AEB95511	conserved hypothetical protein	256	0
1401	AEB95512	polyprenyl synthetase	282	0
1402	AEB95513	SSU ribosomal protein S6P modification protein	296	0
1403	AEB95514	uroporphyrin-III C/tetrapyrrole methyltransferase	178	0
1404	AEB95515	uroporphyrin-III C/tetrapyrrole methyltransferase	240	0
1405	AEB95516	SPFH domain-containing protein/band 7 family protein	270	0
1406	AEB95517	peptidase A5, thermopsin	430	0
1407	AEB95518	conserved hypothetical protein	121	0
1408	AEB95519	conserved hypothetical protein	90	0
1409	AEB95520	conserved hypothetical protein	268	0
1410	AEB95521	pterin-4-alpha-carbinolamine dehydratase	97	0
1411	AEB95522	AAA ATPase	393	0
1412	AEB95523	conserved hypothetical protein	110	0
1413	AEB95524	isocitrate dehydrogenase	410	0
1414	AEB95525	methyltransferase type 11	174	0
1415	AEB95526	peptidase S8/S53 subtilisin kexin sedolisin	1075	0
1416	AEB95527	conserved hypothetical protein	114	0
1417	AEB95528	conserved hypothetical protein	452	0
1418	AEB95529	conserved hypothetical protein	251	0
1419	AEB95530	malonyl-/succinyl-CoA reductase(NADPH)	357	1
1420	AEB95531	conserved hypothetical protein	172	0
1421	AEB95532	dihydroxy-acid dehydratase	557	0
1422	AEB95533	methionine sulfoxide reductase A	155	0
1423	AEB95534	TGS domain-containing protein	341	0
1424	AEB95535	ribonuclease HII	208	0
1425	AEB95536	conserved hypothetical protein	231	0
1426	AEB95537	conserved hypothetical protein	98	0
1427	AEB95538	translation initiation factor IF-2 subunit beta	140	0
1428	AEB95539	RNA modification protein	418	0
1429	AEB95540	acetoacetyl-CoA beta-ketothiolase	396	0
1430	AEB95541	putative RNA-processing protein	180	0
1431	AEB95542	non-specific serine/threonine protein kinase	215	0
1432	AEB95543	translation initiation factor IF-1A	108	0
1433	AEB95544	conserved hypothetical protein	172	0
1434	AEB95545	crotonyl-CoA hydratase	254	0
1435	AEB95546	ABC-2 type transporter	331	0
1436	AEB95547	ABC transporter related protein	241	0
1437	AEB95548	4Fe-4S ferredoxin iron-sulfur binding domain-containing protein	646	0
1438	AEB95549	cytochrome-c oxidase	554	0
1439	AEB95550	putative selenoprotein	73	0
1440	AEB95551	hypothetical protein	39	0
1441	AEB95552	radical SAM domain-containing protein	325	0
1442	AEB95553	leucyl-tRNA synthetase	939	0
1443	AEB95554	conserved hypothetical protein	235	0
1444	AEB95555	peptidase M1, membrane alanine aminopeptidase	779	0
1445	AEB95556	conserved hypothetical protein	62	0
1446	AEB95557	conserved hypothetical protein	117	0
1447	AEB95558	hypothetical protein	37	0
1448	AEB95559	conserved hypothetical protein	77	0
1449	AEB95560	Fmu (Sun) domain-containing protein	311	0
1450	AEB95561	conserved hypothetical protein	295	0
1451	AEB95562	HAD family hydrolase	206	0
1452	AEB95563	conserved hypothetical protein	480	0
1453	AEB95564	DNA repair helicase RAD25	443	0
1454	AEB95565	conserved hypothetical protein	307	0
1455	AEB95566	conserved hypothetical protein	246	0
1456	AEB95567	conserved hypothetical protein	159	0
1457	AEB95568	hypothetical protein	39	0
1458	AEB95569	conserved hypothetical protein	51	0
1459	AEB95570	PaREP1 domain-containing protein	142	0
1460	AEB95571	conserved hypothetical protein	39	0
1461	AEB95572	conserved hypothetical protein	242	0
1462	AEB95573	hypothetical protein	47	0
1463	AEB95574	S-layer-like domain-containing protein	851	3
1464	AEB95575	dihydropteroate synthase-related protein	503	0
1465	AEB95576	conserved hypothetical protein	41	0
1466	AEB95577	putative 6-pyruvoyl tetrahydropterin synthase	138	0
1467	AEB95578	conserved hypothetical protein	146	0
1468	AEB95579	conserved hypothetical protein	109	0
1469	AEB95580	conserved hypothetical protein	138	0
1470	AEB95581	conserved hypothetical protein	67	0
1471	AEB95582	conserved hypothetical protein	179	0
1472	AEB95583	trans-homoaconitate synthase	377	0
1473	AEB95584	Zn-dependent hydrolase of the beta-lactamase fold-like protein	193	0
1474	AEB95585	CopG/DNA-binding domain-containing protein	58	0
1475	AEB95586	conserved hypothetical protein	85	0
1476	AEB95587	AsnC family transcriptional regulator	76	0
1477	AEB95588	ABC-type Na+ efflux pump permease component-like protein	390	0
1478	AEB95589	ABC transporter related protein	242	0
1479	AEB95590	conserved hypothetical protein	220	0
1480	AEB95591	3-methyl-2-oxobutanoate hydroxymethyltransferase	243	0
1481	AEB95592	conserved hypothetical protein	266	0
1482	AEB95593	pantothenate kinase	247	0
1483	AEB95594	4Fe-4S ferredoxin iron-sulfur binding domain-containing protein	749	1
1484	AEB95595	2Fe-2S iron-sulfur cluster binding domain-containing protein	170	0
1485	AEB95596	molybdopterin dehydrogenase, FAD-binding protein	278	0
1486	AEB95597	uroporphyrinogen-III C-methyltransferase	241	0
1487	AEB95598	conserved hypothetical protein	196	0
1488	AEB95599	conserved hypothetical protein	80	0
1489	AEB95600	conserved hypothetical protein	273	0
1490	AEB95601	amidohydrolase	374	0
1491	AEB95602	methyltransferase	257	0
1492	AEB95603	hypothetical protein	77	0
1493	AEB95604	L-glutamine synthetase	428	0
1494	AEB95605	alcohol dehydrogenase	280	0
1495	AEB95606	RNA 3'-terminal-phosphate cyclase	336	0
1496	AEB95607	conserved hypothetical protein	145	0
1497	AEB95608	DNA polymerase IV	343	0
1498	AEB95609	ribokinase-like domain-containing protein	269	0
1499	AEB95610	TBP-interacting protein TIP49	452	0
1500	AEB95611	NUDIX hydrolase	157	0
1501	AEB95612	conserved hypothetical protein	201	0
1502	AEB95613	MscS mechanosensitive ion channel	275	0
1503	AEB95614	thioredoxin reductase (NADPH)	327	0
1504	AEB95615	ATPase central domain-containing protein	599	2
1505	AEB95616	FAD dependent oxidoreductase	516	1
1506	AEB95617	type I phosphodiesterase/nucleotide pyrophosphatase	361	0
1507	AEB95618	phosphoribosyltransferase	179	0
1508	AEB95619	methylmalonyl-CoA mutase alpha subunit	553	0
1509	AEB95620	methylmalonyl-CoA epimerase	140	0
1510	AEB95621	heat shock protein Hsp20	170	0
1511	AEB95622	ZPR1-related zinc finger protein	168	0
1512	AEB95623	translation elongation factor 1A GTP binding subunit	520	0
1513	AEB95624	carbon monoxide dehydrogenase subunit G	113	0
1514	AEB95625	carbon monoxide dehydrogenase subunit G	141	0
1515	AEB95626	MoaD family protein	229	0
1516	AEB95627	phosphomethylpyrimidine kinase	445	0
1517	AEB95628	metal dependent phosphohydrolase	177	1
1518	AEB95629	inorganic pyrophosphatase	171	0
1519	AEB95630	glycosyl transferase family protein	424	0
1520	AEB95631	type II secretion system protein E	572	0
1521	AEB95632	type II secretion system protein	615	0
1522	AEB95633	PadR family transcriptional regulator	128	0
1523	AEB95634	conserved hypothetical protein	179	0
1524	AEB95635	conserved hypothetical protein	127	0
1525	AEB95636	conserved hypothetical protein	253	0
1526	AEB95637	hypothetical protein	42	0
1527	AEB95638	conserved hypothetical protein	87	0
1528	AEB95639	SpoVT/AbrB domain-containing protein	304	0
1529	AEB95640	FAD linked oxidase domain-containing protein	336	0
1530	AEB95641	FAD linked oxidase domain-containing protein	460	0
1531	AEB95642	conserved hypothetical protein	333	0
1532	AEB95643	conserved hypothetical protein	160	0
1533	AEB95644	cobyrinic acid a,c-diamide synthase	220	0
1534	AEB95645	conserved hypothetical protein	269	0
1535	AEB95646	FAD-dependent pyridine nucleotide-disulfide oxidoreductase	358	0
1536	AEB95647	GTP\x3aadenosylcobinamide-phosphate guanylyltransferase-like protein	103	0
1537	AEB95648	conserved hypothetical protein	240	0
1538	AEB95649	hypothetical protein	43	0
1539	AEB95650	conserved hypothetical protein	83	0
1540	AEB95651	exsB protein	462	0
1541	AEB95652	DEAD/DEAH box helicase domain-containing protein	740	0
1542	AEB95653	conserved hypothetical protein	71	0
1543	AEB95654	4Fe-4S ferredoxin iron-sulfur binding domain-containing protein	582	0
1544	AEB95655	molybdenum cofactor synthesis domain-containing protein	149	0
1545	AEB95656	hypothetical protein	37	0
1546	AEB95657	conserved hypothetical protein	269	1
1547	AEB95658	FAD dependent oxidoreductase	326	1
1548	AEB95659	hypothetical protein	41	0
1549	AEB95660	conserved hypothetical protein	105	0
1550	AEB95661	conserved hypothetical protein	215	0
1551	AEB95662	conserved hypothetical protein	144	0
1552	AEB95663	conserved hypothetical protein	176	0
1553	AEB95664	phosphoribosylglycinamide formyltransferase 2	395	0
1554	AEB95665	histone deacetylase superfamily protein	348	1
1555	AEB95666	signal-transduction protein	375	0
1556	AEB95667	Nitrilase/cyanide hydratase and apolipoprotein N-acyltransferase	239	0
1557	AEB95668	conserved hypothetical protein	160	0
1558	AEB95669	conserved hypothetical protein	263	0
1559	AEB95670	aldehyde oxidase and xanthine dehydrogenase, molybdopterin binding protein	698	1
1560	AEB95671	PaREP1 domain-containing protein	161	0
1561	AEB95672	2-oxoglutarate ferredoxin oxidoreductase subunit alpha	629	0
1562	AEB95673	2-oxoglutarate ferredoxin oxidoreductase subunit beta	307	0
1563	AEB95674	conserved hypothetical protein	158	0
1564	AEB95675	conserved hypothetical protein	315	0
1565	AEB95676	ABC transporter related protein	301	0
1566	AEB95677	conserved hypothetical protein	279	0
1567	AEB95678	conserved hypothetical protein	267	0
1568	AEB95679	conserved hypothetical protein	335	0
1569	AEB95680	chromosome partitioning ATPase	248	1
1570	AEB95681	conserved hypothetical protein	251	0
1571	AEB95682	conserved hypothetical protein	252	0
1572	AEB95683	conserved hypothetical protein	158	0
1573	AEB95684	radical SAM domain-containing protein	401	0
1574	AEB95685	peptidase U32	374	0
1575	AEB95686	beta-lactamase domain-containing protein	233	0
1576	AEB95687	radical SAM domain-containing protein	352	0
1577	AEB95688	radical SAM domain-containing protein	369	0
1578	AEB95689	putative pyruvate\x3a ferredoxin oxidoreductase, beta subunit	286	1
1579	AEB95690	putative pyruvate\x3a ferredoxin oxidoreductase, alpha subunit	386	0
1580	AEB95691	putative pyruvate\x3a ferredoxin oxidoreductase, delta subunit	88	0
1581	AEB95692	putative pyruvate\x3a ferredoxin oxidoreductase, gamma subunit	175	0
1582	AEB95693	conserved hypothetical protein	183	0
1583	AEB95694	plasma-membrane proton-efflux P-type ATPase	785	0
1584	AEB95695	conserved hypothetical protein	474	0
1585	AEB95696	conserved hypothetical protein	314	0
1586	AEB95697	Rieske (2Fe-2S) domain-containing protein	324	1
1587	AEB95698	cytochrome b/b6 domain-containing protein	550	0
1588	AEB95699	antibiotic biosynthesis monooxygenase	98	0
1589	AEB95700	5-formyltetrahydrofolate cyclo-ligase	242	0
1590	AEB95701	agmatinase	306	0
1591	AEB95702	amidohydrolase	391	0
1592	AEB95703	AsnC family transcriptional regulator	169	0
1593	AEB95704	YHS domain-containing protein	55	0
1594	AEB95705	heavy metal translocating P-type ATPase	745	0
1595	AEB95706	conserved hypothetical protein	260	0
1596	AEB95707	conserved hypothetical protein	203	0
1597	AEB95708	conserved hypothetical protein	258	0
1598	AEB95709	sulfocyanin	215	0
1599	AEB95710	hypothetical protein	45	0
1600	AEB95711	quinol oxidase polypeptide II	162	0
1601	AEB95712	quinol oxidase polypeptide I	524	0
1602	AEB95713	conserved hypothetical protein	147	0
1603	AEB95714	conserved hypothetical protein	1110	2
1604	AEB95715	hypothetical protein	58	0
1605	AEB95716	FAD-dependent pyridine nucleotide-disulfide oxidoreductase	380	0
1606	AEB95717	major facilitator transporter	383	0
1607	AEB95718	conserved hypothetical protein	56	0
1608	AEB95719	selenium-binding protein	76	0
1609	AEB95720	conserved hypothetical protein	77	0
1610	AEB95721	signal-transduction protein	331	0
1611	AEB95722	CopG family transcriptional regulator	108	0
1612	AEB95723	hypothetical protein	54	0
1613	AEB95724	formamidase	321	0
1614	AEB95725	amino acid permease-associated region	511	0
1615	AEB95726	sugar transporter	469	0
1616	AEB95727	binding-protein-dependent transport systems inner membrane component	63	0
1617	AEB95728	binding-protein-dependent transport systems inner membrane component	448	0
1618	AEB95729	ABC transporter related bacterial G-3-P import	317	0
1619	AEB95730	extracellular solute-binding protein	474	0
1620	AEB95731	conserved hypothetical protein	106	0
1621	AEB95732	conserved hypothetical protein	488	0
1622	AEB95733	major facilitator transporter	395	0
1623	AEB95734	conserved hypothetical protein	129	0
1624	AEB95735	malate dehydrogenase(NAD+)	306	0
1625	AEB95736	conserved hypothetical protein	158	0
1626	AEB95737	conserved hypothetical protein	248	0
1627	AEB95738	aldo/keto reductase	264	0
1628	AEB95739	natural resistance-associated macrophage protein	371	0
1629	AEB95740	conserved hypothetical protein	109	0
1630	AEB95741	extradiol ring-cleavage dioxygenase III subunit B	252	0
1631	AEB95742	zinc finger, RanBP2-type	256	0
1632	AEB95743	conserved hypothetical protein	55	0
1633	AEB95744	oligopeptide/dipeptide ABC transporter, ATPase subunit	313	0
1634	AEB95745	oligopeptide/dipeptide ABC transporter, ATPase subunit	328	0
1635	AEB95746	binding-protein-dependent transport systems inner membrane component	468	1
1636	AEB95747	binding-protein-dependent transport systems inner membrane component	315	0
1637	AEB95748	conserved hypothetical protein	381	0
1638	AEB95749	ABC-type dipeptide transport system periplasmic component-like protein	759	0
1639	AEB95750	peptidase S9 prolyl oligopeptidase	537	0
1640	AEB95751	deoxyribodipyrimidine photo-lyase type I	433	0
1641	AEB95752	alcohol dehydrogenase	331	0
1642	AEB95753	hypothetical protein	57	0
1643	AEB95754	D-lactate dehydrogenase (cytochrome)	450	0
1644	AEB95755	NAD-dependent epimerase/dehydratase	312	0
1645	AEB95756	conserved hypothetical protein	228	0
1646	AEB95757	acetolactate synthase catalytic subunit	538	0
1647	AEB95758	pyruvate, water dikinase	298	0
1648	AEB95759	isochorismatase hydrolase	183	0
1649	AEB95760	conserved hypothetical protein	214	0
1650	AEB95761	NADPH-dependent FMN reductase	197	0
1651	AEB95762	conserved hypothetical protein	97	0
1652	AEB95763	major facilitator transporter	452	0
1653	AEB95764	undecaprenyl-diphosphatase	203	0
1654	AEB95765	conserved hypothetical protein	197	0
1655	AEB95766	anaerobic dehydrogenase	539	0
1656	AEB95767	major facilitator transporter	413	0
1657	AEB95768	conserved hypothetical protein	157	0
1658	AEB95769	conserved hypothetical protein	222	0
1659	AEB95770	major facilitator transporter	377	0
1660	AEB95771	conserved hypothetical protein	226	0
1661	AEB95772	major facilitator transporter	377	0
1662	AEB95773	NADH\x3aflavin oxidoreductase/NADH oxidase	543	0
1663	AEB95774	conserved hypothetical protein	105	0
1664	AEB95775	conserved hypothetical protein	96	0
1665	AEB95776	major facilitator transporter	427	0
1666	AEB95777	AMP-dependent synthetase and ligase	562	0
1667	AEB95778	conserved hypothetical protein	253	0
1668	AEB95779	peptidase U62, modulator of DNA gyrase	458	0
1669	AEB95780	peptidase U62, modulator of DNA gyrase	410	0
1670	AEB95781	AMP-dependent synthetase and ligase	532	0
1671	AEB95782	acyl-CoA dehydrogenase domain-containing protein	402	0
1672	AEB95783	crotonyl-CoA hydratase	651	0
1673	AEB95784	alcohol dehydrogenase	308	0
1674	AEB95785	conserved hypothetical protein	177	0
1675	AEB95786	acetoacetyl-CoA beta-ketothiolase	396	0
1676	AEB95787	peptidase S9 prolyl oligopeptidase	583	0
1677	AEB95788	AMP-dependent synthetase and ligase	524	0
1678	AEB95789	amino acid transporter-like protein	529	0
1679	AEB95790	carbonic anhydrase beta-class	182	0
1680	AEB95791	3-hydroxybutyryl-CoA dehydrogenase	324	0
1681	AEB95792	phenylacetate-CoA ligase	428	0
1682	AEB95793	conserved hypothetical protein	129	0
1683	AEB95794	acetoacetyl-CoA beta-ketothiolase	387	0
1684	AEB95795	crotonyl-CoA hydratase	236	0
1685	AEB95796	crotonyl-CoA hydratase	252	0
1686	AEB95797	conserved hypothetical protein	335	0
1687	AEB95798	citryl-CoA lyase	253	0
1688	AEB95799	conserved hypothetical protein	168	0
1689	AEB95800	SirA family protein	317	0
1690	AEB95801	conserved hypothetical protein	114	0
1691	AEB95802	conserved hypothetical protein	109	0
1692	AEB95803	conserved hypothetical protein	399	0
1693	AEB95804	conserved hypothetical protein	305	0
1694	AEB95805	TQO small subunit DoxD	179	0
1695	AEB95806	SirA family protein	84	0
1696	AEB95807	protein of unknown function DUF395, YeeE/YedE	409	0
1697	AEB95808	conserved hypothetical protein	99	0
1698	AEB95809	peroxiredoxins-like protein	120	0
1699	AEB95810	conserved hypothetical protein	132	0
1700	AEB95811	succinic semialdehyde dehydrogenase	521	0
1701	AEB95812	conserved hypothetical protein	225	0
1702	AEB95813	conserved hypothetical protein	179	0
1703	AEB95814	conserved hypothetical protein	145	0
1704	AEB95815	TQO small subunit DoxA domain-containing protein	165	0
1705	AEB95816	TQO small subunit DoxD	181	0
1706	AEB95817	oxidoreductase, molybdopterin binding protein	200	0
1707	AEB95818	amino acid permease-associated region	516	0
1708	AEB95819	conserved hypothetical protein	70	0
1709	AEB95820	alkyl hydroperoxide reductase/ Thiol specific antioxidant/ Mal allergen	155	0
1710	AEB95821	glycosyl transferase family protein	439	0
1711	AEB95822	Cl-channel, voltage-gated family protein	568	0
1712	AEB95823	rhodanese domain-containing protein	229	0
1713	AEB95824	ATPase-like protein	242	0
1714	AEB95825	SirA family protein	76	0
1715	AEB95826	FAD-dependent pyridine nucleotide-disulfide oxidoreductase	384	0
1716	AEB95827	conserved hypothetical protein	125	0
1717	AEB95828	conserved hypothetical protein	300	0
1718	AEB95829	ABC transporter related protein	273	0
1719	AEB95830	conserved hypothetical protein	240	0
1720	AEB95831	conserved hypothetical protein	176	0
1721	AEB95832	conserved hypothetical protein	131	0
1722	AEB95833	carboxypeptidase Taq	483	0
1723	AEB95834	conserved hypothetical protein	446	0
1724	AEB95835	ACT domain-containing protein	90	0
1725	AEB95836	dipeptidyl aminopeptidase/acylaminoacyl-peptidase-like protein	217	0
1726	AEB95837	conserved hypothetical protein	249	0
1727	AEB95838	4Fe-4S ferredoxin iron-sulfur binding domain-containing protein	87	0
1728	AEB95839	FAD dependent oxidoreductase	400	0
1729	AEB95840	electron transfer flavoprotein, alpha subunit	287	0
1730	AEB95841	electron transfer flavoprotein beta-subunit	242	0
1731	AEB95842	HAD family hydrolase	40	0
1732	AEB95843	PilT protein domain protein	138	0
1733	AEB95844	conserved hypothetical protein	80	0
1734	AEB95845	oligosaccharyl transferase, STT3 subunit	75	0
1735	AEB95846	conserved hypothetical protein	167	0
1736	AEB95847	conserved hypothetical protein	92	0
1737	AEB95848	conserved hypothetical protein	157	0
1738	AEB95849	conserved hypothetical protein	179	0
1739	AEB95850	Cyctochrome oxidase, subunit I/III (soxM)	805	0
1740	AEB95851	sulfocyanin	196	0
1741	AEB95852	Rieske (2Fe-2S) domain-containing protein (soxF)	245	0
1742	AEB95853	cytochrome b/b6 domain-containing protein	507	0
1743	AEB95854	cytochrome c oxidase, subunit II	147	0
1744	AEB95855	conserved hypothetical protein	146	0
1745	AEB95856	conserved hypothetical protein	228	0
1746	AEB95857	conserved hypothetical protein	251	0
1747	AEB95858	major facilitator transporter	474	0
1748	AEB95859	conserved hypothetical protein	83	0
1749	AEB95860	pyruvate ferredoxin oxidoreductase subunit beta	292	0
1750	AEB95861	pyruvate ferredoxin/flavodoxin oxidoreductase domain-containing protein	398	0
1751	AEB95862	pyruvate ferredoxin/flavodoxin oxidoreductase, delta subunit	88	0
1752	AEB95863	pyruvate ferredoxin oxidoreductase, gamma subunit	156	0
1753	AEB95864	4Fe-4S ferredoxin iron-sulfur binding domain-containing protein	405	0
1754	AEB95865	conserved hypothetical protein	82	0
1755	AEB95866	conserved hypothetical protein	256	0
1756	AEB95867	conserved hypothetical protein	185	0
1757	AEB95868	peptidase M1, membrane alanine aminopeptidase	52	0
1758	AEB95869	hypothetical protein	42	0
1759	AEB95870	glyceraldehyde oxidoreductase medium chain	260	0
1760	AEB95871	glyceraldehyde oxidoreductase small chain	145	0
1761	AEB95872	carbon-monoxide dehydrogenase (acceptor)	742	0
1762	AEB95873	hypothetical protein	48	0
1763	AEB95874	rubrerythrin	143	0
1764	AEB95875	conserved hypothetical protein	356	0
1765	AEB95876	conserved hypothetical protein	185	0
1766	AEB95877	alpha/beta hydrolase domain-containing protein	295	0
1767	AEB95878	glycosyl transferase, group 1	319	0
1768	AEB95879	conserved hypothetical protein	182	0
1769	AEB95880	cytochrome b/b6 domain-containing protein	561	0
1770	AEB95881	cytochrome-c oxidase	543	0
1771	AEB95882	cytochrome c oxidase, subunit II	177	0
1772	AEB95883	Rieske (2Fe-2S) domain-containing protein	324	0
1773	AEB95884	conserved hypothetical protein	127	0
1774	AEB95885	conserved hypothetical protein	130	0
1775	AEB95886	conserved hypothetical protein	99	0
1776	AEB95887	conserved hypothetical protein	151	0
1777	AEB95888	conserved hypothetical protein	184	0
1778	AEB95889	citrate synthase	378	0
1779	AEB95890	signal-transduction protein	141	0
1780	AEB95891	2,3-dimethylmalate lyase	274	0
1781	AEB95892	2-methylcitrate dehydratase	428	0
1782	AEB95893	xanthine dehydrogenase, molybdenum binding subunit apoprotein	753	1
1783	AEB95894	acyl-CoA dehydrogenase domain-containing protein	398	0
1784	AEB95895	4-aminobutyrate aminotransferase	417	0
1785	AEB95896	hypothetical protein	56	0
1786	AEB95897	acyl-CoA dehydrogenase domain-containing protein	386	0
1787	AEB95898	thioesterase superfamily protein	119	0
1788	AEB95899	acyl-CoA dehydrogenase domain-containing protein	361	0
1789	AEB95900	acetoacetyl-CoA beta-ketothiolase	372	0
1790	AEB95901	acetoacetyl-CoA beta-ketothiolase	391	0
1791	AEB95902	conserved hypothetical protein	165	0
1792	AEB95903	conserved hypothetical protein	124	0
1793	AEB95904	AMP-dependent synthetase and ligase	619	0
1794	AEB95905	hypothetical protein	78	0
1795	AEB95906	HxlR family transcriptional regulator	111	0
1796	AEB95907	thioesterase superfamily protein	153	0
1797	AEB95908	conserved hypothetical protein	172	0
1798	AEB95909	conserved hypothetical protein	109	0
1799	AEB95910	hypothetical protein	43	0
1800	AEB95911	metallopeptidase-like protein	128	0
1801	AEB95912	pirin domain-containing protein	299	0
1802	AEB95913	conserved hypothetical protein	131	0
1803	AEB95914	hypothetical protein	40	0
1804	AEB95915	major facilitator transporter	362	0
1805	AEB95916	protein of unknown function DUF699, ATPase putative	724	0
1806	AEB95917	glyoxylate reductase	316	0
1807	AEB95918	hypothetical protein	100	0
1808	AEB95919	major facilitator transporter	305	0
1809	AEB95920	UspA domain-containing protein	145	0
1810	AEB95921	daunorubicin resistance ABC transporter ATPase subunit	316	0
1811	AEB95922	ABC-2 type transporter	255	0
1812	AEB95923	amino acid permease-associated region	449	0
1813	AEB95924	conserved hypothetical protein	108	0
1814	AEB95925	conserved hypothetical protein	195	0
1815	AEB95926	conserved hypothetical protein	259	0
1816	AEB95927	protein of unknown function DUF699, ATPase putative	761	0
1817	AEB95928	MazG nucleotide pyrophosphohydrolase	79	0
1818	AEB95929	conserved hypothetical protein	120	0
1819	AEB95930	gamma-glutamyltransferase	475	0
1820	AEB95931	heat shock protein HtpX	252	0
1821	AEB95932	UDP-sulfoquinovose synthase	384	0
1822	AEB95933	nucleotidyl transferase	239	0
1823	AEB95934	signal transduction protein	128	0
1824	AEB95935	conserved hypothetical protein	496	0
1825	AEB95936	fructose-bisphosphate aldolase	274	0
1826	AEB95937	hypothetical protein	39	0
1827	AEB95938	hexulose-6-phosphate isomerase	194	0
1828	AEB95939	conserved hypothetical protein	44	0
1829	AEB95940	conserved hypothetical protein	252	0
1830	AEB95941	protein of unknown function RIO1	285	0
1831	AEB95942	conserved hypothetical protein	600	0
1832	AEB95943	S-adenosylmethionine synthetase	405	0
1833	AEB95944	Sm-like ribonucleoprotein, core	87	0
1834	AEB95945	regulatory protein, ArsR	101	0
1835	AEB95946	CTP synthetase	478	0
1836	AEB95947	orotidine 5'-phosphate decarboxylase	227	0
1837	AEB95948	conserved hypothetical protein	158	0
1838	AEB95949	conserved hypothetical protein	139	0
1839	AEB95950	conserved hypothetical protein	128	0
1840	AEB95951	phosphoglucomutase/phosphomannomutase alpha/beta/subunit	454	0
1841	AEB95952	FAD dependent oxidoreductase	369	0
1842	AEB95953	conserved hypothetical protein	460	0
1843	AEB95954	type I phosphodiesterase/nucleotide pyrophosphatase	531	0
1844	AEB95955	conserved hypothetical protein	87	0
1845	AEB95956	uroporphyrinogen III synthase HEM4	219	0
1846	AEB95957	porphobilinogen deaminase	289	0
1847	AEB95958	glutamate-1-semialdehyde aminotransferase	417	0
1848	AEB95959	delta-aminolevulinic acid dehydratase	315	0
1849	AEB95960	glutamyl-tRNA reductase	424	0
1850	AEB95961	siroheme synthase	220	0
1851	AEB95962	flap endonuclease-1	301	0
1852	AEB95963	hypothetical protein	41	0
1853	AEB95964	conserved hypothetical protein	76	0
1854	AEB95965	AAA family ATPase, CDC48 subfamily protein	768	2
1855	AEB95966	elongation factor 1-beta	91	0
1856	AEB95967	conserved hypothetical protein	65	0
1857	AEB95968	peptidyl-tRNA hydrolase	112	0
1858	AEB95969	tRNA pseudouridine synthase D, TruD	361	0
1859	AEB95970	aspartyl-tRNA synthetase	429	0
1860	AEB95971	transcription elongation factor NusA-like protein	168	0
1861	AEB95972	50S ribosomal protein L40e	56	0
1862	AEB95973	nucleotidyltransferase-like protein	188	0
1863	AEB95974	thiamine pyrophosphate enzyme, central region	542	0
1864	AEB95975	GMP synthase (glutamine-hydrolyzing)	369	0
1865	AEB95976	adenosylcobyric acid synthase (glutamine-hydrolysing)	467	0
1866	AEB95977	cobalamin-5'-phosphate synthase	246	0
1867	AEB95978	hypothetical protein	44	0
1868	AEB95979	alcohol dehydrogenase	338	0
1869	AEB95980	peptidase M48, Ste24p	175	0
1870	AEB95981	xanthine dehydrogenase, molybdenum binding subunit apoprotein	711	0
1871	AEB95982	putative RNA-binding protein	155	0
1872	AEB95983	conserved hypothetical protein	103	0
1873	AEB95984	ornithine cyclodeaminase	316	0
1874	AEB95985	GntR family transcriptional regulator	378	0
1875	AEB95986	peptidase M24	350	0
1876	AEB95987	transposase, IS605 orfB	278	0
1877	AEB95988	glutamine amidotransferase-like protein	233	0
1878	AEB95989	beta-lactamase domain-containing protein	224	0
1879	AEB95990	ribokinase	291	0
1880	AEB95991	phosphomethylpyrimidine kinase	403	0
1881	AEB95992	glycosyl transferase family protein	395	0
1882	AEB95993	conserved hypothetical protein	82	0
1883	AEB95994	hypothetical protein	37	0
1884	AEB95995	4Fe-4S ferredoxin iron-sulfur binding domain-containing protein	109	0
1885	AEB95996	conserved hypothetical protein	201	0
1886	AEB95997	ABC transporter related protein	374	0
1887	AEB95998	conserved hypothetical protein	195	0
1888	AEB95999	conserved hypothetical protein	180	0
1889	AEB96000	hypothetical protein	60	0
1890	AEB96001	NAD-dependent epimerase/dehydratase	304	0
1891	AEB96002	signal recognition particle, subunit SRP19 (srp19)	94	0
1892	AEB96003	30S ribosomal protein S8e	128	0
1893	AEB96004	undecaprenyl pyrophosphate synthetase	255	0
1894	AEB96005	acetyl-lysine deacetylase	345	0
1895	AEB96006	N2-acetyl-L-lysine aminotransferase / acetylornithine aminotransferase	386	0
1896	AEB96007	L-2-aminoadipate N-acetyltransferase	286	0
1897	AEB96008	conserved hypothetical protein	56	0
1898	AEB96009	AsnC family transcriptional regulator	141	0
1899	AEB96010	acetylglutamate kinase	262	0
1900	AEB96011	N-acetyl-gamma-glutamyl-phosphate reductase	349	0
1901	AEB96012	conserved hypothetical protein	141	0
1902	AEB96013	conserved hypothetical protein	527	0
1903	AEB96014	conserved hypothetical protein	103	0
1904	AEB96015	conserved hypothetical protein	287	0
1905	AEB96016	conserved hypothetical protein	249	0
1906	AEB96017	conserved hypothetical protein	90	0
1907	AEB96018	conserved hypothetical protein	508	0
1908	AEB96019	conserved hypothetical protein	82	0
1909	AEB96020	conserved hypothetical protein	166	0
1910	AEB96021	AMMECR1 domain-containing protein	193	0
1911	AEB96022	glutaredoxin-like domain-containing protein	229	0
1912	AEB96023	conserved hypothetical protein	216	0
1913	AEB96024	deoxycytidine triphosphate deaminase	176	0
1914	AEB96025	ATP-dependent DNA ligase	598	0
1915	AEB96026	RNA procession exonuclease-like protein	328	0
1916	AEB96027	acetyl/propionyl-CoA carboxylase	167	0
1917	AEB96028	acetyl/propionyl-CoA carboxylase	510	0
1918	AEB96029	SSU ribosomal protein S18P alanine acetyltransferase	166	0
1919	AEB96030	phosphopantothenoylcysteine decarboxylase / phosphopantothenate-cysteine ligase	409	0
1920	AEB96031	glycosyl transferase, group 1	399	0
1921	AEB96032	conserved hypothetical protein	218	0
1922	AEB96033	conserved hypothetical protein	137	0
1923	AEB96034	triphosphoribosyl-dephospho-CoA protein	288	0
1924	AEB96035	conserved hypothetical protein	253	0
1925	AEB96036	conserved hypothetical protein	297	0
1926	AEB96037	conserved hypothetical protein	168	0
1927	AEB96038	conserved hypothetical protein	134	0
1928	AEB96039	conserved hypothetical protein	135	0
1929	AEB96040	hypothetical protein	41	0
1930	AEB96041	conserved hypothetical protein	257	0
1931	AEB96042	conserved hypothetical protein	78	0
1932	AEB96043	cytidylate kinase	176	0
1933	AEB96044	conserved hypothetical protein	147	0
1934	AEB96045	adenylate kinase	194	0
1935	AEB96046	preprotein translocase subunit SecY	463	0
1936	AEB96047	50S ribosomal protein L15P	144	0
1937	AEB96048	50S ribosomal protein L30P	152	0
1938	AEB96049	30S ribosomal protein S5P	214	0
1939	AEB96050	50S ribosomal protein L18P	194	0
1940	AEB96051	50S ribosomal protein L19e	151	0
1941	AEB96052	50S ribosomal protein L32e	136	0
1942	AEB96053	50S ribosomal protein L6P	181	0
1943	AEB96054	30S ribosomal protein S8P	133	0
1944	AEB96055	30S ribosomal protein S14P	54	0
1945	AEB96056	50S ribosomal protein L5P	175	0
1946	AEB96057	30S ribosomal protein S4e	241	0
1947	AEB96058	KOW domain-containing protein	109	0
1948	AEB96059	50S ribosomal protein L14P	138	0
1949	AEB96060	30S ribosomal protein S17P	111	0
1950	AEB96061	ribonuclease P, Rpp29	84	0
1951	AEB96062	50S ribosomal protein L29P	68	0
1952	AEB96063	30S ribosomal protein S3P	239	0
1953	AEB96064	50S ribosomal protein L22P	156	0
1954	AEB96065	30S ribosomal protein S19P	141	0
1955	AEB96066	50S ribosomal protein L2P	238	1
1956	AEB96067	50S ribosomal protein L23P	81	0
1957	AEB96068	50S ribosomal protein L4P	263	0
1958	AEB96069	50S ribosomal protein L3P	341	0
1959	AEB96070	conserved hypothetical protein	242	0
1960	AEB96071	isoleucyl-tRNA synthetase	1055	0
1961	AEB96072	3-isopropylmalate dehydrogenase	337	0
1962	AEB96073	conserved hypothetical protein	193	0
1963	AEB96074	aminopeptidase	439	0
1964	AEB96075	HAD family hydrolase	241	0
1965	AEB96076	elongation factor EF-2	736	0
1966	AEB96077	ERCC4 domain-containing protein	228	0
1967	AEB96078	prefoldin subunit beta	128	0
1968	AEB96079	conserved hypothetical protein	81	0
1969	AEB96080	50S ribosomal protein L37Ae	72	0
1970	AEB96081	exosome complex RNA-binding protein Rrp42	283	0
1971	AEB96082	exosome complex exonuclease Rrp41	245	0
1972	AEB96083	exosome complex RNA-binding protein Rrp4	247	0
1973	AEB96084	putative RNA-associated protein	232	0
1974	AEB96085	proteasome subunit alpha	240	0
1975	AEB96086	ribonuclease P-related protein	95	0
1976	AEB96087	conserved hypothetical protein	145	0
1977	AEB96088	50S ribosomal protein L15e	216	0
1978	AEB96089	translation-associated GTPase	400	0
1979	AEB96090	nucleotidyl transferase	401	0
1980	AEB96091	30S ribosomal protein S3Ae	220	0
1981	AEB96092	tRNA/rRNA methyltransferase (SpoU)	232	0
1982	AEB96093	putative methylase	199	0
1983	AEB96094	dimethyladenosine transferase	217	0
1984	AEB96095	conserved hypothetical protein	205	0
1985	AEB96096	DNA-directed RNA polymerase, subunit F	111	0
1986	AEB96097	50S ribosomal protein L21e	99	0
1987	AEB96098	like-Sm ribonucleoprotein, core	75	0
1988	AEB96099	50S ribosomal protein L37e	61	0
1989	AEB96100	spermine synthase / spermidine synthase	303	0
1990	AEB96101	low molecular weight phosphotyrosine protein phosphatase	52	0
1991	AEB96102	arsenical pump membrane protein	424	0
1992	AEB96103	beta-lactamase domain-containing protein	638	0
1993	AEB96104	NAD(P)-dependent glycerol-1-phosphate dehydrogenase	351	0
1994	AEB96105	peptidylprolyl isomerase, FKBP-type	232	0
1995	AEB96106	S-adenosyl-L-homocysteine hydrolase	415	0
1996	AEB96107	putative ATPase RIL	600	0
1997	AEB96108	D-fructose 1,6-bisphosphate aldolase/phosphatase	382	0
1998	AEB96109	30S ribosomal protein S17e	76	0
1999	AEB96110	conserved hypothetical protein	81	0
[truncated: 30 more rows]
