# Supplementary material for: Genome-Wide Analyses and Functional Classification of Proline Repeat-Rich Proteins: Potential Role of eIF5A in Eukaryotic Evolution
Source: PLoS One. 2014 Nov 3;9(11):e111800. doi: 10.1371/journal.pone.0111800 (PMC4218817; doi:10.1371/journal.pone.0111800)
Supplement: Table S4 — E. coli proteins with ≥1 PPP units. (XLSX) [file pone.0111800.s005.xlsx]

## Sheet: PPP
#	Gene name	Description	Protein length (amino acids)	Number of PPP units
1	AceK	Isocitrate dehydrogenase kinase/phosphatase	578	1
2	Agp P	eriplasmic glucose-1-phosphatase, acidic	413	1
3	AmiB	N-acetylmuramyl-L-alanine amidase, periplasmic	445	2
4	BcsB	Cellulose synthase, regulatory subunit	779	1
5	CadC	Transcriptional activator for cadBA, low external pH-, low oxygen-, excess lysine-responsive	512	1
6	ClsA	Cardiolipin synthase 1	486	1
7	CreC	Sensor kinase for CreBC regulon	474	1
8	CrfC	Clamp-binding sister replication fork colocalization protein	742	1
9	CyoB	Cytochrome o oxidase subunit I, quinone-binding domain	663	1
10	DppF	Dipeptide/heme ABC transporter ATPase	334	1
11	EntF	Enterochelin synthase, component F	1293	1
12	EntS	Enterobactin exporter, iron-regulated	416	1
13	EnvZ	Osmosensor histidine protein kinase/phosphatase	450	1
14	EutL	Ethanolamine catabolic microcompartment shell protein	219	1
15	FlhC	Transcriptional activator of flagellar class II operons	192	1
16	Flk P	revents premature secretion of FlgM	331	1
17	FocB	Probable bidirectional formate transporter 2	282	1
18	FtsK	DNA translocase at septal ring sorting daughter chromsomes	1329	2
19	GfcC	Predicted periplasmic protein	248	1
20	Ggt G	amma-glutamyltranspeptidase, glutathione metabolism	580	1
21	GltB	Glutamate synthase, large subunit	1486	1
22	GntX	Required for the utilization of DNA as a carbon source	227	1
23	Gpr L	-glyceraldehyde 3-phosphate reductase, NADPH-dependent	346	1
24	HcaD	3-Phenylpropionate/cinnamic acid dioxygenase, ferredoxin reductase subunit	400	2
25	HisD	Histidinol dehydrogenase	434	1
26	HofM	Required for the utilization of DNA as a carbon source	259	1
27	HolB	DNA polymerase III, delta' subunit	334	1
28	HyaF	Nickel incorporation into hydrogenase 1 subunits	285	1
29	HyfR	Formate-sensing regulator for hyf operon	670	1
30	KatE	Catalase HPII, heme d-containing	753	1
31	LepA	Back-translocating Elongation Factor EF4, GTPase	599	1
32	LigT	2'-5' RNA ligase	176	1
33	LsrC	Autoinducer 2 (AI-2) import system permease protein	342	1
34	MalG	Maltose transport complex, inner membrane-spanning subunit	296	1
35	MepA	Murein DD-endopeptidase, penicillin-insensitive	274	1
36	MrcA	Murein polymerase, PBP1A	850	1
37	MtlR	Mannitol operon repressor	195	1
38	NhaR	Positive regulator of nhaA, Na(+)-dependent	301	1
39	NlpC	Predicted peptidase, C40 clan, lipoprotein	154	1
40	NlpD	Activator of AmiC murein hydrolase activity, lipoprotein	379	1
41	NudC	NADH pyrophosphatase	257	1
42	NuoC	NADH:ubiquinone oxidoreductase, fused CD subunit, complex I	596	1
43	PaoB	PaoABC aldehyde oxidoreductase, FAD-containing subunit	318	1
44	PatA	Putrescine:2-oxoglutaric acid aminotransferase	459	1
45	PfkB	6-phosphofructokinase-2	309	1
46	PhoR	Sensor histidine kinase/phosphatase for pho regulon	431	1
47	Ppc P	hosphoenolpyruvate carboxylase	883	1
48	PstA	Phosphate ABC transporter permease	296	1
49	QorA	Quinone oxidoreductase A, NADPH dependent	327	1
50	RecB	RecBCD Exonuclease V subunit, recombination and repair	1180	1
51	RecG	Junction-specific ATP-dependent DNA helicase	693	1
52	Rnb R	Nase II	644	1
53	RsmA	16S rRNA m(6)A1518, m(6)A1519 dimethyltransferase, SAM-dependent	273	1
54	RutD	Putative aminoacrylate hydrolase	266	1
55	RutG	Pyrimidine permease	442	1
56	RzoD	Probable Rz1-like lipoprotein, DLP12 prophage	60	1
57	RzoR	Probable Rz1-like lipoprotein, Rac prophage	61	2
58	SdaC	L-serine:H+ symport permease, threonine-insensitive	429	1
59	SlyX	Required for phi X174 lysis	72	1
60	TamA	Translocation and assembly module for autotransporter export	577	1
61	TauC	Taurine ABC transporter permease	275	1
62	TonB	Uptake of chelated Fe(2+) and cyanocobalamin	239	1
63	UvrB	Excision nuclease subunit B, ATPase I and helicase II	673	1
64	ValS	Valine--tRNA ligase	951	1
65	YaaX	DUF2502 family predicted periplasmic protein	98	1
66	YacH	Function unknown	617	1
67	YaeI	Phosphodiesterase, function unknown	270	1
68	YafZ	Function unknown, CP4-6 putative prophage remnant	273	1
69	YaiC	Cellulose, biofilm, motility regulator, diguanylate cyclase	371	1
70	YceJ	Cytochrome b561 homolog, function unknown	188	1
71	YcgG	Predicted membrane-anchored cyclic-di-GMP phosphodiesterase	507	1
72	YcgL	UPF0745 family protein, function unknown	97	1
73	YcgR	Flagellar velocity braking protein, c-di-GMP-regulated	244	1
74	YdcO	BenE family inner membrane predicted transporter	391	1
75	YdeI	Hydrogen peroxide resistance OB fold protein	130	1
76	YdiK	Inner membrane protein, UPF0118 family	370	1
77	YeeJ	Overexpression increases adhesion and biofilm formation	2358	1
78	YegI	Protein kinase-related predicted non-specific DNA-binding protein	648	2
79	YeiG	S-formylglutathione hydrolase, formaldehyde degradation	278	2
80	YfbK	Von Willebrand factor domain predicted lipoprotein, function unknown	575	1
81	YfcO	DUF2544 family predicted outer membrane protein	273	1
82	YfcR	FimA homolog in cryptic fimbrial operon	170	1
83	YfdK	Function unknown, CPS-53/KpLE1 prophage	146	1
84	YfjQ	Function unknown, CP4-57 putative defective prophage	273	1
85	YhbW	Putative luciferase-like monooxygenase, function unknown	335	1
86	YhfW	Phosphopentomutase-related metalloenzyme superfamily protein	408	1
87	YidI	Inner membrane protein, function unknown	149	1
88	YifB	Competence Mg chelatase ComM homolog, function unknown	506	1
89	YifL	Probable lipoprotein, function unknown	67	1
90	YjbG	Extracellular polysaccharide export OMA protein	245	1
91	YoaD	Predicted membrane-anchored cyclic-di-GMP phosphodiesterase	532	1
92	YodB	Cytochrome b561 homolog, function unknown	176	1
93	YpdI	Colanic acid synthesis protein	91	1
94	YtfE	Iron-sulfur cluster repair protein	220	1
