# Supplementary material for: Genome-Wide Analyses and Functional Classification of Proline Repeat-Rich Proteins: Potential Role of eIF5A in Eukaryotic Evolution
Source: PLoS One. 2014 Nov 3;9(11):e111800. doi: 10.1371/journal.pone.0111800 (PMC4218817; doi:10.1371/journal.pone.0111800)
Supplement: Table S5 — E. coli proteins with ≥1 PPG units. (XLSX) [file pone.0111800.s006.xlsx]

## Sheet: PPG
#	Gene name	Gene Description	Protein length (amino acids)	Number of PPG units
1	AccD	Acetyl-CoA carboxylase, carboxyltransferase beta subunit	304	1
2	AcnA	Aconitase A, stationary phase induced	891	1
3	AcnB	Aconitase B	865	1
4	AcpT	4'-phosphopantetheinyl transferase	195	1
5	AdiA	Arginine decarboxylase, acid-inducible	755	1
6	AlaS	Alanine--tRNA ligase, autorepressor	876	1
7	AldB	Aldehyde dehydrogenase, NADP-dependent	512	1
8	AllE	S-ureidoglycine aminohydrolase: allantoin for anaerobic nitrogen	261	1
9	AmpD	1,6-anhydro-N-acetylmuramyl-L-alanine amidase, Zn-dependent	183	1
10	AmpH	D-alanyl-D-alanine-carboxypeptidase/endopeptidase	385	1
11	AppA	Acid phosphatase, pH 2.5, exopolyphosphatase	432	2
12	AraC	Transcriptional activator for the ara regulon	292	1
13	ArgP	Inhibitor of chromosome initiation, transcriptional activator, LysR family	297	1
14	AroC	Chorismate synthase	361	1
15	AstD	Succinylglutamic semialdehyde dehydrogenase, NAD-dependent	492	1
16	AtpA	ATP synthase subunit alpha, membrane-bound, F1 sector	513	1
17	AtpD	ATP synthase subunit beta, membrane-bound, F1 sector	460	1
18	AzuC	Acid-inducible small membrane-associated protein	28	1
19	BcsB	Cellulose synthase, regulatory subunit	779	1
20	BioD	Dethiobiotin synthase	225	1
21	CadA	Lysine decarboxylase, inducible	715	1
22	CbpA	DnaK co-chaperone, binds curved DNA	306	1
23	CheB	Chemotaxis MCP protein-glutamate methylesterase	349	1
24	CitA	Sensor histidine kinase for the citCDEFXGT operon	552	1
25	ClpA	ATPase subunit of ClpAP ATP-dependent protease	758	1
26	ClpB	Bichaperone with DnaK for protein disaggregation	857	1
27	CpxA	Histidine protein kinase, periplasmic stress sensor	457	2
28	CueO	Multicopper oxidase (laccase), confers copper tolerance	516	1
29	CurA	Curcumin/dihydrocurcumin reductase, NADPH-dependent	345	1
30	CyaA	Adenylate cyclase	848	1
31	CysQ	3'(2'),5'-bisphosphate nucleotidase	246	1
32	DapE	N-succinyl-diaminopimelate desuccinylase, DAP/lysine biosynthesis, contains Zn(2+)/Co(2+)	375	1
33	DinF	Oxidative stress resistance protein	459	1
34	DmsA	DMSO reductase subunit A, anaerobic, periplasmic	814	1
35	DnaG	Primase for DNA replication	581	1
36	DnaT	Primasomal protein i	179	1
37	DppF	Dipeptide/heme ABC transporter ATPase	334	1
38	EntF	Enterochelin synthase, component F	1293	1
39	EptC	LPS heptose I phosphoethanolamine transferase	577	1
40	Etk T	yrosine-protein kinase, required for O-antigen capsule formation	726	1
41	EttA	Energy-dependent translational throttle A	555	1
42	EutJ	Putative chaperonin	278	1
43	ExoX	Exodeoxyribonuclease 10, Exonuclease X	220	1
44	FadD	Acyl-CoA synthase	561	1
45	FadK	Acyl-CoA synthase, anaerobic	548	1
46	FadR	Repressor/activator for fatty acid metabolism regulon	239	1
47	FdoG	Formate dehydrogenase-O, selenopeptide, aerobic	1016	1
48	Ffh S	ignal Recognition Particle (SRP) protein, with 4.5S RNA	453	1
49	FimD	Fimbrial usher outer membrane porin protein	878	2
50	Fiu T	onB-dependent ferric iron outer membrane transporter	760	1
51	FliF	Flagellar basal body M-ring protein	552	1
52	Flk P	revents premature secretion of FlgM	331	2
53	FtsH	ATP-dependent membrane protease, complexed with HflCK	644	1
54	GalU	Glucose-1-P uridylyltransferase	302	1
55	GfcC	Predicted periplasmic protein	248	1
56	Gpr L	-glyceraldehyde 3-phosphate reductase, NADPH-dependent	346	1
57	HofM	Required for the utilization of DNA as a carbon source	259	1
58	HslU	Heat-inducible ATP-dependent protease HslVU, ATPase subunit	443	1
59	HtrE	Putative outer membrane fimbrial subunit export usher protein	865	1
60	HypF	Hydrogenases 1,2,3 accessory protein	750	1
61	IlvB	Acetolactate synthase 1 large subunit, valine-sensitive	562	1
62	IntE	e14 integrase, in defective prophage	375	1
63	IraM	RpoS stabilzer during Mg starvation, anti-RssB factor	107	2
64	KatE	Catalase HPII, heme d-containing	753	2
65	KdpD	Sensor kinase for the kdp operon	894	1
66	LdcC	Lysine decarboxylase, constitutive	713	1
67	LdtC	L,D-transpeptidase linking Lpp to murein, periplasmic	320	1
68	LdtE	Murein L,D-transpeptidase, periplasmic	334	1
69	LepB	Signal peptidase I	324	1
70	LigT	2'-5' RNA ligase	176	1
71	Lon D	NA-binding, ATP-dependent protease LA	784	1
72	LsrK	Autoinducer-2 (AI-2) kinase	530	1
73	LysR	Transcriptional activator of lysA	311	1
74	MalT	ATP-dependent transcriptional activator for the mal regulon	901	1
75	ManX	Mannose permease, EIIAB component	323	1
76	McrB	McrBC restriction endonuclease, catalytic subunit	459	1
77	MetF	5,10-Methylenetetrahydrofolate reductase	296	1
78	MltA	Membrane-bound lytic transglycosylase A, murein hydrolase	365	1
79	MnmE	GTPase required for 5-methylaminomethyl-2-thiouridine modification at tRNA U34	454	1
80	MpaA	Murein peptide amidase A	242	1
81	MrcA	Murein polymerase, PBP1A	850	1
82	Mrp P	utative Fe-S scaffold protein, P-loop ATPase	369	1
83	MurD	D-glutamic acid adding enzyme	438	1
84	MutL	Methyl-directed mismatch repair	615	1
85	NapG	Quinol dehydrogenase, periplasmic protein	231	1
86	NarZ	Nitrate reductase II (NRZ), alpha subunit	1246	1
87	NudC	NADH pyrophosphatase	257	1
88	NupX	Nucleoside permease	416	1
89	PaoB	PaoABC aldehyde oxidoreductase, FAD-containing subunit	318	1
90	ParC	Topoisomerase IV, subunit A, ATP-dependent, type II	752	1
91	PatA	Putrescine:2-oxoglutaric acid aminotransferase	459	1
92	PfkB	6-phosphofructokinase-2	309	1
93	PhnI	Ribophosphonate triphosphate synthase complex, probable catalytic subunit	354	1
94	PhoR	Sensor histidine kinase/phosphatase for pho regulon	431	1
95	Phr D	eoxyribodipyrimidine photolyase	472	1
96	PotD	Spermidine/putrescine ABC transporter periplasmic binding protein	348	1
97	PotH	Putrescine ABC transporter permease	317	1
98	Ppc P	hosphoenolpyruvate carboxylase	883	1
99	PrpE	Propionate--CoA ligase	628	1
100	PstC	Phosphate ABC transporter permease	319	1
101	PsuT	Predicted pseudouridine transporter	416	1
102	Pth P	eptidyl-tRNA hydrolase	194	1
103	PutA	Proline dehydrogenase and repressor for the putAP divergon	1320	1
104	QseC	Quorum sensing two-component sensor kinase	449	1
105	RarA	DNA-dependent ATPase involved in processing recombination intermediates	447	1
106	RavA	Hexameric AAA+ MoxR family ATPase, function unknown	498	1
107	Rbn R	Nase BN, tRNA processing enzyme	305	1
108	RcsD	Intermediate facilitates phosphotransfer from rcsC to rcsB	890	1
109	RecC	RecBCD Exonuclease V subunit, recombination and repair	1122	1
110	RecG	Junction-specific ATP-dependent DNA helicase	693	1
111	RoxA	50S ribosomal protein L16 Arg81 hydroxylase	373	1
112	RseC	SoxR iron-sulfur cluster reduction factor component	159	1
113	RsxE	SoxR iron-sulfur cluster reduction factor component	231	1
114	RuvB	DNA helicase driving branch migration during recombination	336	1
115	SapC	Antimicrobial peptide ABC transporter permease	296	1
116	SfmF	FimA homolog	171	1
117	SfmH	FimA homolog	327	1
118	SodC	Superoxide dismutase, Cu, Zn, periplasmic	173	1
119	SpeC	Ornithine decarboxylase	711	1
120	SpeF	Ornthine decarboxylase, inducible	732	1
121	TmcA	Elongator methionine tRNA (ac4C34) acetyltransferase	671	1
122	TrkA	Major constitutive K+ uptake permeases TrkAG and TrkAH	458	1
123	UhpB	Membrane sensor kinase protein controlling UhpA activity	500	1
124	UidA	Beta-d-glucuronidase	603	1
125	UmpG	UMP phosphatase, nucleotidase, 5- or 3'-monophosphates	253	1
126	WaaG	UDP-glucose:(heptosyl)LPS alpha-1,3-glucosyltransferase	374	1
127	WcaM	Colanic acid biosynthesis protein	464	1
128	WcaN	Putative regulatory subunit for GalU	297	1
129	YafD	Endo/exonuclease/phosphatase family protein	266	2
130	YahG	DUF1116 family protein, function unknown	472	1
131	YahI	Carbonate kinase homolog	316	1
132	YaiC	Cellulose, biofilm, motility regulator, diguanylate cyclase	371	1
133	YbaB	DNA-binding protein, probable nucleoid-associated protein	109	1
134	YbaE	Putative ABC transporter periplasmic binding protein	566	1
135	YbaP	TraB family protein	264	1
136	YbbP	Putative ABC transporter permease	804	1
137	YbdK	Weak gamma-glutamyl:cysteine ligase activity	372	1
138	YbeY	ssRNA-specific endoribonuclease	155	1
139	YbgQ	Putative outer membrane fimbrial subunit export usher protein	815	1
140	YbiC	Function unknown, lactate, malate dehydrogenase family	361	1
141	YbiO	Mechanosensitive channel protein, intermediate (MscS-like) conductance	741	1
142	YbiU	DUF1479 family protein, function unknown	421	1
143	YbjD	predicted OLD family ATP-dependent endonuclease	552	1
144	YceG	Septation protein, ampicillin sensitivity	340	1
145	YceJ	Cytochrome b561 homolog, function unknown	188	1
146	YcfZ	Inner membrane protein, function unknown	262	1
147	YcgY	Function unknown	146	1
148	YdaU	Rac prophage, function unknown	285	1
149	YdcR	Putative HTH transcriptional regulator with aminotransferase domain	468	1
150	YdcU	Putative spermidine/putrescine transporter subunit	313	1
151	YdhK	Efflux protein family (PET) component of predicted YdhJK efflux pump, function unknown	670	1
152	YdhV	Predicted oxidoreductase, FNR, NarL, NarP regulated protein	700	2
153	YebT	MCE domain protein, function unknown	877	1
154	YeeJ	Overexpression increases adhesion and biofilm formation	2358	1
155	YehB	Putative outer membrane fimbrial subunit export usher protein	826	1
156	YehL	Putative hexameric AAA+ MoxR family ATPase	362	1
157	YfaY	Inactive PncC domain protein, function unknown	400	1
158	YfdE	Acetyl-CoA:oxalate CoA-transferase	381	1
159	YfjK	DEAD/H helicase-like protein, function unknown	729	1
160	YgbN	Putative GntP family transporter, function unknown	454	1
161	YgcE	Putative sugar kinase, function unknown	492	1
162	YgcQ	Putative electron transfer flavoprotein, function unknown	286	1
163	YggC	Predicted PanK family P-loop kinase, function unknown	237	1
164	YghS	Predicted ATP-binding protein, function unknown	237	1
165	YhjC	Predicted transcriptional regulator, function unknown	299	1
166	YidD	Membrane protein insertion efficiency factor, inner membrane protein	85	1
167	YieL	Function unknown, bgl operon	389	1
168	YifB	Competence Mg chelatase ComM homolog, function unknown	506	2
169	YjgZ	Function unknown	109	1
170	YjjU	Predicted phospholipase, patatin-like family, function unknown	357	1
171	YkfF	Function unknown, CP4-6 putative prophage remnant	79	1
172	YmfQ	Putative baseplate or tail fiber protein, e14 prophage	194	1
173	YpdC	AraC family transcriptional activator, function unknown	285	1
174	YpjA	OM autotransporter homolog	1526	1
