# Supplementary material for: Genome-Wide Analyses and Functional Classification of Proline Repeat-Rich Proteins: Potential Role of eIF5A in Eukaryotic Evolution
Source: PLoS One. 2014 Nov 3;9(11):e111800. doi: 10.1371/journal.pone.0111800 (PMC4218817; doi:10.1371/journal.pone.0111800)
Supplement: Table S7 — G. lambia proteins with ≥1 PPG units. (XLSX) [file pone.0111800.s008.xlsx]

## Sheet: PPG
#	Gene name	Description	Protein length (amino acids)	Number of PPG units
1	GL50803_10013	EDO82405	221	0
2	GL50803_10014	EDO82406	401	0
3	GL50803_10016	EDO82408	318	0
4	GL50803_10019	EDO82411	1561	0
5	GL50803_10025	EDO81034	242	0
6	GL50803_10027	EDO77422	252	0
7	GL50803_100283	EDO76471	77	0
8	GL50803_10033	EDO77419	308	2
9	GL50803_10034	EDO77417	2067	0
10	GL50803_10036	EDO77415	366	0
11	GL50803_10038	EDO77413	287	0
12	GL50803_100413	EFD95443	67	0
13	GL50803_100464	EFD95005	78	0
14	GL50803_100472	EDO79931	208	1
15	GL50803_100507	EFD95595	77	0
16	GL50803_10051	EFD95095	629	0
17	GL50803_100530	EDO80800	77	0
18	GL50803_10055	EDO80780	351	0
19	GL50803_10056	EDO80779	199	0
20	GL50803_100580	EDO82648	100	0
21	GL50803_10062	EDO80776	224	0
22	GL50803_10063	EDO80775	419	0
23	GL50803_100635	EDO79712	83	0
24	GL50803_10073	EDO80771	324	0
25	GL50803_100745	EDO77856	70	0
26	GL50803_10079	EDO77458	745	0
27	GL50803_100845	EDO77323	429	0
28	GL50803_100851	EDO81999	94	0
29	GL50803_100864	EDO76577	532	0
30	GL50803_100877	EDO76198	222	0
31	GL50803_10088	EDO77465	97	0
32	GL50803_100887	EDO76312	417	0
33	GL50803_100906	EDO77039	5551	2
34	GL50803_10091	EDO77468	143	0
35	GL50803_100955	EDO77944	204	0
36	GL50803_100959	EDO77940	324	1
37	GL50803_100969	EFD95414	176	0
38	GL50803_100987	EDO78434	1525	0
39	GL50803_101010	EDO79460	420	1
40	GL50803_101011	EDO79531	509	0
41	GL50803_101074	EDO79309	740	1
42	GL50803_10112	EFD95112	145	0
43	GL50803_101120	EDO76794	896	0
44	GL50803_101129	EDO79679	69	0
45	GL50803_101138	EDO79655	5164	3
46	GL50803_101152	EDO79634	78	0
47	GL50803_10116	EDO80721	48	0
48	GL50803_101168	EDO80637	1122	0
49	GL50803_101189	EDO81809	393	0
50	GL50803_101194	EDO81816	1417	0
51	GL50803_101212	EDO81843	1720	0
52	GL50803_10122	EDO80724	187	0
53	GL50803_10124	EDO80725	89	0
54	GL50803_101249	EDO82617	71	0
55	GL50803_10125	EDO80727	181	0
56	GL50803_101260	EDO77693	588	0
57	GL50803_101264	EDO77687	86	0
58	GL50803_101278	EDO79728	1331	0
59	GL50803_101291	EDO79714	448	0
60	GL50803_101307	EDO78455	310	0
61	GL50803_101309	EFD95415	173	0
62	GL50803_101326	EDO76759	321	0
63	GL50803_10133	EDO80085	35	0
64	GL50803_101330	EDO76774	411	0
65	GL50803_101339	EDO79251	216	0
66	GL50803_10136	EDO80083	337	0
67	GL50803_101368	EDO76669	290	0
68	GL50803_10137	EDO80081	757	1
69	GL50803_101380	EDO76506	196	0
70	GL50803_10139	EDO80079	440	0
71	GL50803_101397	EDO81025	347	0
72	GL50803_10141	EFD95199	402	0
73	GL50803_101410	EDO78109	500	0
74	GL50803_101423	EDO82296	249	1
75	GL50803_10145	EDO80074	1292	0
76	GL50803_101450	EDO82338	512	0
77	GL50803_101451	EDO82341	254	0
78	GL50803_10148	EDO80070	340	0
79	GL50803_101484	EDO81616	71	0
80	GL50803_101496	EDO81634	480	1
81	GL50803_101498	EDO76254	163	0
82	GL50803_101501	EDO82395	458	0
83	GL50803_101528	EDO82351	70	0
84	GL50803_101534	EDO81046	286	1
85	GL50803_101589	EDO76881	394	0
86	GL50803_101594	EDO79545	1060	0
87	GL50803_101599	EDO79538	70	0
88	GL50803_10160	EDO82609	70	0
89	GL50803_10161	EDO82608	854	0
90	GL50803_10162	EDO82607	529	0
91	GL50803_101652	EDO80132	84	0
92	GL50803_10167	EDO82601	1191	0
93	GL50803_101683	EDO78370	82	0
94	GL50803_101699	EDO81961	1063	0
95	GL50803_101739	EFD95527	1181	0
96	GL50803_10176	EDO78826	66	0
97	GL50803_101765	EDO78106	700	0
98	GL50803_101768	EDO80981	173	0
99	GL50803_101805	EDO80271	763	1
100	GL50803_10181	EDO78822	759	0
101	GL50803_101810	EDO80280	1433	1
102	GL50803_101811	EDO80284	125	0
103	GL50803_10182	EDO78821	165	0
104	GL50803_101824	EDO78189	864	0
105	GL50803_101832	EDO77847	537	0
106	GL50803_101845	EFD95292	234	0
107	GL50803_101850	EDO76665	405	0
108	GL50803_101866	EDO76917	810	0
109	GL50803_101877	EFD95539	600	0
110	GL50803_10189	EDO78816	97	0
111	GL50803_10190	EDO78815	605	0
112	GL50803_101904	EDO77400	616	0
113	GL50803_101906	EDO77402	455	0
114	GL50803_10191	EDO78814	37	0
115	GL50803_101918	EDO77876	320	0
116	GL50803_101919	EDO77875	246	1
117	GL50803_10192	EDO78813	151	0
118	GL50803_10193	EDO78811	961	0
119	GL50803_10194	EDO78808	109	0
120	GL50803_101943	EDO78944	202	0
121	GL50803_101948	EDO79749	2761	0
122	GL50803_101955	EDO79762	765	0
123	GL50803_10196	EDO78807	165	0
124	GL50803_101990	EDO80786	95	0
125	GL50803_101994	EDO76338	831	0
126	GL50803_102012	EDO77087	73	0
127	GL50803_102022	EDO80822	960	0
128	GL50803_102023	EDO80821	838	0
129	GL50803_102034	EDO79070	979	0
130	GL50803_102051	EDO79092	652	0
131	GL50803_102056	EDO79103	2078	0
132	GL50803_102061	EDO76978	74	0
133	GL50803_102070	EDO76964	84	0
134	GL50803_102071	EFD95596	971	0
135	GL50803_102101	EDO82063	1027	0
136	GL50803_102108	EDO82075	1872	0
137	GL50803_102110	EDO82081	811	0
138	GL50803_102132	EDO80205	90	0
139	GL50803_102142	EDO80219	89	0
140	GL50803_10217	EDO78699	304	0
141	GL50803_102170	EDO81867	253	0
142	GL50803_102178	EDO77256	129	0
143	GL50803_10218	EFD95374	199	0
144	GL50803_102180	EDO76820	225	0
145	GL50803_102184	EDO81333	2542	0
146	GL50803_10219	EDO78701	1431	0
147	GL50803_10221	EFD95375	335	0
148	GL50803_102230	EDO76958	293	0
149	GL50803_102245	EDO80005	70	0
150	GL50803_102248	EDO80010	1023	0
151	GL50803_102256	EDO80028	72	0
152	GL50803_102263	EFD95200	331	0
153	GL50803_10229	EDO77055	574	0
154	GL50803_102303	EDO81419	74	0
155	GL50803_10231	EDO77056	560	0
156	GL50803_10232	EDO77058	670	1
157	GL50803_102322	EDO76533	902	0
158	GL50803_102340	EDO82022	102	0
159	GL50803_10238	EDO77061	1025	0
160	GL50803_10239	EFD95584	366	0
161	GL50803_10241	EDO77064	293	0
162	GL50803_102423	EDO80847	82	0
163	GL50803_102438	EDO80887	783	0
164	GL50803_102442	EDO80900	75	0
165	GL50803_102444	EDO80902	240	0
166	GL50803_102448	EFD95244	87	0
167	GL50803_102455	EDO81935	1195	0
168	GL50803_102461	EDO81770	2265	0
169	GL50803_102476	EDO79430	100	1
170	GL50803_102477	EDO79427	86	0
171	GL50803_102515	EDO82602	2002	0
172	GL50803_10254	EDO81406	805	0
173	GL50803_102540	EDO76244	99	0
174	GL50803_102542	EDO76713	806	0
175	GL50803_10255	EDO81405	392	0
176	GL50803_10256	EDO81403	199	0
177	GL50803_102575	EDO78997	504	0
178	GL50803_10260	EDO81401	746	0
179	GL50803_10261	EDO81400	516	0
180	GL50803_102617	EDO78542	109	0
181	GL50803_102647	EDO77982	861	1
182	GL50803_102654	EDO78300	2730	0
183	GL50803_102662	EDO78312	531	1
184	GL50803_102678	EDO78337	124	0
185	GL50803_102688	EDO82410	340	0
186	GL50803_10269	EDO81395	207	0
187	GL50803_10270	EFD95006	415	1
188	GL50803_10271	EDO81394	57	0
189	GL50803_102710	EDO82454	814	0
190	GL50803_102722	EDO82475	1294	1
191	GL50803_102728	EDO82486	622	0
192	GL50803_102731	EDO82492	72	1
193	GL50803_102740	EDO82563	98	0
194	GL50803_102761	EDO76932	135	0
195	GL50803_102813	EDO80722	344	0
196	GL50803_102841	EDO80514	161	0
197	GL50803_102842	EDO78543	141	0
198	GL50803_102858	EDO79441	1109	0
199	GL50803_102874	EFD95660	616	0
200	GL50803_102890	EDO82191	364	0
201	GL50803_102893	EDO82200	1253	0
202	GL50803_10291	EDO81869	1140	0
203	GL50803_102921	EFD94840	621	0
204	GL50803_10294	EDO81871	41	0
205	GL50803_102961	EDO78255	669	1
206	GL50803_102963	EDO78259	526	0
207	GL50803_10297	EDO81872	450	0
208	GL50803_102978	EDO79112	193	0
209	GL50803_10299	EDO81874	218	0
210	GL50803_103001	EDO79954	616	0
211	GL50803_103019	EDO79330	134	0
212	GL50803_10303	EDO81877	400	0
213	GL50803_103058	EDO76880	417	0
214	GL50803_103059	EDO76878	2407	1
215	GL50803_103074	EDO82161	2184	1
216	GL50803_103082	EDO76733	994	0
217	GL50803_103094	EDO78347	300	0
218	GL50803_103107	EDO80920	91	0
219	GL50803_10311	EDO82305	328	0
220	GL50803_103125	EFD95468	1729	0
221	GL50803_10313	EDO82304	305	0
222	GL50803_103142	EDO77111	168	0
223	GL50803_10315	EDO82302	223	0
224	GL50803_10316	EDO82301	331	0
225	GL50803_103164	EDO77811	404	0
226	GL50803_103175	EDO78820	982	0
227	GL50803_103202	EDO78775	1362	0
228	GL50803_103205	EFD95362	1127	0
229	GL50803_103206	EDO76618	75	0
230	GL50803_103237	EDO76304	168	0
231	GL50803_10324	EDO82295	242	0
232	GL50803_103249	EDO81151	82	0
233	GL50803_103284	EDO81477	79	0
234	GL50803_103285	EDO81476	2382	0
235	GL50803_10329	EDO82292	65	0
236	GL50803_10330	EDO82290	258	0
237	GL50803_103304	EDO81511	83	0
238	GL50803_103320	EDO76275	82	0
239	GL50803_10335	EDO82288	259	0
240	GL50803_103365	EDO80751	2064	1
241	GL50803_103373	EDO76438	389	0
242	GL50803_10339	EFD94841	422	0
243	GL50803_10341	EDO82286	339	0
244	GL50803_103430	EDO78076	72	0
245	GL50803_103431	EDO78078	104	0
246	GL50803_103437	EDO76615	302	0
247	GL50803_103454	EDO79608	737	0
248	GL50803_103480	EDO79564	201	0
249	GL50803_103536	EDO78853	83	0
250	GL50803_103540	EDO78844	305	2
251	GL50803_10358	EDO79996	415	0
252	GL50803_103606	EDO81923	1169	0
253	GL50803_10361	EDO79999	649	0
254	GL50803_10362	EDO80001	38	0
255	GL50803_103659	EDO77756	395	1
256	GL50803_10367	EDO82132	133	0
257	GL50803_103676	EDO79169	455	0
258	GL50803_10370	EDO82128	454	0
259	GL50803_103709	EDO82623	849	0
260	GL50803_103711	EDO82620	107	0
261	GL50803_103713	EDO82554	355	0
262	GL50803_103715	EDO82547	76	0
263	GL50803_103726	EDO82528	72	0
264	GL50803_10374	EDO82125	701	0
265	GL50803_103771	EDO79858	72	0
266	GL50803_103783	EDO76948	239	0
267	GL50803_103785	EDO82298	249	0
268	GL50803_103807	EDO81686	947	0
269	GL50803_103810	EDO81688	1874	1
270	GL50803_103818	EDO81700	2608	0
271	GL50803_10382	EDO82119	437	0
272	GL50803_103829	EDO81095	69	0
273	GL50803_103838	EDO81104	1875	0
274	GL50803_103844	EDO81113	118	0
275	GL50803_103849	EDO81118	1074	0
276	GL50803_103855	EDO81067	453	0
277	GL50803_103878	EDO80181	2746	0
278	GL50803_103883	EFD95179	417	0
279	GL50803_103887	EDO77862	755	0
280	GL50803_103888	EDO77861	329	0
281	GL50803_103891	EDO77858	548	0
282	GL50803_103895	EFD94968	454	1
283	GL50803_103916	EDO77255	182	0
284	GL50803_103935	EDO78906	342	0
285	GL50803_103943	EDO80659	186	0
286	GL50803_103944	EDO77656	866	0
287	GL50803_103946	EDO78350	452	0
288	GL50803_103981	EDO77998	278	1
289	GL50803_103983	EDO79012	517	0
290	GL50803_103988	EDO81208	125	0
291	GL50803_103992	EDO82149	628	1
292	GL50803_10400	EFD95034	434	0
293	GL50803_10403	EDO81289	132	0
294	GL50803_104031	EDO79052	754	0
295	GL50803_104062	EDO78488	145	0
296	GL50803_104063	EDO78487	122	0
297	GL50803_104087	EDO77676	1112	0
298	GL50803_10410	EDO81287	222	0
299	GL50803_104104	EDO80713	93	0
300	GL50803_104137	EDO78751	93	0
301	GL50803_104139	EDO78744	490	0
302	GL50803_104150	EDO78102	679	0
303	GL50803_104173	EDO77544	1166	0
304	GL50803_104186	EDO77517	1348	1
305	GL50803_104193	EDO76911	135	0
306	GL50803_104196	EDO76903	111	0
307	GL50803_10422	EDO78378	218	0
308	GL50803_104227	EDO77418	73	0
309	GL50803_10423	EDO78377	157	0
310	GL50803_104232	EDO77032	426	0
311	GL50803_104234	EFD95588	644	0
312	GL50803_104248	EDO77002	404	0
313	GL50803_10425	EDO78376	169	0
314	GL50803_104250	EDO81881	124	0
315	GL50803_10427	EDO78375	85	0
316	GL50803_10428	EDO78374	211	0
317	GL50803_10429	EDO78372	186	0
318	GL50803_10444	EDO81463	243	0
319	GL50803_10450	EDO81467	110	0
320	GL50803_104506	EDO77708	66	0
321	GL50803_10452	EFD95007	181	0
322	GL50803_10455	EFD95008	1202	0
323	GL50803_10459	EDO81471	191	0
324	GL50803_10460	EDO81472	570	0
325	GL50803_104685	EDO77813	177	0
326	GL50803_10472	EDO77955	192	0
327	GL50803_10475	EDO77954	41	0
328	GL50803_104866	EDO81020	195	0
329	GL50803_104868	EFD95065	38	0
330	GL50803_104870	EFD95066	142	0
331	GL50803_104925	EDO79393	54	0
332	GL50803_104982	EDO82266	114	0
333	GL50803_104984	EFD94842	268	0
334	GL50803_104994	EDO79552	161	0
335	GL50803_10510	EDO77972	43	0
336	GL50803_10516	EDO77976	365	0
337	GL50803_10521	EDO80848	622	0
338	GL50803_10522	EDO80849	285	0
339	GL50803_10524	EDO80851	251	0
340	GL50803_10527	EDO80853	316	0
341	GL50803_10529	EDO80855	426	0
342	GL50803_10530	EDO80856	178	0
343	GL50803_105343	EDO76962	48	0
344	GL50803_10538	EDO80861	770	0
345	GL50803_10551	EFD95346	365	0
346	GL50803_10552	EDO78981	537	0
347	GL50803_10562	EDO78782	186	0
348	GL50803_105640	EDO82152	47	0
349	GL50803_105661	EDO76993	50	0
350	GL50803_105665	EDO80968	37	0
351	GL50803_10568	EDO78785	353	0
352	GL50803_10569	EDO78786	506	0
353	GL50803_10570	EDO78788	355	0
354	GL50803_10571	EFD95363	767	0
355	GL50803_10572	EDO78790	326	0
356	GL50803_10573	EDO78791	370	0
357	GL50803_105759	EDO76156	184	1
358	GL50803_10577	EDO78794	499	0
359	GL50803_105782	EDO76266	193	1
360	GL50803_105786	EDO76211	125	0
361	GL50803_105788	EFD95688	61	0
362	GL50803_105798	EDO77163	111	0
363	GL50803_105806	EDO76258	135	0
364	GL50803_105823	EDO76255	79	0
365	GL50803_10587	EDO78174	200	0
366	GL50803_10589	EDO78176	87	0
367	GL50803_105913	EDO81021	132	0
368	GL50803_105983	EDO76257	184	0
369	GL50803_106010	EDO82269	41	0
370	GL50803_10605	EDO78185	459	0
371	GL50803_106057	EDO77882	103	0
372	GL50803_10606	EDO78186	261	0
373	GL50803_10608	EDO78187	930	0
374	GL50803_10609	EDO78188	424	0
375	GL50803_106115	EDO81037	65	0
376	GL50803_10612	EDO78192	309	0
377	GL50803_106128	EDO80960	116	0
378	GL50803_10613	EDO78194	125	0
379	GL50803_106135	EDO80973	68	0
380	GL50803_106137	EDO80953	84	0
381	GL50803_106139	EDO80982	128	0
382	GL50803_10623	EDO82195	655	0
383	GL50803_106267	EDO76441	47	0
384	GL50803_10632	EDO82188	1006	0
385	GL50803_106320	EDO80150	224	0
386	GL50803_106496	EDO82230	210	0
387	GL50803_106498	EDO82232	116	0
388	GL50803_106529	EFD95067	82	0
389	GL50803_106533	EDO81042	90	0
390	GL50803_10659	EDO80357	725	0
391	GL50803_10661	EDO80356	1093	1
392	GL50803_10666	EDO80352	409	0
393	GL50803_10667	EDO80351	158	0
394	GL50803_106673	EDO80989	122	0
395	GL50803_10675	EDO81094	790	0
396	GL50803_10676	EDO81096	715	0
397	GL50803_10677	EFD95068	196	0
398	GL50803_10679	EDO81098	141	0
399	GL50803_10680	EDO81099	444	0
400	GL50803_10682	EFD95069	269	0
401	GL50803_10684	EFD95070	41	0
402	GL50803_10686	EDO81101	73	0
403	GL50803_106941	EDO79949	50	0
404	GL50803_10696	EDO80037	114	0
405	GL50803_10697	EDO80038	348	0
406	GL50803_10698	EDO80039	771	0
407	GL50803_10703	EDO80042	383	0
408	GL50803_10704	EDO80045	38	0
409	GL50803_10705	EDO80044	474	0
410	GL50803_10707	EDO80047	560	0
411	GL50803_10708	EDO80048	681	0
412	GL50803_10711	EDO80051	319	0
413	GL50803_10712	EDO80052	433	0
414	GL50803_107308	EDO82148	105	0
415	GL50803_10738	EFD95574	115	0
416	GL50803_10744	EDO77113	1121	0
417	GL50803_10755	EDO78912	223	0
418	GL50803_10756	EDO78913	331	0
419	GL50803_10758	EFD95347	444	1
420	GL50803_1076	EDO76614	346	0
421	GL50803_10760	EDO78915	132	0
422	GL50803_10762	EDO78917	489	0
423	GL50803_10763	EDO78918	72	1
424	GL50803_10764	EFD95348	839	0
425	GL50803_10765	EDO78919	705	0
426	GL50803_107659	EDO79553	98	0
427	GL50803_10766	EFD95349	462	0
428	GL50803_107665	EDO76247	82	0
429	GL50803_10769	EDO78921	67	0
430	GL50803_10773	EDO78922	479	0
431	GL50803_10775	EDO78924	451	0
432	GL50803_10778	EDO78926	1026	1
433	GL50803_10780	EDO78931	125	0
434	GL50803_10783	EDO78935	396	0
435	GL50803_10791	EDO80487	164	0
436	GL50803_10801	EDO80495	1076	1
437	GL50803_10802	EDO80497	1182	0
438	GL50803_10803	EFD95130	269	0
439	GL50803_10804	EDO80499	304	0
440	GL50803_10807	EDO80503	611	0
441	GL50803_10808	EDO80505	229	1
442	GL50803_10810	EDO80506	280	1
443	GL50803_10813	EDO80508	2346	0
444	GL50803_10821	EFD95009	516	0
445	GL50803_10822	EDO81422	343	0
446	GL50803_10824	EFD95010	1097	0
447	GL50803_10825	EDO81420	741	0
448	GL50803_10829	EDO81415	264	0
449	GL50803_108294	EDO79690	52	0
450	GL50803_10830	EDO81416	213	0
451	GL50803_108316	EDO80601	39	0
452	GL50803_10832	EDO81413	274	0
453	GL50803_10836	EDO81410	192	0
454	GL50803_10840	EDO81509	102	0
455	GL50803_10843	EDO81506	523	1
456	GL50803_10844	EDO81505	46	0
457	GL50803_10846	EFD95011	270	0
458	GL50803_10850	EDO81500	129	0
459	GL50803_10853	EFD95012	1017	0
460	GL50803_10855	EDO81497	452	0
461	GL50803_10856	EDO81496	295	0
462	GL50803_10857	EDO81495	130	0
463	GL50803_10858	EDO81494	362	0
464	GL50803_10861	EDO81492	43	0
465	GL50803_10868	EDO78047	205	0
466	GL50803_10870	EDO78048	556	0
467	GL50803_10871	EFD95455	313	0
468	GL50803_10875	EDO78050	929	1
469	GL50803_10876	EDO78051	297	0
470	GL50803_10879	EDO78054	820	0
471	GL50803_10880	EDO78055	533	0
472	GL50803_10881	EDO78056	514	1
473	GL50803_10882	EDO78057	302	0
474	GL50803_10883	EDO78058	366	0
475	GL50803_10885	EDO78059	1732	1
476	GL50803_10887	EDO81229	40	0
477	GL50803_10889	EDO81231	234	0
478	GL50803_10892	EDO81232	738	0
479	GL50803_10893	EDO81234	322	0
480	GL50803_10898	EFD95035	203	0
481	GL50803_10901	EFD95036	175	0
482	GL50803_10908	EDO81240	712	0
483	GL50803_10911	EDO81242	1053	0
484	GL50803_10912	EFD95037	197	0
485	GL50803_10919	EDO77547	135	0
486	GL50803_10924	EDO77549	332	0
487	GL50803_109264	EDO80600	41	0
488	GL50803_10928	EDO77555	286	0
489	GL50803_10932	EFD95522	751	0
490	GL50803_10939	EDO77565	386	0
491	GL50803_10941	EDO77567	57	0
492	GL50803_10942	EDO77569	54	0
493	GL50803_10943	EDO77566	844	0
494	GL50803_10945	EDO77570	40	0
495	GL50803_10946	EDO77571	426	0
496	GL50803_10950	EDO77573	497	0
497	GL50803_10951	EDO77575	44	0
498	GL50803_10969	EDO80589	340	1
499	GL50803_10970	EDO80591	42	0
500	GL50803_10971	EDO80590	626	0
501	GL50803_10973	EDO80594	39	0
502	GL50803_10976	EDO80596	1423	0
503	GL50803_10978	EDO80597	167	0
504	GL50803_10979	EFD95131	331	0
505	GL50803_11034	EDO82387	224	0
506	GL50803_11039	EDO82381	871	0
507	GL50803_11040	EDO82380	322	0
508	GL50803_11043	EDO82376	324	0
509	GL50803_11044	EDO82374	212	1
510	GL50803_11050	EDO82160	123	0
511	GL50803_11052	EDO82157	279	0
512	GL50803_11054	EFD94843	450	0
513	GL50803_11055	EFD94844	209	0
514	GL50803_11099	EDO81678	887	0
515	GL50803_11100	EDO81677	1823	1
516	GL50803_11105	EDO81673	589	1
517	GL50803_11107	EDO81671	820	0
518	GL50803_11110	EDO81669	153	0
519	GL50803_11113	EFD94969	139	0
520	GL50803_11114	EDO81666	187	0
521	GL50803_11116	EFD94970	402	0
522	GL50803_11118	EDO81662	446	0
523	GL50803_11120	EDO81661	321	0
524	GL50803_11125	EDO77009	461	0
525	GL50803_11129	EDO77014	316	0
526	GL50803_11130	EDO77016	35	0
527	GL50803_11131	EDO77015	547	0
528	GL50803_11139	EFD95589	298	0
529	GL50803_11143	EDO77023	76	0
530	GL50803_11148	EDO77025	49	0
531	GL50803_11149	EDO77026	290	0
532	GL50803_11151	EDO77029	230	0
533	GL50803_11152	EDO77030	573	0
534	GL50803_11153	EDO77031	67	0
535	GL50803_11156	EDO77033	40	0
536	GL50803_111573	EDO76712	70	0
537	GL50803_11164	EDO81254	717	0
538	GL50803_11165	EDO81255	749	0
539	GL50803_11169	EDO81259	69	0
540	GL50803_11170	EDO81258	544	0
541	GL50803_111732	EDO79950	709	1
542	GL50803_11174	EFD95038	336	0
543	GL50803_11177	EDO81267	585	0
544	GL50803_11178	EDO81268	336	0
545	GL50803_111806	EDO76504	474	0
546	GL50803_111809	EDO80153	475	0
547	GL50803_111836	EDO80206	65	0
548	GL50803_111854	EDO80238	62	0
549	GL50803_11186	EDO81169	274	0
550	GL50803_111869	EDO80260	1460	1
551	GL50803_111871	EDO80265	556	0
552	GL50803_111873	EDO77508	257	0
553	GL50803_111874	EDO77509	388	0
554	GL50803_111877	EDO77518	56	0
555	GL50803_111886	EDO77533	2364	1
556	GL50803_11190	EFD95039	539	0
557	GL50803_111903	EDO76192	128	0
558	GL50803_111906	EDO81536	881	0
559	GL50803_11191	EFD95040	298	0
560	GL50803_111911	EFD95590	443	0
561	GL50803_111923	EDO77011	62	0
562	GL50803_111933	EDO76995	742	1
563	GL50803_111935	EDO76991	164	0
564	GL50803_111936	EDO76990	742	1
565	GL50803_111938	EDO76308	377	0
566	GL50803_11195	EDO79144	43	0
567	GL50803_111950	EDO81134	5118	3
568	GL50803_11196	EDO79143	215	0
569	GL50803_111967	EDO81171	1175	0
570	GL50803_111973	EDO81179	504	0
571	GL50803_111987	EDO81206	248	0
572	GL50803_11200	EFD95318	327	0
573	GL50803_112008	EDO78998	302	0
574	GL50803_112009	EDO78980	398	0
575	GL50803_11201	EDO79148	202	0
576	GL50803_112017	EDO78389	525	1
577	GL50803_112018	EDO78390	773	2
578	GL50803_11204	EDO79152	521	0
579	GL50803_112048	EDO76959	230	0
580	GL50803_112059	EDO76987	572	0
581	GL50803_112060	EFD95597	65	0
582	GL50803_112063	EDO80928	657	0
583	GL50803_11207	EDO79153	526	0
584	GL50803_112073	EDO78037	176	0
585	GL50803_112076	EDO78040	1698	0
586	GL50803_112079	EDO78046	455	0
587	GL50803_112080	EDO78045	497	0
588	GL50803_11209	EDO79154	538	0
589	GL50803_112103	EDO78081	581	0
590	GL50803_112112	EDO78104	1221	0
591	GL50803_112113	EDO77162	694	0
592	GL50803_112114	EDO77164	2310	0
593	GL50803_112121	EDO77170	3903	0
594	GL50803_112126	EDO77179	833	0
595	GL50803_112129	EDO77194	61	0
596	GL50803_112135	EDO79383	1145	0
597	GL50803_11214	EDO79159	360	0
598	GL50803_112150	EDO79365	270	1
599	GL50803_112178	EDO76241	92	0
600	GL50803_11218	EDO79163	310	0
601	GL50803_112191	EDO77796	53	0
602	GL50803_11220	EDO79166	346	0
603	GL50803_112207	EDO77836	206	0
604	GL50803_112208	EDO78893	597	0
605	GL50803_112210	EDO78886	111	0
606	GL50803_112235	EFD95364	751	0
607	GL50803_112250	EDO78812	53	0
608	GL50803_112258	EDO78798	2223	0
609	GL50803_112295	EDO77074	2060	0
610	GL50803_11230	EDO77144	552	0
611	GL50803_112304	EDO76873	443	0
612	GL50803_112305	EDO76871	826	0
613	GL50803_11231	EDO77145	75	0
614	GL50803_112312	EDO76855	443	0
615	GL50803_112314	EDO76226	170	0
616	GL50803_112315	EDO78172	55	0
617	GL50803_112331	EDO82124	332	1
618	GL50803_112341	EDO82342	250	0
619	GL50803_112348	EDO82325	318	0
620	GL50803_112359	EDO82309	65	0
621	GL50803_112368	EDO82299	158	0
622	GL50803_11237	EDO77149	429	1
623	GL50803_112408	EDO81833	1854	0
624	GL50803_112416	EDO81822	569	0
625	GL50803_112428	EFD94911	1398	0
626	GL50803_112432	EDO81880	660	0
627	GL50803_112435	EDO79035	60	0
628	GL50803_11244	EFD95575	532	1
629	GL50803_112445	EDO79054	340	0
630	GL50803_11245	EFD95576	345	0
631	GL50803_11246	EDO77153	194	0
632	GL50803_11247	EDO77155	198	0
633	GL50803_112473	EFD95686	413	0
634	GL50803_11248	EDO77156	267	0
635	GL50803_112489	EDO80831	1235	0
636	GL50803_112518	EDO80904	698	0
637	GL50803_112519	EDO80905	185	0
638	GL50803_112541	EDO81309	56	0
639	GL50803_112550	EFD95041	559	0
640	GL50803_112553	EDO81288	377	0
641	GL50803_112557	EDO81280	816	0
642	GL50803_112572	EFD95042	478	0
643	GL50803_112584	EDO77317	813	0
644	GL50803_112585	EDO77324	61	0
645	GL50803_112604	EDO76639	225	0
646	GL50803_112605	EFD95646	52	0
647	GL50803_112608	EFD95531	301	1
648	GL50803_112630	EDO77411	504	0
649	GL50803_112633	EDO76953	1694	0
650	GL50803_112647	EDO79437	429	0
651	GL50803_112673	EDO79391	1152	0
652	GL50803_112678	EDO76251	246	0
653	GL50803_112681	EDO76279	831	1
654	GL50803_112682	EFD95684	254	0
655	GL50803_112692	EDO80761	1824	1
656	GL50803_112693	EDO80372	259	0
657	GL50803_112694	EDO80375	65	0
658	GL50803_112695	EDO80374	449	0
659	GL50803_112696	EDO80376	212	0
660	GL50803_112704	EDO80396	54	0
661	GL50803_112718	EDO80417	1111	0
662	GL50803_112728	EDO80435	63	0
663	GL50803_112729	EDO80433	1109	1
664	GL50803_112764	EDO77727	61	0
665	GL50803_112784	EDO76919	2204	0
666	GL50803_112787	EDO76916	1845	0
667	GL50803_112801	EDO76886	748	1
668	GL50803_112810	EFD95563	1796	1
669	GL50803_112811	EDO77214	706	0
670	GL50803_112827	EDO77252	56	0
671	GL50803_112828	EDO77253	818	0
672	GL50803_112831	EDO82105	637	0
673	GL50803_112846	EDO82078	1096	0
674	GL50803_112862	EDO82055	64	0
675	GL50803_112866	EDO82051	295	0
676	GL50803_112867	EDO82050	742	0
677	GL50803_11287	EDO78433	123	0
678	GL50803_112870	EDO82048	122	0
679	GL50803_112875	EDO82040	3878	2
680	GL50803_112885	EDO76647	181	0
681	GL50803_112893	EDO76659	240	0
682	GL50803_11290	EDO78429	555	0
683	GL50803_112914	EDO76299	504	0
684	GL50803_112915	EDO76302	53	0
685	GL50803_112932	EDO76720	286	0
686	GL50803_112937	EDO76714	299	0
687	GL50803_112938	EDO76638	504	0
688	GL50803_112952	EDO81233	60	0
689	GL50803_112962	EFD95113	133	0
690	GL50803_112966	EDO77701	70	0
691	GL50803_11297	EDO78425	591	0
692	GL50803_112978	EDO77686	2646	0
693	GL50803_11299	EDO78422	590	0
694	GL50803_11301	EDO78421	152	0
695	GL50803_113021	EDO77981	1339	0
696	GL50803_113023	EDO77973	316	0
697	GL50803_113024	EDO77970	401	0
698	GL50803_113029	EDO77960	134	0
699	GL50803_113030	EDO77959	681	0
700	GL50803_113038	EDO79842	575	0
701	GL50803_11304	EDO78414	132	0
702	GL50803_11305	EDO78413	204	0
703	GL50803_11309	EDO78410	1336	0
704	GL50803_113093	EDO77953	652	0
705	GL50803_113094	EDO81319	1115	0
706	GL50803_113106	EDO81353	59	0
707	GL50803_11311	EDO78407	368	1
708	GL50803_113114	EDO81372	53	0
709	GL50803_11312	EDO78406	148	0
710	GL50803_113130	EDO81392	503	0
711	GL50803_113133	EDO81398	838	1
712	GL50803_113137	EDO81402	1155	0
713	GL50803_113143	EDO81411	4208	1
714	GL50803_113163	EDO81449	633	0
715	GL50803_113165	EDO81450	504	0
716	GL50803_11319	EDO80947	185	0
717	GL50803_1132	EDO78227	136	0
718	GL50803_11321	EDO80950	1553	0
719	GL50803_113211	EDO76242	216	0
720	GL50803_113213	EDO76417	1678	1
721	GL50803_113219	EDO76436	3192	0
722	GL50803_113242	EDO77613	345	0
723	GL50803_113252	EDO77632	964	0
724	GL50803_113268	EDO77659	421	0
725	GL50803_113269	EDO77577	176	0
726	GL50803_11327	EDO80957	440	0
727	GL50803_113273	EDO78116	53	0
728	GL50803_11328	EDO80958	568	0
729	GL50803_113281	EDO78130	310	0
730	GL50803_113282	EDO78129	442	2
731	GL50803_113283	EDO78131	242	0
732	GL50803_113284	EDO78132	253	0
733	GL50803_113285	EDO78133	233	0
734	GL50803_113286	EDO78134	59	0
735	GL50803_113290	EDO78144	53	0
736	GL50803_113297	EDO78154	825	0
737	GL50803_113303	EDO78166	805	0
738	GL50803_113304	EDO78170	637	0
739	GL50803_113319	EDO81604	2530	0
740	GL50803_113327	EDO77889	59	0
741	GL50803_113357	EDO77924	621	0
742	GL50803_113365	EDO77938	1957	0
743	GL50803_113394	EDO80586	55	0
744	GL50803_11341	EDO80963	80	0
745	GL50803_113415	EFD95132	283	0
746	GL50803_113416	EDO80556	2517	1
747	GL50803_11342	EDO80964	126	0
748	GL50803_113433	EDO80520	449	0
749	GL50803_113439	EDO80509	728	0
750	GL50803_113449	EDO80492	89	0
751	GL50803_113450	EDO80490	733	0
752	GL50803_113454	EDO80477	55	0
753	GL50803_113456	EDO80474	2089	0
754	GL50803_113470	EDO80450	109	0
755	GL50803_113480	EDO76690	1267	0
756	GL50803_113491	EDO76265	184	0
757	GL50803_113511	EFD94845	226	0
758	GL50803_113512	EDO82184	594	0
759	GL50803_113522	EDO82162	1515	0
760	GL50803_113531	EDO79953	1688	0
761	GL50803_11354	EDO79578	282	0
762	GL50803_11355	EDO79577	1413	0
763	GL50803_113553	EDO78593	651	0
764	GL50803_113554	EDO78595	448	0
765	GL50803_11356	EFD95261	175	0
766	GL50803_113565	EDO78610	1071	0
767	GL50803_113567	EDO78616	51	0
768	GL50803_113571	EDO78619	55	0
769	GL50803_11359	EDO79574	269	0
770	GL50803_113592	EFD95392	4361	0
771	GL50803_113603	EDO78668	925	0
772	GL50803_113610	EDO78682	455	0
773	GL50803_113616	EFD95376	443	0
774	GL50803_113622	EDO78705	1505	0
775	GL50803_113625	EDO78710	1955	2
776	GL50803_11363	EFD95262	323	0
777	GL50803_11364	EDO79568	587	0
778	GL50803_113655	EDO77278	562	0
779	GL50803_113656	EDO77279	637	0
780	GL50803_113662	EFD95556	1022	0
781	GL50803_113673	EDO78201	1650	0
782	GL50803_113677	EDO78209	2276	0
783	GL50803_113683	EDO78222	63	0
784	GL50803_113722	EDO82546	3870	1
785	GL50803_113723	EDO82544	388	0
786	GL50803_11373	EDO79567	116	0
787	GL50803_113740	EDO82510	2292	0
788	GL50803_113741	EDO82504	1005	0
789	GL50803_113757	EDO82476	57	0
790	GL50803_113766	EDO82460	61	0
791	GL50803_113788	EDO82415	57	0
792	GL50803_113793	EDO82409	423	0
793	GL50803_113797	EDO82404	714	0
794	GL50803_11380	EDO79345	494	0
795	GL50803_113800	EFD94846	273	0
796	GL50803_113801	EDO82399	808	0
797	GL50803_11381	EDO79348	441	0
798	GL50803_113810	EDO82384	64	0
799	GL50803_113827	EDO82356	53	0
800	GL50803_11383	EDO79351	255	0
801	GL50803_113836	EDO76591	1692	0
802	GL50803_11384	EDO79352	900	1
803	GL50803_113864	EDO81787	197	0
804	GL50803_113865	EDO81786	227	1
805	GL50803_113866	EDO81780	56	0
806	GL50803_113871	EDO81773	814	0
807	GL50803_113873	EDO81771	3183	0
808	GL50803_113876	EDO81767	2072	0
809	GL50803_11389	EDO79353	897	0
810	GL50803_113892	EDO81737	759	0
811	GL50803_11390	EDO79355	778	0
812	GL50803_113902	EDO81720	60	0
813	GL50803_113921	EDO81694	56	0
814	GL50803_113952	EFD95201	443	0
815	GL50803_113954	EDO76240	708	0
816	GL50803_11397	EDO79362	526	0
817	GL50803_113970	EDO81983	276	0
818	GL50803_113971	EDO81982	482	0
819	GL50803_113986	EDO81951	273	0
820	GL50803_113987	EDO81950	834	0
821	GL50803_113995	EDO81924	136	0
822	GL50803_114014	EDO81882	881	0
823	GL50803_114039	EDO78933	54	0
824	GL50803_114042	EDO78937	828	0
825	GL50803_114043	EDO78938	773	3
826	GL50803_114044	EDO78939	525	1
827	GL50803_114065	EDO78979	607	0
828	GL50803_114089	EDO81635	818	0
829	GL50803_114119	EDO76514	389	0
830	GL50803_114120	EDO76513	587	0
831	GL50803_114121	EDO76511	530	0
832	GL50803_114122	EDO76228	646	1
833	GL50803_114148	EDO77120	54	0
834	GL50803_114161	EDO79011	557	0
835	GL50803_114162	EDO77707	675	0
836	GL50803_114165	EDO82645	805	0
837	GL50803_114180	EDO82615	2540	1
838	GL50803_114192	EDO76262	1068	0
839	GL50803_114199	EDO77872	306	0
840	GL50803_114201	EFD95481	3661	0
841	GL50803_114209	EFD95482	3124	0
842	GL50803_114210	EDO77855	1089	1
843	GL50803_114215	EDO77844	59	0
844	GL50803_114216	EDO77843	1615	2
845	GL50803_114218	EDO77838	492	0
846	GL50803_114230	EDO80363	606	0
847	GL50803_114233	EFD95151	371	0
848	GL50803_114242	EFD95152	2033	1
849	GL50803_114246	EDO80335	407	0
850	GL50803_114247	EDO80333	563	0
851	GL50803_114277	EDO79989	651	0
852	GL50803_114286	EDO76165	56	0
853	GL50803_114307	EDO79518	914	0
854	GL50803_114336	EDO79477	273	0
855	GL50803_11434	EDO80430	251	0
856	GL50803_11436	EDO80432	265	0
857	GL50803_11438	EFD95153	437	0
858	GL50803_114392	EDO79629	556	0
859	GL50803_11442	EDO80436	640	0
860	GL50803_114429	EDO79573	57	0
861	GL50803_11443	EDO80437	102	0
862	GL50803_114440	EDO79557	322	0
863	GL50803_114442	EDO79555	251	0
864	GL50803_114445	EFD95661	443	0
865	GL50803_114454	EDO76930	72	0
866	GL50803_114455	EDO76931	206	0
867	GL50803_11446	EDO80439	674	0
868	GL50803_114462	EDO76939	553	0
869	GL50803_114469	EDO76923	332	0
870	GL50803_114470	EDO82274	585	0
871	GL50803_114474	EDO82265	51	0
872	GL50803_11448	EDO80441	528	0
873	GL50803_11449	EDO80442	352	0
874	GL50803_114495	EDO82231	434	0
875	GL50803_114497	EDO78349	1063	0
876	GL50803_114498	EDO76372	1650	0
877	GL50803_114535	EDO77353	1037	0
878	GL50803_114546	EDO76415	342	0
879	GL50803_114590	EDO80988	208	0
880	GL50803_114609	EDO81030	1254	0
881	GL50803_114617	EDO76799	805	0
882	GL50803_114622	EDO76817	61	0
883	GL50803_114623	EDO76816	423	0
884	GL50803_114625	EDO76821	579	0
885	GL50803_114626	EDO76822	1686	0
886	GL50803_114636	EDO82581	829	1
887	GL50803_114651	EFD95245	441	0
888	GL50803_114653	EDO76270	599	0
889	GL50803_114654	EDO76162	305	0
890	GL50803_114662	EDO76543	62	0
891	GL50803_114670	EDO76551	450	0
892	GL50803_114671	EDO76291	632	0
893	GL50803_114672	EDO76239	615	0
894	GL50803_114674	EDO76271	721	1
895	GL50803_114684	EDO78474	64	0
896	GL50803_114698	EDO82216	1514	0
897	GL50803_11470	EDO80447	674	1
898	GL50803_114746	EDO79161	55	0
899	GL50803_114751	EFD95319	1848	0
900	GL50803_114773	EDO79209	638	0
901	GL50803_114776	EDO76617	825	1
902	GL50803_114777	EDO80764	657	0
903	GL50803_114778	EDO80766	270	1
904	GL50803_114779	EDO80765	314	0
905	GL50803_114787	EDO80781	296	0
906	GL50803_114793	EDO80791	1010	0
907	GL50803_114797	EDO80802	301	0
908	GL50803_114813	EDO77481	582	0
909	GL50803_114815	EDO77474	593	0
910	GL50803_114820	EDO77467	51	0
911	GL50803_114829	EDO76788	1454	0
912	GL50803_114849	EDO79280	56	0
913	GL50803_114852	EDO79273	807	0
914	GL50803_114857	EDO79262	64	0
915	GL50803_114858	EDO79261	56	0
916	GL50803_11486	EDO79321	293	0
917	GL50803_11487	EDO79320	572	0
918	GL50803_114876	EDO79231	56	0
919	GL50803_114878	EDO79229	51	0
920	GL50803_11488	EFD95293	520	0
921	GL50803_114885	EDO79220	769	0
922	GL50803_114887	EFD95310	65	0
923	GL50803_114888	EDO79216	121	0
924	GL50803_114891	EDO76555	833	0
925	GL50803_114892	EDO78108	315	0
926	GL50803_114903	EDO80638	54	0
927	GL50803_114912	EFD95114	1253	0
928	GL50803_114915	EDO82028	638	0
929	GL50803_114921	EDO82021	2000	0
930	GL50803_11493	EDO79316	1323	0
931	GL50803_114930	EDO82008	806	0
932	GL50803_114937	EDO82000	773	0
933	GL50803_11495	EDO79315	472	0
934	GL50803_11497	EDO79314	940	1
935	GL50803_114973	EDO76272	275	0
936	GL50803_114974	EDO80979	61	0
937	GL50803_114988	EDO81081	54	0
938	GL50803_11499	EDO79313	285	0
939	GL50803_114991	EDO81083	1452	0
940	GL50803_114998	EDO81092	64	0
941	GL50803_115036	EDO78523	55	0
942	GL50803_115038	EDO78526	75	0
943	GL50803_115047	EDO78538	588	0
944	GL50803_115052	EDO78549	1599	0
945	GL50803_115054	EDO78553	948	0
946	GL50803_115066	EDO78574	1168	0
947	GL50803_115085	EDO79993	663	1
948	GL50803_115129	EFD95202	1264	0
949	GL50803_115138	EFD95203	2371	0
950	GL50803_115157	EDO79747	54	0
951	GL50803_115158	EDO79746	455	0
952	GL50803_115159	EDO79743	645	0
953	GL50803_115200	EDO80720	415	0
954	GL50803_115202	EDO80717	793	0
955	GL50803_11521	EDO77883	629	1
956	GL50803_115229	EDO80667	60	0
957	GL50803_115232	EDO80658	553	1
958	GL50803_115239	EDO77040	927	0
959	GL50803_115245	EDO77052	1081	0
960	GL50803_115277	EDO79781	94	0
961	GL50803_115278	EDO76195	94	0
962	GL50803_115309	EDO78999	56	0
963	GL50803_115310	EDO77834	56	0
964	GL50803_115327	EDO79215	54	0
965	GL50803_115328	EDO78289	54	0
966	GL50803_115337	EDO79550	330	0
967	GL50803_115338	EDO80755	330	0
968	GL50803_115343	EFD95154	138	0
969	GL50803_115344	EFD95043	138	0
970	GL50803_11535	EDO82247	342	0
971	GL50803_115363	EDO76592	37	0
972	GL50803_115385	EDO76213	45	0
973	GL50803_115386	EDO79433	45	0
974	GL50803_11540	EDO82252	513	0
975	GL50803_115424	EDO80446	56	0
976	GL50803_115425	EDO81528	56	0
977	GL50803_115432	EFD95294	43	0
978	GL50803_115433	EFD95483	43	0
979	GL50803_115438	EDO76179	60	0
980	GL50803_115439	EDO77881	60	0
981	GL50803_115444	EDO82272	170	0
982	GL50803_115445	EDO82277	170	0
983	GL50803_115464	EFD95295	473	0
984	GL50803_115465	EFD95377	473	0
985	GL50803_115468	EDO80152	301	0
986	GL50803_115469	EDO76369	301	0
987	GL50803_115474	EDO81125	141	0
988	GL50803_115475	EDO76237	141	0
989	GL50803_115478	EDO77764	740	0
990	GL50803_115479	EDO77772	740	0
991	GL50803_11548	EFD94847	255	0
992	GL50803_115500	EDO79432	103	0
993	GL50803_115501	EDO78661	103	0
994	GL50803_11551	EFD94848	317	0
995	GL50803_115525	EDO80308	107	0
996	GL50803_115526	EDO81317	107	0
997	GL50803_11554	EDO82261	274	0
998	GL50803_115557	EFD95365	117	0
999	GL50803_115558	EFD95673	117	0
1000	GL50803_11556	EFD94849	1001	1
1001	GL50803_11557	EDO82263	611	0
1002	GL50803_115571	EFD95044	804	0
1003	GL50803_115572	EDO81246	2529	0
1004	GL50803_115598	EFD95366	45	0
1005	GL50803_115599	EFD95674	45	0
1006	GL50803_11560	EDO82264	1024	0
1007	GL50803_115610	EDO79784	95	0
1008	GL50803_115611	EDO79105	95	0
1009	GL50803_115612	EDO79782	107	0
1010	GL50803_115613	EDO76194	107	0
1011	GL50803_11563	EFD94850	555	1
1012	GL50803_115630	EFD95320	58	0
1013	GL50803_115631	EFD95423	58	0
1014	GL50803_115654	EDO76212	35	0
1015	GL50803_115655	EDO79434	35	0
1016	GL50803_11566	EDO82267	267	0
1017	GL50803_115668	EDO76182	39	0
1018	GL50803_115669	EDO80618	39	0
1019	GL50803_115670	EDO80444	37	0
1020	GL50803_115671	EDO81531	37	0
1021	GL50803_115672	EDO79311	49	0
1022	GL50803_115673	EDO77879	49	0
1023	GL50803_115694	EDO79431	228	0
1024	GL50803_115695	EDO78662	228	0
1025	GL50803_115722	EDO81126	167	0
1026	GL50803_115723	EDO76238	167	0
1027	GL50803_115734	EDO78287	51	0
1028	GL50803_115742	EDO81127	619	0
1029	GL50803_115746	EDO76324	70	0
1030	GL50803_115747	EDO76326	70	0
1031	GL50803_115752	EDO80757	45	0
1032	GL50803_115753	EDO80759	45	0
1033	GL50803_115756	EDO81789	58	0
1034	GL50803_115760	EDO81794	43	0
1035	GL50803_115761	EDO81796	43	0
1036	GL50803_115770	EDO82271	294	0
1037	GL50803_115776	EDO76957	49	0
1038	GL50803_115777	EDO76951	49	0
1039	GL50803_115780	EDO79780	60	0
1040	GL50803_115781	EDO76196	60	0
1041	GL50803_115786	EDO76325	247	0
1042	GL50803_115787	EDO76323	247	0
1043	GL50803_115796	EDO76220	189	0
1044	GL50803_115797	EDO80151	683	0
1045	GL50803_115830	EDO82150	634	0
1046	GL50803_115831	EDO82151	634	0
1047	GL50803_11585	EFD94851	122	1
1048	GL50803_115911	EFD95699	37	0
1049	GL50803_115912	EFD95612	37	0
1050	GL50803_11595	EDO80143	469	0
1051	GL50803_115957	EDO79000	36	0
1052	GL50803_115958	EDO77833	36	0
1053	GL50803_115981	EDO76955	72	0
1054	GL50803_115982	EDO76952	72	0
1055	GL50803_11599	EDO80141	396	0
1056	GL50803_11604	EDO80136	309	0
1057	GL50803_11605	EDO80135	59	0
1058	GL50803_116089	EDO76191	70	0
1059	GL50803_116090	EDO78173	70	0
1060	GL50803_116111	EFD95220	37	0
1061	GL50803_116112	EFD95221	37	0
1062	GL50803_11613	EDO80129	180	0
1063	GL50803_116179	EDO81790	57	0
1064	GL50803_116201	EDO80607	40	0
1065	GL50803_11621	EDO80122	496	0
1066	GL50803_116219	EFD95222	44	0
1067	GL50803_116220	EFD95223	44	0
1068	GL50803_116227	EFD95155	136	0
1069	GL50803_116228	EFD95045	136	0
1070	GL50803_11624	EDO80121	340	0
1071	GL50803_116271	EDO81788	143	2
1072	GL50803_116306	EDO80609	38	0
1073	GL50803_116307	EDO80606	38	0
1074	GL50803_11632	EDO76616	84	0
1075	GL50803_11638	EDO76623	513	0
1076	GL50803_116393	EDO79982	68	0
1077	GL50803_116394	EDO79981	68	0
1078	GL50803_11640	EDO76624	910	1
1079	GL50803_11642	EDO76625	538	0
1080	GL50803_11643	EDO76627	37	0
1081	GL50803_11647	EDO76630	318	0
1082	GL50803_116477	EDO77404	749	1
1083	GL50803_11648	EDO76631	174	0
1084	GL50803_116482	EDO78199	233	0
1085	GL50803_116483	EDO76290	233	0
1086	GL50803_11649	EDO76632	312	0
1087	GL50803_11654	EDO76636	296	0
1088	GL50803_116574	EFD95528	123	0
1089	GL50803_116575	EFD95653	123	0
1090	GL50803_116712	EDO77480	147	0
1091	GL50803_116713	EDO77449	147	0
1092	GL50803_116724	EDO80413	41	0
1093	GL50803_116725	EDO76181	41	0
1094	GL50803_116736	EDO76215	80	0
1095	GL50803_116737	EDO81764	80	0
1096	GL50803_116744	EFD95638	222	0
1097	GL50803_116745	EFD95639	222	0
1098	GL50803_116748	EFD95640	86	0
1099	GL50803_116749	EFD95641	86	0
1100	GL50803_11676	EDO81167	593	1
1101	GL50803_11677	EDO81166	230	0
1102	GL50803_11683	EDO81163	297	0
1103	GL50803_116834	EDO78169	34	0
1104	GL50803_116835	EDO76586	34	0
1105	GL50803_11684	EDO81161	819	0
1106	GL50803_116864	EDO78573	47	0
1107	GL50803_116865	EDO78577	47	0
1108	GL50803_116888	EDO79440	45	0
1109	GL50803_116889	EDO78568	45	0
1110	GL50803_11690	EDO81155	191	0
1111	GL50803_11692	EDO81154	1072	0
1112	GL50803_11696	EDO81148	171	0
1113	GL50803_116967	EDO78659	291	0
1114	GL50803_116968	EDO76826	291	0
1115	GL50803_116971	EDO78660	68	0
1116	GL50803_116972	EDO76825	68	0
1117	GL50803_11698	EDO81143	91	0
1118	GL50803_11700	EDO81142	568	0
1119	GL50803_11701	EDO81141	166	0
1120	GL50803_117067	EDO76961	47	0
1121	GL50803_117068	EDO76231	47	0
1122	GL50803_117114	EDO81130	52	0
1123	GL50803_117115	EFD95678	52	0
1124	GL50803_11712	EDO78558	1222	0
1125	GL50803_11713	EDO78557	109	0
1126	GL50803_11714	EDO78556	465	0
1127	GL50803_11715	EFD95404	177	0
1128	GL50803_11716	EFD95405	743	0
1129	GL50803_117163	EDO78179	53	0
1130	GL50803_117164	EDO76612	53	0
1131	GL50803_117191	EDO77837	318	0
1132	GL50803_117192	EDO80598	318	0
1133	GL50803_11720	EDO78554	443	0
1134	GL50803_117203	EDO80602	256	1
1135	GL50803_117204	EDO80604	256	1
1136	GL50803_117227	EFD94852	131	0
1137	GL50803_117228	EFD94853	131	0
1138	GL50803_117247	EFD95577	44	0
1139	GL50803_117248	EFD95591	44	0
1140	GL50803_117287	EFD95156	44	0
1141	GL50803_117288	EDO81529	44	0
1142	GL50803_117311	EDO79310	50	0
1143	GL50803_117312	EDO77880	50	0
1144	GL50803_117391	EDO79385	201	0
1145	GL50803_117392	EDO79389	201	0
1146	GL50803_117393	EDO76189	201	0
1147	GL50803_11740	EDO81026	361	0
1148	GL50803_11742	EDO81023	557	0
1149	GL50803_11743	EDO81022	480	0
1150	GL50803_117436	EDO78770	148	1
1151	GL50803_117437	EDO78765	148	1
1152	GL50803_117440	EDO76585	282	0
1153	GL50803_117441	EDO76281	282	0
1154	GL50803_117472	EDO81048	201	0
1155	GL50803_117473	EDO81043	201	0
1156	GL50803_117476	EDO76416	40	0
1157	GL50803_11749	EDO81017	228	0
1158	GL50803_11752	EDO81014	414	0
1159	GL50803_11755	EDO81009	261	0
1160	GL50803_117601	EDO80445	111	0
1161	GL50803_117602	EDO81530	111	0
1162	GL50803_11761	EFD95071	457	0
1163	GL50803_117617	EDO79211	105	0
1164	GL50803_117618	EDO78293	105	0
1165	GL50803_11763	EFD95072	306	0
1166	GL50803_117654	EDO79387	156	0
1167	GL50803_117655	EDO79388	156	0
1168	GL50803_117656	EDO76188	156	0
1169	GL50803_11771	EDO81004	178	0
1170	GL50803_11772	EDO81003	411	0
1171	GL50803_11775	EDO81000	1619	0
1172	GL50803_11783	EFD95073	54	1
1173	GL50803_117848	EDO79438	41	0
1174	GL50803_117849	EDO78570	41	0
1175	GL50803_11785	EFD95074	60	0
1176	GL50803_117980	EDO79001	41	0
1177	GL50803_117981	EDO77832	41	0
1178	GL50803_117988	EDO76743	40	0
1179	GL50803_117989	EDO76294	40	0
1180	GL50803_11802	EFD95075	80	0
1181	GL50803_11803	EDO80987	85	0
1182	GL50803_118048	EDO76216	40	0
1183	GL50803_118049	EDO81765	40	0
1184	GL50803_118088	EDO82154	58	0
1185	GL50803_118089	EDO76164	58	0
1186	GL50803_118132	EDO76205	56	0
1187	GL50803_118133	EDO76186	56	0
1188	GL50803_118180	EDO76214	56	0
1189	GL50803_118181	EDO76151	56	0
1190	GL50803_118267	EDO78578	76	0
1191	GL50803_118268	EDO78572	76	0
1192	GL50803_118283	EDO79212	43	0
1193	GL50803_118284	EDO78292	43	0
1194	GL50803_118287	EDO79213	37	0
1195	GL50803_118288	EDO78291	37	0
1196	GL50803_118291	EDO79214	40	0
1197	GL50803_118292	EDO78290	40	0
1198	GL50803_118299	EDO81605	114	2
1199	GL50803_118300	EDO81603	114	2
1200	GL50803_118482	EDO82276	57	0
1201	GL50803_118483	EDO82273	57	0
1202	GL50803_11849	EFD94912	203	1
1203	GL50803_118516	EDO77773	377	0
1204	GL50803_118517	EDO77765	377	0
1205	GL50803_118540	EDO76197	112	1
1206	GL50803_118541	EDO77454	112	1
1207	GL50803_118542	EDO76556	112	1
1208	GL50803_118548	EDO76199	97	0
1209	GL50803_118549	EDO76166	97	0
1210	GL50803_118556	EDO76928	81	0
1211	GL50803_118557	EDO76934	81	0
1212	GL50803_118580	EDO76174	110	0
1213	GL50803_118581	EDO76155	110	0
1214	GL50803_118590	EDO81044	91	0
1215	GL50803_118591	EDO81047	91	0
1216	GL50803_118602	EFD95157	98	0
1217	GL50803_118603	EFD95046	98	0
1218	GL50803_118606	EDO80605	90	0
1219	GL50803_118607	EDO80603	90	0
1220	GL50803_118610	EDO79390	89	0
1221	GL50803_118611	EDO79386	89	0
1222	GL50803_118612	EDO76190	89	0
1223	GL50803_118641	EDO78181	111	0
1224	GL50803_118642	EDO76610	111	0
1225	GL50803_11865	EDO80155	99	0
1226	GL50803_118653	EFD95689	123	0
1227	GL50803_118654	EDO77405	123	0
1228	GL50803_118657	EDO76223	96	0
1229	GL50803_118658	EDO76171	96	0
1230	GL50803_118659	EDO76157	96	0
1231	GL50803_11866	EDO80154	157	0
1232	GL50803_118669	EDO78771	61	0
1233	GL50803_11867	EDO80157	399	0
1234	GL50803_118670	EDO78766	61	0
1235	GL50803_118709	EDO79392	79	0
1236	GL50803_118710	EDO76675	79	0
1237	GL50803_118747	EFD95180	54	0
1238	GL50803_118748	EFD95181	54	0
1239	GL50803_11877	EDO82358	1438	0
1240	GL50803_118786	EDO77884	57	0
1241	GL50803_118830	EFD95437	67	0
1242	GL50803_118831	EFD95683	67	0
1243	GL50803_118838	EDO76637	37	0
1244	GL50803_118839	EDO76298	37	0
1245	GL50803_11884	EDO82353	96	0
1246	GL50803_11885	EDO82352	478	0
1247	GL50803_118900	EDO76554	82	0
1248	GL50803_118904	EDO79551	51	0
1249	GL50803_118905	EDO80756	51	0
1250	GL50803_11895	EDO82346	975	0
1251	GL50803_11896	EDO82345	120	0
1252	GL50803_118960	EDO76530	77	0
1253	GL50803_118961	EDO76480	77	0
1254	GL50803_118964	EDO81602	60	0
1255	GL50803_118965	EDO81606	60	0
1256	GL50803_11897	EDO82343	507	0
1257	GL50803_118980	EFD94854	41	0
1258	GL50803_118981	EFD94855	41	0
1259	GL50803_119004	EDO76224	47	0
1260	GL50803_119005	EDO76172	47	0
1261	GL50803_119006	EDO76158	47	0
1262	GL50803_119007	EDO76252	47	0
1263	GL50803_119036	EDO76418	49	0
1264	GL50803_119037	EDO76289	49	0
1265	GL50803_119070	EDO82153	104	0
1266	GL50803_119071	EFD95696	104	0
1267	GL50803_11912	EFD94856	2014	0
1268	GL50803_119121	EDO76949	88	0
1269	GL50803_119122	EDO76440	88	0
1270	GL50803_119129	EDO77161	117	0
1271	GL50803_119130	EDO76997	117	0
1272	GL50803_119154	EDO81537	42	0
1273	GL50803_119191	EDO77299	153	0
1274	GL50803_11922	EDO82001	60	0
1275	GL50803_119224	EDO76711	169	0
1276	GL50803_11925	EDO82002	233	0
1277	GL50803_11930	EDO82006	649	0
1278	GL50803_11932	EFD94913	1297	0
1279	GL50803_11940	EDO82011	115	0
1280	GL50803_119448	EDO78772	69	0
1281	GL50803_119449	EDO78764	69	0
1282	GL50803_119456	EDO76960	70	0
1283	GL50803_119457	EDO76232	70	0
1284	GL50803_119466	EFD94857	101	0
1285	GL50803_119467	EFD95691	101	0
1286	GL50803_119492	EDO79439	68	0
1287	GL50803_119493	EDO78569	68	0
1288	GL50803_11950	EDO82017	180	0
1289	GL50803_11951	EFD94914	131	0
1290	GL50803_11952	EFD94915	472	0
1291	GL50803_11953	EDO82018	1278	0
1292	GL50803_11955	EDO82019	91	0
1293	GL50803_11956	EDO82020	104	0
1294	GL50803_119598	EDO78891	69	0
1295	GL50803_119599	EDO76346	69	0
1296	GL50803_11960	EFD94916	510	0
1297	GL50803_11961	EDO82023	157	0
1298	GL50803_119638	EDO78197	114	0
1299	GL50803_119639	EDO76292	114	0
1300	GL50803_11965	EDO82025	213	0
1301	GL50803_11966	EDO82027	52	0
1302	GL50803_119672	EDO81600	122	0
1303	GL50803_119702	EDO78168	68	0
1304	GL50803_119703	EDO76587	68	0
1305	GL50803_119706	EDO76933	674	0
1306	GL50803_119707	EDO76927	674	0
1307	GL50803_11975	EFD94917	69	0
1308	GL50803_11976	EDO82029	107	0
1309	GL50803_11982	EDO76400	244	0
1310	GL50803_11984	EDO76404	177	0
1311	GL50803_119853	EDO76218	59	0
1312	GL50803_119854	EDO76201	59	0
1313	GL50803_11990	EDO76409	171	0
1314	GL50803_11992	EDO76411	554	0
1315	GL50803_119989	EDO79458	358	0
1316	GL50803_119991	EDO78541	84	0
1317	GL50803_120001	EDO79457	103	0
1318	GL50803_120002	EDO78540	103	0
1319	GL50803_120021	EDO76668	127	0
1320	GL50803_120022	EDO76673	127	0
1321	GL50803_120229	EFD95182	140	1
1322	GL50803_120230	EFD95183	140	1
1323	GL50803_12028	EDO76709	732	0
1324	GL50803_120293	EDO78182	110	0
1325	GL50803_120294	EDO76609	110	0
1326	GL50803_12031	EDO76706	49	0
1327	GL50803_12035	EDO76701	232	0
1328	GL50803_120351	EFD95687	134	2
1329	GL50803_120352	EFD95694	134	2
1330	GL50803_120353	EFD95700	134	2
1331	GL50803_120354	EFD95701	134	2
1332	GL50803_120355	EFD95096	134	2
1333	GL50803_120356	EFD95097	134	2
1334	GL50803_12046	EDO76695	245	0
1335	GL50803_120485	EFD95158	79	0
1336	GL50803_120486	EDO80307	79	0
1337	GL50803_120517	EDO76153	87	0
1338	GL50803_120518	EDO76305	87	0
1339	GL50803_12055	EDO79613	1199	0
1340	GL50803_12056	EFD95263	336	0
1341	GL50803_12057	EDO79615	893	0
1342	GL50803_12058	EFD95264	689	0
1343	GL50803_12059	EDO79616	1105	0
1344	GL50803_12061	EDO79618	34	0
1345	GL50803_12062	EDO79619	268	0
1346	GL50803_12063	EDO79621	415	0
1347	GL50803_120651	EDO77066	68	0
1348	GL50803_120652	EDO76246	68	0
1349	GL50803_12066	EFD95265	547	0
1350	GL50803_12068	EDO79624	69	0
1351	GL50803_12071	EDO79627	527	0
1352	GL50803_12074	EFD95266	533	0
1353	GL50803_12081	EDO79630	1481	1
1354	GL50803_12082	EDO79631	241	1
1355	GL50803_12089	EDO79635	1603	0
1356	GL50803_120905	EDO79979	53	0
1357	GL50803_120906	EDO79695	53	0
1358	GL50803_12091	EDO79637	115	0
1359	GL50803_12093	EDO79640	499	0
1360	GL50803_12094	EDO79641	1670	0
1361	GL50803_12095	EDO79643	577	0
1362	GL50803_12102	EDO79647	403	1
1363	GL50803_121045	EDO79114	131	0
1364	GL50803_121046	EDO79118	131	0
1365	GL50803_12105	EDO79649	622	0
1366	GL50803_121061	EDO79827	234	0
1367	GL50803_121062	EDO77351	234	0
1368	GL50803_121069	EDO76206	131	0
1369	GL50803_121070	EDO76183	131	0
1370	GL50803_12108	EDO79650	938	0
1371	GL50803_12109	EDO79652	403	0
1372	GL50803_12116	EDO80794	876	0
1373	GL50803_12118	EDO80796	172	0
1374	GL50803_12119	EDO80798	96	0
1375	GL50803_12139	EDO80811	682	0
1376	GL50803_12140	EDO80813	118	0
1377	GL50803_12145	EDO76847	36	0
1378	GL50803_12146	EDO76846	448	0
1379	GL50803_12147	EFD95613	312	0
1380	GL50803_12148	EDO76848	786	0
1381	GL50803_12150	EDO76851	522	0
1382	GL50803_121517	EDO77034	64	0
1383	GL50803_12152	EDO76853	335	0
1384	GL50803_12157	EDO76316	186	0
1385	GL50803_12159	EDO76318	37	0
1386	GL50803_12160	EDO76317	162	0
1387	GL50803_12161	EFD95682	223	0
1388	GL50803_12162	EDO76319	542	0
1389	GL50803_12163	EDO76320	407	0
1390	GL50803_12164	EDO76321	91	0
1391	GL50803_121723	EDO78658	59	0
1392	GL50803_121724	EDO76827	59	0
1393	GL50803_12174	EDO77036	382	0
1394	GL50803_121996	EDO79210	46	0
1395	GL50803_121997	EDO78294	46	0
1396	GL50803_12207	EFD95460	873	0
1397	GL50803_12213	EDO78002	796	0
1398	GL50803_12215	EDO78005	265	0
1399	GL50803_12216	EDO78006	498	0
1400	GL50803_12217	EDO78007	2166	1
1401	GL50803_12218	EFD95461	556	0
1402	GL50803_12220	EDO78011	229	0
1403	GL50803_12223	EDO78012	643	0
1404	GL50803_12224	EDO78013	301	0
1405	GL50803_12225	EDO78014	452	0
1406	GL50803_12229	EDO78016	280	0
1407	GL50803_12230	EFD95462	231	1
1408	GL50803_12231	EFD95463	941	0
1409	GL50803_12235	EDO78019	533	0
1410	GL50803_12238	EDO78025	65	0
1411	GL50803_12240	EDO78026	520	0
1412	GL50803_12244	EDO78028	125	0
1413	GL50803_122564	EDO76217	91	0
1414	GL50803_122565	EDO76178	91	0
1415	GL50803_122566	EDO76161	91	0
1416	GL50803_123278	EDO76154	37	0
1417	GL50803_123279	EDO81792	37	0
1418	GL50803_123280	EDO76824	37	0
1419	GL50803_123305	EFD95692	111	0
1420	GL50803_123336	EDO76640	76	0
1421	GL50803_123347	EFD95698	103	0
1422	GL50803_123348	EDO76309	103	0
1423	GL50803_123355	EDO77257	59	0
1424	GL50803_123356	EDO76854	59	0
1425	GL50803_123790	EDO80309	70	0
1426	GL50803_123791	EDO81316	70	0
1427	GL50803_123810	EDO78030	60	0
1428	GL50803_123811	EDO78036	60	0
1429	GL50803_123886	EDO82156	50	0
1430	GL50803_123887	EDO77298	50	0
1431	GL50803_123978	EDO76176	68	0
1432	GL50803_123979	EDO76159	68	0
1433	GL50803_123980	EDO77511	68	0
1434	GL50803_124110	EDO79986	40	0
1435	GL50803_124111	EDO76243	40	0
1436	GL50803_124827	EDO76988	48	0
1437	GL50803_124828	EDO80993	48	0
1438	GL50803_124883	EDO77065	45	0
1439	GL50803_124884	EDO76245	45	0
1440	GL50803_124980	EDO76173	99	0
1441	GL50803_125103	EDO79984	146	0
1442	GL50803_125104	EDO76208	146	0
1443	GL50803_125105	EDO76167	146	0
1444	GL50803_125106	EDO77885	146	0
1445	GL50803_125410	EDO76531	46	0
1446	GL50803_125411	EDO76481	46	0
1447	GL50803_12551	EDO77968	73	0
1448	GL50803_12598	EDO78562	329	0
1449	GL50803_12657	EDO79872	164	0
1450	GL50803_127012	EDO76204	68	0
1451	GL50803_127013	EDO76169	68	0
1452	GL50803_127014	EDO76229	68	0
1453	GL50803_127066	EDO76203	45	0
1454	GL50803_127067	EDO76168	45	0
1455	GL50803_127068	EDO76230	45	0
1456	GL50803_127180	EDO78769	61	0
1457	GL50803_127181	EDO78768	61	0
1458	GL50803_127182	EDO78767	61	0
1459	GL50803_12741	EDO77082	136	0
1460	GL50803_12770	EDO77672	236	0
1461	GL50803_127805	EDO82646	94	0
1462	GL50803_127806	EDO76710	94	0
1463	GL50803_12795	EFD95662	238	0
1464	GL50803_12800	EDO77612	384	0
1465	GL50803_12807	EDO77181	185	0
1466	GL50803_12820	EDO79483	186	0
1467	GL50803_128209	EDO76163	47	0
1468	GL50803_128210	EDO76152	47	0
1469	GL50803_12828	EDO76356	409	0
1470	GL50803_12830	EDO80648	270	0
1471	GL50803_12853	EDO77119	275	0
1472	GL50803_12866	EFD95513	272	0
1473	GL50803_12867	EDO77608	531	0
1474	GL50803_12875	EFD95013	141	0
1475	GL50803_12885	EDO77124	399	0
1476	GL50803_12889	EDO77321	391	0
1477	GL50803_12899	EDO80844	103	0
1478	GL50803_12905	EFD95619	360	1
1479	GL50803_12920	EDO81940	215	1
1480	GL50803_12921	EDO80552	148	0
1481	GL50803_12941	EFD95159	269	0
1482	GL50803_12942	EDO80320	146	0
1483	GL50803_12945	EDO76374	300	0
1484	GL50803_12949	EDO77489	295	0
1485	GL50803_12950	EDO77493	197	0
1486	GL50803_12953	EDO78626	213	0
1487	GL50803_12981	EDO76350	191	0
1488	GL50803_12989	EDO78063	561	0
1489	GL50803_12993	EDO79554	97	0
1490	GL50803_12999	EDO79522	225	0
1491	GL50803_1300	EDO81757	268	0
1492	GL50803_13000	EDO79519	352	0
1493	GL50803_13007	EDO77699	468	0
1494	GL50803_13055	EDO81972	371	0
1495	GL50803_13056	EFD94918	225	0
1496	GL50803_13075	EDO79731	484	0
1497	GL50803_13091	EDO79815	344	0
1498	GL50803_13101	EDO81745	272	0
1499	GL50803_13103	EDO81746	289	0
1500	GL50803_13104	EDO81751	390	0
1501	GL50803_13109	EDO76432	193	0
1502	GL50803_13127	EDO81612	255	0
1503	GL50803_13133	EDO78860	527	0
1504	GL50803_13143	EDO78905	256	0
1505	GL50803_13152	EDO78353	581	0
1506	GL50803_13156	EDO80823	429	0
1507	GL50803_13164	EFD94919	148	0
1508	GL50803_13194	EDO80824	616	0
1509	GL50803_13196	EFD94971	700	0
1510	GL50803_13200	EDO80893	637	1
1511	GL50803_13201	EDO80892	338	0
1512	GL50803_13204	EDO80027	419	0
1513	GL50803_13210	EDO79849	388	0
1514	GL50803_13215	EDO82391	636	0
1515	GL50803_13220	EDO79600	757	0
1516	GL50803_13223	EDO81252	209	0
1517	GL50803_13225	EDO79559	265	0
1518	GL50803_13227	EDO80971	253	0
1519	GL50803_13231	EDO78650	155	0
1520	GL50803_13239	EDO79104	165	0
1521	GL50803_13262	EDO77712	335	0
1522	GL50803_13268	EDO80942	89	0
1523	GL50803_13269	EDO80940	351	0
1524	GL50803_13272	EDO77602	368	0
1525	GL50803_13273	EDO77601	236	0
1526	GL50803_13274	EDO77599	421	0
1527	GL50803_13279	EFD95014	448	0
1528	GL50803_13282	EDO77186	746	1
1529	GL50803_13283	EDO77184	367	0
1530	GL50803_13288	EDO78897	709	0
1531	GL50803_13310	EDO81331	326	0
1532	GL50803_13315	EDO81444	640	0
1533	GL50803_13316	EDO81443	327	0
1534	GL50803_13323	EDO81728	840	0
1535	GL50803_13329	EDO76493	213	0
1536	GL50803_13330	EDO76495	242	0
1537	GL50803_13342	EDO80303	224	0
1538	GL50803_13346	EDO82327	369	0
1539	GL50803_13350	EDO77225	443	0
1540	GL50803_13352	EDO77223	820	0
1541	GL50803_13354	EDO79237	171	0
1542	GL50803_13360	EDO82103	487	0
1543	GL50803_13372	EDO76715	465	0
1544	GL50803_13382	EFD95633	801	0
1545	GL50803_13390	EDO77776	722	0
1546	GL50803_13393	EDO81905	679	0
1547	GL50803_13402	EDO76869	97	0
1548	GL50803_13412	EDO78326	252	0
1549	GL50803_13413	EDO78327	184	0
1550	GL50803_134209	EDO79256	107	0
1551	GL50803_134210	EDO76470	107	0
1552	GL50803_13427	EDO80424	253	0
1553	GL50803_13428	EFD95160	252	0
1554	GL50803_134293	EFD95204	93	0
1555	GL50803_134294	EFD95205	93	0
1556	GL50803_134295	EFD95695	93	0
1557	GL50803_13437	EDO78969	317	1
1558	GL50803_134377	EDO81245	157	0
1559	GL50803_134378	EDO81220	157	0
1560	GL50803_13438	EDO78965	194	0
1561	GL50803_134401	EDO81216	84	0
1562	GL50803_134402	EDO81213	84	0
1563	GL50803_134441	EDO77479	132	0
1564	GL50803_134442	EDO77450	132	0
1565	GL50803_1345	EDO79901	222	0
1566	GL50803_134501	EDO79826	67	0
1567	GL50803_134502	EDO77352	67	0
1568	GL50803_13452	EDO79606	1305	1
1569	GL50803_13455	EDO79604	576	0
1570	GL50803_13464	EDO80414	464	0
1571	GL50803_13467	EDO81452	311	0
1572	GL50803_13469	EFD95015	321	0
1573	GL50803_134710	EDO76989	637	0
1574	GL50803_134711	EDO80923	138	0
1575	GL50803_13475	EDO81683	2125	0
1576	GL50803_13478	EDO80380	180	0
1577	GL50803_13479	EDO80381	532	0
1578	GL50803_13495	EFD95047	265	0
1579	GL50803_13500	EDO80476	564	0
1580	GL50803_135001	EDO77035	100	0
1581	GL50803_135002	EDO76322	100	0
1582	GL50803_135003	EDO76327	100	0
1583	GL50803_13504	EFD95048	528	0
1584	GL50803_13512	EDO81762	280	0
1585	GL50803_13520	EDO81980	129	0
1586	GL50803_13523	EDO81547	244	0
1587	GL50803_135231	EDO79561	147	0
1588	GL50803_13524	EDO81543	400	0
1589	GL50803_13525	EDO81542	497	0
1590	GL50803_135269	EDO77160	173	0
1591	GL50803_135270	EDO76998	173	0
1592	GL50803_13528	EDO78883	642	0
1593	GL50803_135293	EFD95693	83	0
1594	GL50803_135294	EDO81318	83	0
1595	GL50803_13539	EDO80749	173	0
1596	GL50803_13550	EDO78443	190	0
1597	GL50803_13555	EDO80095	992	0
1598	GL50803_13561	EDO76395	221	0
1599	GL50803_135725	EDO77198	247	0
1600	GL50803_13575	EDO76899	108	0
1601	GL50803_13576	EDO76901	99	0
1602	GL50803_135831	EDO76256	184	0
1603	GL50803_135832	EDO76253	184	0
1604	GL50803_13584	EDO76474	387	0
1605	GL50803_135869	EDO78180	161	0
1606	GL50803_135870	EDO76611	161	0
1607	GL50803_135873	EDO76704	1040	0
1608	GL50803_135881	EDO76225	97	0
1609	GL50803_135882	EDO77512	97	0
1610	GL50803_135885	EDO81221	212	0
1611	GL50803_135886	EDO81244	212	0
1612	GL50803_135893	EDO80266	53	0
1613	GL50803_135894	EDO80269	53	0
1614	GL50803_13590	EDO76925	656	0
1615	GL50803_135900	EDO76992	60	0
1616	GL50803_135901	EDO81211	60	0
1617	GL50803_135907	EDO81214	53	0
1618	GL50803_135908	EDO81217	53	0
1619	GL50803_135916	EFD94920	65	0
1620	GL50803_135917	EFD95350	65	0
1621	GL50803_135918	EDO76193	97	0
1622	GL50803_135919	EDO76177	97	0
1623	GL50803_135930	EDO76885	67	0
1624	GL50803_135931	EDO76293	67	0
1625	GL50803_135947	EDO76187	56	0
1626	GL50803_135948	EDO77969	56	0
1627	GL50803_135965	EDO76689	60	0
1628	GL50803_135966	EDO76705	60	0
1629	GL50803_135970	EDO76956	96	0
1630	GL50803_135991	EDO76221	68	0
1631	GL50803_135992	EDO76588	68	0
1632	GL50803_135999	EDO76202	61	0
1633	GL50803_136001	EDO76160	129	0
1634	GL50803_136002	EDO76236	129	0
1635	GL50803_136003	EDO82649	552	1
1636	GL50803_136004	EDO82650	552	1
1637	GL50803_13601	EDO76455	252	0
1638	GL50803_136020	EDO79701	448	0
1639	GL50803_136021	EDO79698	448	0
1640	GL50803_13603	EDO80583	208	0
1641	GL50803_13604	EFD95133	1006	0
1642	GL50803_13606	EDO82180	568	0
1643	GL50803_13608	EDO78070	727	0
1644	GL50803_13616	EDO79843	485	0
1645	GL50803_13622	EDO76907	218	0
1646	GL50803_13627	EDO79788	161	0
1647	GL50803_13636	EDO78253	404	0
1648	GL50803_13651	EDO78667	696	0
1649	GL50803_13652	EDO76329	162	0
1650	GL50803_13653	EDO76330	428	0
1651	GL50803_13661	EDO77625	351	0
1652	GL50803_13667	EDO80675	513	0
1653	GL50803_13668	EDO80673	362	0
1654	GL50803_13671	EDO76832	1157	0
1655	GL50803_13672	EDO76834	228	0
1656	GL50803_13690	EDO77839	213	0
1657	GL50803_13691	EDO77840	454	0
1658	GL50803_13694	EDO77842	240	0
1659	GL50803_13699	EFD95498	184	0
1660	GL50803_1370	EDO78128	59	0
1661	GL50803_13700	EDO77694	1114	1
1662	GL50803_13708	EDO77127	2528	0
1663	GL50803_13720	EDO78773	530	0
1664	GL50803_13727	EDO76553	541	1
1665	GL50803_13728	EDO76552	319	0
1666	GL50803_13735	EDO78459	1114	0
1667	GL50803_13737	EDO77748	816	0
1668	GL50803_13747	EDO77243	199	0
1669	GL50803_13749	EDO77239	675	0
1670	GL50803_13756	EDO77980	208	0
1671	GL50803_1376	EDO78947	179	0
1672	GL50803_137603	EDO76790	466	0
1673	GL50803_137604	EDO76798	706	0
1674	GL50803_137605	EDO76512	446	0
1675	GL50803_137606	EDO78978	853	1
1676	GL50803_137607	EDO78110	428	0
1677	GL50803_137608	EDO76780	554	0
1678	GL50803_137609	EDO76779	230	0
1679	GL50803_137610	EDO79983	642	0
1680	GL50803_137611	EDO79985	341	1
1681	GL50803_137612	EDO77178	866	0
1682	GL50803_137613	EDO76310	395	0
1683	GL50803_137614	EDO76745	548	1
1684	GL50803_137617	EDO79748	735	1
1685	GL50803_137618	EDO81854	854	1
1686	GL50803_137619	EDO79442	106	0
1687	GL50803_137620	EDO77952	681	1
1688	GL50803_137621	EDO76260	274	0
1689	GL50803_137641	EDO76924	494	0
1690	GL50803_13766	EDO78655	846	0
1691	GL50803_137672	EDO79703	808	0
1692	GL50803_137673	EDO80760	1110	1
1693	GL50803_137674	EDO80762	241	0
1694	GL50803_137675	EFD95098	469	0
1695	GL50803_137676	EDO80803	341	0
1696	GL50803_137677	EFD95099	199	1
1697	GL50803_137678	EFD95100	237	0
1698	GL50803_137679	EDO77300	369	0
1699	GL50803_137680	EDO77330	518	0
1700	GL50803_137681	EDO79825	371	0
1701	GL50803_137682	EDO79980	270	1
1702	GL50803_137684	EDO79709	1337	1
1703	GL50803_137685	EDO79744	720	0
1704	GL50803_137687	EFD95321	225	0
1705	GL50803_137688	EDO79814	1199	1
1706	GL50803_137689	EDO79124	7672	0
1707	GL50803_137690	EDO79208	264	0
1708	GL50803_137691	EDO78366	210	0
1709	GL50803_137692	EFD95424	276	0
1710	GL50803_137693	EDO76716	717	0
1711	GL50803_137695	EDO77175	861	0
1712	GL50803_137696	EDO80806	1177	0
1713	GL50803_137697	EDO80867	471	0
1714	GL50803_137698	EDO80883	295	0
1715	GL50803_137699	EFD95540	276	0
1716	GL50803_137701	EDO81207	245	0
1717	GL50803_137702	EDO81212	509	0
1718	GL50803_137703	EDO81215	514	0
1719	GL50803_137704	EFD95049	608	0
1720	GL50803_137705	EDO81296	531	0
1721	GL50803_137706	EDO76339	596	0
1722	GL50803_137707	EDO80305	594	0
1723	GL50803_137708	EDO80306	594	0
1724	GL50803_137709	EFD95161	397	0
1725	GL50803_13771	EDO80874	1331	0
1726	GL50803_137710	EDO80360	516	0
1727	GL50803_137711	EDO80362	6421	0
1728	GL50803_137712	EDO80403	6459	2
1729	GL50803_137713	EDO80412	1258	0
1730	GL50803_137714	EDO80448	525	1
1731	GL50803_137715	EDO81532	679	0
1732	GL50803_137716	EDO81540	1586	0
1733	GL50803_137717	EDO81587	647	1
1734	GL50803_137718	EDO81591	691	0
1735	GL50803_137719	EDO81682	467	0
1736	GL50803_137720	EFD94972	819	0
1737	GL50803_137721	EDO81766	422	0
1738	GL50803_137722	EDO81795	716	1
1739	GL50803_137723	EDO81793	716	1
1740	GL50803_137724	EDO76273	381	0
1741	GL50803_137725	EDO76278	402	0
1742	GL50803_137726	EDO78224	1980	1
1743	GL50803_137727	EDO78276	1682	0
1744	GL50803_137728	EDO80991	296	0
1745	GL50803_137729	EDO80992	404	1
1746	GL50803_137730	EDO81015	716	0
1747	GL50803_137731	EDO81019	1044	0
1748	GL50803_137732	EDO81060	615	0
1749	GL50803_137733	EDO81109	298	0
1750	GL50803_137734	EFD95406	978	0
1751	GL50803_137735	EDO78539	279	0
1752	GL50803_137736	EFD95407	414	0
1753	GL50803_137737	EDO80449	255	0
1754	GL50803_137739	EDO80541	1872	0
1755	GL50803_13774	EDO80877	295	0
1756	GL50803_137740	EDO82186	452	0
1757	GL50803_137742	EDO82270	465	0
1758	GL50803_137743	EDO82279	465	0
1759	GL50803_137744	EDO82280	248	0
1760	GL50803_137745	EDO82306	1232	0
1761	GL50803_137746	EDO82349	556	0
1762	GL50803_137747	EDO82354	1088	0
1763	GL50803_137748	EDO82369	2252	1
1764	GL50803_137749	EDO82452	1578	0
1765	GL50803_13775	EDO80688	85	0
1766	GL50803_137750	EDO82545	977	0
1767	GL50803_137751	EFD94858	732	0
1768	GL50803_137752	EDO82599	1036	0
1769	GL50803_137753	EDO76459	1454	1
1770	GL50803_137754	EDO76444	951	0
1771	GL50803_137755	EDO79283	987	1
1772	GL50803_137759	EDO82278	294	0
1773	GL50803_13776	EDO80687	407	0
1774	GL50803_137761	EFD95690	165	0
1775	GL50803_137762	EFD95246	225	0
1776	GL50803_13777	EDO80686	718	1
1777	GL50803_13783	EDO79956	400	0
1778	GL50803_13787	EDO80789	184	0
1779	GL50803_13790	EDO80003	1255	1
1780	GL50803_13791	EDO80002	626	0
1781	GL50803_13797	EDO78362	1173	0
1782	GL50803_13800	EFD95634	603	0
1783	GL50803_13809	EDO79975	334	0
1784	GL50803_13825	EDO77049	980	0
1785	GL50803_1383	EDO76892	136	0
1786	GL50803_13832	EDO79271	181	0
1787	GL50803_13836	EDO80187	579	0
1788	GL50803_13838	EDO80188	381	0
1789	GL50803_13844	EFD95134	615	0
1790	GL50803_13851	EDO79302	238	0
1791	GL50803_13852	EDO79300	622	0
1792	GL50803_13857	EFD94921	431	0
1793	GL50803_13863	EDO77800	302	0
1794	GL50803_13864	EDO77804	325	0
1795	GL50803_13874	EDO77724	168	0
1796	GL50803_13875	EDO77722	1026	0
1797	GL50803_13876	EDO77720	327	0
1798	GL50803_13878	EDO77709	190	0
1799	GL50803_13882	EFD95469	718	0
1800	GL50803_13886	EFD95247	587	0
1801	GL50803_13889	EDO77681	194	0
1802	GL50803_13890	EDO81974	341	0
1803	GL50803_13896	EDO78148	340	0
1804	GL50803_13897	EDO79883	238	0
1805	GL50803_13901	EDO79024	1055	0
1806	GL50803_13903	EDO80339	736	0
1807	GL50803_13904	EDO80340	174	0
1808	GL50803_13914	EDO79584	733	0
1809	GL50803_13921	EDO77535	387	0
1810	GL50803_13922	EDO77538	1088	0
1811	GL50803_13924	EDO77542	211	0
1812	GL50803_13926	EDO80193	172	0
1813	GL50803_13930	EDO80197	188	0
1814	GL50803_13940	EDO79173	273	0
1815	GL50803_13941	EDO79174	332	0
1816	GL50803_13942	EDO79175	501	0
1817	GL50803_13943	EDO79176	335	0
1818	GL50803_13945	EDO79178	344	0
1819	GL50803_13947	EDO78339	705	0
1820	GL50803_13948	EDO78340	320	1
1821	GL50803_13962	EDO76490	490	0
1822	GL50803_13963	EDO76486	380	0
1823	GL50803_13964	EDO76485	486	0
1824	GL50803_13981	EDO76837	1110	0
1825	GL50803_13982	EDO76836	553	0
1826	GL50803_13988	EDO81848	1011	0
1827	GL50803_13993	EDO77220	76	0
1828	GL50803_13995	EDO77432	739	0
1829	GL50803_13996	EDO77429	304	0
1830	GL50803_13998	EDO77426	696	0
1831	GL50803_13999	EDO77424	648	0
1832	GL50803_14002	EDO76661	217	0
1833	GL50803_14003	EDO76664	898	0
1834	GL50803_14004	EDO76666	546	1
1835	GL50803_1401	EDO77250	44	0
1836	GL50803_14014	EDO78857	587	0
1837	GL50803_14015	EDO78858	193	0
1838	GL50803_14017	EDO77205	840	0
1839	GL50803_14018	EFD95564	781	0
1840	GL50803_14019	EDO77203	301	0
1841	GL50803_14027	EDO82482	565	0
1842	GL50803_14030	EDO82321	242	0
1843	GL50803_14038	EDO82228	231	0
1844	GL50803_14043	EDO81883	240	0
1845	GL50803_14044	EDO81885	594	0
1846	GL50803_14045	EDO78391	322	0
1847	GL50803_14046	EDO78395	143	0
1848	GL50803_14047	EDO78396	402	0
1849	GL50803_14048	EDO78399	239	0
1850	GL50803_14049	EDO78404	137	0
1851	GL50803_14054	EDO78679	852	1
1852	GL50803_14055	EDO78678	361	0
1853	GL50803_14058	EDO78670	1372	0
1854	GL50803_14064	EDO81439	200	0
1855	GL50803_14068	EDO78863	178	0
1856	GL50803_14069	EDO78868	400	0
1857	GL50803_14070	EDO78871	794	0
1858	GL50803_14071	EDO78872	924	0
1859	GL50803_14083	EDO76643	513	0
1860	GL50803_14085	EFD95438	670	0
1861	GL50803_14086	EFD95439	261	0
1862	GL50803_14089	EDO81915	507	0
1863	GL50803_14091	EDO81910	132	0
1864	GL50803_14093	EDO77691	332	0
1865	GL50803_14094	EFD95499	849	0
1866	GL50803_14095	EDO77689	323	0
1867	GL50803_14098	EDO79716	772	0
1868	GL50803_14100	EDO79720	404	0
1869	GL50803_14101	EDO79722	509	0
1870	GL50803_14104	EDO82506	768	0
1871	GL50803_14107	EFD95272	1099	0
1872	GL50803_14109	EDO77766	251	0
1873	GL50803_14117	EDO78606	723	0
1874	GL50803_14119	EDO77593	269	0
1875	GL50803_14126	EDO80716	635	0
1876	GL50803_14127	EFD95115	720	0
1877	GL50803_14133	EDO78586	264	0
1878	GL50803_14135	EDO78584	388	0
1879	GL50803_14158	EDO81778	933	0
1880	GL50803_14161	EFD95224	256	0
1881	GL50803_14164	EDO82242	812	0
1882	GL50803_14167	EFD95367	828	0
1883	GL50803_14168	EDO78850	460	0
1884	GL50803_14171	EDO78515	90	0
1885	GL50803_14172	EDO78516	303	0
1886	GL50803_14174	EDO78518	532	0
1887	GL50803_14180	EFD95557	140	0
1888	GL50803_14181	EDO77271	694	0
1889	GL50803_14182	EFD95558	216	0
1890	GL50803_14192	EFD95470	237	0
1891	GL50803_14195	EDO81933	728	1
1892	GL50803_14198	EFD95333	379	0
1893	GL50803_14200	EDO79082	620	0
1894	GL50803_14203	EDO82526	544	0
1895	GL50803_14206	EDO82534	1332	0
1896	GL50803_14208	EFD94922	833	1
1897	GL50803_14212	EDO81831	190	0
1898	GL50803_14213	EDO81830	301	0
1899	GL50803_14216	EDO82625	775	0
1900	GL50803_14223	EDO81555	303	0
1901	GL50803_14225	EDO81859	1806	0
1902	GL50803_14230	EDO81119	1501	1
1903	GL50803_14235	EDO79890	337	0
1904	GL50803_14236	EFD95225	190	0
1905	GL50803_14238	EDO79887	619	0
1906	GL50803_14241	EDO79003	1368	0
1907	GL50803_14242	EDO79008	5573	0
1908	GL50803_14247	EDO82220	595	0
1909	GL50803_14248	EFD94859	231	0
1910	GL50803_14250	EFD95464	393	0
1911	GL50803_14252	EDO77988	391	0
1912	GL50803_14254	EDO77992	805	0
1913	GL50803_14256	EDO77041	125	0
1914	GL50803_14259	EDO81314	206	0
1915	GL50803_14261	EDO81804	185	0
1916	GL50803_14262	EDO81808	326	0
1917	GL50803_14269	EDO81301	541	0
1918	GL50803_14270	EDO81305	145	0
1919	GL50803_14275	EFD95541	298	0
1920	GL50803_14277	EDO76605	1026	0
1921	GL50803_14278	EDO76606	667	0
1922	GL50803_14284	EDO79908	590	0
1923	GL50803_14285	EDO79907	558	0
1924	GL50803_14289	EDO82465	207	0
1925	GL50803_14290	EFD94860	794	0
1926	GL50803_14297	EDO80059	590	0
1927	GL50803_14298	EFD95206	786	0
1928	GL50803_14299	EDO80058	142	0
1929	GL50803_14307	EDO76175	259	0
1930	GL50803_14309	EDO78512	222	0
1931	GL50803_14310	EDO78504	131	0
1932	GL50803_14311	EDO78503	340	0
1933	GL50803_14313	EFD95408	288	0
1934	GL50803_14317	EDO81967	186	0
1935	GL50803_14318	EFD94923	252	0
1936	GL50803_14321	EDO81595	110	0
1937	GL50803_14322	EFD94973	584	0
1938	GL50803_14324	EDO82474	240	0
1939	GL50803_14326	EFD95547	225	0
1940	GL50803_14327	EDO77342	305	0
1941	GL50803_14328	EDO77343	170	0
1942	GL50803_14329	EDO77346	191	0
1943	GL50803_14331	EDO78286	420	0
1944	GL50803_14333	EFD94974	770	0
1945	GL50803_14341	EDO80291	248	0
1946	GL50803_14345	EDO76366	1449	2
1947	GL50803_14346	EFD95675	1188	1
1948	GL50803_14347	EDO76365	423	0
1949	GL50803_14360	EDO79045	403	0
1950	GL50803_14361	EDO79043	726	0
1951	GL50803_14362	EDO79042	377	0
1952	GL50803_14364	EDO79036	630	0
1953	GL50803_14367	EDO76983	643	0
1954	GL50803_14369	EDO76981	435	0
1955	GL50803_14373	EDO77288	733	3
1956	GL50803_14374	EDO77286	547	0
1957	GL50803_14375	EDO77285	549	0
1958	GL50803_14380	EDO81926	486	0
1959	GL50803_14381	EFD94924	343	0
1960	GL50803_14390	EFD95514	1530	1
1961	GL50803_14391	EDO80400	1278	1
1962	GL50803_14392	EDO80399	314	0
1963	GL50803_14400	EFD95016	347	0
1964	GL50803_14401	EDO81480	920	1
1965	GL50803_14403	EDO79328	434	0
1966	GL50803_14404	EDO79329	386	0
1967	GL50803_14407	EFD94861	441	0
1968	GL50803_14408	EDO82593	401	0
1969	GL50803_1441	EDO78124	35	0
1970	GL50803_14413	EDO80752	123	0
1971	GL50803_14433	EDO81070	658	0
1972	GL50803_14434	EDO81069	453	0
1973	GL50803_14436	EDO81065	808	1
1974	GL50803_14438	EFD95184	335	1
1975	GL50803_14450	EDO76652	679	0
1976	GL50803_14451	EDO76651	555	0
1977	GL50803_14456	EDO76419	155	0
1978	GL50803_14457	EDO76423	63	0
1979	GL50803_14458	EDO76425	203	0
1980	GL50803_14460	EDO80312	820	0
1981	GL50803_14469	EDO78711	240	0
1982	GL50803_14471	EDO78716	833	1
1983	GL50803_14475	EDO76465	1144	0
1984	GL50803_14478	EDO79745	434	0
1985	GL50803_14480	EDO79741	1038	0
1986	GL50803_14481	EDO79739	135	0
1987	GL50803_14482	EFD95248	237	0
1988	GL50803_14485	EDO80983	373	0
1989	GL50803_14486	EFD95076	228	0
1990	GL50803_14487	EDO77441	934	0
1991	GL50803_14488	EDO77440	355	0
1992	GL50803_14490	EFD95532	895	0
1993	GL50803_14492	EDO77730	487	0
1994	GL50803_14493	EDO77735	275	0
1995	GL50803_14494	EDO77739	185	0
1996	GL50803_14497	EDO82143	245	0
1997	GL50803_14498	EDO82139	404	0
1998	GL50803_14507	EDO80634	389	0
1999	GL50803_14509	EFD95116	854	0
[truncated: 5,365 more rows]
