# Supplementary material for: Genome-Wide Analyses and Functional Classification of Proline Repeat-Rich Proteins: Potential Role of eIF5A in Eukaryotic Evolution
Source: PLoS One. 2014 Nov 3;9(11):e111800. doi: 10.1371/journal.pone.0111800 (PMC4218817; doi:10.1371/journal.pone.0111800)
Supplement: Table S11 — A. thaliana proteins with ≥1 PPP units. (XLSX) [file pone.0111800.s012.xlsx]

## Sheet: PPG
#	Gene name	Description	Protein length (amino acids)	Number of PPG units
1	AT1G01010.1	no apical meristem (NAM) family protein, contains Pfam PF02365: No apical meristem (NAM) domain; similar to NAC domain protein NAM GB: AAD17313 GI:4325282 from (Arabidopsis thaliana)	430	0
2	AT1G01020.1	expressed protein, similar to hypothetical protein DDB0188786 [Dictyostelium discoideum] (GB:EAL62332.1); contains InterPro domain Arv1-like protein (InterPro:IPR007290)	246	0
3	AT1G01030.1	DNA-binding protein, putative, similar to DNA-binding proteins from (Arabidopsis thaliana) RAV1 GI:3868857, RAV2 GI:3868859; contains Pfam profile PF02362: B3 DNA binding domain	359	0
4	AT1G01040.1	DEAD/DEAH box helicase carpel factory / CAF, identical to RNA helicase/RNAseIII CAF protein GB:AAF03534 GI:6102610 from (Arabidopsis thaliana)	1910	1
5	AT1G01050.1	inorganic pyrophosphatase, putative (soluble) / pyrophosphate phospho-hydrolase, putative / PPase, putative, strong similarity to SP:Q43187 Soluble inorganic pyrophosphatase (EC 3.6.1.1) (Pyrophosphate phospho- hydrolase) (PPase) {Solanum tuberosum}; contains Pfam profile PF00719: inorganic pyrophosphatase	213	0
6	AT1G01060.3	similar to myb-related transcription factor (CCA1) [Arabidopsis thaliana] (TAIR:At2g46830.1); similar to LHY protein [Phaseolus vulgaris] (GB:CAD12767.2); contains InterPro domain Myb DNA-binding domain (InterPro:IPR001005); contains InterPro domain Myb-like DNA-binding domain, SHAQKYF class (InterPro:IPR006447)	646	0
7	AT1G01070.1	nodulin MtN21 family protein, similar to MtN21 GI:2598575 (root nodule development) from (Medicago truncatula)	366	0
8	AT1G01080.2	similar to 33 kDa ribonucleoprotein, chloroplast, putative / RNA-binding protein cp33, putative [Arabidopsis thaliana] (TAIR:At3g52380.1); similar to unnamed protein product [Nicotiana tabacum] (GB:CAA37879.1); contains InterPro domain RNA-binding region RNP-1 (RNA recognition motif) (InterPro:IPR000504)	295	0
9	AT1G01090.1	pyruvate dehydrogenase E1 component alpha subunit, chloroplast, identical to pyruvate dehydrogenase E1 alpha subunit GB:AAB86803 GI:2454182 from (Arabidopsis thaliana); identical to cDNA pyruvate dehydrogenase E1 alpha subunit mRNA, nuclear gene encoding plastid protein GI:2454181	429	0
10	AT1G01100.2	60S acidic ribosomal protein P1 (RPP1A), similar to 60S ACIDIC RIBOSOMAL PROTEIN P1 GB:O23095 from (Arabidopsis thaliana)	113	0
11	AT1G01110.1	expressed protein, contains Prosite PS00165: Serine/threonine dehydratases pyridoxal-phosphate attachment site	365	0
12	AT1G01120.1	fatty acid elongase 3-ketoacyl-CoA synthase 1 (KCS1), nearly identical to GB:AAC99312 GI:4091810 from (Arabidopsis thaliana)	529	0
13	AT1G01130.1	expressed protein, ; expression supported by MPSS	181	0
14	AT1G01140.3	CBL-interacting protein kinase 9 (CIPK9), identical to CBL-interacting protein kinase 9 (Arabidopsis thaliana) gi:13249117:gb:AAK16684; contains Pfam profiles PF00069: Protein kinase domain and PF03822: NAF domain; identical to cDNA CBL-interacting protein kinase 9 (CIPK9) GI:13249116	452	0
15	AT1G01150.1	expressed protein, ; expression supported by MPSS	346	0
16	AT1G01160.1	SSXT protein-related / transcription co-activator-related, similar to SYT/SSX4 fusion protein (GI:11127695) (Homo sapiens); supporting cDNA gi:21539891:gb:AY102640.1:; contains Pfam profile PF05030: SSXT protein (N-terminal region)	196	0
17	AT1G01170.2	similar to stress-related ozone-induced protein (OZI1) / stress-related ozone-responsive protein [Arabidopsis thaliana] (TAIR:At4g00860.1); similar to ozone-responsive stress-related protein-like [Oryza sativa (japonica cultivar-group)] (GB:NP_910318.1)	84	0
18	AT1G01180.1	expressed protein	479	0
19	AT1G01190.1	cytochrome P450, putative, similar to cytochrome P450 SP:O48927 from (Glycine max)	536	1
20	AT1G01200.1	Ras-related GTP-binding protein, putative, similar to GTP-binding protein GB:D12541 GI:303736 from (Pisum sativum)	238	0
21	AT1G01210.1	DNA-directed RNA polymerase III family protein, similar to SP:O13896 DNA-directed RNA polymerases III 12.5 kDa polypeptide (EC 2.7.7.6) {Schizosaccharomyces pombe}; contains Pfam profiles PF02150: RNA polymerases M/15 Kd subunit, PF01096: Transcription factor S-II (TFIIS)	107	0
22	AT1G01220.1	GHMP kinase-related, contains similarity to L-fucose kinase (Homo sapiens) gi:21212956:emb:CAD29647	1056	0
23	AT1G01225.1	NC domain-containing protein-related, contains weak hit to Pfam profile PF04970: NC domain	261	0
24	AT1G01230.1	ORMDL family protein, contains Pfam domain PF04061: ORMDL family	158	0
25	AT1G01240.3	expressed protein	332	0
26	AT1G01250.1	encodes a member of the DREB subfamily A-4 of ERF/AP2 transcription factor family. The protein contains one AP2 domain. There are 17 members in this subfamily including TINY.	193	0
27	AT1G01260.1	basic helix-loop-helix (bHLH) family protein, contains Pfam profile: PF00010 helix-loop-helix DNA-binding domain	591	0
28	AT1G01280.1	cytochrome P450 family protein, similar to cytochrome P450 GB:BAA92894 GI:7339658 from ( Petunia hybrida)	511	1
29	AT1G01290.1	molybdopterin biosynthesis CNX3 protein / molybdenum cofactor biosynthesis enzyme CNX3 (CNX3), identical to molybdopterin biosynthesis CNX3 protein SP:Q39056 from (Arabidopsis thaliana)	271	0
30	AT1G01300.1	aspartyl protease family protein, contains Pfam domain, PF00026: eukaryotic aspartyl protease	486	0
31	AT1G01310.1	allergen V5/Tpx-1-related family protein, similar to pathogenesis related protein-1 GB:AAC25629 GI:3290004 from (Zea mays); contains Pfam profile PF00188: SCP-like extracellular protein	242	1
32	AT1G01320.1	tetratricopeptide repeat (TPR)-containing protein, low similarity to SP:P46825 Kinesin light chain (KLC) {Loligo pealeii}; contains Pfam profile PF00515: TPR Domain	1798	1
33	AT1G01340.1	cyclic nucleotide-regulated ion channel (CNGC10) (ACBK1), almost identical to CaM-regulated potassium ion channel (ACBK1) GI:8515883 from (Arabidopsis thaliana); contains Pfam domain, PF00520: Ion transport protein	707	0
34	AT1G01350.1	zinc finger (CCCH-type/C3HC4-type RING finger) family protein, similar to SP:O15541 Zinc finger protein 183 {Homo sapiens}; contains Pfam profiles PF04396: Protein of unknown function, DUF537, PF00097: Zinc finger, C3HC4 type (RING finger), PF00642: Zinc finger C-x8-C-x5-C-x3-H type (and similar)	587	0
35	AT1G01360.1	expressed protein, similar to hypothetical protein GB:CAB45785 GI:5262156 from (Arabidopsis thaliana)	188	0
36	AT1G01370.2	similar to histone H3.2 [Arabidopsis thaliana] (TAIR:At4g40030.1); similar to histone H3, putative [Arabidopsis thaliana] (TAIR:At1g19890.1); similar to histone H3.2 [Arabidopsis thaliana] (TAIR:At4g40040.1); similar to histone H3 [Arabidopsis thaliana] (TAIR:At5g10980.1); similar to histone H3 like protein [Arabis gemmifera] (GB:BAC79431.1); contains InterPro domain Histone-fold/TFIID-TAF/NF-Y (…	179	0
37	AT1G01380.1	myb family transcription factor, similar to myb homolog (CPC) GI:2346966 from (Arabidopsis thaliana)	84	0
38	AT1G01390.1	UDP-glucoronosyl/UDP-glucosyl transferase family protein, contains Pfam profile: PF00201 UDP-glucoronosyl and UDP-glucosyl transferase	481	0
39	AT1G01400.1	expressed protein	205	0
40	AT1G01410.1	hypothetical protein	362	0
41	AT1G01420.1	UDP-glucoronosyl/UDP-glucosyl transferase family protein, contains Pfam profile: PF00201 UDP-glucoronosyl and UDP-glucosyl transferase	482	0
42	AT1G01430.1	expressed protein, similar to hypothetical protein GB:CAB80917 GI:7267605 from (Arabidopsis thaliana)	457	0
43	AT1G01440.1	extra-large G-protein-related, weak similarity to extra-large G-protein (AtXLG1) (GI:3201682) (Arabidopsis thaliana)	665	0
44	AT1G01450.1	protein kinase-related, contains eukaryotic protein kinase domain, INTERPRO:IPR000719	471	0
45	AT1G01460.1	Type I phosphatidylinositol-4-phosphate 5-kinase, subfamily A.	428	1
46	AT1G01470.1	late embryogenesis abundant protein, putative / LEA protein, putative, similar to SP:P46518 Late embryogenesis abundant protein Lea14-A {Gossypium hirsutum}; contains Pfam profile PF03168: Late embryogenesis abundant protein	152	0
47	AT1G01480.1	1-aminocyclopropane-1-carboxylate synthase 2 / ACC synthase 2 (ACS2) (ACC1), identical to 1-aminocyclopropane-1-carboxylate synthase SP:Q06402 (GI:166578) from (Arabidopsis thaliana)	497	0
48	AT1G01490.2	similar to heavy-metal-associated domain-containing protein [Arabidopsis thaliana] (TAIR:At5g23760.1); similar to unknown [Populus tremuloides] (GB:AAO63778.1); contains InterPro domain Heavy metal transport/detoxification protein (InterPro:IPR006121)	178	0
49	AT1G01500.1	expressed protein, identical to cDNA unknown protein GI:1922247 embY10087.1	328	0
50	AT1G01510.1	C-terminal binding protein (ANGUSTIFOLIA), nearly identical to C-terminal binding protein ANGUSTIFOLIA (Arabidopsis thaliana) GI:15408535; contains Pfam profile PF02826: D-isomer specific 2-hydroxyacid dehydrogenase, NAD binding domain	637	0
51	AT1G01520.1	myb family transcription factor, similar to myb-related protein GI:2505876 from (Arabidopsis thaliana)	288	0
52	AT1G01530.1	MADS-box protein (AGL28), similar to MADS-box transcription factor GI:6580943 from (Picea abies); contains Pfam profile PF00319: SRF-type transcription factor (DNA-binding and dimerisation domain)	248	0
53	AT1G01540.2	protein kinase family protein, contains protein kinase domain, Pfam:PF00069; contains serine/threonine protein kinase domain, INTERPRO:IPR002290	473	0
54	AT1G01550.2	similar to expressed protein [Arabidopsis thaliana] (TAIR:At2g46080.1); similar to OSJNBa0018M05.6 [Oryza sativa (japonica cultivar-group)] (GB:XP_474319.1)	350	0
55	AT1G01560.1	mitogen-activated protein kinase, putative / MAPK, putative (MPK11), similar to MAP kinase 5 GI:4239889 from (Zea mays); mitogen-activated protein kinase (MAPK)(AtMPK11), PMID:12119167	276	0
56	AT1G01570.1	fringe-related protein, + similar to hypothetical protein GB:AAC23643 (Arabidopsis thaliana) + weak similarity to Fringe (Schistocerca gregaria)(GI:6573138);Fringe encodes an extracellular protein that regulates Notch signalling.	479	0
57	AT1G01580.1	ferric-chelate reductase, putative, similar to ferric-chelate reductase (FRO1) (Pisum sativum) GI:15341529; contains Pfam profile: PF01794 ferric reductase like transmembrane component	726	0
58	AT1G01590.1	ferric-chelate reductase, putative, similar to ferric-chelate reductase (FRO1) (Pisum sativum) GI:15341529; contains Pfam profile: PF01794 ferric reductase like transmembrane component	705	0
59	AT1G01600.1	cytochrome P450, putative, similar to cytochrome P450 GI:10442763 from (Triticum aestivum)	555	0
60	AT1G01610.1	Encodes a protein with glycerol-3-phosphate acyltransferase activity.	504	0
61	AT1G01620.1	aquaporin PIP1;3	287	0
62	AT1G01630.1	SEC14 cytosolic factor, putative / phosphoglyceride transfer protein, putative, contains Pfam PF00650 : CRAL/TRIO domain and PF03765 : CRAL/TRIO, N-terminus; similar to polyphosphoinositide binding protein Ssh2p GB:AAB94599 GI:2739046 from (Glycine max)	256	0
63	AT1G01640.2	speckle-type POZ protein-related, contains Pfam profile:PF00651 BTB/POZ domain; similar to Speckle-type POZ protein (SP:O43791) (Homo sapiens)	208	0
64	AT1G01650.1	similar to protease-associated (PA) domain-containing protein [Arabidopsis thaliana] (TAIR:At1g63690.1); similar to protease-associated (PA) domain-containing protein [Arabidopsis thaliana] (TAIR:At1g63690.2); similar to putative growth-on protein GRO10 [Oryza sativa (japonica cultivar-group)] (GB:XP_468462.1); similar to growth-on protein GRO10 [Euphorbia esula] (GB:AAL14629.1); similar to putat…	541	0
65	AT1G01660.1	U-box domain-containing protein	569	0
66	AT1G01670.1	U-box domain-containing protein	366	0
67	AT1G01680.1	U-box domain-containing protein	309	0
68	AT1G01690.1	expressed protein	743	0
69	AT1G01700.1	Encodes a member of KPP-like gene family, homolog of KPP (kinase partner protein) gene in tomato. Also a member of the RopGEF (guanine nucleotide exchange factor) family, containing the novel PRONE domain (plant-specific Rop nucleotide exchanger), which is exclusively active towards members of the Rop subfamily.	486	0
70	AT1G01710.1	acyl-CoA thioesterase family protein, contains Pfam profiles: PF02551 acyl-CoA thioesterase, PF00027 cyclic nucleotide-binding domain	428	0
71	AT1G01720.1	no apical meristem (NAM) family protein, contains Pfam PF02365: No apical meristem (NAM) domain; similar to NAC domain protein NAM GB:AAD17313 GI:4325282 from (Arabidopsis thaliana)	290	1
72	AT1G01725.1	expressed protein	63	0
73	AT1G01730.1	expressed protein	225	0
74	AT1G01740.1	protein kinase family protein, low similarity to protein kinase (Arabidopsis thaliana) GI:2852449; contains Pfam profile: PF00069 Protein kinase domain	484	0
75	AT1G01750.1	actin-depolymerizing factor, putative, strong similarity to SP:P30175 Actin-depolymerizing factor (ADF) {Lilium longiflorum}; contains Pfam profile PF00241: Cofilin/tropomyosin-type actin-binding protein	141	0
76	AT1G01760.1	adenosine-deaminase family / editase family, similar to double-stranded RNA-specific editase GB:AAF69673 GI:7770275 from (Danio rerio)	326	0
77	AT1G01770.1	expressed protein	633	0
78	AT1G01780.1	LIM domain-containing protein, similar to PGPS/D1 (Petunia x hybrida) GI:4105772, LIM domain protein PLIM1 (Nicotiana tabacum) GI:5932418; contains Pfam profile PF00412: LIM domain	206	0
79	AT1G01790.1	K+ efflux antiporter, putative (KEA1), identical to GB:AAD01191 GI:4101473 from ( Arabidopsis thaliana); Monovalent cation:proton antiporter family 2 (CPA2 family) member, PMID:11500563	619	0
80	AT1G01800.1	short-chain dehydrogenase/reductase (SDR) family protein, similar to carbonyl reductase GI:1049108 from (Mus musculus)	296	0
81	AT1G01810.1	expressed protein	161	0
82	AT1G01820.1	peroxisomal biogenesis factor 11 family protein / PEX11 family protein, contains Pfam PF05648: Peroxisomal biogenesis factor 11 (PEX11)	236	0
83	AT1G01830.1	armadillo/beta-catenin repeat family protein, armadillo/beta-catenin-like repeats, Pfam:PF00514	575	0
84	AT1G01840.1	expressed protein	153	0
85	AT1G01860.1	dimethyladenosine transferase (PFC1), identical to dimethyladenosine transferase GB:AAC09322 GI:3005590 from (Arabidopsis thaliana)	344	0
86	AT1G01880.1	DNA repair protein, putative, similar to Swiss-Prot:P28706 DNA repair protein rad13 (Schizosaccharomyces pombe); similar to UV hypersensitive protein (Arabidopsis thaliana) gi:13649704:gb:AAK37472	571	0
87	AT1G01900.1	subtilase family protein, contains similarity to cucumisin-like serine protease GB:AAC18851 GI:3176874 from (Arabidopsis thaliana)	775	0
88	AT1G01910.2	anion-transporting ATPase, putative, similar to SP:O43681 Arsenical pump-driving ATPase (EC 3.6.3.16) (Arsenite-translocating ATPase) (Arsenical resistance ATPase) (Arsenite-transporting ATPase) (ARSA) (ASNA-I) {Homo sapiens}; contains Pfam profile PF02374: Anion-transporting ATPase	354	0
89	AT1G01920.1	SET domain-containing protein, low similarity to SP:Q43088 Ribulose-1,5 bisphosphate carboxylase/oxygenase large subunit N- methyltransferase, chloroplast precursor (EC 2.1.1.127) {Pisum sativum}; contains Pfam profile PF00856: SET domain	573	0
90	AT1G01930.1	zinc finger protein-related, contains Pfam PF00023: Ankyrin repeat; contains Pfam PF00096: Zinc finger, C2H2 type domain and Prosite PS00028: Zinc finger, C2H2 type, domain	581	0
91	AT1G01940.1	peptidyl-prolyl cis-trans isomerase cyclophilin-type family protein, contains Pfam domain, PF00160: peptidyl-prolyl cis-trans isomerase, cyclophilin-type	161	0
92	AT1G01950.1	armadillo/beta-catenin repeat family protein / kinesin motor family protein, similar to kinesin-like protein GB:CAB41097 GI:5541717 from (Arabidopsis thaliana); contains Pfam profiles PF00225: Kinesin motor domain, PF00514: Armadillo/beta-catenin-like repeat	895	0
93	AT1G01960.1	guanine nucleotide exchange family protein, similar to guanine nucleotide exchange factor (Homo sapiens) GI:5456754; contains Pfam profile PF01369: Sec7 domain	1751	1
94	AT1G01970.1	pentatricopeptide (PPR) repeat-containing protein, low similarity to 67 kD chloroplastic RNA-binding protein RSP67.2 (Raphanus sativus) GI:9755888; contains Pfam profile PF01535: PPR repeat	410	0
95	AT1G01980.1	FAD-binding domain-containing protein, similar to SP:P30986 reticuline oxidase precursor (Berberine-bridge-forming enzyme) (BBE) (Tetrahydroprotoberberine synthase) (Eschscholzia californica); contains PF01565 FAD binding domain	542	0
96	AT1G01990.1	expressed protein	246	0
97	AT1G02000.1	NAD-dependent epimerase/dehydratase family protein, similar to nucleotide sugar epimerase from Vibrio vulnificus GI:3093975 (PID:g3093975), WbnF (Escherichia coli) GI:5739472, CAPI protein {Staphylococcus aureus} SP:P39858; contains Pfam profile PF01370 NAD dependent epimerase/dehydratase family	435	0
98	AT1G02010.1	similar to cytokinesis-related Sec1 protein (KEULE) [Arabidopsis thaliana] (TAIR:At1g12360.1); similar to cytokinesis-related Sec1 protein, putative [Arabidopsis thaliana] (TAIR:At4g12120.1); similar to putative SNARE-interacting protein KEULE [Oryza sativa (japonica cultivar-group)] (GB:BAD68882.1); similar to OSJNBa0032B23.7 [Oryza sativa (japonica cultivar-group)] (GB:XP_471317.1); contains In…	612	0
99	AT1G02020.1	nitroreductase family protein, contains Pfam PF00881: nitroreductase family protein profile; contains Prosite PS00343: Gram-positive cocci surface proteins 'anchoring' hexapeptide	643	0
100	AT1G02030.1	zinc finger (C2H2 type) family protein, identical to C2H2 zinc finger protein ZAT1 (Arabidopsis thaliana) gi:1418321:emb:CAA67227; contains Pfam domain, PF00096: Zinc finger, C2H2 type	268	0
101	AT1G02040.1	zinc finger (C2H2 type) family protein, contains Pfam profile: PF00096 zinc finger, C2H2 type	325	0
102	AT1G02050.1	chalcone and stilbene synthase family protein, Similar to rice chalcone synthase homolog, gp:U90341:2507617 and anther specific protein, gp:Y14507:2326772	396	0
103	AT1G02060.1	pentatricopeptide (PPR) repeat-containing protein, contains Pfam profile PF01535: PPR repeat	711	0
104	AT1G02065.1	squamosa promoter-binding protein-like 8 (SPL8), identical to squamosa promoter binding protein-like 8 (Arabidopsis thaliana) GI:5931679; contains Pfam profile PF03110: SBP domain	334	0
105	AT1G02070.1	expressed protein	132	0
106	AT1G02080.1	transcriptional regulator-related, contains Pfam PF04054: CCR4-Not complex component, Not1; contains TIGRFAM TIGR01612: reticulocyte binding protein; similar to General negative regulator of transcription subunit 1 (SP:P25655) {Saccharomyces cerevisiae}; Location of ESTs gb:T44328 and gb:AA395265	2379	0
107	AT1G02090.1	COP9 signalosome complex subunit 7ii / CSN complex subunit 7ii (CSN7) (COP15) / FUSCA protein (FUS5), FUSCA5, CSN7, COP15; identical to CSN complex subunit 7ii (Arabidopsis thaliana) GI:18056671, FUS5 protein of the COP9 complex GI:3288823; identical to cDNA CSN complex subunit CSN7, alternatively spliced	261	0
108	AT1G02100.1	leucine carboxyl methyltransferase family protein, contains Pfam PF04072: Leucine carboxyl methyltransferase domain; similar to Leucine carboxyl methyltransferase (Protein-leucine O- methyltransferase) (CGI-68) (SP:Q9UIC8) {Homo sapiens}	333	0
109	AT1G02110.1	proline-rich family protein, contains proline-rich domain, INTERPRO:IPR000694	680	0
110	AT1G02120.1	similar to C2 domain-containing protein / GRAM domain-containing protein [Arabidopsis thaliana] (TAIR:At3g59660.1); similar to unnamed protein product [Homo sapiens] (GB:BAC11289.1); contains InterPro domain GRAM domain (InterPro:IPR004182)	599	0
111	AT1G02130.1	Ras-related protein (ARA-5) / small GTP-binding protein, putative, identical to Ras-related protein ARA-5 SP:P28188 from (Arabidopsis thaliana)	204	0
112	AT1G02140.1	mago nashi family protein, similar to Mago Nashi, Genbank Accession Number U03559; contains Pfam PF02792: Mago nashi protein domain	151	0
113	AT1G02150.1	pentatricopeptide (PPR) repeat-containing protein, low similiarity to DNA-binding protein (Triticum aestivum) GI:6958202; contains Pfam profile: PF01535 PPR repeat	525	0
114	AT1G02160.1	expressed protein	72	0
115	AT1G02170.1	Metacaspase AtMCP1b. Arginine/lysine-specific cysteine protease activity. Induces apoptosis in yeast. Contains Pfam profile PF00656: ICE-like protease (caspase) p20 domain	368	1
116	AT1G02180.1	ferredoxin-related, similar to Ferredoxin. (SP:O78510) (Cryptomonas phi) {Guillardia theta}	227	0
117	AT1G02190.1	CER1 protein, putative, similar to CER1 GI:1199467 and maize gl1 homolog (glossy1 locus) GI:1209703 from (Arabidopsis thaliana)	628	0
118	AT1G02205.2	CER1 protein, identical to maize gl1 homolog (glossy1 locus) GI:1209703 and CER1 GI:1199467 from (Arabidopsis thaliana)	626	0
119	AT1G02210.1	regulator of shoot apical meristem-related, contains weak similarity to no apical meristem NAM (GI:1279640) (Petunia x hybrida)	88	0
120	AT1G02220.1	no apical meristem (NAM) family protein, similar to NAC domain protein NAC2 (GI:15148914) {Phaseolus vulgaris}; similar to NAC domain protein NAC2 (GI:21554255) {Arabidopsis thaliana}; contains Pfam PF02365 : No apical meristem (NAM) protein	395	0
121	AT1G02230.1	no apical meristem (NAM) family protein, contains Pfam PF02365: No apical meristem (NAM) protein	580	0
122	AT1G02250.1	no apical meristem (NAM) family protein, contains Pfam PF02365 : No apical meristem (NAM) protein; similar to NAC1 (GI:21554126) (Arabidopsis thaliana)	351	0
123	AT1G02260.1	transmembrane protein, putative, similar to P protein (Melanocyte-specific transporter protein) (SP:Q04671) {Homo sapiens}; contains 8 transmembrane domains	503	0
124	AT1G02270.1	endonuclease/exonuclease/phosphatase family protein / calcium-binding EF hand family protein, contains Pfam profiles: PF03372 endonuclease/exonuclease/phosphatase family, PF00036 EF hand	485	0
125	AT1G02280.1	GTP-binding protein (TOC33), identical to atToc33 protein (GI:11557973) (Arabidopsis thaliana); Carboxyl-terminal end highly similar to GTP-binding protein SP:U43377, location of EST gb:AA394770 and gb:R30089; identical to cDNA for chloroplast atToc33 protein GI:11557972	298	0
126	AT1G02290.1	expressed protein	444	0
127	AT1G02300.1	cathepsin B-like cysteine protease, putative, similar to cathepsin B-like cysteine proteinase GI:609175 from (Nicotiana rustica)	380	0
128	AT1G02305.1	cathepsin B-like cysteine protease, putative, similar to cathepsin B-like cysteine proteinase (Nicotiana rustica) GI:609175; contains Pfam profile PF00112: Papain family cysteine protease	363	0
129	AT1G02310.1	glycosyl hydrolase family protein 5 / cellulase family protein / (1-4)-beta-mannan endohydrolase, putative, similar to (1-4)-beta-mannan endohydrolase precursor GI:9836826 from (Lycopersicon esculentum)	412	0
130	AT1G02320.1	expressed protein	49	0
131	AT1G02330.1	expressed protein, contains similarity to hepatocellular carcinoma-associated antigen 59 GI:7158847 from (Homo sapiens)	280	0
132	AT1G02340.1	long hypocotyl in far-red 1 (HFR1) / reduced phytochrome signaling (REP1) / basic helix-loop-helix FBI1 protein (FBI1) / reduced sensitivity to far-red light (RSF1) / bHLH protein 26 (BHLH026) (BHLH26), identical to SP:Q9FE22 Long hypocotyl in far-red 1 (bHLH-like protein HFR1) (Reduced phytochrome signaling) (Basic helix-loop-helix FBI1 protein) (Reduced sensitivity to far-red light) (Arabidopsi…	293	0
133	AT1G02350.1	protoporphyrinogen oxidase-related, contains very low similarity to protoporphyrinogen oxidase (SP:P55826)	141	0
134	AT1G02360.1	chitinase, putative, similar to chitinase precursor GI:5880845 from (Petroselinum crispum)	273	0
135	AT1G02370.1	pentatricopeptide (PPR) repeat-containing protein, low similarity to DNA-binding protein (Triticum aestivum) GI:6958202; contains Pfam profile PF01535: PPR repeat	538	0
136	AT1G02380.1	expressed protein	210	0
137	AT1G02390.1	Encodes a member of a family of proteins with glycerol-3-phosphate acyltransferase activity.	531	0
138	AT1G02400.1	Encodes a gibberellin 2-oxidase.	330	0
139	AT1G02405.1	proline-rich family protein, contains proline-rich region, INTERPRO:IPR000694	135	1
140	AT1G02410.1	cytochrome c oxidase assembly protein CtaG / Cox11 family, similar to cytochrome c oxidase assembly protein cox11 GI:1244782 from (Saccharomyces cerevisiae); similar to Cytochrome c oxidase assembly protein COX11, mitochondrial precursor (SP:Q9Y6N1){Homo sapiens}; contains Pfam PF04442: Cytochrome c oxidase assembly protein CtaG / Cox11	288	0
141	AT1G02420.1	pentatricopeptide (PPR) repeat-containing protein, low similarity to fertility restorer (Petunia x hybrida) GI:22128587; contains Pfam profile: PF01535 PPR repeat	492	0
142	AT1G02430.1	Gene encoding ADP-ribosylation factor and similar to other ARFs and ARF-like proteins. Members of this family are known to be essential for vesicle coating and uncoating and functions in GTP-binding.	158	0
143	AT1G02440.1	Gene encoding ADP-ribosylation factor and similar to other ARFs and ARF-like proteins. Members of this family are known to be essential for vesicle coating and uncoating and functions in GTP-binding.	191	0
144	AT1G02450.1	NIMIN1 modulates PR gene expression according the following model: NPR1 forms a ternary complex with NIMIN1 and TGA factors upon SAR induction that binds to a positive regulatory cis-element of the PR-1 promoter, termed LS7. This leads to PR-1 gene induction. NIMIN1 decreases transcriptional activation, possibly through its EAR motif, which results in fine-tuning of PR-1 gene expression.	143	0
145	AT1G02460.1	glycoside hydrolase family 28 protein / polygalacturonase (pectinase) family protein, similar to polygalacturonase PG1 GI:5669846, PG2 GI:5669848 from (Glycine max); contains PF00295: Glycosyl hydrolases family 28 (polygalacturonases)	492	1
146	AT1G02470.1	expressed protein, contains non-consensus splice sites;	221	0
147	AT1G02475.1	expressed protein	220	0
148	AT1G02490.1	hypothetical protein	39	0
149	AT1G02500.2	S-adenosylmethionine synthetase 1 (SAM1), identical to S-adenosylmethionine synthetase 1 (Methionine adenosyltransferase 1, AdoMet synthetase 1) (Arabidopsis thaliana) SWISS-PROT:P23686	394	0
150	AT1G02510.1	outward rectifying potassium channel, putative (KCO4), similar to kco1 (Arabidopsis thaliana) gi:2230761:emb:CAA69158; member of the 2 pore, 4 transmembrane (2P/4TM) K+ channel family, PMID:11500563	285	0
151	AT1G02520.1	multidrug resistance P-glycoprotein, putative, similar to multidrug-resistant protein CjMDR1 GI:14715462 from (Coptis japonica)	1279	0
152	AT1G02530.1	multidrug resistance P-glycoprotein, putative, similar to multidrug-resistant protein CjMDR1 GI:14715462 from (Coptis japonica)	1274	0
153	AT1G02540.1	expressed protein	291	0
154	AT1G02550.1	invertase/pectin methylesterase inhibitor family protein, low similarity to pectinesterase from Lycopersicon esculentum SP:Q43143, Arabidopsis thaliana SP:Q43867; contains Pfam profile PF04043: Plant invertase/pectin methylesterase inhibitor	243	0
155	AT1G02560.1	ATP-dependent Clp protease proteolytic subunit (ClpP1), identical to nClpP1 GB:BAA82065 GI:5360579 from (Arabidopsis thaliana); contains Pfam profile PF00574: Clp protease; contains TIGRfam profile TIGR00493: ATP-dependent Clp protease, proteolytic subunit ClpP	299	0
156	AT1G02570.1	expressed protein	432	0
157	AT1G02580.1	maternal embryogenesis control protein / MEDEA (MEA), nearly identical to MEDEA GB:AAC39446 GI:3089625 from (Arabidopsis thaliana); contains Pfam profile PF00856: SET domain	690	0
158	AT1G02590.1	aldehyde oxidase, putative, similar to aldehyde oxidase GB:BAA28630 GI:3172044 from (Arabidopsis thaliana)	90	0
159	AT1G02610.1	zinc finger (C3HC4-type RING finger) family protein, contains Pfam profile: PF00097 zinc finger, C3HC4 type (RING finger)	147	0
160	AT1G02620.1	GTP-binding protein (SAR1A), identical to GTP-binding protein Sar1 (SP:O04834) (Arabidopsis thaliana); contains domain PF00025: ADP-ribosylation factor family	123	0
161	AT1G02630.1	equilibrative nucleoside transporter, putative (ENT8), identical to putative equilibrative nucleoside transporter ENT8 (Arabidopsis thaliana) GI:28207664; contains similarity to SWISS-PROT:O54699 equilibrative nucleoside transporter 2 (Equilibrative nitrobenzylmercaptopurine riboside-insensitive nucleoside transporter, Equilibrative NBMPR-insensitive nucleoside transporter, Nucleoside transporter…	390	0
162	AT1G02640.1	glycosyl hydrolase family 3 protein, similar to beta-xylosidase GB:Z84377 GI:2102655 from (Aspergillus niger)	769	1
163	AT1G02650.1	DNAJ heat shock N-terminal domain-containing protein, contains Pfam profile PF00226: DnaJ domain	514	0
164	AT1G02660.1	lipase class 3 family protein, contains Pfam profile PF01764: Lipase	714	0
165	AT1G02670.1	DNA repair protein, putative, similar to SP:P79051 DNA repair protein rhp16 (RAD16 homolog) {Schizosaccharomyces pombe}; contains Pfam profiles PF00271: Helicase conserved C-terminal domain, PF00176: SNF2 family N-terminal domain	679	0
166	AT1G02680.1	transcription initiation factor IID (TFIID) 18 kDa subunit (TAFII-18) family protein, similar to transcription factor TFIID (SP:Q15543) (Homo sapiens); contains Pfam PF02269: Transcription initiation factor IID, 18kD subunit	127	0
167	AT1G02690.2	importin alpha-2 subunit, putative, similar to importin alpha-2 subunit (Karyopherin alpha-2 subunit) (KAP alpha) SP:O04294 from (Arabidopsis thaliana)	540	0
168	AT1G02700.1	expressed protein, similar to hypothetical protein GB:CAB80707 GI:7268598 from (Arabidopsis thaliana)	248	0
169	AT1G02710.1	glycine-rich protein	97	0
170	AT1G02720.2	glycosyl transferase family 8 protein, low similarity to putative glycosyl transferase from Neisseria gonorrhoeae (GI:595812); contains Pfam glycosyl transferase family 8 domain PF01501	362	0
171	AT1G02730.1	cellulose synthase family protein, similar to cellulose synthase catalytic subunit (gi:13925881) from Nicotiana alata, cellulose synthase-4 (gi:9622880) from Zea mays	1182	0
172	AT1G02740.1	MRG family protein, member of Pfam PF05712: MRG; similar to Transcription factor-like protein MRG15 (MORF-related gene 15 protein) (MSL3-1 protein) (Protein HSPC008/HSPC061) (SP:Q9UBU8) {Homo sapiens}	317	1
173	AT1G02750.1	drought-responsive family protein, contains similarity to drought-induced mRNA, Di19 (Arabidopsis thaliana) gi:469110:emb:CAA55321	193	0
174	AT1G02770.1	expressed protein, contains Pfam profile PF04776: Protein of unknown function (DUF626)	317	1
175	AT1G02780.1	60S ribosomal protein L19 (RPL19A), similar to ribosomal protein L19 GI:36127 from (Homo sapiens)	215	0
176	AT1G02790.1	exopolygalacturonase / galacturan 1,4-alpha-galacturonidase (PGA3) / pectinase, identical to SP:P49062 Exopolygalacturonase clone GBGE184 precursor (EC 3.2.1.67) (ExoPG) (Galacturan 1,4-alpha-galacturonidase) {Arabidopsis thaliana}	423	0
177	AT1G02800.1	endo-1,4-beta-glucanase / cellulase (CEL2), identical to endo-1,4-beta glucanase; ATCEL2 GI:3132891 from (Arabidopsis thaliana)	502	0
178	AT1G02810.1	pectinesterase family protein, contains Pfam profile: PF01095 pectinesterase	580	0
179	AT1G02813.1	expressed protein, contains Pfam profile PF04398: Protein of unknown function, DUF538	150	0
180	AT1G02816.1	expressed protein, contains Pfam profile PF04398: Protein of unknown function, DUF538	167	0
181	AT1G02820.1	late embryogenesis abundant 3 family protein / LEA3 family protein, similar to late embryogenis abundant protein 5 GI:2981167 from (Nicotiana tabacum); contains Pfam profile PF03242: Late embryogenesis abundant protein	92	0
182	AT1G02830.1	60S ribosomal protein L22 (RPL22A), similar to ribosomal protein L22 GI:710294 from (Rattus norvegicus)	128	0
183	AT1G02840.3	pre-mRNA splicing factor SF2 (SF2) / SR1 protein, identical to SP:O22315 Pre-mRNA splicing factor SF2 (SR1 protein) {Arabidopsis thaliana}	304	1
184	AT1G02850.2	similar to glycosyl hydrolase family 1 protein [Arabidopsis thaliana] (TAIR:At4g22100.1); similar to glycosyl hydrolase family 1 protein [Arabidopsis thaliana] (TAIR:At4g27830.1); similar to glycosyl hydrolase family 1 protein [Arabidopsis thaliana] (TAIR:At4g27820.1); similar to glycosyl hydrolase family 1 protein [Arabidopsis thaliana] (TAIR:At1g60090.1); similar to putative beta-glucosidase [O…	499	1
185	AT1G02860.1	SPX (SYG1/Pho81/XPR1) domain-containing protein / zinc finger (C3HC4-type RING finger) protein-related, weak similarity to tripartite motif protein TRIM13 (Mus musculus) GI:12407427, gpStaf50 (Homo sapiens) GI:899300; contains Pfam profiles PF03105: SPX domain, PF00097: Zinc finger, C3HC4 type (RING finger)	336	0
186	AT1G02870.1	expressed protein	194	0
187	AT1G02880.3	thiamin pyrophosphokinase, putative, similar to thiamin pyrophosphokinase (Mus musculus) gi:6468206:dbj:BAA87040	268	0
188	AT1G02890.1	AAA-type ATPase family protein, contains Pfam domain, PF00004: ATPase, AAA family; similar to mitochondrial sorting protein 1 (MSP1) (TAT-binding homolog 4) (Swiss-Prot:P28737) (Saccharomyces cerevisiae)	1253	1
189	AT1G02900.1	rapid alkalinization factor (RALF) family protein, similar to RALF precursor (Nicotiana tabacum) GI:16566316	121	0
190	AT1G02910.1	tetratricopeptide repeat (TPR)-containing protein, contains Pfam profile PF00515: TPR Domain	454	1
191	AT1G02920.1	glutathione S-transferase, putative, similar to glutathione S-transferase GI:860955 from (Hyoscyamus muticus); supported by cDNA GI:443697.	210	0
192	AT1G02930.1	glutathione S-transferase, putative, similar to glutathione S-transferase GI:860955 from (Hyoscyamus muticus)	209	0
193	AT1G02940.1	glutathione S-transferase, putative, similar to glutathione S-transferase GI:860955 from (Hyoscyamus muticus)	257	0
194	AT1G02950.2	glutathione S-transferase, putative, similar to glutathione-S-transferase GI:169887 from (Silene vulgaris)	246	0
195	AT1G02960.2	expressed protein	472	0
196	AT1G02965.1	expressed protein	163	0
197	AT1G02970.1	protein kinase, putative, similar to Wee1-like protein GI:5821717 from (Zea mays)	501	0
198	AT1G02980.1	cullin family protein, similar to cullin 1 (Homo sapiens) GI:3139077; contains Pfam profile PF00888: Cullin family	743	0
199	AT1G02990.2	expressed protein, similar to mature-parasite-infected erythrocyte surface antigen (GI:160409) {Plasmodium falciparum}	1239	0
200	AT1G03000.1	AAA-type ATPase family protein, contains Pfam domain, PF00004: ATPase, AAA family ('A'TPases 'A'ssociated with diverse cellular 'A'ctivities)	942	1
201	AT1G03010.1	phototropic-responsive NPH3 family protein, contains NPH3 family domain, Pfam:PF03000	635	0
202	AT1G03020.1	glutaredoxin family protein, contains INTERPRO Domain IPR002109, Glutaredoxin (thioltransferase)	103	0
203	AT1G03030.1	phosphoribulokinase/uridine kinase family protein, contains Pfam PF00485: Phosphoribulokinase / Uridine kinase family; Belongs to Interpro IPR006083 Phosphoribulokinase/uridine kinase family; similar to Uridine kinase (Uridine monophosphokinase) (SP:P27515) {Saccharomyces cerevisiae}; ESTs gb:AA585719, gb:AA728503 and gb:T22272 come from this gene	302	1
204	AT1G03040.1	basic helix-loop-helix (bHLH) family protein, component of the pyruvate dehydrogenase complex E3, contains PF:00010 helix-loop-helix DNA-binding domain. ESTs gb:T45640 and gb:T22783 come from this gene	303	0
205	AT1G03050.1	epsin N-terminal homology (ENTH) domain-containing protein / clathrin assembly protein-related, contains Pfam PF01417: ENTH domain. ENTH (Epsin N-terminal homology) domain; similar to CLATHRIN COAT ASSEMBLY PROTEIN AP180 - Mus musculus, SWISSPROT:Q61548	600	0
206	AT1G03055.1	expressed protein	265	0
207	AT1G03060.1	WD-40 repeat family protein / beige-related, similar to BEIGE (GI:3928547) (Rattus norvegicus); Similar to gb:U70015 lysosomal trafficking regulator from Mus musculus and contains 2 Pfam PF00400 WD-40, G-beta repeats. ESTs gb:T43386 and gb:AA395236 come from this gene	3602	0
208	AT1G03070.1	expressed protein, low similarity to N-methyl-D-aspartate receptor-associated protein (Drosophila melanogaster) GI:567104; contains Pfam profile PF01027: Uncharacterized protein family UPF0005	248	0
209	AT1G03080.1	kinase interacting family protein, similar to kinase interacting protein 1 (GI:13936326) (Petunia integrifolia)	1745	0
210	AT1G03090.2	methylcrotonyl-CoA carboxylase alpha chain, mitochondrial / 3-methylcrotonyl-CoA carboxylase 1 (MCCA), nearly identical to SP:Q42523 Methylcrotonyl-CoA carboxylase alpha chain, mitochondrial precursor (EC 6.4.1.4) (3-Methylcrotonyl-CoA carboxylase 1) (MCCase alpha subunit) (3-methylcrotonyl-CoA:carbon dioxide ligase alpha subunit) {Arabidopsis thaliana}	735	1
211	AT1G03100.1	pentatricopeptide (PPR) repeat-containing protein, low similarity to CRP1 (Zea mays) GI:3289002; contains Pfam profile PF01535: PPR repeat	794	0
212	AT1G03103.1	protease inhibitor/seed storage/lipid transfer protein (LTP) family protein, contains Pfam profile PF00234:Protease inhibitor/seed storage/LTP family; low similarity to SP:Q42978 Nonspecific lipid-transfer protein 2 precursor (LTP 2) {Oryza sativa}	172	0
213	AT1G03106.1	expressed protein	66	0
214	AT1G03110.1	transducin family protein / WD-40 repeat family protein, contains 4 WD-40 repeats (PF00400); similar to WD-repeat domain 4 protein (GI:9955698) (Mus musculus)	428	0
215	AT1G03120.1	seed maturation family protein, similar to embryonic cell protein (Daucus carota) GI:18337; contains Pfam profile PF04927: Seed maturation protein	183	0
216	AT1G03130.1	photosystem I reaction center subunit II, chloroplast, putative / photosystem I 20 kDa subunit, putative / PSI-D, putative (PSAD2), similar to SP:P12353 Photosystem I reaction center subunit II, chloroplast precursor (Photosystem I 20 kDa subunit) (PSI-D) {Spinacia oleracea}; contains Pfam profile PF02531: PsaD	205	0
217	AT1G03140.1	splicing factor Prp18 family protein, contains Pfam profile: PF02840 Prp18 domain	421	0
218	AT1G03150.1	GCN5-related N-acetyltransferase (GNAT) family protein, similar to SP:P07347 N-terminal acetyltransferase complex ARD1 subunit (Arrest-defective protein 1) {Saccharomyces cerevisiae}; contains Pfam profile PF00583: acetyltransferase, GNAT family	175	0
219	AT1G03160.1	expressed protein, similar to hypothetical protein DDB0187425 [Dictyostelium discoideum] (GB:EAL63733.1)	741	0
220	AT1G03170.1	expressed protein	241	0
221	AT1G03180.1	expressed protein	266	0
222	AT1G03190.2	DNA repair protein / transcription factor protein (UVH6), identical to DNA repair/transcription factor protein (UVH6) gi:22651569 gb:AY090788	759	1
223	AT1G03200.1	expressed protein	42	0
224	AT1G03210.1	phenazine biosynthesis PhzC/PhzF family protein, contains Pfam profile: PF02567 phenazine biosynthesis-like protein	287	0
225	AT1G03220.1	extracellular dermal glycoprotein, putative / EDGP, putative, similar to extracellular dermal glycoprotein EDGP precursor (Daucus carota) GI:285741	434	0
226	AT1G03230.1	extracellular dermal glycoprotein, putative / EDGP, putative, similar to extracellular dermal glycoprotein EDGP precursor (Daucus carota) GI:285741	435	0
227	AT1G03240.1	hypothetical protein	43	0
228	AT1G03250.1	expressed protein	246	0
229	AT1G03260.1	expressed protein	275	0
230	AT1G03270.1	expressed protein, contains Pfam profile PF01595: Domain of unknown function	500	0
231	AT1G03280.1	transcription initiation factor IIE (TFIIE) alpha subunit family protein / general transcription factor TFIIE family protein, contains Pfam profile: PF02002 TFIIE alpha subunit	480	0
232	AT1G03290.1	expressed protein, ESTs gb:H36966, gb:R65511, gb:T42324 and gb:T20569 come from this gene	572	0
233	AT1G03300.1	agenet domain-containing protein, contains Pfam PF05641: Agenet domain	671	0
234	AT1G03310.1	Encodes a protein with strong similarity to isoamylase (EC:3.2.1.68) however lacks critical residues known to be important for activity. Appears to co localize with ISA1 in the chloroplast isoamylase complex. Mutations in this gene cause the loss of detectable isoamylase activity and the disruption of normal starch structure. It has been postulated that AtISA2 interacts with AtISA1 to form the Is…	883	0
235	AT1G03320.1	expressed protein	221	0
236	AT1G03330.1	small nuclear ribonucleoprotein D, putative / snRNP core SM-like protein, putative / U6 snRNA-associated Sm-like protein, putative, similar to SWISS-PROT:Q9Y333 U6 snRNA-associated Sm-like protein LSm2 (Small nuclear ribonuclear protein D homolog, G7b, SnRNP core SM-like protein SM-x5) (Homo sapiens)	94	0
237	AT1G03340.1	expressed protein, similar to hypothetical protein GB:AAC79114	386	0
238	AT1G03350.1	BSD domain-containing protein, contains Pfam profile PF03909: BSD domain	471	0
239	AT1G03360.1	exonuclease family protein, similar to Exosome complex exonuclease RRP4 (Ribosomal RNA processing protein 4)(SP:P38792) {Saccharomyces cerevisiae}	323	0
240	AT1G03370.1	C2 domain-containing protein / GRAM domain-containing protein, contains Pfam profiles PF00168: C2 domain; contains PF02893: GRAM domain; similar to Chain A, Crystal Structure Of Synaptotagmin Iii C2aC2B Length(GI:6980525); similar to Synaptotagmin III (SytIII) (Swiss-Prot:P40748) (Rattus norvegicus)	1860	0
241	AT1G03380.1	expressed protein	927	0
242	AT1G03390.1	transferase family protein, similar to anthranilate N-hydroxycinnamoyl/benzoyltransferase from Dianthus caryophyllus (gi:2239091); contains Pfam transferase family domain PF002458	462	0
243	AT1G03400.1	2-oxoglutarate-dependent dioxygenase, putative, similar to 2A6 (GI:599622) and tomato ethylene synthesis regulatory protein E8 (SP:P10967); similar to ESTs emb:Z34690, gb:T04168, gb:H37738, gb:T76913, gb:T43801, amd gb:T21964	352	0
244	AT1G03410.1	2-oxoglutarate-dependent dioxygenase, putative, identical to 2A6 (GI:599622), a homolog of the tomato ethylene synthesis regulatory protein E8; contains Pfam profile PF03171: oxidoreductase, 2OG-Fe(II) oxygenase family	362	0
245	AT1G03420.1	expressed protein, similar to gb:T45484, emb:Z30724, and emb:Z30531	172	0
246	AT1G03430.1	two-component phosphorelay mediator, putative, strong similarity to ATHP1 (Arabidopsis thaliana) GI:4156241	158	0
247	AT1G03440.1	leucine-rich repeat family protein, contains leucine rich-repeat domains Pfam:PF00560, INTERPRO:IPR001611	398	0
248	AT1G03445.1	similar to kelch repeat-containing serine/threonine phosphoesterase family protein [Arabidopsis thaliana] (TAIR:At4g03080.1); similar to protein serine/threonine phosphatase, putative [Plasmodium berghei] (GB:CAH95465.1); similar to protein serine/threonine phosphatase alpha [Plasmodium yoelii yoelii] (GB:EAA18849.1); contains InterPro domain Kelch repeat (InterPro:IPR006652); contains InterPro d…	813	0
249	AT1G03457.2	RNA-binding protein, putative, similar to Etr-1 (Danio rerio) GI:7670536, BRUNO-like 6 RNA-binding protein (Homo sapiens) GI:15341327; contains InterPro entry IPR000504: RNA-binding region RNP-1 (RNA recognition motif) (RRM)	439	0
250	AT1G03470.2	similar to kinase interacting family protein [Arabidopsis thaliana] (TAIR:At2g47920.1); similar to putative centromere protein [Oryza sativa (japonica cultivar-group)] (GB:AAP53815.1); contains domain GLU_RICH (PS50313)	270	0
251	AT1G03475.1	coproporphyrinogen III oxidase, putative / coproporphyrinogenase, putative / coprogen oxidase, putative, similar to coproporphyrinogen III oxidase, chloroplast (precursor) from Glycine max (SP:P35055), Nicotiana tabacum (SP:Q42946), Hordeum vulgare (SP:Q42840), ESTs gb:AA586260 and dbj:D48620; contains Pfam domain coproporphyrinogen III oxidase, aerobic (PF01218)	363	0
252	AT1G03490.1	no apical meristem (NAM) family protein, contains Pfam PF02365: No apical meristem (NAM) domain;	254	0
253	AT1G03510.1	pentatricopeptide (PPR) repeat-containing protein, contains Pfam profile PF01535: PPR repeat	430	0
254	AT1G03520.1	glycosyltransferase family 14 protein / core-2/I-branching enzyme family protein, contains Pfam profile PF02485: Core-2/I-Branching enzyme	448	0
255	AT1G03530.1	expressed protein, similar to hypothetical protein GB:O14360	798	0
256	AT1G03540.1	pentatricopeptide (PPR) repeat-containing protein, contains Pfam profile PF01535: PPR repeat	610	0
257	AT1G03550.1	secretory carrier membrane protein (SCAMP) family protein, contains Pfam domain, PF04144: SCAMP family	284	0
258	AT1G03560.1	pentatricopeptide (PPR) repeat-containing protein, contains Pfam profile PF01535: PPR repeat	661	0
259	AT1G03590.1	protein phosphatase 2C family protein / PP2C family protein, similar to protein phosphatase-2C; PP2C (GI:3643088) (Mesembryanthemum crystallinum); contains Pfam PF00481 : Protein phosphatase 2C domain;	448	0
260	AT1G03600.1	photosystem II family protein, similar to SP:P74367 {Synechocystis sp.}; similar to ESTs emb:Z27038, gb:AA451546, emb:Z29876, gb:T45359 and gb:R90316	175	0
261	AT1G03610.1	expressed protein	309	0
262	AT1G03620.1	phagocytosis and cell motility protein ELMO1-related, contains weak similarity to ELMO1 (Mus musculus) gi:16118551:gb:AAL14464	266	0
263	AT1G03630.1	Encodes for a protein with protochlorophyllide oxidoreductase activity. The enzyme is NADPH- and light-dependent.	402	0
264	AT1G03650.1	GCN5-related N-acetyltransferase (GNAT) family protein, low similarity to SP:P07347 N-terminal acetyltransferase complex ARD1 subunit (Arrest-defective protein 1) {Saccharomyces cerevisiae}; contains Pfam profile PF00583: acetyltransferase, GNAT family	159	0
265	AT1G03660.1	expressed protein, contains 2 predicted transmembrane domains; expression supported by MPSS	108	0
266	AT1G03670.1	ankyrin repeat family protein, contains ankyrin repeats, Pfam:PF00023	617	0
267	AT1G03680.1	thioredoxin M-type 1, chloroplast (TRX-M1), nearly identical to SP:O48737 Thioredoxin M-type 1, chloroplast precursor (TRX-M1) {Arabidopsis thaliana}; similar to ESTs gb:T13714, gb:H76398, gb:N37762, gb:AA042639, gb:T21104, emb:Z30901	180	0
268	AT1G03687.1	DTW domain-containing protein, contains Pfam PF03942: DTW domain	351	0
269	AT1G03700.1	integral membrane family protein, contains TIGRFAM TIGR01569 : plant integral membrane protein TIGR01569; contains Pfam PF04535 : Domain of unknown function (DUF588)	165	0
270	AT1G03710.1	expressed protein	203	0
271	AT1G03720.1	cathepsin-related, contains weak similarity to Cathepsin L precursor (EC 3.4.22.15) (Major excreted protein) (MEP) (Cyclic protein-2) (CP-2) (Swiss-Prot:P07154) (Rattus norvegicus)	275	0
272	AT1G03730.1	expressed protein, similar to ESTs gb:AA605440 and gb:H37232	168	0
273	AT1G03740.2	similar to protein kinase family protein [Arabidopsis thaliana] (TAIR:At5g44290.1); similar to putative CRK1 protein(cdc2-related kinase 1) [Oryza sativa (japonica cultivar-group)] (GB:NP_910987.1); similar to CRK1 protein [Beta vulgaris subsp. vulgaris] (GB:CAB89665.1); similar to putative CRK1 protein [Oryza sativa (japonica cultivar-group)] (GB:NP_918694.1); similar to putative CRK1 protein [O…	543	0
274	AT1G03750.1	helicase, putative, similar to SP:Q03468 Excision repair protein ERCC-6 (Cockayne syndrome protein CSB) {Homo sapiens}; contains Pfam profiles PF00271: Helicase conserved C-terminal domain, PF00176: SNF2 family N-terminal domain, PF02810: SEC-C motif	863	0
275	AT1G03760.1	prefoldin subunit family protein, contains similarity to Swiss-Prot:O94763 RNA polymerase II subunit 5-mediating protein (RPB5-mediating protein) (Homo sapiens); contains Pfam profile PF02996: Prefoldin subunit	392	0
276	AT1G03770.1	zinc finger (C3HC4-type RING finger) family protein, low similarity to polycomb-M33 interacting protein Ring1B (Mus musculus) GI:2239142; contains Pfam profile PF00097: Zinc finger, C3HC4 type (RING finger)	428	0
277	AT1G03780.2	targeting protein-related, similar to microtubule-associated protein / targeting protein for Xklp2 ((TPX2) GI:8926138) {Homo sapiens}; similar to Restricted expression proliferation associated protein 100 (p100) (Differentially expressed in lung cells 2) (DIL-2) (Targeting protein for Xklp2) (C20orf1 protein) (C20orf2 protein) (Protein FLS353)(SP:Q9ULW0) {Homo sapiens}	726	0
278	AT1G03790.1	zinc finger (CCCH-type) family protein, contains Pfam domain, PF00642: Zinc finger C-x8-C-x5-C-x3-H type (and similar)	394	0
279	AT1G03800.1	encodes a member of the ERF (ethylene response factor) subfamily B-1 of ERF/AP2 transcription factor family (ATERF-10). The protein contains one AP2 domain. There are 15 members in this subfamily including ATERF-3, ATERF-4, ATERF-7, and leafy petiole.	246	0
280	AT1G03810.1	DNA-binding protein-related, contains weak similarity to G-quartet DNA binding protein 3 (Tetrahymena thermophila) gi:4583503:gb:AAD25098	144	0
281	AT1G03820.1	expressed protein, similar to arabinogalactan-protein; AGP (GI:1087015) {Pyrus communis}; similar to Protein E6. (SP:Q01197) {Gossypium hirsutum}	223	0
282	AT1G03830.1	guanylate-binding family protein, contains Pfam domains PF02263: Guanylate-binding protein, N-terminal domain and PF02841: Guanylate-binding protein, C-terminal domain	992	0
283	AT1G03840.1	zinc finger (C2H2 type) family protein, contains Zinc finger,C2H2 type,domain contains Pfam domain, PF00096: Zinc finger, C2H2 type	507	0
284	AT1G03850.1	glutaredoxin family protein, contains INTERPRO Domain IPR002109, Glutaredoxin (thioltransferase)	160	0
285	AT1G03860.3	prohibitin, putative, similar to SP:P24142 Prohibitin (B-cell receptor associated protein 32) (BAP 32) {Rattus norvegicus}; contains Pfam profile PF01145: SPFH domain / Band 7 family	287	0
286	AT1G03870.1	fasciclin-like arabinogalactan-protein (FLA9), identical to gi_13377784_gb_AAK20861	248	0
287	AT1G03880.1	12S seed storage protein (CRB), identical to 12S seed storage protein, gi:808937 (SP:P15456) (Plant Mol Biol 11:805-820 (1988)); contains Pfam profile PF00190 Cupin and Prosite 11-S plant seed storage proteins signature PS00305	456	0
288	AT1G03890.1	cupin family protein, similar to Arabidopsis thaliana 12S seed storage proteins SP:P15455 (gi:808937) and SP:P15456, Brassica napus cruciferin storage protein, gi:762919, and others; contains Pfam profile PF00190 Cupin; Location of ESTs YAY049-3' end, gb:Z26364 and YAY049-5' end, gb:Z26363	452	0
289	AT1G03900.1	expressed protein	273	0
290	AT1G03905.1	ABC transporter family protein, similar to NBD-like protein GB:AAD20643	291	0
291	AT1G03910.1	expressed protein, low similarity to cactin (Drosophila melanogaster) GI:7673675; expression supported by MPSS	673	0
292	AT1G03920.1	protein kinase, putative, contains protein kinase domain, Pfam:PF00069	570	0
293	AT1G03930.1	protein kinase (ADK1), identical to dual specificity kinase 1 (ADK1) (Arabidopsis thaliana) gi:1216484:gb:AAB47968; supported by cDNA gi:18700076 and gi:1216483. Note: differences between cDNAs in the 11th exon, possibly due to errors or alternative splicing.	472	1
294	AT1G03940.1	transferase family protein, similar to anthocyanin 5-aromatic acyltransferase from Gentiana triflora GI:4185599, malonyl CoA:anthocyanin 5-O-glucoside-6'''-O-malonyltransferase from Perilla frutescens GI:17980232, Salvia splendens GI:17980234; contains Pfam profile PF02458 transferase family	470	0
295	AT1G03950.1	SNF7 family protein, contains Pfam domain, PF03357: SNF7 family	211	0
296	AT1G03960.1	calcium-binding EF hand family protein, contains Pfam profile: PF00036 EF hand	530	0
297	AT1G03970.1	G-box binding factor 4 (GBF4), identical to G-box binding factor 4 (GBF4) SP:P42777 from (Arabidopsis thaliana)	271	0
298	AT1G03980.1	Encodes a protein with phytochelatin synthase activity which binds Cd2+ and Cd-glutathione complexes with high affinity. The protein has been postulated to be involved in Cd2+ tolerance. AtPCS2 expression appears to be less than that of AtPCS1, explaining the inability of endogenous AtPCS2 to substitute for AtPCS1 in the cad1-3 mutant (AtPCS1 null).	453	0
299	AT1G03982.1	similar to p21-rho-binding domain-containing protein [Arabidopsis thaliana] (TAIR:At3g23380.1); similar to unknown protein [Oryza sativa (japonica cultivar-group)] (GB:NP_911926.1); contains InterPro domain PAK-box/P21-Rho-binding (InterPro:IPR000095)	178	0
300	AT1G03990.1	alcohol oxidase-related, low similarity to long chain fatty alcohol oxidase from Candida cloacae (GI:6983581), Candida tropicalis (GI:6983594); Location of EST 248L9T7, gb:AA713296	759	1
301	AT1G04000.1	expressed protein, Location of ESTs 203I24T7, gb:H76794 and 203I24XP, gb:AA605510	153	0
302	AT1G04010.1	lecithin:cholesterol acyltransferase family protein / LACT family protein, weak similarity to SP:P40345 Phospholipid:diacylglycerol acyltransferase (EC 2.3.1.158) (PDAT) {Saccharomyces cerevisiae}; contains Pfam profile PF02450: Lecithin:cholesterol acyltransferase (phosphatidylcholine-sterol acyltransferase)	630	0
303	AT1G04020.1	zinc finger (C3HC4-type RING finger) family protein / BRCT domain-containing protein, contains Pfam domain, PF00533: BRCA1 C Terminus (BRCT) domain	715	0
304	AT1G04030.1	expressed protein	419	0
305	AT1G04040.1	acid phosphatase class B family protein, similar to SP:P15490 STEM 28 kDa glycoprotein precursor (Vegetative storage protein A) {Glycine max}, acid phosphatase (Glycine max) GI:3341443; contains Pfam profile PF03767: HAD superfamily (subfamily IIIB) phosphatase; supporting cDNA gi:13926197:gb:AF370572.1:AF370572	272	0
306	AT1G04050.1	SET domain-containing protein / suppressor of variegation related 1 (SUVR1), identical to suppressor of variegation related 1 (Arabidopsis thaliana) GI:15004614; contains Pfam profiles PF00856: SET domain, PF05033: Pre-SET motif; identical to cDNA trithorax 3 (ATX3) partial cds GI:15217142	631	0
307	AT1G04070.1	expressed protein, Contains similarity to hypothetical mitochondrial import receptor subunit gb Z98597 from S. pombe. ESTs gb:T45575 and gb:Z26435 and gb:AA394576 come from this gene	95	0
308	AT1G04080.1	hydroxyproline-rich glycoprotein family protein, Contains similarity to pre-mRNA processing protein PRP39 gb L29224 from S. cerevisiae. ESTs gb:R64908 and gb:T88158, gb:N38703 and gb:AA651043 come from this gene	769	0
309	AT1G04090.1	expressed protein	573	1
310	AT1G04100.1	auxin-responsive protein / indoleacetic acid-induced protein 10 (IAA10), identical to SP:Q38828 Auxin-responsive protein IAA10 (Indoleacetic acid-induced protein 10) {Arabidopsis thaliana}	262	0
311	AT1G04110.1	subtilase family protein, contains similarity to subtilisin-like protease GI:3687307 from (Lycopersicon esculentum)	776	0
312	AT1G04120.1	ABC transporter family protein, Strong similarity to MRP-like ABC transporter gb:U92650 from A. thaliana and canalicular multi-drug resistance protein gb:L49379 from Rattus norvegicus	1515	0
313	AT1G04130.1	tetratricopeptide repeat (TPR)-containing protein, contains non-consensus donor splice site AT at exon 4 and acceptor splice site at exon5; Contains similarity to serine/threonine protein phosphatase gb:X83099 from S. cerevisiae, SP:O95801 Tetratricopeptide repeat protein 4 Homo sapiens; contains Pfam profile PF00515: TPR Domain	361	0
314	AT1G04140.2	transducin family protein / WD-40 repeat family protein, contains 4 WD-40 repeats (PF00400); similar to neural cell adhesion molecule 2, large isoform precursor gb:M76710 from Xenopus laevis, and beta transducin from S. cerevisiae gb:Q05946. ESTs gb:N65081 gb:Z30910, gb:Z34190, gb:Z34611, gb:R30101, gb:H36304, and gb:N65606 come from	794	0
315	AT1G04150.1	C2 domain-containing protein, contains INTERPRO:IPR000008 C2 domain	1013	0
316	AT1G04160.1	myosin family protein, contains Pfam profiles: PF02736 myosin N-terminal SH3-like domain, PF00063 myosin head (motor domain), PF00612 IQ calmodulin-binding motif, PF01843: DIL domain	1501	0
317	AT1G04170.1	eukaryotic translation initiation factor 2 subunit 3, putative / eIF2S3, putative / eIF-2-gamma, putative, similar to gb:U37354 from S. pombe. ESTs gb:T41979, gb:N37284 and gb:N37529 come from this gene	466	0
318	AT1G04180.1	flavin-containing monooxygenase family protein / FMO family protein, similar to flavin-containing monooxygenases YUCCA (gi:16555352), YUCCA2 (gi:16555354), and YUCCA3 (gi:16555356) from Arabidopsis thaliana; contains Pfam profile PF00743	422	0
319	AT1G04190.1	tetratricopeptide repeat (TPR)-containing protein, low similarity to protein antigen LmSTI1 (Leishmania major) GI:1698880; contains Pfam profile PF00515 TPR Domain; EST gb:Z47802 and gb:Z48402 come from this gene	329	0
320	AT1G04200.1	expressed protein, Contains similarity to gb:Z69902 from C. elegans	733	0
321	AT1G04210.1	leucine-rich repeat family protein / protein kinase family protein, contains Pfam domains PF00560: Leucine Rich Repeat and PF00069: Protein kinase domain	1113	0
322	AT1G04220.1	beta-ketoacyl-CoA synthase, putative, Strong similarity to beta-keto-Coa synthase gb:U37088 from Simmondsia chinensis, GI:4091810	529	0
323	AT1G04230.1	expressed protein	326	0
324	AT1G04240.1	auxin-responsive protein / indoleacetic acid-induced protein 3 (IAA3), identical to SP:Q38822 Auxin-responsive protein IAA3 (Indoleacetic acid-induced protein 3) {Arabidopsis thaliana}; EST gb:T04296 comes from this gene	190	0
325	AT1G04250.1	auxin-responsive protein / indoleacetic acid-induced protein 17 (IAA17), Identical to SP:P93830 Auxin-responsive protein IAA17 (Indoleacetic acid-induced protein 17) {Arabidopsis thaliana}; ESTs gb:H36782 and gb:F14074 come from this gene	230	0
326	AT1G04260.1	prenylated rab acceptor (PRA1) family protein, weak similarity to prenylated Rab acceptor (Mus musculus) GI:7716652; contains Pfam profile PF03208: Prenylated rab acceptor (PRA1)	183	0
327	AT1G04270.1	40S ribosomal protein S15 (RPS15A), Strong similarity to Oryza 40S ribosomal protein S15. ESTs gb:R29788,gb:ATTS0365 come from this gene	153	0
328	AT1G04280.1	expressed protein	481	0
329	AT1G04290.1	thioesterase family protein, contains Pfam profile PF03061: thioesterase family protein; EST gb:T45093 comes from this gene	156	0
330	AT1G04300.1	meprin and TRAF homology domain-containing protein / MATH domain-containing protein, weak similarity to ubiquitin-specific protease 12 (Arabidopsis thaliana) GI:11993471;contains Pfam PF00917: Meprin And TRAF-Homology (MATH) domain	1053	0
331	AT1G04310.1	ethylene receptor-related, similar to ethylene receptor CS-ETR2 (Cucumis sativus) GI:6136818; contains Pfam profiles PF01590: GAF domain, PF00512: His Kinase A (phosphoacceptor) domain	646	0
332	AT1G04330.1	expressed protein, EST gb:H76414 comes from this gene	101	0
333	AT1G04340.1	lesion inducing protein-related, similar to ORF, able to induce HR-like lesions (Nicotiana tabacum)	160	0
334	AT1G04350.1	2-oxoglutarate-dependent dioxygenase, putative, Similar to Arabidopsis 2A6 (gb:X83096) and to tomato ethylene synthesis regulatory protein E8 (SP:P10967); EST gb:T76913 comes from this gene	361	0
335	AT1G04360.1	zinc finger (C3HC4-type RING finger) family protein, contains Pfam profile: PF00097 zinc finger, C3HC4 type (RING finger)	382	0
336	AT1G04370.1	encodes a member of the ERF (ethylene response factor) subfamily B-3 of ERF/AP2 transcription factor family. The protein contains one AP2 domain. There are 18 members in this subfamily including ATERF-1, ATERF-2, AND ATERF-5.	134	0
337	AT1G04380.1	2-oxoglutarate-dependent dioxygenase, putative, Strong similarity to Arabidopsis 2A6 (gb:X83096), tomato ethylene synthesis regulatory protein E8 (SP:P10967)	346	0
338	AT1G04390.1	expressed protein	850	0
339	AT1G04400.1	cryptochrome 2 apoprotein (CRY2) / blue light photoreceptor (PHH1), 97% identical to photolysase (PHH1) (SP:Q96524) and cryptochrome 2 apoprotein (CRY2) (SP:U43397). ESTs gb:W43661 and gb:Z25638 come from this gene; contains Pfam profiles PF03441: FAD binding domain of DNA photolyase and PF00875: deoxyribodipyrimidine photolyase; identical to cDNA Cvi cryptochrome 2 (CRY2) GI:18026275	613	0
340	AT1G04410.1	malate dehydrogenase, cytosolic, putative, strong similarity to malate dehydrogenase from Mesembryanthemum crystallinum (SP:O24047), Medicago sativa (SP:O48905), Prunus persica (GI:15982948); contains InterPro entry IPR001236: Lactate/malate dehydrogenase	333	0
341	AT1G04420.1	aldo/keto reductase family protein, Similar to SP:Q46933 Tas protein {Escherichia coli}, Babesia aldo-keto reductase SP:P40690; contains Pfam profile PF00248: oxidoreductase, aldo/keto reductase family	413	0
342	AT1G04430.1	dehydration-responsive protein-related, similar to early-responsive to dehydration stress ERD3 protein (Arabidopsis thaliana) GI:15320410; contains Pfam profile PF03141: Putative methyltransferase	624	0
343	AT1G04440.1	casein kinase, putative, similar to casein kinase I (Arabidopsis thaliana) gi:1103318:emb:CAA55395; contains protein kinase domain, Pfam:PF00069	469	0
344	AT1G04445.1	zinc finger (C2H2 type) family protein, contains Pfam profile: PF00096 zinc finger, C2H2 type	173	0
345	AT1G04450.1	p21-rho-binding domain-containing protein, contains Pfam PF00786: P21-Rho-binding domain	221	0
346	AT1G04470.1	expressed protein, EST gb:ATTS5672 comes from this gene	1036	0
347	AT1G04480.1	60S ribosomal protein L23 (RPL23A), identical to GB:AAB80655	141	0
348	AT1G04490.1	expressed protein	402	0
349	AT1G04500.1	zinc finger CONSTANS-related, similar to Zinc finger protein constans-like 15 (SP:Q9FHH8) {Arabidopsis thaliana}	387	0
350	AT1G04510.1	transducin family protein / WD-40 repeat family protein, contains 6 WD-40 repeats (PF00400); similar to cell cycle control protein cwf8 (SP:O14011) (Schizosaccharomyces pombe (Fission yeast))	524	0
351	AT1G04520.1	33 kDa secretory protein-related, contains Pfam PF01657: Domain of unknown function, duplicated in 33 KDa secretory proteins	308	0
352	AT1G04530.1	expressed protein	311	0
353	AT1G04540.1	C2 domain-containing protein, low similarity to cold-regulated gene SRC2 (Glycine max) GI:2055230; contains Pfam profile PF00168: C2 domain	602	1
354	AT1G04550.2	auxin-responsive protein / indoleacetic acid-induced protein 12 (IAA12), identical to SP:Q38830 Auxin-responsive protein IAA12 (Indoleacetic acid-induced protein 12) {Arabidopsis thaliana}	240	0
355	AT1G04560.1	AWPM-19-like membrane family protein, contains Pfam PF05512: AWPM-19-like family; similar to late embryogenesis abundant protein, (Lea) with hydrophobic domain, high pI value (11.6); 15kD protein; putative (GI:310570) {Glycine max}	187	0
356	AT1G04570.1	integral membrane transporter family protein, contains 8 transmembrane domains; contains Pfam PF03092: BT1 family; contains TIGRFAMS TIGR00788: folate/biopterin transporter; similar to hypothetical protein GB:AAD38263	543	0
357	AT1G04580.1	aldehyde oxidase, putative, similar to aldehyde oxidases from Arabidopsis thaliana: GI:3172023, GI:3172025, GI:3172044; identical to cDNA putative aldehyde oxidase (AO2) mRNA, partial cds GI:2792305	1338	0
358	AT1G04590.2	expressed protein, isoform contains GG acceptor splice site at intron 7	385	0
359	AT1G04600.1	myosin, putative, similar to myosin (GI:499047) (Arabidopsis thaliana)	1731	0
360	AT1G04610.1	flavin-containing monooxygenase / FMO (YUCCA3), identical to gi:16555356	438	0
361	AT1G04620.1	coenzyme F420 hydrogenase family / dehydrogenase, beta subunit family, contains Pfam PF04432: Coenzyme F420 hydrogenase/dehydrogenase, beta domain; similar to Coenzyme F420 hydrogenase beta subunit (SP:Q00391) {Methanobacterium thermoautotrophicum}	463	1
362	AT1G04630.1	expressed protein	144	1
363	AT1G04635.1	ribonuclease P family protein / Rpp14 family protein, contains Pfam profile: PF01900 Rpp14 family	152	0
364	AT1G04640.2	similar to lipoyltransferase (LIP2p) [Arabidopsis thaliana] (TAIR:At4g31050.1); similar to COG0321: Lipoate-protein ligase B [Rubrobacter xylanophilus DSM 9941] (GB:ZP_00199769.1); contains InterPro domain Biotin/lipoate A/B protein ligase domain (InterPro:IPR004143); contains InterPro domain Lipoate-protein ligase B (InterPro:IPR000544)	236	0
365	AT1G04645.1	self-incompatibility protein-related, similar to S3 self-incompatibility protein (Papaver rhoeas) GI:1107841	129	0
366	AT1G04650.1	expressed protein	937	0
367	AT1G04660.1	glycine-rich protein	213	0
368	AT1G04670.1	expressed protein, ; expression supported by MPSS	127	0
369	AT1G04680.1	pectate lyase family protein, similar to pectate lyase GP:14531296 from (Fragaria x ananassa)	432	0
370	AT1G04690.1	potassium channel protein, putative, nearly identical to K+ channel protein (Arabidopsis thaliana) GI:1063415; contains Pfam profile PF00248: oxidoreductase, aldo/keto reductase family	329	0
371	AT1G04700.1	protein kinase family protein, low similarity to EDR1 (Arabidopsis thaliana) GI:11127925; contains Pfam profile: PF00069 Eukaryotic protein kinase domain	1043	0
372	AT1G04710.1	acetyl-CoA C-acyltransferase, putative / 3-ketoacyl-CoA thiolase, putative, similar to 3-ketoacyl-CoA thiolase (E.C. 2.3.1.16) from (Arabidopsis thaliana) GI:2981616, (Cucumis sativus) GI:393707, (Cucurbita cv. Kurokawa Amakuri) GI:1694621; contains InterPro accession IPR002155: Thiolase	444	0
373	AT1G04730.1	AAA-type ATPase family protein, contains Pfam domain, PF00004: ATPase, AAA family ('A'TPases 'A'ssociated with diverse cellular 'A'ctivities)	955	0
374	AT1G04750.1	synaptobrevin family protein, similar to Vesicle-associated membrane protein 722 (AtVAMP722) Synaptobrevin-related protein 1 (SP:P47192) {Arabidopsis thaliana};	220	0
375	AT1G04760.1	synaptobrevin family protein, similar to Vesicle-associated membrane protein 722 (AtVAMP722) Synaptobrevin-related protein 1 (SP:P47192) {Arabidopsis thaliana}	221	0
376	AT1G04770.1	male sterility MS5 family protein, similar to male sterility MS5 (Arabidopsis thaliana) GI:3859112; contains Pfam profile PF00515 TPR Domain	304	0
377	AT1G04780.1	ankyrin repeat family protein, contains Pfam PF00023: Ankyrin repeat	665	0
378	AT1G04790.1	zinc finger (C3HC4-type RING finger) family protein, contains Pfam profile: PF00097 zinc finger, C3HC4 type (RING finger)	635	0
379	AT1G04800.1	glycine-rich protein	201	0
380	AT1G04810.1	26S proteasome regulatory subunit, putative, contains similarity to 26S proteasome regulatory subunit S1 SP:O88761, GI:3288594 from (Rattus norvegicus)	1002	0
381	AT1G04820.1	tubulin alpha-2/alpha-4 chain (TUA4), nearly identical to SP:P29510 Tubulin alpha-2/alpha-4 chain from (Arabidopsis thaliana)	451	0
382	AT1G04830.1	RabGAP/TBC domain-containing protein, low similarity to SP:Q08484 GTPase-activating protein GYP1 {Saccharomyces cerevisiae}; contains Pfam profile PF00566: TBC domain	449	0
383	AT1G04840.1	pentatricopeptide (PPR) repeat-containing protein, contains Pfam profile PF01535: PPR repeat	666	0
384	AT1G04850.1	ubiquitin-associated (UBA)/TS-N domain-containing protein, weak similarity to SP:P45974 Ubiquitin carboxyl-terminal hydrolase 5 (EC 3.1.2.15) {Homo sapiens}; contains Pfam profile PF00627: UBA/TS-N domain	414	0
385	AT1G04860.1	ubiquitin-specific protease 2 (UBP2), identical to GI:11993463	962	0
386	AT1G04870.2	protein arginine N-methyltransferase family protein, similar to SP:Q96LA8 Protein arginine N-methyltransferase 6 (EC 2.1.1.-) {Homo sapiens}	384	0
387	AT1G04880.1	high mobility group (HMG1/2) family protein / ARID/BRIGHT DNA-binding domain-containing protein, low similarity to SP:O15347:HMG4_HUMAN High mobility group protein 4 (HMG-4) (High mobility group protein 2a) (HMG-2a) {Homo sapiens}; contains Pfam profiles PF00505: HMG (high mobility group) box, PF01388: ARID/BRIGHT DNA binding domain	449	0
388	AT1G04890.1	hypothetical protein, contains Pfam profile PF04576: Protein of unknown function, DUF593	495	0
389	AT1G04900.1	expressed protein, contains Pfam PF02636: Uncharacterized ACR, COG1565	443	0
390	AT1G04910.1	expressed protein, contains Pfam PF03138: Plant protein family. The function of this family of plant proteins is unknown; previously annotated as 'growth regulator protein' based on similarity to axi 1 protein (GB:X80301) (GI:559920) from (Nicotiana tabacum), which, due to scienitific fraud was retracted. Retraction in: Schell J. EMBO J 1999 May 17;18(10):2908. PMID:10400497.	520	0
391	AT1G04920.1	sucrose-phosphate synthase, putative, similar to GB:Y11795 from (Craterostigma plantagineum)	1063	1
392	AT1G04930.1	hydroxyproline-rich glycoprotein family protein, Common family member: At2g32840 (Arabidopsis thaliana)	333	0
393	AT1G04940.1	expressed protein, similar to PREDICTED: similar to hypothetical protein FLJ20729 [Canis familiaris] (GB:XP_537090.1)	368	0
394	AT1G04950.3	similar to expressed protein [Arabidopsis thaliana] (TAIR:At1g54360.2); similar to expressed protein [Arabidopsis thaliana] (TAIR:At1g54360.1); similar to SPCC16C4.18c [Schizosaccharomyces pombe] (GB:CAA20756.1); contains InterPro domain Histone-fold/TFIID-TAF/NF-Y (InterPro:IPR007124); contains InterPro domain TATA box binding protein associated factor (TAF) (InterPro:IPR004823)	550	0
395	AT1G04960.1	expressed protein	318	0
396	AT1G04970.1	lipid-binding serum glycoprotein family protein, low similarity to SP:P17213 Bactericidal permeability-increasing protein precursor (BPI) {Homo sapiens}; contains Pfam profile PF02886: LBP / BPI / CETP family, C-terminal domain	489	0
397	AT1G04980.1	Encodes a protein disulfide isomerase-like (PDIL) protein, a member of a multigene family within the thioredoxin (TRX) superfamily.	448	0
398	AT1G04985.1	expressed protein	194	0
399	AT1G04990.1	zinc finger (CCCH-type) family protein, contains Pfam domain, PF00642: Zinc finger C-x8-C-x5-C-x3-H type (and similar)	405	0
400	AT1G05000.1	tyrosine specific protein phosphatase family protein, contains tyrosine specific protein phosphatases active site, PROSITE:PS00383	216	0
401	AT1G05010.1	1-aminocyclopropane-1-carboxylate oxidase / ACC oxidase / ethylene-forming enzyme (ACO) (EAT1), Identical to 1-aminocyclopropane-1-carboxylate oxidase (ACC oxidase) gb:X66719 (EAT1). ESTs gb:T43073, gb:T5714, gb:R90435, gb:R44023, gb:AA597926, gb:AI099676, gb:AA650810 and gb:29725 come from this gene	324	0
402	AT1G05020.1	epsin N-terminal homology (ENTH) domain-containing protein / clathrin assembly protein-related, Similar to clathrin assembly protein gb:X68878 (AP180) from Rattus norvegicus; contains Pfam PF01417: ENTH domain. ENTH (Epsin N-terminal homology) domain; EST gb:W43552 comes from this gene	654	0
403	AT1G05030.1	hexose transporter, putative, similar to hexose transporters from Nicotiana tabacum (GI:8347244), Solanum tuberosum (GI:8347246), Arabidopsis thaliana (GI:8347250); contains Pfam profile PF00083: major facilitator superfamily protein	525	0
404	AT1G05040.1	expressed protein	167	0
405	AT1G05055.1	basic transcription factor 2, 44kD subunit-related, contains weak similarity to Swiss-Prot:Q13888 TFIIH basal transcription factor complex p44 subunit (Basic transcription factor 2 44 kDa subunit, BTF2-p44, General transcription factor IIH polypeptide 2) (Homo sapiens)	422	0
406	AT1G05060.1	expressed protein	254	0
407	AT1G05065.1	CLE20, putative, CLAVATA3/ESR-Related 20 (CLE20)	84	0
408	AT1G05070.1	expressed protein	185	0
409	AT1G05080.1	F-box family protein, contains F-box domain Pfam:PF00646	440	0
410	AT1G05085.1	hypothetical protein	125	0
411	AT1G05090.1	dentin sialophosphoprotein-related, contains weak similarity to Swiss-Prot:Q9NZW4 dentin sialophosphoprotein precursor (Homo sapiens)	707	0
412	AT1G05100.1	protein kinase family protein, contains protein kinase domain, Pfam:PF00069	340	0
413	AT1G05120.1	SNF2 domain-containing protein / helicase domain-containing protein / RING finger domain-containing protein, similar to SP:P79051 DNA repair protein rhp16 (RAD16 homolog) {Schizosaccharomyces pombe}; contains Pfam profiles PF00271: Helicase conserved C-terminal domain, PF00176: SNF2 family N-terminal domain, PF00097: Zinc finger, C3HC4 type (RING finger)	834	0
414	AT1G05140.1	membrane-associated zinc metalloprotease, putative, similar to Hypothetical zinc metalloprotease All3971 (SP:Q8YQ64) (strain PCC 7120) {Anabaena sp.}; Similar to Synechocystis hypothetical protein (gb:D90908);contains Pfam PF00595: PDZ domain (Also known as DHR or GLGF); contains TIGRFAM TIGR00054: membrane-associated zinc metalloprotease, putative	442	0
415	AT1G05150.1	calcium-binding EF hand family protein, low similarity to O-linked GlcNAc transferase (Homo sapiens) GI:2266994; contains Pfam profiles PF00036: EF hand, PF00515: TPR Domain	809	0
416	AT1G05160.1	ent-kaurenoic acid hydroxylase (KAO1) / cytochrome P450 88A3, putative (CYP88A3), identical to Cytochrome P450 88A3 (SP:O23051) (Arabidopsis thaliana); nearly identical to ent-kaurenoic acid hydroxylase (KAO1) GI:13021852 from (Arabidopsis thaliana)	491	1
417	AT1G05170.1	galactosyltransferase family protein	405	0
418	AT1G05180.1	auxin-resistance protein AXR1 (AXR1), identical to SP:P42744 Auxin-resistance protein AXR1 {Arabidopsis thaliana}; contains Pfam profile PF00899: ThiF family; identical to cDNA ubiquitin activating enzyme E1-related protein (AXR1) GI:304103	541	0
419	AT1G05190.1	ribosomal protein L6 family protein, Similar to Mycobacterium RlpF (gb:Z84395). ESTs gb:T75785,gb:R30580,gb:T04698 come from this gene	224	0
420	AT1G05200.2	similar to glutamate receptor family protein (GLR3.6) [Arabidopsis thaliana] (TAIR:At3g51480.1); similar to glutamate receptor family protein (GLR3.5) [Arabidopsis thaliana] (TAIR:At2g32390.1); similar to glutamate receptor family protein (GLR3.3) [Arabidopsis thaliana] (TAIR:At1g42540.1); similar to glutamate receptor family protein (GLR3.2) (GLUR2) [Arabidopsis thaliana] (TAIR:At4g35290.2); sim…	960	1
421	AT1G05205.1	expressed protein	92	0
422	AT1G05210.1	expressed protein	169	0
423	AT1G05220.1	expressed protein, ; expression supported by MPSS	161	0
424	AT1G05230.2	homeobox-leucine zipper family protein / lipid-binding START domain-containing protein, similar to homeobox 1 (GP:12002853) {Picea abies}; Strong similarity to Phalaenopsis homeobox protein (gb:U34743)	722	1
425	AT1G05240.1	peroxidase, putative, similar to peroxidase; peroxidase ATP11a (Arabidopsis thaliana) gi:1546688:emb:CAA67334	326	0
426	AT1G05250.1	peroxidase, putative, similar to peroxidase; peroxidase ATP11a (Arabidopsis thaliana) gi:1546688:emb:CAA67334	326	0
427	AT1G05260.1	peroxidase 3 (PER3) (P3) / rare cold-inducible protein (RCI3A) (PRC), identical to SP:O23044 Peroxidase 3 precursor (EC 1.11.1.7) (Atperox P3) (Rare cold inducible protein) (RCI3A) (ATPRC) {Arabidopsis thalliana}	327	0
428	AT1G05270.1	TraB family protein, contains Pfam domain PF01963: TraB family	372	0
429	AT1G05280.1	fringe-related protein, Similar to hypothetical protein PID:e327464 (gb:Z97338) various hypothetical proteins from Arabidopsis thaliana strong similarity to unknown protein (pir::T13026) similarity to predicted proteins + similar to hypothetical protein GB:AAC23643 (Arabidopsis thaliana) + weak similarity to Fringe (Schistocerca gregaria)(GI:6573138);Fringe encodes an extracellular protein that r…	462	0
430	AT1G05290.1	expressed protein	352	0
431	AT1G05300.1	metal transporter, putative (ZIP5), identical to putative metal transporter ZIP5 (Arabidopsis thaliana) gi:17385784:gb:AAL38432; similar to zinc transporter protein ZIP1 (Glycine max) gi:15418778:gb:AAK37761; member of the Zinc (Zn2+)-Iron (Fe2+) permease (ZIP) family, PMID:11500563	361	0
432	AT1G05310.1	pectinesterase family protein, contains Pfam profile: PF01095 pectinesterase	394	0
433	AT1G05320.3	similar to expressed protein [Arabidopsis thaliana] (TAIR:At2g32240.1); similar to unnamed protein product [Candida glabrata CBS138] (GB:CAG58365.1)	829	0
434	AT1G05330.1	expressed protein, ; expression supported by MPSS	138	0
435	AT1G05340.1	expressed protein	73	0
436	AT1G05350.1	thiF family protein, low similarity to SP:P30138 Adenylyltransferase thiF (EC 2.7.7.-) {Escherichia coli}; contains Pfam profile PF00899: ThiF family	446	0
437	AT1G05360.1	expressed protein, Similar to Arabidopsis hypothetical protein PID:e326839 (gb:Z97337) contains transmembrane domains	417	0
438	AT1G05370.1	expressed protein	440	0
439	AT1G05380.1	PHD finger transcription factor, putative	601	0
440	AT1G05385.1	photosystem II 11 kDa protein-related, similar to Photosystem II 11 kDa protein precursor (SP:P74367)(strain PCC 6803) {Synechocystis sp.}	200	0
441	AT1G05400.1	expressed protein, contains Pfam profile PF04396: Protein of unknown function, DUF537	162	0
442	AT1G05410.1	expressed protein	472	0
443	AT1G05420.1	ovate protein-related, contains TIGRFAM TIGR01568 : uncharacterized plant-specific domain TIGR01568	227	0
444	AT1G05430.1	expressed protein	270	0
445	AT1G05440.1	expressed protein, contains domain THR_RICH (PS50325)	385	0
446	AT1G05450.2	protease inhibitor/seed storage/lipid transfer protein (LTP)-related, similar to geranyl diphosphate synthase large subunit (Mentha x piperita) GI:6449052	206	0
447	AT1G05460.1	RNA helicase SDE3 (SDE3), identical to RNA helicase SDE3 (Arabidopsis thaliana) GI:13811296	1003	1
448	AT1G05470.1	endonuclease/exonuclease/phosphatase family protein, simlar to inositol polyphosphate 5-phosphatase I (GI:10444261) and II (GI:10444263) (Arabidopsis thaliana); contains Pfam profile PF03372: Endonuclease/Exonuclease/phosphatase family	586	0
449	AT1G05480.1	SNF2 domain-containing protein / helicase domain-containing protein, low similarity to SP:Q9U7E0 Transcriptional regulator ATRX homolog {Caenorhabditis elegans}; contains PFam profiles PF00271: Helicase conserved C-terminal domain, PF00176: SNF2 family N-terminal domain	589	0
450	AT1G05490.1	C protein immunoglobulin-A-binding beta antigen-related, contains weak similarity to C protein immunoglobulin-A-binding beta antigen (Streptococcus agalactiae) gi:18028989:gb:AAL56250	732	0
451	AT1G05500.1	C2 domain-containing protein, similar to Ca2+-dependent lipid-binding protein (CLB1) GI:2789434 from (Lycopersicon esculentum)	529	0
452	AT1G05510.1	expressed protein	242	0
453	AT1G05520.1	transport protein, putative, similar to Swiss-Prot:Q15436 protein transport protein Sec23A (Homo sapiens)	784	0
454	AT1G05530.1	UDP-glucoronosyl/UDP-glucosyl transferase family protein, contains Pfam profile: PF00201 UDP-glucoronosyl and UDP-glucosyl transferase	456	0
455	AT1G05540.1	expressed protein, contains Pfam profile PF03478: Protein of unknown function (DUF295)	368	0
456	AT1G05550.1	expressed protein, contains Pfam profile PF03478: Protein of unknown function (DUF295)	426	0
457	AT1G05560.1	UDP-glucose transferase (UGT75B2), similar to UDP-glucose:indole-3-acetate beta-D-glucosyltransferase GI:2149127 from (Arabidopsis thaliana); identical to cDNA UDP-glucosyltransferase (UGT75B2) GI:13661274	470	0
458	AT1G05570.1	similar to glycosyl transferase family 48 protein [Arabidopsis thaliana] (TAIR:At5g13000.1); similar to glycosyl transferase family 48 protein [Arabidopsis thaliana] (TAIR:At2g31960.1); similar to glycosyl transferase family 48 protein [Arabidopsis thaliana] (TAIR:At1g06490.1); similar to glycosyl transferase family 48 protein [Arabidopsis thaliana] (TAIR:At2g13680.1); similar to glycosyl transfe…	1951	0
459	AT1G05575.1	expressed protein	90	0
460	AT1G05577.1	expressed protein	373	0
461	AT1G05580.1	cation/hydrogen exchanger, putative (CHX23), monovalent cation:proton antiporter family 2 (CPA2) member, PMID:11500563	868	0
462	AT1G05590.1	glycosyl hydrolase family 20 protein, similar to beta-hexosaminidase precursor SP:P43077 from (Candida albicans)	581	0
463	AT1G05600.1	pentatricopeptide (PPR) repeat-containing protein, contains Pfam profile: PF01535 PPR repeat	505	0
464	AT1G05610.1	Encodes the small subunit of ADP-glucose pyrophosphorylase. The small subunit is the catalytic isoform responsible for ADP-glucose pyrophosphorylase activity. The presence of the small subunit is required for large subunit stability. Two isoforms of the small subunit (ApS1 and ApS2) have been described. ApS2 is a minor small subunit isoform present in all plant tissues tested.	477	0
465	AT1G05615.1	hypothetical protein	173	0
466	AT1G05620.1	inosine-uridine preferring nucleoside hydrolase family protein, similar to Chain A, Crystal Structure Of Nucleoside Hydrolase From Leishmania MajorGI:8569431; contains Pfam profile PF01156: Inosine-uridine preferring nucleoside hydrolase	323	0
467	AT1G05630.1	Encodes an inositol polyphosphate 5-phosphatase with phosphatase activity toward only Ins(1,4,5)P3. Induced in response to ABA and wounding treatments. Expressed in young seedlings and flowers, while no transcripts were detectable in maturated roots, stems, and rosette leaves Modulates the development of cotyledon veins through its regulation of auxin homeostasis	1171	0
468	AT1G05640.1	ankyrin repeat family protein, contains ankyrin repeat domains, Pfam:PF00023	628	0
469	AT1G05650.1	polygalacturonase, putative / pectinase, putative, similar to polygalacturonase 5 (Lycopersicon esculentum) GI:2459817; contains Pfam profile PF00295: Glycosyl hydrolases family 28 (polygalacturonases)	395	1
470	AT1G05660.1	polygalacturonase, putative / pectinase, putative, similar to polygalacturonase 5 (Lycopersicon esculentum) GI:2459817; contains Pfam profile PF00295: Glycosyl hydrolases family 28 (polygalacturonases)	395	1
471	AT1G05670.1	UDP-glucoronosyl/UDP-glucosyl transferase family protein, similar to UDP-glucose:salicylic acid glucosyltransferase (Nicotiana tabacum) GI:7385017; contains Pfam profiles PF00201: UDP-glucoronosyl and UDP-glucosyl transferase, PF01535: PPR repeat	1185	0
472	AT1G05680.1	UDP-glucoronosyl/UDP-glucosyl transferase family protein, contains Pfam profile: PF00201 UDP-glucoronosyl and UDP-glucosyl transferase	454	0
473	AT1G05690.1	TAZ zinc finger family protein / BTB/POZ domain-containing protein, contains Pfam PF00651 : BTB/POZ domain; contains Pfam PF02135 : TAZ zinc finger; similar to p300/CBP acetyltransferase-related protein (GI:12597461) (Arabidopsis thaliana); similar to Speckle-type POZ protein (SP:O43791) (Homo sapiens)	365	0
474	AT1G05700.1	leucine-rich repeat protein kinase, putative, similar to light repressible receptor protein kinase, gi:2129635; contains leucine rich repeat (LRR) domains, Pfam:PF00560; contains protein kinase domain, Pfam:PF00069	844	0
475	AT1G05710.2	ethylene-responsive protein, putative, similar to ethylene-inducible ER33 protein (Lycopersicon esculentum) gi:5669656:gb:AAD46413; identical to bHLH transcription factor (bHLH-alpha gene)	172	0
476	AT1G05720.1	selenoprotein family protein, contains Prosite PS00190: Cytochrome c family heme-binding site signature; similar to 15 kDa selenoprotein (GI:12314088) {Homo sapiens}	164	0
477	AT1G05730.1	expressed protein, contains Pfam profile PF05811: Eukaryotic protein of unknown function (DUF842)	150	0
478	AT1G05740.1	expressed protein, contains Pfam PF05811: Eukaryotic protein of unknown function (DUF842)	146	0
479	AT1G05750.1	pentatricopeptide (PPR) repeat-containing protein, contains Pfam profile PF01535: PPR repeat	440	0
480	AT1G05760.1	jacalin lectin family protein (RTM1), identical to gi:6503088 (GB:AAF14583) from (Arabidopsis thaliana) (Proc. Natl. Acad. Sci. U.S.A. 97 (1), 489-494 (2000)); contains Pfam profile PF01419 jacalin-like lectin domain	175	0
481	AT1G05770.1	jacalin lectin family protein, similar to gi:6503088 (GB:AAF14583) from (Arabidopsis thaliana) (Proc. Natl. Acad. Sci. U.S.A. 97 (1), 489-494 (2000)); contains Pfam profile PF01419 jacalin-like lectin domain	185	0
482	AT1G05780.1	expressed protein	107	0
483	AT1G05785.2	Got1-like family protein, contains Pfam PF04178: Got1-like family profile; contains 4 transmembrane domains;	136	0
484	AT1G05790.1	lipase class 3 family protein, contains Pfam profile PF01764: Lipase	688	0
485	AT1G05800.1	lipase class 3 family protein, similar to DEFECTIVE IN ANTHER DEHISCENCE1 (Arabidopsis thaliana) GI:16215706; contains Pfam profile PF01764: Lipase	472	0
486	AT1G05805.1	basic helix-loop-helix (bHLH) family protein	363	0
487	AT1G05810.1	Ras-related protein (ARA-1) (ARA) / small GTP-binding protein, putative, nearly identical to SP:P19892 Ras-related protein ARA-1 (Arabidopsis thaliana) (Gene 76:313-319(1989))	262	0
488	AT1G05820.1	protease-associated (PA) domain-containing protein, contains weak similarity to protease associated (PA) domain proteins, Pfam:PF02225	442	0
489	AT1G05830.1	trithorax protein, putative / PHD finger family protein / SET domain-containing protein, similar to trithorax-like protein 1 (Arabidopsis thaliana) GI:12659210; contains Pfam domain, PF00628: PHD-finger and PF00856: SET domain	1057	0
490	AT1G05840.1	aspartyl protease family protein, contains Pfam PF00026: Eukaryotic aspartyl protease	486	0
491	AT1G05850.1	chitinase-like protein 1 (CTL1), similar to class I chitinase GI:7798656 from (Halimolobos perplexa var. perplexa); contains Pfam profile PF00182: Chitinase class I; identical to cDNA chitinase-like protein 1 (CTL1) CTL1-ELP1 allele GI:17226328	322	0
492	AT1G05860.1	expressed protein	281	0
493	AT1G05870.2	expressed protein	190	0
494	AT1G05880.1	similar to IBR domain-containing protein / ARIADNE-like protein ARI7 (ARI7) [Arabidopsis thaliana] (TAIR:At2g31510.1); similar to putative ariadne [Oryza sativa (japonica cultivar-group)] (GB:XP_483571.1); contains InterPro domain Zn-finger, cysteine-rich C6HC (InterPro:IPR002867)	490	0
495	AT1G05890.1	zinc finger protein-related, contains low similarity to zinc finger proteins and Pfam PF01485: IBR domain	553	0
496	AT1G05894.1	expressed protein	458	0
497	AT1G05900.2	endonuclease-related, similar to endonuclease III (Homo sapiens) GI:1753174; contains Pfam profile PF00633: Helix-hairpin-helix motif	387	0
498	AT1G05910.1	cell division cycle protein 48-related / CDC48-related, similar to SP:P54609 Cell division cycle protein 48 homolog {Arabidopsis thaliana}; contains Pfam profiles PF00004: ATPase AAA family, PF00439: Bromodomain	1211	1
499	AT1G05920.1	expressed protein, contains Pfam profile PF03754: Domain of unknown function (DUF313)	316	0
500	AT1G05930.1	hypothetical protein, contains Pfam profile PF03754: Domain of unknown function (DUF313)	319	0
501	AT1G05940.1	amino acid permease family protein, low similarity to SP:P30823 High-affinity cationic amino acid transporter-1 (CAT-1) {Rattus norvegicus}; contains Pfam profile PF00324: Amino acid permease	570	0
502	AT1G05950.1	expressed protein	591	0
503	AT1G05960.1	expressed protein, similar to hypothetical protein GB:AAF80120 GI:8810459 from (Arabidopsis thaliana )	983	0
504	AT1G05970.2	expressed protein, similar to unknown protein [Oryza sativa (japonica cultivar-group)] (GB:XP_477310.1)	201	0
505	AT1G05990.1	calcium-binding protein, putative, strong similarity to calcium-binding protein (Lotus japonicus) GI:18413495; contains INTERPRO:IPR002048 calcium-binding EF-hand domain	151	0
506	AT1G06000.1	UDP-glucoronosyl/UDP-glucosyl transferase family protein, contains similarity to UDPG glucosyltransferase GB:AAB62270 GI:2232354 from (Solanum berthaultii)	436	0
507	AT1G06010.1	expressed protein	79	0
508	AT1G06020.1	pfkB-type carbohydrate kinase family protein, similar to fructokinase GI:2102693 from (Lycopersicon esculentum)	346	0
509	AT1G06030.1	pfkB-type carbohydrate kinase family protein, contains Pfam profile: PF00294 pfkB family carbohydrate kinase	330	0
510	AT1G06040.1	zinc finger (B-box type) family protein / salt-tolerance protein (STO), identical to SP:Q96288 Salt-tolerance protein (Arabidopsis thaliana); contains Pfam profile PF00643: B-box zinc finger	249	0
511	AT1G06050.1	expressed protein	314	0
512	AT1G06060.1	RanBPM-related, similar to RANBPM {GI:13194576)(Homo sapiens)	214	0
513	AT1G06070.1	bZIP transcription factor, putative (bZIP69), similar to transcriptional activator RF2a GB:AF005492 GI:2253277 from (Oryza sativa); contains Pfam profile PF00170: bZIP transcription factor	424	0
514	AT1G06080.1	delta 9 desaturase (ADS1), identical to delta 9 acyl-lipid desaturase (ADS1) GB:BAA25180 GI:2970034 from (Arabidopsis thaliana)	306	0
515	AT1G06090.1	fatty acid desaturase family protein, similar to delta 9 acyl-lipid desaturase GB:BAA25180 GI:2970034 (ADS1) from (Arabidopsis thaliana)	300	0
516	AT1G06100.1	fatty acid desaturase family protein, similar to delta 9 acyl-lipid desaturase (ADS1) GI:2970034 from (Arabidopsis thaliana)	300	0
517	AT1G06110.1	F-box family protein, contains similarity to F-box protein FBX3 GI:6103643 from (Homo sapiens) ; similar to SKP1 interacting partner 2 (SKIP2) TIGR_Ath1:At5g67250	437	0
518	AT1G06120.1	fatty acid desaturase family protein, similar to delta 9 acyl-lipid desaturase GB:BAA25180 GI:2970034 (ADS1) from (Arabidopsis thaliana); supported by cDNA:gi_12083275_gb_AF332434.1_AF332434	300	0
519	AT1G06130.1	hydroxyacylglutathione hydrolase, putative / glyoxalase II, putative, similar to glyoxalase II isozyme GB:AAC49865 GI:2570338 from (Arabidopsis thaliana)	332	0
520	AT1G06135.1	expressed protein	70	0
521	AT1G06140.1	pentatricopeptide (PPR) repeat-containing protein, contains INTERPRO:IPR002885 PPR repeats	559	0
522	AT1G06145.1	similar to pentatricopeptide (PPR) repeat-containing protein [Arabidopsis thaliana] (TAIR:At5g66520.1); similar to putative pentatricopeptide (PPR) repeat-containing protein [Oryza sativa (japonica cultivar-group)] (GB:XP_450548.1); contains InterPro domain PPR repeat (InterPro:IPR002885)	578	0
523	AT1G06150.1	similar to basic helix-loop-helix (bHLH) protein-related [Arabidopsis thaliana] (TAIR:At2g31280.1); similar to transcription factor-like [Oryza sativa (japonica cultivar-group)] (GB:BAD29456.1)	735	0
524	AT1G06160.1	encodes a member of the ERF (ethylene response factor) subfamily B-3 of ERF/AP2 transcription factor family. The protein contains one AP2 domain. There are 18 members in this subfamily including ATERF-1, ATERF-2, AND ATERF-5.	245	0
525	AT1G06170.2	basic helix-loop-helix (bHLH) family protein, contains Pfam profile:PF00010 helix-loop-helix DNA-binding domain	421	0
526	AT1G06180.1	myb family transcription factor, identical to GB:CAA90748 GI:1263093 from (Arabidopsis thaliana);contains PFAM profile:PF00249	247	0
527	AT1G06190.1	expressed protein	402	0
528	AT1G06200.1	expressed protein	207	0
529	AT1G06210.1	VHS domain-containing protein / GAT domain-containing protein, weak similarity to SP:Q9UJY5 ADP-ribosylation factor binding protein GGA1 {Homo sapiens}; contains Pfam profiles PF00790: VHS domain, PF03127: GAT domain	384	1
530	AT1G06220.1	elongation factor Tu family protein, similar to Cryptosporidium parvum elongation factor-2 GB:U21667 GI:706974 from (Cryptosporidium parvum)	988	1
531	AT1G06225.1	Clavata3 / ESR-Related-3 (CLE3), CLAVATA3/ESR-Related 3 (CLE3)	84	0
532	AT1G06230.2	DNA-binding bromodomain-containing protein, contains bromodomain, INTERPRO:IPR001487	767	0
533	AT1G06240.1	expressed protein, contains Pfam domain, PF04305: Protein of unknown function (DUF455)	384	0
534	AT1G06250.1	lipase class 3 family protein, similar to lipase GB:AAD01804 GI:4103627 from (Dianthus caryophyllus); contains Pfam profile PF01764: Lipase	424	0
535	AT1G06260.1	cysteine proteinase, putative, contains similarity to thiol-protease, pre-pro-TPE4A protein GI:3688528 (Pisum sativum)	344	0
536	AT1G06270.1	pentatricopeptide (PPR) repeat-containing protein, contains Pfam profile PF01535: PPR repeat	344	0
537	AT1G06280.1	LOB domain family protein / lateral organ boundaries domain family protein (LBD2), nearly identical to SP:Q9LNB9 Putative LOB domain protein 2 {Arabidopsis thaliana}; similar to lateral organ boundaries (LOB) domain-containing proteins from Arabidopsis thaliana	207	0
538	AT1G06290.1	acyl-CoA oxidase (ACX3), identical to acyl-CoA oxidase ACX3 (Arabidopsis thaliana) GI:8163758, GI:8515709	676	0
539	AT1G06310.1	Encodes a putative acyl-CoA oxidase. However, no transcripts have been detected for this gene and no altered phenotypes have been detected in plants mutant for this gene. This suggests that ACX6 does not significantly contribute to seedling beta-oxidation of fatty acids or indole-3-butyric acid in vivo.	676	1
540	AT1G06320.1	expressed protein	181	0
541	AT1G06330.1	copper-binding family protein, similar to copper homeostasis factor gi:3168840 from Arabidopsis thaliana; contains Pfam heavy-metal-associated domain PF00403	160	0
542	AT1G06340.1	agenet domain-containing protein, contains Pfam PF05641: Agenet domain	135	0
543	AT1G06350.1	fatty acid desaturase family protein, similar to delta 9 acyl-lipid desaturase (ADS1) GI:2970034 from (Arabidopsis thaliana)	301	0
544	AT1G06360.1	fatty acid desaturase family protein, similar to delta 9 acyl-lipid desaturase (ADS1) GI:2970034 from (Arabidopsis thaliana)	300	0
545	AT1G06380.1	ribosomal protein-related, similar to PBK1 protein (GI:3668141) {Homo sapiens}; weakly similar to 60S ribosomal protein L10a. (SP:Q963B6) (Fall armyworm) {Spodoptera frugiperda}	255	0
546	AT1G06390.2	shaggy-related protein kinase iota / ASK-iota (ASK9) (GSK1), identical to shaggy-related protein kinase iota (ASK-iota) (Arabidopsis thaliana) SWISS-PROT:Q39012	408	0
547	AT1G06400.1	Ras-related GTP-binding protein (ARA-2), identical to Ras-related protein ARA-2 SP:P28185 from (Arabidopsis thaliana)	217	0
548	AT1G06410.1	glycosyl transferase family 20 protein / trehalose-phosphatase family protein, contains Pfam profile: PF02358 trehalose-phosphatase	852	0
549	AT1G06420.1	expressed protein, ; expression supported by MPSS	222	0
550	AT1G06430.1	encodes a FtsH protease that is localized to the chloroplast	686	1
551	AT1G06440.1	expressed protein	391	1
552	AT1G06450.1	CCR4-NOT transcription complex protein, putative, similar to SWISS-PROT:Q9UFF9 CCR4-NOT transcription complex, subunit 8 (CAF1-like protein, CALIFp) (Homo sapiens)	361	0
553	AT1G06460.1	31.2 kDa small heat shock family protein / hsp20 family protein, contains Pfam profile: PF00011 Hsp20/alpha crystallin family	286	0
554	AT1G06470.2	phosphate translocator-related, low similarity to SP:P52178 Triose phosphate/phosphate translocator, non-green plastid, chloroplast precursor (CTPT) {Brassica oleracea}, phosphoenolpyruvate/phosphate translocator precursor (Mesembryanthemum crystallinum) GI:9295275	415	0
555	AT1G06475.1	expressed protein	94	0
556	AT1G06490.1	glycosyl transferase family 48 protein, contains Pfam profile: PF02364 1,3-beta-glucan synthase	1934	0
557	AT1G06500.2	expressed protein	137	0
558	AT1G06510.1	expressed protein	278	0
559	AT1G06520.1	Encodes a membrane associated mitochondrial localized protein with glycerol-3-phosphate acyltransferase activity.Expressed in flower buds and siliques. Homozygous mutant plants are male sterile and have abnormal glycerolipid levels.	586	0
560	AT1G06530.1	myosin heavy chain-related, similar to myosin heavy chain (GI:1408194) {Placopecten magellanicus}; similar to Myosin heavy chain, clone 203 (Fragment) (SP:P39922){Hydra attenuata}; contains one transmembrane domain	324	0
561	AT1G06540.1	expressed protein	126	0
562	AT1G06550.1	enoyl-CoA hydratase/isomerase family protein, similar to CHY1 (gi:8572760); contains Pfam profile PF00388 enoyl-CoA hydratase/isomerase family protein	388	0
563	AT1G06560.1	NOL1/NOP2/sun family protein, contains Pfam profile PF01189: NOL1/NOP2/sun family	600	0
564	AT1G06570.1	4-hydroxyphenylpyruvate dioxygenase (HPD), identical to 4-hydroxyphenylpyruvate dioxygenase (HPD) SP:P93836 (Arabidopsis thaliana (Mouse-ear cress))	474	0
565	AT1G06580.1	pentatricopeptide (PPR) repeat-containing protein, contains Pfam profile PF01535: PPR repeat	501	0
566	AT1G06590.1	expressed protein	917	0
567	AT1G06620.1	2-oxoglutarate-dependent dioxygenase, putative, similar to 2A6 (GI:599622) and tomato ethylene synthesis regulatory protein E8 (SP:P10967); contains Pfam profile: PF00671 Iron/Ascorbate oxidoreductase family	366	0
568	AT1G06630.1	F-box family protein, contains F-box domain Pfam:PF00646	404	0
569	AT1G06640.1	2-oxoglutarate-dependent dioxygenase, putative, similar to 2A6 (GI:599622) and tomato ethylene synthesis regulatory protein E8 (SP:P10967); contains Pfam profile: PF00671 Iron/Ascorbate oxidoreductase family	370	0
570	AT1G06650.2	2-oxoglutarate-dependent dioxygenase, putative, similar to 2A6 (GI:599622) and tomato ethylene synthesis regulatory protein E8 (SP:P10967); contains Pfam profile: PF00671 Iron/Ascorbate oxidoreductase family	370	0
571	AT1G06660.1	expressed protein	482	0
572	AT1G06670.1	DEIH-box RNA/DNA helicase, identical to DEIH-box RNA/DNA helicase GB:BAA84364 GI:5881579 (Arabidopsis thaliana)	1577	0
573	AT1G06680.1	photosystem II oxygen-evolving complex 23 (OEC23), JBC 14:211-238 (2002); identical to 23 kDa polypeptide of oxygen-evolving comlex (OEC) GB:CAA66785 GI:1769905 (Arabidopsis thaliana)	264	0
574	AT1G06690.1	aldo/keto reductase family protein, contains Pfam profile PF00248: oxidoreductase, aldo/keto reductase family	378	0
575	AT1G06700.2	similar to serine/threonine protein kinase, putative [Arabidopsis thaliana] (TAIR:At2g30740.1); similar to putative protein kinase [Oryza sativa (japonica cultivar-group)] (GB:XP_470385.1); contains InterPro domain Tyrosine protein kinase, active site (InterPro:IPR008266); contains InterPro domain Tyrosine protein kinase (InterPro:IPR001245); contains InterPro domain Serine/threonine protein kina…	362	0
576	AT1G06710.1	pentatricopeptide (PPR) repeat-containing protein, low similarity to fertility restorer (Petunia x hybrida) GI:22128587; contains Pfam profile PF01535: PPR repeat	947	0
577	AT1G06720.1	expressed protein, contains Pfam domain, PF04950: Protein of unknown function (DUF663)	1148	1
578	AT1G06730.1	pfkB-type carbohydrate kinase family protein, contains Pfam profile: PF00294 pfkB family carbohydrate kinase	489	0
579	AT1G06750.1	expressed protein	496	0
580	AT1G06760.1	histone H1, putative, similar to histone H1-1 GB:CAA44312 GI:16314 from (Arabidopsis thaliana); identical to cDNA H1-1C mRNA for histone H1-1 (partial) GI:732560	275	0
581	AT1G06770.1	zinc finger (C3HC4-type RING finger) family protein	422	0
582	AT1G06780.1	glycosyl transferase family 8 protein, contains Pfam profile: PF01501 glycosyl transferase family 8	590	1
583	AT1G06790.1	RNA polymerase Rpb7 N-terminal domain-containing protein, similar to SP:P35718 DNA-directed RNA polymerase III 25 kDa polypeptide (EC 2.7.7.6) {Saccharomyces cerevisiae}; contains Pfam profile PF03876: RNA polymerase Rpb7, N-terminal domain	205	0
584	AT1G06800.1	lipase class 3 family protein, similar to DEFECTIVE IN ANTHER DEHISCENCE1 (Arabidopsis thaliana) GI:16215706; contains Pfam profile PF01764: Lipase	516	0
585	AT1G06810.1	expressed protein, contains Pfam PF04396: Protein of unknown function, DUF537	100	0
586	AT1G06820.1	carotenoid isomerase, putative, similar to carotenoid isomerase from Lycopersicon esculentum (gi:19550437); contains Pfam profile: PF02032 Phytoene dehydrogenase related enzyme	596	0
587	AT1G06830.1	glutaredoxin family protein, contains INTERPRO Domain IPR002109, Glutaredoxin (thioltransferase)	100	0
588	AT1G06840.1	leucine-rich repeat transmembrane protein kinase, putative, similar to receptor protein kinase GB:BAA11869 GI:1389566 from (Arabidopsis thaliana)	940	0
589	AT1G06850.1	bZIP transcription factor, putative, contains Pfam profile: PF00170 bZIP transcription factor	338	0
590	AT1G06870.1	signal peptidase, putative, similar to chloroplast thylakoidal processing peptidase GB:CAA71502 GI:2769566 from (Arabidopsis thaliana); contains Pfam profile PF00461: Signal peptidase I	368	0
591	AT1G06890.1	transporter-related, low similarity to SP:Q9NTN3 UDP-glucuronic acid/UDP-N-acetylgalactosamine transporter {Homo sapiens}, SP:Q95YI5 UDP-sugar transporter UST74c {Drosophila melanogaster}, SP:Q18779 UDP-sugar transporter sqv-7 {Caenorhabditis elegans}; contains 8 predicted transmembrane domains	358	0
592	AT1G06900.1	peptidase M16 family protein / insulinase family protein, contains Pfam domain, PF05193: Peptidase M16 inactive domain; similar to insulin-degrading enzyme (Insulysin, Insulinase, Insulin protease) (Mouse) SWISS-PROT:Q9JHR7	1024	0
593	AT1G06910.1	myb family transcription factor, contains Pfam profile: PF00249 myb-like DNA-binding domain	391	0
594	AT1G06920.1	ovate family protein, 58% similar to ovate protein (GI:23429649) (Lycopersicon esculentum); contains TIGRFAM TIGR01568 : uncharacterized plant-specific domain TIGR01568	316	0
595	AT1G06923.1	expressed protein, similar to hypothetical protein [Oryza sativa (japonica cultivar-group)] (GB:AAV44062.1)	171	0
596	AT1G06925.1	expressed protein, contains Pfam profile PF04396: Protein of unknown function, DUF537	144	0
597	AT1G06930.1	expressed protein, ; expression supported by MPSS	170	0
598	AT1G06950.1	Encodes a protein thought to be a part of the translocon at the chloroplast inner envelope. Involved in protein import into the chloroplast and chloroplast biogenesis.	1017	0
599	AT1G06960.1	small nuclear ribonucleoprotein U2B, putative / spliceosomal protein, putative, non-consensus splice donor GC at exon 4; similar to spliceosomal protein (U2B) GI:169588 from (Solanum tuberosum)	230	0
600	AT1G06970.1	cation/hydrogen exchanger, putative (CHX14), monovalent cation:proton antiporter family 2 (CPA2) member, PMID:11500563	830	0
601	AT1G06980.1	expressed protein, similar to hypothetical protein GI:2347189 from (Arabidopsis thaliana)	170	0
602	AT1G06990.1	GDSL-motif lipase/hydrolase family protein, similar to family II lipases EXL3 GI:15054386, EXL1 GI:15054382, EXL2 GI:15054384 from (Arabidopsis thaliana); contains Pfam profile PF00657: GDSL-like Lipase/Acylhydrolase	361	0
603	AT1G07000.1	exocyst subunit EXO70 family protein, similar to leucine zipper protein GI:10177020 from (Arabidopsis thaliana) contains Pfam domain PF03081: Exo70 exocyst complex subunit;	600	0
604	AT1G07010.1	calcineurin-like phosphoesterase family protein, contains Pfam profile: PF00149 calcineurin-like phosphoesterase	390	0
605	AT1G07020.1	expressed protein	148	0
606	AT1G07025.1	mitochondrial substrate carrier family protein, contains similarity to mitochondrial carrier proteins	167	0
607	AT1G07030.1	mitochondrial substrate carrier family protein, contains Pfam profile: PF00153 mitochondrial carrier protein	327	0
608	AT1G07040.1	expressed protein	372	0
609	AT1G07050.1	CONSTANS-like protein-related, contains similarity to photoperiod sensitivity quantitative trait locus (Hd1) GI:11094203 from (Oryza sativa); similar to Zinc finger protein constans-like 15 (SP:Q9FHH8) {Arabidopsis thaliana}	196	0
610	AT1G07060.1	expressed protein	234	0
611	AT1G07070.1	60S ribosomal protein L35a (RPL35aA), similar to ribosomal protein L35a GI:57118 from (Rattus norvegicus)	113	0
612	AT1G07080.1	gamma interferon responsive lysosomal thiol reductase family protein / GILT family protein, similar to SP:P13284 Gamma-interferon inducible lysosomal thiol reductase precursor {Homo sapiens}; contains Pfam profile PF03227: Gamma interferon inducible lysosomal thiol reductase (GILT)	266	0
613	AT1G07090.1	expressed protein, contains Pfam profile PF04852: Protein of unknown function (DUF640)	197	0
614	AT1G07110.1	fructose-6-phosphate 2-kinase / fructose-2,6-bisphosphatase (F2KP), identical to fructose-6-phosphate 2-kinase/fructose-2,6-bisphosphatase (F2KP) (Arabidopsis thaliana) GI:13096098	745	0
615	AT1G07120.1	expressed protein	393	0
616	AT1G07130.1	OB-fold nucleic acid binding domain-containing protein, contains InterPro entry IPR004365: OB-fold nucleic acid binding domain	161	0
617	AT1G07135.1	glycine-rich protein	156	0
618	AT1G07140.1	Ran-binding protein 1a (RanBP1a), identical to Ran-binding protein (atranbp1a) GI:2058282 from (Arabidopsis thaliana)	229	0
619	AT1G07150.1	protein kinase family protein, contains eukaryotic protein kinase domain, INTERPRO:IPR000719	500	1
620	AT1G07160.1	protein phosphatase 2C, putative / PP2C, putative, similar to protein phosphatase 2C GI:2582800 from (Medicago sativa)	381	0
621	AT1G07170.1	expressed protein, contains Pfam domain PF03660: Uncharacterised protein family (UPF0123)	111	0
622	AT1G07180.1	Internal NAD(P)H dehydrogenase in mitochondria. The predicted protein sequence has high homology with other designated NAD(P)H DHs from microorganisms; the capacity for matrix NAD(P)H oxidation via the rotenone-insensitive pathway is significantly reduced in the Atndi1 mutant plant line; the in vitro translation product of AtNDI1 is imported into isolated mitochondria and located on the inside of…	511	0
623	AT1G07190.1	hypothetical protein	55	0
624	AT1G07200.1	ATP-dependent Clp protease ClpB protein-related, similar to ATP-dependent Clp protease, ATP-binding subunit ClpB (GI:24982014) (Pseudomonas putida KT2440); similar to ClpB protein (SP:Q9RA63){Thermus thermophilus}	423	0
625	AT1G07210.1	30S ribosomal protein S18 family, contains Pfam profile: PF01084 ribosomal protein S18; similar to 30S ribosomal protein S18 (SP:P80382) {Thermus thermophilus}	262	0
626	AT1G07220.1	expressed protein	508	0
627	AT1G07230.1	phosphoesterase family protein, low similarity to SP:P95246 Phospholipase C 2 precursor (EC 3.1.4.3) {Mycobacterium tuberculosis}; contains Pfam profile PF04185: Phosphoesterase family	534	0
628	AT1G07240.1	UDP-glucoronosyl/UDP-glucosyl transferase family protein, contains Pfam profile: PF00201 UDP-glucoronosyl and UDP-glucosyl transferase	481	1
629	AT1G07250.1	UDP-glucoronosyl/UDP-glucosyl transferase family protein, similar to UDP-glucose glucosyltransferase GI:453245 from (Manihot esculenta)	480	1
630	AT1G07260.1	UDP-glucoronosyl/UDP-glucosyl transferase family protein, contains Pfam profile: PF00201 UDP-glucoronosyl and UDP-glucosyl transferase	477	1
631	AT1G07270.1	cell division control protein CDC6b, putative (CDC6b), identical to CDC6b protein (GI:18056482) {Arabidopsis thaliana}; contains Prosite PS00017: ATP/GTP-binding site motif A (P-loop); identical to cDNA CDC6b GI:18056481	506	0
632	AT1G07280.2	expressed protein, similar to expressed protein [Arabidopsis thaliana] (TAIR:At2g29670.1); similar to unknown protein [Oryza sativa (japonica cultivar-group)] (GB:AAU10760.1); contains domain SER_RICH (PS50324)	553	0
633	AT1G07290.1	nucleotide-sugar transporter family protein, similar to SP:Q941R4 GDP-mannose transporter {Arabidopsis thaliana}	360	0
634	AT1G07300.1	josephin protein-related, similar to Josephin-like protein (Swiss-Prot:O82391) (Arabidopsis thaliana)	129	0
635	AT1G07310.1	C2 domain-containing protein, contains similarity to shock protein SRC2 (Glycine max) gi:2055230:dbj:BAA19769 ; contains Pfam profile PF00168:C2 domain	353	0
636	AT1G07320.1	50S ribosomal protein L4, chloroplast (CL4), identical to SP:O50061 from (Arabidopsis thaliana)	283	0
637	AT1G07330.1	expressed protein	686	0
638	AT1G07340.1	hexose transporter, putative, similar to hexose transporter (Lycopersicon esculentum) GI:5734440; contains Pfam profile PF00083: major facilitator superfamily protein	384	0
639	AT1G07350.1	transformer serine/arginine-rich ribonucleoprotein, putative, similar to GB:Y09506 from (Nicotiana tabacum) (Plant Mol. Biol. 35 (3), 261-269 (1997))	383	0
640	AT1G07360.1	zinc finger (CCCH-type) family protein / RNA recognition motif (RRM)-containing protein, similar to SP:O59800 Cell cycle control protein cwf5 {Schizosaccharomyces pombe}, RNA Binding Protein 47 (Nicotiana plumbaginifolia) GI:9663769; contains Pfam profile: PF00076 RNA recognition motif (aka RRM, RBD, or RNP domain)	482	0
641	AT1G07370.1	proliferating cell nuclear antigen 1 (PCNA1), identical to SP:Q9M7Q7 Proliferating cellular nuclear antigen 1 (PCNA 1) {Arabidopsis thaliana}; nearly identical to SP:Q43124 Proliferating cell nuclear antigen (PCNA) {Brassica napus}; contains Pfam profiles PF00705: Proliferating cell nuclear antigen N-terminal domain, PF02747: Proliferating cell nuclear antigen C-terminal domain	264	0
642	AT1G07380.1	ceramidase family protein, contains similarity to mitochondrial ceramidase (Homo sapiens) gi:9246993:gb:AAF86240	780	0
643	AT1G07390.1	similar to leucine-rich repeat family protein [Arabidopsis thaliana] (TAIR:At1g74170.1); similar to HcrVf3 protein [Malus floribunda] (GB:CAC40827.1); contains InterPro domain Leucine-rich repeat, cysteine-containing type (InterPro:IPR003885); contains InterPro domain Leucine-rich repeat, typical subtype (InterPro:IPR003591); contains InterPro domain Leucine-rich repeat (InterPro:IPR001611)	1009	0
644	AT1G07400.1	17.8 kDa class I heat shock protein (HSP17.8-CI), similar to 17.5 kDa class I heat shock protein SP:P04793 from (Glycine max); contains Pfam PF00011: Hsp20/alpha crystallin family	158	0
645	AT1G07410.1	Ras-related GTP-binding protein, putative, similar to GTP-binding protein RAB11C GI:1370146 from (Lotus japonicus)	215	0
646	AT1G07420.1	sterol 4-alpha-methyl-oxidase 2 (SMO2), identical to sterol 4-alpha-methyl-oxidase GI:16973471 from (Arabidopsis thaliana); identical to cDNA sterol 4-alpha-methyl-oxidase GI:16973470	267	0
647	AT1G07430.1	protein phosphatase 2C, putative / PP2C, putative, similar to GB:CAB90633 from (Fagus sylvatica)	443	0
648	AT1G07440.1	tropinone reductase, putative / tropine dehydrogenase, putative, similar to tropinone reductase SP:P50165 from (Datura stramonium)	267	0
649	AT1G07450.1	tropinone reductase, putative / tropine dehydrogenase, putative, similar to tropinone reductase SP:P50165 from (Datura stramonium)	261	0
650	AT1G07460.1	legume lectin family protein, contains Legume lectins beta-chain signature, PROSITE:PS00307	259	0
651	AT1G07470.1	transcription factor IIA large subunit, putative / TFIIA large subunit, putative, nearly identical to transcription factor IIA large subunit GI:2826884 from (Arabidopsis thaliana); contains Pfam profile: PF03153 transcription factor IIA, alpha/beta subunit	376	0
652	AT1G07473.1	expressed protein	126	0
653	AT1G07476.1	expressed protein, similar to hypothetical protein [Arabidopsis thaliana] (TAIR:At1g07473.1)	183	0
654	AT1G07480.2	transcription factor IIA large subunit / TFIIA large subunit (TFIIA-L), identical to transcription factor IIA large subunit GI:2826884 from (Arabidopsis thaliana)	376	0
655	AT1G07490.1	expressed protein	108	0
656	AT1G07500.1	expressed protein, ; expression supported by MPSS	75	1
657	AT1G07510.1	encodes an FtsH protease that is localized to the mitochondrion	814	1
658	AT1G07520.1	scarecrow transcription factor family protein, similar to GB:AAD24412 from (Arabidopsis thaliana) (Plant J. 18 (1), 111-119 (1999)); contains Pfam profile: PF03514 GRAS family transcription factor	696	0
659	AT1G07530.1	scarecrow-like transcription factor 14 (SCL14), identical to GB:AAD24412 from (Arabidopsis thaliana) (Plant J. 18 (1), 111-119 (1999))	770	0
660	AT1G07540.1	telomere-binding protein, putative, similar to telomere binding protein TBP1 (Nicotiana glutinosa) gi:23664357:gb:AAN39330	623	0
661	AT1G07550.1	leucine-rich repeat protein kinase, putative, similar to light repressible receptor protein kinase (Arabidopsis thaliana) gi:1321686:emb:CAA66376; contains leucine rich repeat (LRR) domains, Pfam:PF00560; contains protein kinase domain, Pfam:PF00069	865	0
662	AT1G07560.1	leucine-rich repeat protein kinase, putative, similar to light repressible receptor protein kinase (Arabidopsis thaliana) gi:1321686:emb:CAA66376; contains leucine rich repeat (LRR) domains, Pfam:PF00560; contains protein kinase domain, Pfam:PF00069	857	0
663	AT1G07570.1	protein kinase (APK1a), identical to Protein kinase APK1A from (Arabidopsis thaliana) SWISS-PROT:Q06548	411	0
664	AT1G07590.1	pentatricopeptide (PPR) repeat-containing protein, low similarity to DNA-binding protein (Triticum aestivum) GI:6958202; contains Pfam profile PF01535: PPR repeat	535	0
665	AT1G07600.1	metallothionein-like protein 1A (MT-1A) (MT-Q) (MT-2), identical to Metallothionein-like protein 1A (MT-1A) (MT-Q) (MT-2) SP:P43392 from (Arabidopsis thaliana)	46	0
666	AT1G07610.1	metallothionein-like protein 1C (MT-1C), identical to Metallothionein-like protein 1C (MT-1C). (SP:Q38804) (Arabidopsis thaliana)	46	0
667	AT1G07620.1	GTP1/OBG family protein, similar to SP:P20964 Spo0B-associated GTP-binding protein {Bacillus subtilis}; contains Pfam profile PF01018: GTP1/OBG family	1017	0
668	AT1G07630.1	protein phosphatase 2C family protein / PP2C family protein, similar to protein phosphatase-2c (GI:3608412) (Mesembryanthemum crystallinum); contains Pfam PF00481 : Protein phosphatase 2C domain	663	0
669	AT1G07640.3	similar to Dof-type zinc finger domain-containing protein [Arabidopsis thaliana] (TAIR:At2g28810.1); similar to putative DNA-binding protein [Oryza sativa (japonica cultivar-group)] (GB:XP_470142.1); contains InterPro domain Zn-finger, Dof type (InterPro:IPR003851)	340	0
670	AT1G07645.1	lactoylglutathione lyase family protein / glyoxalase I family protein, Contains Pfam profile PF00903:glyoxalase family protein	138	0
671	AT1G07650.1	leucine-rich repeat transmembrane protein kinase, putative, similar to GB:AAC50043 from (Arabidopsis thaliana) (Plant Mol. Biol. 37 (4), 587-596 (1998))	1015	0
672	AT1G07660.1	histone H4, identical to histone H4 from Lycopersicon esculentum GI:297150, Lolium temulentum SP:P02308, Acropora formosa GI:455652, Citrus jambhiri GI:16797797	104	0
673	AT1G07670.1	calcium-transporting ATPase 4, endoplasmic reticulum-type (ECA4), identical to SP:Q9XES1 Calcium-transporting ATPase 4, endoplasmic reticulum-type (EC 3.6.3.8) {Arabidopsis thaliana); contains InterPro Accession IPR006069: Cation transporting ATPase	776	0
674	AT1G07680.1	hypothetical protein	152	0
675	AT1G07690.1	expressed protein	165	0
676	AT1G07700.3	thioredoxin family protein, low similarity to thioredoxin (Gallus gallus) GI:212766; contains Pfam profile: PF00085 Thioredoxin	218	0
677	AT1G07705.1	similar to transcription regulator NOT2/NOT3/NOT5 family protein [Arabidopsis thaliana] (TAIR:At5g59710.1); similar to putative CCR4-NOT transcription complex, subunit 2; NOT2 [Oryza sativa (japonica cultivar-group)] (GB:XP_468120.1); contains InterPro domain NOT2/NOT3/NOT5 (InterPro:IPR007282)	513	0
678	AT1G07710.1	ankyrin repeat family protein, contains ankyrin repeat domains, Pfam:PF00023	544	0
679	AT1G07720.1	beta-ketoacyl-CoA synthase family protein, similar to GB:AAC99312 from (Arabidopsis thaliana) (Plant J. (1999) In press)	479	0
680	AT1G07725.1	exocyst subunit EXO70 family protein, contains Pfam domain PF03081: Exo70 exocyst complex subunit;	567	0
681	AT1G07730.2	disease resistance-responsive family protein, contains Pfam PF03018: Plant disease resistance response protein	390	0
682	AT1G07740.1	pentatricopeptide (PPR) repeat-containing protein, contains Pfam profile PF01535: PPR repeat; possible frameshift prevents accurate annotation of the gene product	460	0
683	AT1G07745.1	DNA repair family protein, contains similarity to Swiss-Prot:O75771 DNA repair protein RAD51 homolog 4 (R51H3) (TRAD) (Homo sapiens)	201	0
684	AT1G07750.1	cupin family protein, similar to legumin (11S-globulin) from Ginkgo biloba (GI:949869), 11S globulin from Avena sativa (GI:472867)	357	0
685	AT1G07770.2	40S ribosomal protein S15A (RPS15aA), identical to GB:AAA61608 from (Arabidopsis thaliana) (Plant Physiol. 106 (1), 401-402 (1994))	131	0
686	AT1G07780.2	phosphoribosylanthranilate isomerase 1 (PAI1), identical to gi:619751	276	0
687	AT1G07790.1	histone H2B, putative, strong similarity to histone H2B Arabidopsis thaliana GI:2407802, Gossypium hirsutum SP:O22582, Lycopersicon esculentum GI:3021489, Capsicum annuum SP:O49118; contains Pfam profile PF00125 Core histone H2A/H2B/H3/H4	149	0
688	AT1G07795.1	expressed protein	119	0
689	AT1G07810.1	calcium-transporting ATPase 1, endoplasmic reticulum-type (ECA1), identical to SP:P92939 Calcium-transporting ATPase 1, endoplasmic reticulum-type (EC 3.6.3.8) {Arabidopsis thaliana); contains InterPro Accession IPR006069: Cation transporting ATPase	1062	0
690	AT1G07820.2	histone H4, identical to histone H4 from Lycopersicon esculentum GI:297150, Lolium temulentum SP:P02308, Acropora formosa GI:455652, Citrus jambhiri GI:16797797	104	0
691	AT1G07830.1	ribosomal protein L29 family protein, similar to GB:CAA83057 from (Saccharomyces cerevisiae)	145	0
692	AT1G07840.1	leucine zipper factor-related, similar to charged amino acid rich leucine zipper factor-1 (GI:12061569) {Mus musculus}	313	0
693	AT1G07850.1	fringe-related protein, + weak similarity to Fringe (Schistocerca gregaria)(GI:6573138);Fringe encodes an extracellular protein that regulates Notch signalling.	561	0
694	AT1G07860.1	expressed protein	136	0
695	AT1G07870.1	protein kinase family protein, contains protein kinase domain, Pfam:PF00069	424	0
696	AT1G07880.2	similar to mitogen-activated protein kinase, putative / MAPK, putative (MPK6) [Arabidopsis thaliana] (TAIR:At2g43790.1); similar to NRK1 MAPK [Nicotiana tabacum] (GB:BAB32406.1); similar to p43Nft6 serine/threonine protein kinase [Nicotiana tabacum] (GB:CAA58760.1); contains InterPro domain Serine/threonine protein kinase, active site (InterPro:IPR008271); contains InterPro domain MAP kinase (Int…	364	0
697	AT1G07890.2	L-ascorbate peroxidase 1, cytosolic (APX1), identical to SP:Q05431 L-ascorbate peroxidase, cytosolic (EC 1.11.1.11) (AP) {Arabidopsis thaliana}, L-ascorbate peroxidase (Arabidopsis thaliana) gi:16173:emb:CAA42168; strong similarity to cytosolic ascorbate peroxidase (Spinacia oleracea) gi:1384110:dbj:BAA12890	251	0
698	AT1G07900.1	LOB domain protein 1 / lateral organ boundaries domain protein 1 (LBD1), identical to SP:Q9LQR0 LOB domain protein 1 {Arabidopsis thaliana}	191	0
699	AT1G07910.1	encodes a tRNA ligase that resembles the yeast RNA ligase in structure and function but very different in sequence.	1082	0
700	AT1G07920.1	elongation factor 1-alpha / EF-1-alpha, identical to GB:CAA34456 from (Arabidopsis thaliana) (Plant Mol. Biol. 14 (1), 107-110 (1990))	450	0
701	AT1G07930.1	elongation factor 1-alpha / EF-1-alpha, identical to GB:CAA34456 from (Arabidopsis thaliana) (Plant Mol. Biol. 14 (1), 107-110 (1990))	450	0
702	AT1G07940.2	similar to elongation factor 1-alpha / EF-1-alpha [Arabidopsis thaliana] (TAIR:At1g07930.1); similar to elongation factor 1-alpha / EF-1-alpha [Arabidopsis thaliana] (TAIR:At1g07920.1); similar to elongation factor-1 alpha [Nicotiana paniculata] (GB:BAA34348.1); similar to elongation factor-1 alpha [Nicotiana tabacum] (GB:BAA09709.1); similar to elongation factor 1-alpha [Lycopersicon esculentum]…	450	0
703	AT1G07950.1	surfeit locus protein 5 family protein / SURF5 family protein, similar to Surfeit locus protein 5 (SP:Q15528) {Homo sapiens}	155	0
704	AT1G07960.1	Encodes a protein disulfide isomerase-like (PDIL) protein, a member of a multigene family within the thioredoxin (TRX) superfamily.	147	0
705	AT1G07970.1	expressed protein	694	0
706	AT1G07980.1	histone-like transcription factor (CBF/NF-Y) family protein, contains Pfam profile PF00808: Histone-like transcription factor (CBF/NF-Y) and archaeal histone; similar to Chromatin accessibility complex protein 1 (CHRAC-1) (CHRAC-15) (HuCHRAC15) (DNA polymerase epsilon subunit p15) (SP:Q9NRG0) {Homo sapiens}	207	0
707	AT1G07985.1	Expressed protein	145	0
708	AT1G07990.1	SIT4 phosphatase-associated family protein, contains Pfam profile: PF04499 SIT4 phosphatase-associated protein	803	0
709	AT1G08000.2	zinc finger (GATA type) family protein, similar to PIR:T05288 from (Arabidopsis thaliana)	309	0
710	AT1G08010.1	zinc finger (GATA type) family protein, similar to PIR:T05288 from (Arabidopsis thaliana)	304	0
711	AT1G08020.1	expressed protein	94	0
712	AT1G08030.1	expressed protein	148	0
713	AT1G08035.1	expressed protein, ; expression supported by MPSS	112	0
714	AT1G08040.2	similar to expressed protein [Arabidopsis thaliana] (TAIR:At2g28310.2); similar to expressed protein [Arabidopsis thaliana] (TAIR:At2g28310.1); similar to lysine ketoglutarate reductase trans-splicing related 1-like [Oryza sativa (japonica cultivar-group)] (GB:BAD87361.1); contains InterPro domain Protein of unknown function DUF707 (InterPro:IPR007877)	383	1
715	AT1G08050.1	zinc finger (C3HC4-type RING finger) family protein, low similarity to SP:P79263 Inter-alpha-trypsin inhibitor heavy chain H4 precursor {Sus scrofa}; contains Pfam profiles PF00097: Zinc finger, C3HC4 type (RING finger), PF00092: von Willebrand factor type A domain	642	0
716	AT1G08060.2	MOM1, identical to MOM1 (mutation in a 'Morpheus molecule') (Arabidopsis thaliana) gi:8132770:gb:AAF73381.1:	2002	0
717	AT1G08065.1	carbonic anhydrase family protein, similar to storage protein (dioscorin) (Dioscorea cayenensis) GI:433463; contains Pfam profile PF00194: Eukaryotic-type carbonic anhydrase	264	0
718	AT1G08070.1	pentatricopeptide (PPR) repeat-containing protein, contains Pfam profile PF01535: PPR repeat	742	0
719	AT1G08080.1	carbonic anhydrase family protein, similar to storage protein (dioscorin) (Dioscorea cayenensis) GI:433463; contains Pfam profile PF00194: Eukaryotic-type carbonic anhydrase	276	0
720	AT1G08090.1	high-affinity nitrate transporter (ACH1), identical to trans-membrane nitrate transporter protein AtNRT2:1 (Arabidopsis thaliana) GI:3747058, high-affinity nitrate transporter ACH1 (Arabidopsis thaliana) GI:3608362	531	0
721	AT1G08100.1	high-affinity nitrate transporter (ACH2), identical to high-affinity nitrate transporter ACH2 (Arabidopsis thaliana) GI:3608364	523	0
722	AT1G08110.4	similar to lactoylglutathione lyase, putative / glyoxalase I, putative [Arabidopsis thaliana] (TAIR:At1g67280.1); similar to Glyoxalase I [Cicer arietinum] (GB:CAA12028.1); contains InterPro domain Glyoxalase I (InterPro:IPR004361); contains InterPro domain Glyoxalase/Bleomycin resistance protein/dioxygenase domain (InterPro:IPR004360)	236	0
723	AT1G08120.1	expressed protein	123	0
724	AT1G08125.1	Expressed protein	316	0
725	AT1G08130.1	DNA ligase / polydeoxyribonucleotide synthase (ATP), identical to SP:Q42572 DNA ligase (EC 6.5.1.1) (Polydeoxyribonucleotide synthase (ATP)) {Arabidopsis thaliana}; contains Pfam profiles: PF01068 ATP dependent DNA ligase domain, PF04679 ATP dependent DNA ligase C terminal region, PF04675 DNA ligase N terminus	791	0
726	AT1G08135.1	cation/hydrogen exchanger (CHX6b), Note: CHX6a and CHX6b were originally 1 gene but were split pased on alignments with other family members; may be a pseudogene and requires futher investigation; monovalent cation:proton antiporter family 2 (CPA2) member, PMID:11500563	825	0
727	AT1G08140.1	cation/hydrogen exchanger (CHX6a), Note: CHX6a and CHX6b were originally 1 gene but were split pased on alignments with other family members; may be a pseudogene and requires futher investigation; monovalent cation:proton antiporter family 2 (CPA2) member, PMID:11500563	819	0
728	AT1G08150.1	sodium/hydrogen exchanger family protein, contains InterPro entry IPR006153: Sodium/hydrogen exchanger	816	0
729	AT1G08160.1	harpin-induced protein-related / HIN1-related / harpin-responsive protein-related, weak similarity to hin1 (Nicotiana tabacum) GI:1619321	222	0
730	AT1G08170.1	histone H2B family protein, similar to histone H2B from Chlamydomonas reinhardtii (SP:P54347, SP:P54346, SP:P50565), Volvox carteri (SP:P16867, SP:P16868); contains Pfam profile PF00125 Core histone H2A/H2B/H3/H4	244	0
731	AT1G08180.1	expressed protein	112	0
732	AT1G08190.1	vacuolar assembly protein, putative (VPS41), 99.8% identical to Vacuolar assembly protein VPS41 homolog (SP:P93043) (Arabidopsis thaliana); similar to vacuolar assembly protein vps41 GI:1835787 from (Lycopersicon esculentum)	981	0
733	AT1G08200.1	expressed protein	390	0
734	AT1G08210.1	aspartyl protease family protein, contains Pfam profile PF00026: Eukaryotic aspartyl protease; similar to CND41, chloroplast nucleoid DNA binding protein (GI:2541876) {Nicotiana tabacum}	493	0
735	AT1G08220.1	expressed protein, similar to hypothetical protein [Dictyostelium discoideum] (GB:AAO52382.1); contains InterPro domain ATP10 (InterPro:IPR007849)	275	0
736	AT1G08230.1	amino acid transporter family protein, low similarity to amino acid permease (Oryza sativa) GI:7415521; contains Pfam profile PF01490: Transmembrane amino acid transporter protein	333	0
737	AT1G08233.1	similar to lysine and histidine specific transporter, putative [Arabidopsis thaliana] (TAIR:At1g67640.1); similar to putative amino acid transporter family II [Oryza sativa (japonica cultivar-group)] (GB:XP_475979.1); contains InterPro domain Amino acid/polyamine transporter, family II (InterPro:IPR002422)	119	0
738	AT1G08250.1	prephenate dehydratase family protein, contains similarity to prephenate dehydratase GI:1008717 from (Amycolatopsis methanolica)	414	0
739	AT1G08260.1	Similar to POL2A, DNA polymerase epsilon catalytic subunit. Essential for Arabidopsis growth. Null homozygotes are embryo lethal, partial loss of function alleles show embryo patterning defects such as root pole displacement. Delayed progression through cell cycle results in embryos with smaller numbers of larger cells.	2272	0
740	AT1G08270.2	expressed protein, low similarity to SP:P46467 SKD1 protein (Vacuolar sorting protein 4b) {Mus musculus}	133	0
741	AT1G08280.1	glycosyl transferase family 29 protein / sialyltransferase family protein, contains Pfam profile: PF00777 sialyltransferase (Glycosyltransferase family 29)	399	0
742	AT1G08290.1	zinc finger (C2H2 type) protein (WIP3), identical to WIP3 protein (Arabidopsis thaliana) gi:18027014:gb:AAL55723; contains Pfam domain, PF00096: Zinc finger, C2H2 type	338	0
743	AT1G08300.1	expressed protein	510	0
744	AT1G08310.1	esterase/lipase/thioesterase family protein, contains Interpro entry IPR000379	316	0
745	AT1G08315.1	armadillo/beta-catenin repeat family protein, contains Pfam profile: PF00514 armadillo/beta-catenin-like repeat	326	0
746	AT1G08320.3	similar to bZIP family transcription factor [Arabidopsis thaliana] (TAIR:At5g06839.1); similar to basic leucine zipper protein [Zea mays] (GB:AAC39351.1); similar to bZIP transcription factor [Oryza sativa (japonica cultivar-group)] (GB:AAX94845.1); contains InterPro domain Basic-leucine zipper (bZIP) transcription factor (InterPro:IPR004827)	482	1
747	AT1G08340.1	rac GTPase activating protein, putative, similar to rac GTPase activating protein 1 GI:3695059 from (Lotus japonicus); contains Pfam profile PF00620: RhoGAP domain	332	0
748	AT1G08350.1	endomembrane protein 70 family protein, KNOLLE; similar to putative endosomal protein GB:AAD20090 GI:4406780 from (Arabidopsis thaliana)	509	0
749	AT1G08360.1	60S ribosomal protein L10A (RPL10aA), similar to 60S ribosomal protein L10A GB:AAC73045 GI:3860277 from (Arabidopsis thaliana)	217	0
750	AT1G08370.1	hydroxyproline-rich glycoprotein family protein, contains proline-rich extensin domains, INTERPRO:IPR002965; contains some similarity to transcription factor (Danio rerio) gi:15617376, emb:CAC69871; similar to yeast dcp1	368	0
751	AT1G08380.1	expressed protein	141	0
752	AT1G08390.1	expressed protein	138	0
753	AT1G08400.1	chromosome structural maintenance protein-related, contains weak similarity to RAD50-interacting protein 1 (Homo sapiens) gi:11967435:gb:AAG42101	805	0
754	AT1G08410.1	GTP-binding family protein, contains Pfam domain, PF01926: GTPase of unknown function	590	1
755	AT1G08420.1	kelch repeat-containing protein / serine/threonine phosphoesterase family protein, contains Pfam profiles: PF00149 calcineurin-like phosphoesterase, PF01344 kelch motif	1019	1
756	AT1G08430.1	expressed protein, contains Pfam profile PF01027: Uncharacterized protein family UPF0005	494	0
757	AT1G08440.1	expressed protein, contains Pfam profile PF01027: Uncharacterized protein family UPF0005	502	0
758	AT1G08450.1	calreticulin 3 (CRT3), identical to similar to SP:O04153 Calreticulin 3 precursor {Arabidopsis thaliana}	425	0
759	AT1G08460.1	histone deacetylase family protein (HDA8), identical to HDA8 (Arabidopsis thaliana) GI:21360988low similarity to SP:Q9Z2V5 Histone deacetylase 6 (HD6) (Histone deacetylase mHDA2) {Mus musculus}; contains Pfam profile PF00850: Histone deacetylase family; supporting cDNA gi:21360987:gb:AF510167.1:	378	1
760	AT1G08470.1	strictosidine synthase family protein, similar to strictosidine synthase (Rauvolfia serpentina)(SP:P15324)	391	0
761	AT1G08480.1	expressed protein	143	0
762	AT1G08490.1	cysteine desulfurase, putative, similar to nitrogen fixation protein (nifS) GB:D64004 GI:1001701 from (Synechocystis sp); contains TIGRFAM TIGR01364: phosphoserine aminotransferase; contains Pfam PF00266: aminotransferase, class V	464	0
763	AT1G08500.1	plastocyanin-like domain-containing protein	229	0
764	AT1G08510.1	acyl-(acyl carrier protein) thioesterase / acyl-ACP thioesterase / oleoyl-(acyl-carrier protein) hydrolase / S-acyl fatty acid synthase thioesterase, identical to acyl-(acyl carrier protein) thioesterase (Arabidopsis thaliana) GI:804948	413	0
765	AT1G08520.1	magnesium-chelatase subunit chlD, chloroplast, putative / Mg-protoporphyrin IX chelatase, putative (CHLD), similar to Mg-chelatase SP:O24133 from Nicotiana tabacum, GB:AF014399 GI:2318116 from (Pisum sativum)	761	0
766	AT1G08530.1	expressed protein	258	0
767	AT1G08540.1	RNA polymerase sigma subunit SigB (sigB) / sigma factor 2 (SIG2), identical to sigma factor SigB (Arabidopsis thaliana) GI:5478446, plastid RNA polymerase sigma-subunit (Arabidopsis thaliana) GI:2879922, sigma factor (Arabidopsis thaliana) GI:2597831, sigma factor 2 (SIG2) (Arabidopsis thaliana) GI:2353173; contains Pfam profiles PF04545: Sigma-70, region 4, PF04539: Sigma-70 region 3, PF04542: S…	573	0
768	AT1G08550.2	similar to violaxanthin de-epoxidase-related [Arabidopsis thaliana] (TAIR:At2g21860.1); similar to violaxanthin de-epoxidase [Camellia sinensis] (GB:AAL67858.2)	463	0
769	AT1G08560.1	syntaxin-related protein KNOLLE (KN) / syntaxin 111 (SYP111), identical to SP:Q42374 Syntaxin-related protein KNOLLE (Syntaxin 111) (AtSYP111) {Arabidopsis thaliana}; BAC F22O13 has a deletion of a cytosine at position 7887	311	0
770	AT1G08570.1	thioredoxin family protein, contains Pfam profile: PF00085 Thioredoxin; similar to ESTs gb:T46281, gb:R83933, gb:N65879, emb:F14466, gb:N96726, gb:AA042340, and emb:Z18150	276	0
771	AT1G08580.1	expressed protein	124	0
772	AT1G08590.1	similar to CLV1-like leucine rich repeat transmembrane receptor-like protein kinase (Ipomoea nil) (U77888)	1030	0
773	AT1G08600.1	SNF2 domain-containing protein / helicase domain-containing protein, similar to SP:P46100 Transcriptional regulator ATRX {Homo sapiens}; contains PFam profiles PF00271: Helicase conserved C-terminal domain, PF00176: SNF2 family N-terminal domain; non-consensus GC donor splice site at exon boundary 28614	1458	0
774	AT1G08610.1	pentatricopeptide (PPR) repeat-containing protein, contains Pfam profile PF01535: PPR repeat	560	1
775	AT1G08620.1	transcription factor jumonji (jmj) family protein / zinc finger (C5HC2 type) family protein, contains Pfam domains, PF02375: jmjN domain, PF02373: jmjC domain and PF02928: C5HC2 zinc finger	1184	1
776	AT1G08630.2	L-allo-threonine aldolase-related, similar to L-allo-threonine aldolase (EC 4.1.2.-) (L-allo-TA) (L-allo-threonine acetaldehyde-lyase) (SP:O07051) {Aeromonas jandaei}; similar to ESTs gb:R30517, gb:T42772, gb:R90493, and gb:R90493	359	0
777	AT1G08640.1	expressed protein	295	0
778	AT1G08650.1	phosphoenolpyruvate carboxylase kinase, identical to phosphoenolpyruvate carboxylase kinase (Arabidopsis thaliana) gi:6318613:gb:AAF06968; contains protein kinase domain, Pfam:PF00069	285	0
779	AT1G08660.1	glycosyl transferase family 29 protein / sialyltransferase family protein, contains Pfam profile: PF00777 sialyltransferase (Glycosyltransferase family 29)	475	0
780	AT1G08670.1	epsin N-terminal homology (ENTH) domain-containing protein / clathrin assembly protein-related, contains Pfam PF01417: ENTH domain. ENTH (Epsin N-terminal homology) domain;similar to epsin 2b (GI:3894397) (Homo sapiens)	232	0
781	AT1G08680.1	ARF GAP-like zinc finger-containing protein ZiGA4 (ZIGA4), nearly identical to ARF GAP-like zinc finger-containing protein ZiGA4 GI:10441354 from (Arabidopsis thaliana); contains InterPro accession IPR001164: Human Rev interacting-like protein (hRIP)	650	0
782	AT1G08695.1	Encodes a member of a family of small, secreted, cysteine rich proteins with sequence similarity to SCR (S locus cysteine-rich protein).	89	0
783	AT1G08700.1	presenilin family protein, similar to SP:P52166 Presenilin sel-12 {Caenorhabditis elegans}; contains Pfam profile PF01080: Presenilin	454	0
784	AT1G08710.1	F-box family protein, similar to ESTs gb:T22270 and gb:T76886 ; similar to SKP1 interacting partner 2 (SKIP2) TIGR_Ath1:At5g67250	275	0
785	AT1G08720.1	mitogen-activated protein kinase kinase kinase (MAPKKK) (EDR1), identical to EDR1, a MAP kinase kinase kinase (Arabidopsis thaliana) gi:11127925:gb:AAG31143	934	0
786	AT1G08730.1	myosin heavy chain (PCR43), identical to myosin heavy chain PCR43 (PIR:T00727) (Arabidopsis thaliana); similar to ESTs gb:R30087 and gb:AA394762	1539	1
787	AT1G08740.1	Ulp1 protease family protein, contains Pfam profile PF02902: Ulp1 protease family, C-terminal catalytic domain; similar to At1g21020, At3g26530, At1g08760, At2g29240, At1g35650, At1g21030	1015	0
788	AT1G08750.3	GPI-anchor transamidase, putative, similar to SP:P49018 GPI-anchor transamidase (EC 3.-.-.-) (GPI transamidase) {Saccharomyces cerevisiae}; contains Pfam profile PF01650: Peptidase C13 family	389	0
789	AT1G08760.1	expressed protein, similar to At1g21030, At5g44890, At2g29240, At1g08740; similar to EST gb:N96641	749	0
790	AT1G08770.1	prenylated rab acceptor (PRA1) family protein, weak similarity to prenylated Rab acceptor 1 (PRA1) (Homo sapiens) GI:4877285; contains Pfam profile PF03208: Prenylated rab acceptor (PRA1)	210	0
791	AT1G08780.1	prefoldin, putative, similar to Swiss-Prot:Q9NQP4 prefoldin subunit 4 (Protein C-1) (Homo sapiens)	130	0
792	AT1G08790.1	expressed protein	191	0
793	AT1G08800.1	expressed protein, weak similarity to SP:Q02455 Myosin-like protein MLP1 {Saccharomyces cerevisiae}; contains Pfam profile PF04576: Protein of unknown function, DUF593	1114	0
794	AT1G08810.1	myb family transcription factor (MYB60)	281	0
795	AT1G08820.2	similar to vesicle-associated membrane protein, putative / VAMP, putative [Arabidopsis thaliana] (TAIR:At3g60600.1); similar to P0504E02.2 [Oryza sativa (japonica cultivar-group)] (GB:NP_914955.1); contains InterPro domain Major sperm protein (MSP) domain (InterPro:IPR000535)	387	0
796	AT1G08830.1	superoxide dismutase (Cu-Zn) (SODCC) / copper/zinc superoxide dismutase (CSD1), identical to SWISS-PROT: P24704	153	0
797	AT1G08840.1	DNA replication helicase, putative, similar to helicase (Xenopus laevis) gi:18845092:gb:AAL79550	1297	0
798	AT1G08845.1	expressed protein	190	0
799	AT1G08860.1	similar to copine BONZAI1 (BON1) [Arabidopsis thaliana] (TAIR:At5g61900.1); similar to copine BONZAI1 (BON1) [Arabidopsis thaliana] (TAIR:At5g61900.3); similar to copine, putative [Arabidopsis thaliana] (TAIR:At5g07300.1); similar to hypothetical protein [Oryza sativa (japonica cultivar-group)] (GB:XP_475150.1); contains InterPro domain von Willebrand factor, type A (InterPro:IPR002035); contains…	585	0
800	AT1G08880.1	histone H2A, putative, Strong similarity to histone H2A Cicer arietinum SP:O65759, Picea abies SP:P35063; contains Pfam profile PF00125 Core histone H2A/H2B/H3/H4; ESTs gb:ATTS3874,gb:T46627,gb:T14194 come from this gene	143	0
801	AT1G08890.1	sugar transporter family protein, similar to sugar-porter family proteins 1 and 2 (Arabidopsis thaliana) GI:14585699, GI:14585701; contains Pfam profile PF00083: major facilitator superfamily protein	465	0
802	AT1G08900.1	sugar transporter-related, contains similarity to sugar-porter family protein 2 GI:14585701 from (Arabidopsis thaliana)	265	0
803	AT1G08910.1	zinc finger (MIZ type) family protein, similar to putative variable cytadhesin protein (GI:7677312) {Mycoplasma gallisepticum}; contains Pfam PF02891: MIZ zinc finger domain	843	0
804	AT1G08920.2	sugar transporter, putative, similar to ERD6 protein {Arabidopsis thaliana} GI:3123712, sugar-porter family proteins 1 and 2 (Arabidopsis thaliana) GI:14585699, GI:14585701; contains Pfam profile PF00083: major facilitator superfamily protein	478	0
805	AT1G08930.2	similar to sugar transporter, putative [Arabidopsis thaliana] (TAIR:At1g08920.1); similar to integral membrane protein [Beta vulgaris] (GB:AAB53155.1); contains InterPro domain Sugar transporter superfamily (InterPro:IPR005829); contains InterPro domain Major facilitator superfamily (MFS) (InterPro:IPR007114); contains InterPro domain General substrate transporter (InterPro:IPR005828); contains I…	497	0
806	AT1G08940.1	phosphoglycerate/bisphosphoglycerate mutase family protein, contains Pfam profile PF00300: phosphoglycerate mutase family	282	0
807	AT1G08960.1	similar to cation exchanger, putative (CAX7) [Arabidopsis thaliana] (TAIR:At5g17860.1); similar to Putative potassium-dependent sodium-calcium exchanger-like protein [Oryza sativa (japonica cultivar-group)] (GB:XP_470536.1); contains InterPro domain Sodium/calcium exchanger membrane region (InterPro:IPR004837)	547	0
808	AT1G08970.2	CCAAT-box binding transcription factor Hap5a, putative	232	0
809	AT1G08980.1	amidase family protein, similar to component of chloroplast outer membrane translocon Toc64 (Pisum sativum) GI:7453538; contains Pfam profile PF01425: Amidase; supporting cDNA gi:11493701:gb:AF202077.1:AF202077	426	0
810	AT1G08985.1	expressed protein	102	0
811	AT1G08990.1	glycogenin glucosyltransferase (glycogenin)-related, low similarity to glycogenin-1 from Mus musculus (SP:Q9R062), Rattus norvegicus (SP:O08730), Oryctolagus cuniculus (SP:P13280)	425	1
812	AT1G09000.1	NPK1-related protein kinase, putative (ANP1), similar to protein kinase (Nicotiana tabacum) gi:456309:dbj:BAA05648; identical to cDNA NPK1-related protein kinase 1S GI:2342422	667	0
813	AT1G09010.1	glycoside hydrolase family 2 protein, low similarity to mannosidase (gi:5359712) from Cellulomonas fimi	945	0
814	AT1G09020.1	protein kinase, putative, similar to protein kinase AKINbetagamma-2 (Zea mays) GI:11139548, AKINbetagamma-1 (Zea mays) GI:11139546; contains Pfam profile PF00571: CBS domain	488	0
815	AT1G09030.1	histone-like transcription factor (CBF/NF-Y) family protein, contains Pfam PF00808 : Histone-like transcription factor (CBF/NF-Y) and archaeal histone; similar to CAAT-box DNA binding protein subunit B (NF-YB) (GI:22380) (Zea mays)	140	0
816	AT1G09040.1	expressed protein	912	0
817	AT1G09050.1	expressed protein	917	0
818	AT1G09060.3	similar to transcription factor jumonji (jmjC) domain-containing protein [Arabidopsis thaliana] (TAIR:At4g00990.1); similar to putative DNA-binding protein PD3, chloroplast [Oryza sativa (japonica cultivar-group)] (GB:XP_468520.1); contains InterPro domain Transcription factor jumonji, jmjC (InterPro:IPR003347)	945	0
819	AT1G09070.1	SRC2 specifically binds the peptide PIEPPPHH, and moves from ER to a vacuole fraction where it gets internalized. Involved in Protein Storage Vacuole targeting.	325	2
820	AT1G09080.1	luminal binding protein 3 (BiP-3) (BP3), Similar to Arabidopsis luminal binding protein (gb:D89342); contains Pfam domain PF00012: dnaK protein	679	0
821	AT1G09090.2	respiratory burst oxidase protein B (RbohB) / NADPH oxidase, identical to respiratory burst oxidase protein B from Arabidopsis thaliana (gi:3242783)	844	0
822	AT1G09100.1	26S protease regulatory subunit 6A, putative, identical to SP:O04019 from (Arabidopsis thaliana)	424	1
823	AT1G09130.2	similar to ATP-dependent Clp protease proteolytic subunit (ClpR1) (nClpP5) [Arabidopsis thaliana] (TAIR:At1g49970.1); similar to COG0740: Protease subunit of ATP-dependent Clp proteases [Nostoc punctiforme PCC 73102] (GB:ZP_00108611.1); contains InterPro domain Clp protease (InterPro:IPR001907)	331	0
824	AT1G09140.1	SF2/ASF-like splicing modulator (SRP30), nearly identical to SF2/ASF-like splicing modulator Srp30 (Arabidopsis thaliana) GI:4775270	269	1
825	AT1G09150.1	pseudouridine synthase and archaeosine transglycosylase (PUA) domain-containing protein, similar to MCT-1 (putative oncogene) (Homo sapiens) GI:6177738; contains Pfam profile PF01472: PUA domain	182	0
826	AT1G09155.1	SKP1 interacting partner 3-related, low similarity to SKP1 interacting partner 3 (Arabidopsis thaliana) GI:10716951	290	0
827	AT1G09157.1	expressed protein, similar to expressed protein [Arabidopsis thaliana] (TAIR:At4g24310.1); similar to unknown protein [Oryza sativa (japonica cultivar-group)] (GB:NP_910146.1); contains InterPro domain Protein of unknown function DUF679 (InterPro:IPR007770)	244	0
828	AT1G09160.1	protein phosphatase 2C-related / PP2C-related, similar to GB:AAC16260	429	0
829	AT1G09170.1	kinesin motor protein-related, similar to GB:AAB61066	1011	0
830	AT1G09180.1	GTP-binding protein, putative, strong similarity to SP:Q01474 GTP-binding protein SAR1B and SP:O04834 GTP-binding protein SAR1A (Arabidopsis thaliana)	194	0
831	AT1G09190.1	pentatricopeptide (PPR) repeat-containing protein, contains Pfam profile PF01535: PPR repeat	1000	0
832	AT1G09200.1	histone H3, identical to histone H3 from Zea mays SP:P05203, Medicago sativa GI:166384, Encephalartos altensteinii SP:P08903, Pisum sativum SP:P02300; contains Pfam profile PF00125 Core histone H2A/H2B/H3/H4	137	0
833	AT1G09210.1	calreticulin 2 (CRT2), identical to SP:Q38858 Calreticulin 2 precursor {Arabidopsis thaliana}	425	0
834	AT1G09220.1	pentatricopeptide (PPR) repeat-containing protein, contains Pfam profile PF01535: PPR repeat	339	0
835	AT1G09230.1	RNA recognition motif (RRM)-containing protein, contains INTERPRO:IPR000504 RNA-binding region RNP-1 (RNA recognition motif) domain	443	0
836	AT1G09240.1	nicotianamine synthase, putative, similar to nicotianamine synthase (Lycopersicon esculentum)(GI:4753801), nicotianamine synthase 2 (Hordeum vulgare)(GI:4894912)	321	0
837	AT1G09245.1	expressed protein	140	0
838	AT1G09250.1	expressed protein	208	0
839	AT1G09260.1	DNAJ heat shock N-terminal domain-containing protein, low similarity to similar to SP:Q9QYI4 DnaJ homolog subfamily B member 12 Mus musculus; contains Pfam profile PF00226 DnaJ domain	139	0
840	AT1G09270.2	importin alpha-1 subunit, putative (IMPA4), similar to importin alpha-1 subunit (Karyopherin alpha-1 subunit, KAP alpha) (Arabidopsis thaliana) SWISS-PROT:Q96321	539	0
841	AT1G09280.1	expressed protein, contains Pfam profile: PF03959 domain of unknown function (DUF341)	582	0
842	AT1G09290.1	expressed protein, This gene is continued on the 5' end of BAC T12M14	349	0
843	AT1G09300.1	metallopeptidase M24 family protein, similar to SP:P15034 Xaa-Pro aminopeptidase (EC 3.4.11.9) (X-Pro aminopeptidase) (Aminopeptidase P II) (Aminoacylproline aminopeptidase) {Escherichia coli}; contains Pfam profiles PF00557: metallopeptidase family M24, PF05195: Aminopeptidase P, N-terminal domain	494	0
844	AT1G09310.1	expressed protein, contains Pfam profile PF04398: Protein of unknown function, DUF538	180	0
845	AT1G09320.1	agenet domain-containing protein, contains Pfam PF05641: Agenet domain	518	0
846	AT1G09330.1	expressed protein, contains 3 transmembrane domains; contains Pfam profile PF05832: Eukaryotic protein of unknown function	187	0
847	AT1G09340.1	expressed protein	379	0
848	AT1G09350.1	galactinol synthase, putative, contains Pfam profile: PF01501 glycosyl transferase family 8	335	0
849	AT1G09360.1	invertase/pectin methylesterase inhibitor family protein, contains Pfam profile PF04043: Plant invertase/pectin methylesterase inhibitor	189	0
850	AT1G09370.1	similar to invertase/pectin methylesterase inhibitor family protein [Arabidopsis thaliana] (TAIR:At1g09360.1); contains InterPro domain Plant invertase/pectin methylesterase inhibitor (InterPro:IPR007186); contains InterPro domain Pectinesterase inhibitor (InterPro:IPR006501)	175	0
851	AT1G09380.1	integral membrane family protein / nodulin MtN21-related, similar to MtN21 GI:2598575 (root nodule development) from (Medicago truncatula)	375	0
852	AT1G09390.1	GDSL-motif lipase/hydrolase family protein, Similar to early nodulin ENOD8 (Medicago sativa) GI:304037, lanatoside 15'-O-acetylesterase (Digitalis lanata) GI:3688284, elicitor-induced glycoprotein iEP4 (Daucus carota) GI:1911765; contains InterPro Entry IPR001087 Lipolytic enzyme, G-D-S-L family	371	0
853	AT1G09400.1	12-oxophytodienoate reductase, putative, similar to OPR1 (GI:3882355) and OPR2 (GI:3882356)	325	0
854	AT1G09410.1	pentatricopeptide (PPR) repeat-containing protein, contains INTERPRO:IPR002885 PPR repeats	706	0
855	AT1G09415.1	NPR1/NIM1-interacting protein 3 (NIMIN-3), identical to NIMIN-3 protein (Arabidopsis thaliana) GI:12057158, cDNA NIMIN-3 protein (nimin-3 gene)GI:12057157	113	0
856	AT1G09420.1	Encodes a protein similar to glucose-6-phosphate dehydrogenase but, based on amino acid differences in the active site and lack of activity, does not encode a functional G6PDH. The amino acid sequence for the consensus sequence of the G6PDH active site (DHYLGKE) differs in three places in this protein. gc exon splice site at 20574 is based on protein alignment, and is not confirmed experimentally.	626	0
857	AT1G09430.1	ATP-citrate synthase (ATP-citrate (pro-S-)-lyase/citrate cleavage enzyme), putative, similar to ATP-citrate-lyase (GI:16648642) (Arabidopsis thaliana); similar to ATP-citrate (pro-S-)-lyase (EC 4.1.3.8) (Citrate cleavage enzyme)(SP:Q91V92) {Mus musculus}; Location of EST gb:Z34587	425	0
858	AT1G09440.1	protein kinase family protein, contains protein kinase domain, Pfam:PF00069	467	0
859	AT1G09450.1	haspin-related, similar to haspin (GI:9229937) {Mus musculus} and haploid germ cell-specific nuclear protein kinase (GI:13561418) {Mus musculus}	600	0
860	AT1G09460.1	glucan endo-1,3-beta-glucosidase-related, similar to glucan endo-1,3-beta-glucosidase precursor SP:P52409 from (Triticum aestivum)	331	0
861	AT1G09470.1	expressed protein, ; expression supported by MPSS	337	0
862	AT1G09480.1	similar to Eucalyptus gunnii alcohol dehydrogenase of unknown physiological function (GI:1143445), Vigna unguiculata (gi:1854445), NOT a cinnamyl-alcohol dehydrogenase	370	0
863	AT1G09483.1	expressed protein	113	0
864	AT1G09490.1	similar to Eucalyptus gunnii alcohol dehydrogenase of unknown physiological function (GI:1143445), Vigna unguiculata (gi:1854445), NOT a cinnamyl-alcohol dehydrogenase; Location of EST gb:H37170, gb:H77227 and gb:AA605565	323	0
865	AT1G09500.1	similar to Eucalyptus gunnii alcohol dehydrogenase of unknown physiological function (GI:1143445), Vigna unguiculata (gi:1854445), NOT a cinnamyl-alcohol dehydrogenase	326	0
866	AT1G09510.1	similar to Eucalyptus gunnii alcohol dehydrogenase of unknown physiological function (GI:1143445), Vigna unguiculata (gi:1854445), NOT a cinnamyl-alcohol dehydrogenase	323	0
867	AT1G09520.1	expressed protein	261	0
868	AT1G09530.2	phytochrome interacting factor 3 (PIF3), identical to phytochrome interacting factor 3 (PIF3) GI:3929585 from (Arabidopsis thaliana)	525	1
869	AT1G09540.1	myb family transcription factor (MYB61), contains PFAM profile: myb DNA-binding domain PF00249	367	0
870	AT1G09550.1	pectinacetylesterase, putative, similar to pectinacetylesterase precursor GI:1431629 from (Vigna radiata)	389	0
871	AT1G09560.1	germin-like protein (GLP4) (GLP5), identical to Arabidopsis germin-like protein subfamily 2 member 1 (SP:P94014); Location of EST 180L10T7, gi:906417	220	0
872	AT1G09570.1	phytochrome A (PHYA), identical to SP:P14712 Phytochrome A {Arabidopsis thaliana}	1123	0
873	AT1G09575.1	expressed protein, contains Pfam domain, PF04678: Protein of unknown function, DUF607	293	0
874	AT1G09580.1	emp24/gp25L/p24 family protein, similar to SP:P49755 Transmembrane protein Tmp21 precursor (21 kDa Transmembrane trafficking protein) {Homo sapiens}; contains Pfam profile PF01105: emp24/gp25L/p24 family	218	0
875	AT1G09590.1	60S ribosomal protein L21 (RPL21A), Similar to L21 family of ribosomal protein; amino acid sequence is identical to F21M12.8	165	0
876	AT1G09600.1	protein kinase family protein, contains Pfam domain, PF00069: Protein kinase domain	715	0
877	AT1G09610.1	expressed protein, contains Pfam profile PF04669: Protein of unknown function (DUF579)	283	0
878	AT1G09620.1	similar to leucyl-tRNA synthetase, putative / leucine--tRNA ligase, putative [Arabidopsis thaliana] (TAIR:At4g04350.1); similar to leucyl tRNA synthetase [Homo sapiens] (GB:BAA95667.1); similar to SYLC_HUMAN Leucyl-tRNA synthetase, cytoplasmic (Leucine--tRNA ligase) (LeuRS) (GB:Q9P2J5); similar to KIAA1352 protein [Homo sapiens] (GB:BAA92590.1); similar to MGC82093 protein [Xenopus laevis] (GB:AA…	1092	0
879	AT1G09630.1	Ras-related GTP-binding protein, putative, similar to GTP-binding protein GI:1370146 from (Lotus japonicus)	218	0
880	AT1G09640.1	elongation factor 1B-gamma, putative / eEF-1B gamma, putative, Similar to elongation factor 1-gamma (gb:EF1G_XENLA). ESTs gb:T20564,gb:T45940,gb:T04527 come from this gene	415	0
881	AT1G09645.1	expressed protein	107	0
882	AT1G09650.1	F-box family protein, contains Pfam PF00646: F-box domain; contains TIGRFAM TIGR01640 : F-box protein interaction domain	383	0
883	AT1G09660.1	KH domain-containing quaking protein, putative, similar to GB:AAC67357	299	0
884	AT1G09665.1	Toll-Interleukin-Resistance (TIR) domain-containing protein, domain signature TIR exists, suggestive of a disease resistance protein.	166	0
885	AT1G09680.1	pentatricopeptide (PPR) repeat-containing protein, contains Pfam profile PF01535: PPR repeat	608	0
886	AT1G09690.1	60S ribosomal protein L21 (RPL21C), Similar to ribosomal protein L21 (gb:L38826). ESTs gb:AA395597,gb:ATTS5197 come from this gene	165	0
887	AT1G09700.1	double-stranded RNA-binding domain (DsRBD)-containing protein, contains Pfam profile PF00035: Double-stranded RNA binding motif; supporting cDNA gi:12247456:gb:AF276440.1:AF276440	420	0
888	AT1G09710.1	similar to myb family transcription factor [Arabidopsis thaliana] (TAIR:At1g58220.1); similar to putative Myb-family transcription factor [Oryza sativa (japonica cultivar-group)] (GB:CAD23060.1); contains InterPro domain Myb DNA-binding domain (InterPro:IPR001005)	611	0
889	AT1G09720.1	kinase interacting family protein, similar to kinase interacting protein 1 (GI:13936326) (Petunia integrifolia)	929	0
890	AT1G09730.1	Ulp1 protease family protein, low similarity to SP:Q9GZR1 SUMO-1-specific protease 1 (EC 3.4.22.-) (Sentrin-specific protease SENP6) (Protease FKSG6) {Homo sapiens}; contains Pfam profile PF02902: Ulp1 protease family, C-terminal catalytic domain	985	0
891	AT1G09740.1	ethylene-responsive protein, putative, similar to ER6 protein (Lycopersicon esculentum) GI:5669654; contains Pfam profile PF00582: universal stress protein family	172	0
892	AT1G09750.1	chloroplast nucleoid DNA-binding protein-related, contains Pfam profile PF00026: Eukaryotic aspartyl protease;b similar to CND41, chloroplast nucleoid DNA binding protein (GI:2541876) (Nicotiana tabacum)	450	0
893	AT1G09760.1	U2 small nuclear ribonucleoprotein A, putative, identical to U2 small nuclear ribonucleoprotein A' (U2 snRNP-A') (Arabidopsis thaliana) SWISS-PROT:P43333; supported by cDNA:gi_16649064_gb_AY059902.1_	250	0
894	AT1G09770.1	myb family transcription factor, contains Pfam profile: PF00249 myb-like DNA-binding domain	845	0
895	AT1G09780.1	2,3-biphosphoglycerate-independent phosphoglycerate mutase, putative / phosphoglyceromutase, putative, strong similarity to SP:Q42908 2,3-bisphosphoglycerate-independent phosphoglycerate mutase (EC 5.4.2.1) (Phosphoglyceromutase) {Mesembryanthemum crystallinum}; contains Pfam profile PF01676: Metalloenzyme superfamily	558	0
896	AT1G09790.1	phytochelatin synthetase-related, contains Pfam profile PF04833: Phytochelatin synthetase-like conserved region	455	0
897	AT1G09795.1	ATP phosphoribosyl transferase 2 (ATP-PRT2), identical to ATP phosphoribosyl transferase (AtATP-PRT2) (Arabidopsis thaliana) GI:6683619; supporting cDNA gi:6683618:dbj:AB025250.1:	414	0
898	AT1G09800.1	tRNA pseudouridine synthase family protein, contains Pfam profile PF01416: tRNA pseudouridine synthase	373	0
899	AT1G09810.1	expressed protein, contains Pfam profile PF04146: YT521-B-like family	429	0
900	AT1G09812.1	expressed protein, ; expression supported by MPSS	129	0
901	AT1G09815.1	DNA polymerase delta subunit 4 family, contains similarity to Swiss-Prot:Q9HCU8 DNA polymerase delta subunit 4 (DNA polymerase delta subunit p12) (Homo sapiens)	125	0
902	AT1G09820.1	pentatricopeptide (PPR) repeat-containing protein, contains Pfam profile PF01535: PPR repeat	607	0
903	AT1G09830.1	phosphoribosylamine--glycine ligase (PUR2), Identical to phosphoribosylamine--glycine ligase, chloroplast (precursor) SP:P52420 from (Arabidopsis thaliana)	533	0
904	AT1G09840.4	similar to shaggy-related protein kinase kappa, putative / ASK-kappa, putative [Arabidopsis thaliana] (TAIR:At1g57870.1); similar to shaggy-related protein kinase 3 [Physcomitrella patens] (GB:AAQ23113.1); similar to shaggy-related protein kinase 2 [Physcomitrella patens] (GB:AAQ23112.1); similar to putative protein kinase [Oryza sativa (japonica cultivar-group)] (GB:AAT77026.1); similar to putat…	422	0
905	AT1G09850.1	cysteine protease, papain-like (XBCP3), identical to papain-like cysteine peptidase XBCP3 GI:14600257 from (Arabidopsis thaliana); contains Pfam profiles PF00112: Papain family cysteine protease and PF00396: Granulin	438	1
906	AT1G09860.1	purine permease-related, low similarity to purine permease (Arabidopsis thaliana) GI:7620007; contains Pfam profile PF03151: Domain of unknown function, DUF250	384	0
907	AT1G09870.1	histidine acid phosphatase family protein, contains Pfam profile PF00328: Histidine acid phosphatase; similar to multiple inositol polyphosphate phosphatase (GI:4105496)(Mus musculus); EST gb:R64758 comes from this gene	488	1
908	AT1G09880.1	expressed protein	632	0
909	AT1G09890.1	similar to expressed protein [Arabidopsis thaliana] (TAIR:At1g09910.1); similar to PREDICTED OSJNBb0011H15.45 gene product [Oryza sativa (japonica cultivar-group)] (GB:XP_507326.1)	462	0
910	AT1G09900.1	pentatricopeptide (PPR) repeat-containing protein, contains Pfam profile PF01535: PPR repeat	599	0
911	AT1G09910.1	expressed protein	676	1
912	AT1G09920.1	TRAF-type zinc finger-related, contains Pfam PF02176: TRAF-type zinc finger; similar to TNF receptor associated factor 4 (GI:7274404) (Mus musculus) (GI:7274404); similar to Cysteine rich motif Associated to Ring and Traf domains protein (mCART1)(GI:1041446) (Mus musculus)	193	0
913	AT1G09930.1	oligopeptide transporter OPT family protein, similar to SP:P40900 Sexual differentiation process protein isp4 {Schizosaccharomyces pombe}; contains Pfam profile PF03169: OPT oligopeptide transporter protein	735	0
914	AT1G09932.1	phosphoglycerate/bisphosphoglycerate mutase-related, weak hit to Pfam profile PF00300: phosphoglycerate mutase family	261	0
915	AT1G09935.1	phosphoglycerate/bisphosphoglycerate mutase family protein, contains Pfam profile PF00300: phosphoglycerate mutase family	232	0
916	AT1G09940.1	glutamyl-tRNA reductase 2 / GluTR (HEMA2), identical to glutamyl-tRNA reductase 2, chloroplast (SP:P49294)	531	1
917	AT1G09950.1	transcription factor-related, low similarity to tumor-related protein (Nicotiana glauca x Nicotiana langsdorffii) GI:688423, SP:P23923 Transcription factor HBP-1b {Triticum aestivum}	231	0
918	AT1G09960.1	sucrose transporter / sucrose-proton symporter (SUT4), nearly identical to sucrose transporter SUT4 (Arabidopsis thaliana) GI:9957053	511	0
919	AT1G09970.2	leucine-rich repeat transmembrane protein kinase, putative, Similar to A. thaliana receptor-like protein kinase (gb:RLK5_ARATH). ESTs gb:ATTS0475,gb:ATTS4362 come from this gene isoform contains a TG acceptor site at intron.	978	0
920	AT1G09980.1	expressed protein, contains Pfam profile PF05057: Protein of unknown function (DUF676); non-consensus GC donor splice site at exon boundary 144764	803	0
921	AT1G09995.1	expressed protein	89	0
922	AT1G10000.1	expressed protein	304	0
923	AT1G10010.1	amino acid permease, putative, similar to amino acid permease I GI:22641 from (Arabidopsis thaliana); GC splice site at position 1256 is predicted from alignment and not confirmed experimentally	476	0
924	AT1G10020.1	expressed protein	462	0
925	AT1G10030.1	integral membrane family protein, contains Pfam PF03694: Erg28 like protein	130	0
926	AT1G10040.1	expressed protein, non-consensus GC donor splice site at exon boundary 21576	413	0
927	AT1G10050.1	glycosyl hydrolase family 10 protein / carbohydrate-binding domain-containing protein, similar to GB:AAD27896 to endoxylanases gi:1255238 (Thermoanaerobacterium thermosulfurigenes), gi:1813595 (Hordeum vulgare) and others ; contains Pfam profiles PF00331: Glycosyl hydrolase family 10, PF02018: Carbohydrate binding domain	1064	2
928	AT1G10060.2	branched-chain amino acid aminotransferase 1 / branched-chain amino acid transaminase 1 (BCAT1), nearly identical to SP:Q93Y32 Branched-chain amino acid aminotransferase 1, mitochondrial precursor (EC 2.6.1.42) (Atbcat-1) {Arabidopsis thaliana}; contains Pfam profile: PF01063 aminotransferase class IV	385	1
929	AT1G10070.2	similar to branched-chain amino acid aminotransferase 5 / branched-chain amino acid transaminase 5 (BCAT5) [Arabidopsis thaliana] (TAIR:At5g65780.1); similar to branched-chain amino acid aminotransferase 3 / branched-chain amino acid transaminase 3 (BCAT3) [Arabidopsis thaliana] (TAIR:At3g49680.1); similar to Putative branched-chain amino acid aminotransferase [Oryza sativa (japonica cultivar-gro…	389	0
930	AT1G10090.1	expressed protein	763	0
931	AT1G10095.1	similar to farnesyltransferase alpha subunit, putative / FTA, putative / protein farnesyltransferase, putative [Arabidopsis thaliana] (TAIR:At3g59380.1); similar to P0445E10.13 [Oryza sativa (japonica cultivar-group)] (GB:NP_916962.1); contains InterPro domain Protein prenyltransferase, alpha subunit (InterPro:IPR002088)	421	0
932	AT1G10100.1	hypothetical protein	163	0
933	AT1G10110.1	F-box family protein, contains Pfam PF00646: F-box domain; similar to F-box protein family, AtFBX7 (GI:20197899) (Arabidopsis thaliana)	333	0
934	AT1G10120.1	similar to basic helix-loop-helix (bHLH) family protein [Arabidopsis thaliana] (TAIR:At1g68920.1); similar to TA1 protein-like [Oryza sativa (japonica cultivar-group)] (GB:BAD34345.1); contains InterPro domain Basic helix-loop-helix dimerization domain bHLH (InterPro:IPR001092)	367	0
935	AT1G10130.1	calcium-transporting ATPase 3, endoplasmic reticulum-type (ACA6) (ECA3), nearly identical to SP:Q9SY55 Calcium-transporting ATPase 3, endoplasmic reticulum-type (EC 3.6.3.8) {Arabidopsis thaliana); contains InterPro Accession IPR006069: Cation transporting ATPase	999	0
936	AT1G10140.1	expressed protein, similar to EST gb:AA598098	168	0
937	AT1G10150.1	expressed protein, similar to ESTs gb:T20511, gb:T45308, gb:H36493, and gb:AA651176	415	0
938	AT1G10155.1	hypothetical protein	185	0
939	AT1G10170.1	NF-X1 type zinc finger family protein, contains Pfam PF01422: NF-X1 type zinc finger; similar to transcriptional repressor NF-X1 (SP:Q12986) (Homo sapiens); similar to EST gb:T21002	1189	0
940	AT1G10180.1	expressed protein	770	0
941	AT1G10190.1	expressed protein, similar to hypothetical protein GB:CAB10284 contains Pfam profile PF03080: Arabidopsis proteins of unknown function	397	0
942	AT1G10200.1	transcription factor LIM, putative, strong similarity to transcription factor Ntlim1 (Nicotiana tabacum) GI:5689136, LIM domain protein WLIM-1 (Helianthus annuus) GI:5070280; contains Pfam profile PF00412: LIM domain	191	0
943	AT1G10210.2	similar to mitogen-activated protein kinase, putative / MAPK, putative (MPK2) [Arabidopsis thaliana] (TAIR:At1g59580.2); similar to mitogen-activated protein kinase, putative / MAPK, putative (MPK2) [Arabidopsis thaliana] (TAIR:At1g59580.1); similar to mitogen-activated protein kinase, putative / MAPK, putative (MPK7) [Arabidopsis thaliana] (TAIR:At2g18170.1); similar to MAP kinase MAPK2 [Oryza s…	371	0
944	AT1G10220.1	expressed protein	268	0
945	AT1G10230.1	E3 ubiquitin ligase SCF complex subunit SKP1/ASK1 (At18), putative, E3 ubiquitin ligase; similar to Skp1 homolog Skp1a GI:3068807 (Arabidopsis thaliana)	184	0
946	AT1G10240.1	far-red impaired responsive protein, putative, similar to far-red impaired response protein FAR1 (Arabidopsis thaliana) gi:5764395:gb:AAD51282; contains Pfam:PF03101 domain: FAR1 family	681	0
947	AT1G10250.1	expressed protein, weak similarity to transcription co-repressor Sin3 (Xenopus laevis) GI:4960210	78	0
948	AT1G10270.1	pentatricopeptide (PPR) repeat-containing protein, contains Pfam profile: PF01535 PPR repeat; similar to ESTs gb:R30192 and gb:AA651017	914	0
949	AT1G10280.1	expressed protein, contains Pfam profile PF03267: Arabidopsis protein of unknown function, DUF266	413	1
950	AT1G10290.1	dynamin-like protein 6 (ADL6), identical to dynamin-like protein 6 (ADL6) (Arabidopsis thaliana) GI:6651399; contains Pfam profiles PF01031: Dynamin central region, PF00350: Dynamin family, PF02212: Dynamin GTPase effector domain, PF00169: PH domain	915	0
951	AT1G10300.1	GTP-binding protein-related, contains similarity to nucleolar GTP-binding protein 1 SP: Q9BZE4 from (Homo sapiens);	688	0
952	AT1G10310.1	short-chain dehydrogenase/reductase (SDR) family protein, contains INTERPRO family IPR002198 short-chain dehydrogenase/reductase (SDR) superfamily	243	0
953	AT1G10320.1	U2 snRNP auxiliary factor-related, similar to U2 small nuclear ribonucleoprotein auxiliary factor 35 kD subunit related protein 1 (sp:Q15695)	758	1
954	AT1G10330.1	pentatricopeptide (PPR) repeat-containing protein, contains Pfam profile PF01535: PPR repeat	468	0
955	AT1G10340.1	ankyrin repeat family protein, contains ankyrin repeat domains, Pfam:PF00023	579	1
956	AT1G10350.1	DNAJ heat shock protein, putative, similar to SP:Q9QYJ3 DnaJ homolog subfamily B member 1 (Heat shock 40 kDa protein 1) {Mus musculus}; contains Pfam profile PF00226: DnaJ domain	350	0
957	AT1G10360.1	glutathione S-transferase, putative, similar to glutathione S-transferase (sp:Q03666:GTX4_TOBAC); similar to EST gb:H36275 gb:AB039930.	228	0
958	AT1G10370.1	glutathione S-transferase, putative (ERD9), similar to glutathione S-transferase TSI-1 (Aegilops tauschii) gi:2190992 gb:AAD10129; similar to ESTs gb:R29860, emb:Z29757, and emb:Z29758; identical to cDNA ERD9 mRNA for glutathione S-transferase, GI:15375407, glutathione S-transferase (Arabidopsis thaliana) GI:15375408	171	0
959	AT1G10380.1	expressed protein	306	0
960	AT1G10385.1	expressed protein	755	0
961	AT1G10390.2	similar to nucleoporin family protein [Arabidopsis thaliana] (TAIR:At1g59660.1); similar to PREDICTED: nucleoporin 98 [Rattus norvegicus] (GB:XP_574504.1); contains InterPro domain Nucleoporin FG repeat (InterPro:IPR004325); contains InterPro domain Nucleoporin autopeptidase (InterPro:IPR007230)	1042	0
962	AT1G10400.1	UDP-glucoronosyl/UDP-glucosyl transferase family protein, contains Pfam profile: PF00201 UDP-glucoronosyl and UDP-glucosyl transferase	366	0
963	AT1G10410.1	expressed protein, similar to ESTs gb:N96021 and gb:N96863	486	0
964	AT1G10417.1	Encodes protein with unknown function whose expression is repressed by inoculation with Agrobacterium tumerifaciens.	257	0
965	AT1G10420.1	expressed protein	134	0
966	AT1G10430.1	serine/threonine protein phosphatase PP2A-1 catalytic subunit (PP2A1), identical to SP:Q07098 Serine/threonine protein phosphatase PP2A-1 catalytic subunit (EC 3.1.3.16) {Arabidopsis thaliana}; contains Pfam profile PF00149: Ser/Thr protein phosphatase	307	0
967	AT1G10450.1	paired amphipathic helix repeat-containing protein, similar to Sin3 protein (Yarrowia lipolytica) GI:18076824; contains Pfam profile PF02671: Paired amphipathic helix repeat	1174	0
968	AT1G10455.1	expressed protein	153	0
969	AT1G10460.1	germin-like protein (GLP7), identical to germin-like protein subfamily 1 member 1 (SP:P92998); similar to ESTs gb:T88481 and gb:AI099566	218	0
970	AT1G10470.1	two-component responsive regulator / response regulator 4 (ARR4), identical to responce regulator1 GI:3273195 from (Arabidopsis thaliana); identical to cDNA ARR4 mRNA for response regulator 4 GI:3953596	260	0
971	AT1G10480.1	zinc finger (C2H2 type) family protein, contains Pfam profile: PF00096 zinc finger, C2H2 type	212	0
972	AT1G10490.1	expressed protein, contains Pfam profile PF05127: Putative ATPase (DUF699)	1029	0
973	AT1G10500.1	Involved in chloroplast Fe-S cluster assembly. Located in the chloroplast stroma. Expressed preferentially in green tissues.	181	0
974	AT1G10510.1	leucine-rich repeat family protein, similar to ribonuclease inhibitor (GI:164639) (Sus scrofa (pig)); contains Pfam PF00560: Leucine Rich Repeat domains	606	0
975	AT1G10520.1	DNA polymerase lambda (POLL), identical to DNA polymerase lambda GI:12053869 from (Arabidopsis thaliana)	530	0
976	AT1G10522.1	expressed protein	180	0
977	AT1G10530.1	expressed protein	167	0
978	AT1G10540.1	xanthine/uracil permease family protein, contains Pfam profile: PF00860 permease family	540	0
979	AT1G10550.1	xyloglucan:xyloglucosyl transferase, putative / xyloglucan endotransglycosylase, putative / endo-xyloglucan transferase, putative, similar to endoxyloglucan transferase related protein EXGT-A3 GI:2154609 from (Arabidopsis thaliana)	311	0
980	AT1G10560.1	armadillo/beta-catenin repeat family protein / U-box domain-containing protein, contains Pfam domain, PF00514: Armadillo/beta-catenin-like repeats and Pfam, PF04564: U-box domain	698	0
981	AT1G10570.1	Ulp1 protease family protein, contains Pfam profile PF02902: Ulp1 protease family, C-terminal catalytic domain; similar to EST gb:N96456	572	0
982	AT1G10580.1	transducin family protein / WD-40 repeat family protein, similar to splicing factor hPRP17 (gi:3283220); contains 7 WD-40 repeats (PF00400);similar to ESTs emb:F15435 and dbj:AUO62661	574	0
983	AT1G10585.1	similar to basic helix-loop-helix (bHLH) family protein [Arabidopsis thaliana] (TAIR:At4g20970.1); similar to unknown protein [Oryza sativa (japonica cultivar-group)] (GB:NP_908393.1); contains InterPro domain Basic helix-loop-helix dimerization domain bHLH (InterPro:IPR001092)	182	0
984	AT1G10590.3	DNA-binding protein-related, contains weak similarity to G-quartet DNA binding protein 3 (Tetrahymena thermophila) gi:4583503:gb:AAD25098	154	0
985	AT1G10600.1	similar to mov34 family protein [Arabidopsis thaliana] (TAIR:At1g48790.1); similar to STAM binding protein-like protein [Oryza sativa (japonica cultivar-group)] (GB:BAD73720.1); contains InterPro domain Mov34 family, subtype 1 (InterPro:IPR003639); contains InterPro domain Mov34 family (InterPro:IPR000555)	224	0
986	AT1G10610.1	basic helix-loop-helix (bHLH) family protein, contains Pfam profile: PF00010 helix-loop-helix DNA-binding domain	422	0
987	AT1G10620.1	protein kinase family protein, contains serine/threonine protein kinases active-site signature, PROSITE:PS00108	719	0
988	AT1G10630.1	Gene encoding ADP-ribosylation factor and similar to other ARFs and ARF-like proteins. Members of this family are known to be essential for vesicle coating and uncoating and functions in GTP-binding. The gene is shown to play a role in cell division, cell expansion and cellulose production using antisense construct.	182	0
989	AT1G10640.1	polygalacturonase, putative / pectinase, putative, similar to polygalacturonase PG1 GI:5669846, PG2 GI:5669848 from (Glycine max); contains PF00295: Glycosyl hydrolases family 28 (polygalacturonases)	381	0
990	AT1G10650.1	expressed protein	340	0
991	AT1G10660.1	expressed protein	321	0
992	AT1G10670.2	expressed protein	424	0
993	AT1G10680.1	P-glycoprotein, putative, similar to P-glycoprotein GI:4204793 from (Solanum tuberosum)	1228	0
994	AT1G10690.1	expressed protein	111	0
995	AT1G10700.1	ribose-phosphate pyrophosphokinase 3 / phosphoribosyl diphosphate synthetase 3 (PRS3), nearly identical to phosphoribosyl diphosphate synthase GI:4902470 from (Arabidopsis thaliana)	412	0
996	AT1G10710.1	expressed protein	295	0
997	AT1G10720.1	BSD domain-containing protein, contains Pfam profile PF03909: BSD domain	430	0
998	AT1G10730.1	clathrin adaptor complexes medium subunit family protein, contains Pfam profile: PF00928 adaptor complexes medium subunit family	429	0
999	AT1G10740.1	expressed protein	474	0
1000	AT1G10750.1	expressed protein, similar to gi 3128199 F4I1.5 putative proteinase from Arabidopsis thaliana BAC gb AC004521	468	0
1001	AT1G10760.1	starch excess protein (SEX1), identical to SEX1 (Arabidopsis thaliana) GI:12044358; supporting cDNA gi:12044357:gb:AF312027.1:AF312027	1400	0
1002	AT1G10770.1	invertase/pectin methylesterase inhibitor family protein, contains Pfam profile PF04043: Plant invertase/pectin methylesterase inhibitor	168	0
1003	AT1G10780.1	F-box family protein, ; similar to SKP1 interacting partner 2 (SKIP2) TIGR_Ath1:At5g67250	419	0
1004	AT1G10790.1	expressed protein, contains similarity to envelope glycoproteins	337	0
1005	AT1G10800.1	expressed protein	119	0
1006	AT1G10810.1	aldo/keto reductase family protein, contains Pfam profile PF00248: oxidoreductase, aldo/keto reductase family	345	0
1007	AT1G10820.2	expressed protein, similar to hypothetical protein GB:AAB71979	259	0
1008	AT1G10830.1	sodium symporter-related, contains five transmembrane domains; Interpro IPR001991 Sodium:dicarboxylate symporter; EST gb:F13926 comes from this gene	368	0
1009	AT1G10840.1	eukaryotic translation initiation factor 3 subunit 3 / eIF-3 gamma / eIF3h (TIF3H1), identical to SP:Q9C5Z2 Eukaryotic translation initiation factor 3 subunit 3 (eIF-3 gamma) (eIF3 p38 subunit) (eIF3h) {Arabidopsis thaliana}; contains Pfam profile PF01398: Mov34/MPN/PAD-1 family	338	0
1010	AT1G10870.1	ARF GTPase-activating domain-containing protein	776	0
1011	AT1G10880.1	expressed protein, contains Pfam profile PF03267: Arabidopsis protein of unknown function, DUF266	652	0
1012	AT1G10890.1	F-box family protein, contains Pfam PF00646: F-box domain; contains TIGRFAM TIGR01640 : F-box protein interaction domain	593	0
1013	AT1G10900.1	phosphatidylinositol-4-phosphate 5-kinase family protein, similar to phosphatidylinositol-4-phosphate 5-kinase AtPIP5K1 (Arabidopsis thaliana) GI:3702691; contains Pfam profiles PF01504: Phosphatidylinositol-4-phosphate 5-Kinase, PF02493: MORN repeat	755	0
1014	AT1G10910.1	pentatricopeptide (PPR) repeat-containing protein, contains Pfam profile PF01535: PPR repeat	653	0
1015	AT1G10920.1	disease resistance protein (CC-NBS-LRR class), putative, domain signature CC-NBS-LRR exists, suggestive of a disease resistance protein.	728	0
1016	AT1G10930.1	DNA helicase involved in the maintenance of genome stability by modulation of the DNA damage response and suppression of homologous recombination.	1189	0
1017	AT1G10940.2	similar to serine/threonine protein kinase, putative [Arabidopsis thaliana] (TAIR:At1g60940.1); similar to serine/threonine protein kinase, putative [Arabidopsis thaliana] (TAIR:At1g60940.2); similar to probable serine/threonine-specific protein kinase (EC 2.7.1.-) BSK2 - rape (GB:S60611); contains InterPro domain Tyrosine protein kinase (InterPro:IPR001245); contains InterPro domain Serine/threo…	364	0
1018	AT1G10950.1	endomembrane protein 70, putative	590	0
1019	AT1G10960.1	ferredoxin, chloroplast, putative, strong similarity to FERREDOXIN PRECURSOR GB:P16972 (SP:P16972) from (Arabidopsis thaliana)	149	0
1020	AT1G10970.1	metal transporter, putative (ZIP4), similar to Zn and Cd transporter ZNT1 (Thlaspi caerulescens) gi:7381054:gb:AAF61374; member of the Zinc (Zn2+)-Iron (Fe2+) permease (ZIP) family, PMID:11500563	409	0
1021	AT1G10980.1	expressed protein, ; expression supported by MPSS	517	0
1022	AT1G10990.2	expressed protein, and genscan	193	0
1023	AT1G11000.1	seven transmembrane MLO family protein / MLO-like protein 4 (MLO4), identical to membrane protein Mlo4 (Arabidopsis thaliana) gi:14091578:gb:AAK53797; similar to MLO protein SWISS-PROT:P93766, NCBI_gi:1877221 (Hordeum vulgare)(Barley)	574	0
1024	AT1G11020.1	zinc finger (C3HC4-type RING finger) family protein, contains Pfam profile: PF00097 zinc finger, C3HC4 type (RING finger)	322	0
1025	AT1G11040.1	DNAJ chaperone C-terminal domain-containing protein, contains Pfam profile PF01556: DnaJ C terminal region	439	0
1026	AT1G11050.1	protein kinase family protein, contains protein kinase domain, Pfam:PF00069	626	0
1027	AT1G11060.1	expressed protein	931	0
1028	AT1G11070.1	hydroxyproline-rich glycoprotein family protein, contains proline-rich extensin domains, INTERPRO:IPR002965	555	4
1029	AT1G11080.1	serine carboxypeptidase S10 family protein, similar to Serine carboxypeptidase II chains A and B (SP:P08819) (EC 3.4.16.6) (Triticum aestivum (Wheat))	493	0
1030	AT1G11090.1	hydrolase, alpha/beta fold family protein, similar to monoglyceride lipase from (Homo sapiens) GI:14594904, (Mus musculus) GI:2632162; contains Pfam profile PF00561: hydrolase, alpha/beta fold family	325	0
1031	AT1G11100.1	SNF2 domain-containing protein / helicase domain-containing protein / zinc finger protein-related, similar to RUSH-1alpha (Oryctolagus cuniculus) GI:1655930; contains Pfam profiles PF00271: Helicase conserved C-terminal domain, PF00176: SNF2 family N-terminal domain	1227	0
1032	AT1G11110.1	similar to expressed protein [Arabidopsis thaliana] (TAIR:At4g09300.1); similar to pg4 [Hordeum vulgare] (GB:AAV65331.1); contains InterPro domain Lissencephaly type-1-like homology motif (InterPro:IPR006594); contains InterPro domain CTLH, C-terminal to LisH motif (InterPro:IPR006595)	278	0
1033	AT1G11120.1	expressed protein	368	0
1034	AT1G11130.1	leucine-rich repeat family protein / protein kinase family protein, contains leucine rich-repeat (LRR) domains Pfam:PF00560, INTERPRO:IPR001611; contains similarity to leucine-rich repeat transmembrane protein kinase 2 (Zea mays) gi:3360291:gb:AAC27895	769	1
1035	AT1G11145.1	hypothetical protein	163	0
1036	AT1G11160.1	WD-40 repeat family protein / katanin p80 subunit, putative, similar to contains 6 WD-40 repeats (PF00400); katanin p80 subunit (GI:3005601) (Strongylocentrotus purpuratus)	975	0
1037	AT1G11170.1	expressed protein, contains Pfam profile PF05212: Protein of unknown function (DUF707)	439	0
1038	AT1G11180.1	secretory carrier membrane protein (SCAMP) family protein, contains Pfam domain, PF04144: SCAMP family	292	0
1039	AT1G11190.1	bifunctional nuclease (BFN1), identical to bifunctional nuclease bfn1 (Arabidopsis thaliana) gi:4099831:gb:AAD00693	306	0
1040	AT1G11200.1	expressed protein, contains Pfam profile PF03619: Domain of unknown function	296	0
1041	AT1G11210.1	expressed protein, contains similarity to cotton fiber expressed protein 1 (Gossypium hirsutum) gi:3264828:gb:AAC33276	309	0
1042	AT1G11220.1	expressed protein, contains similarity to cotton fiber expressed protein 1 (Gossypium hirsutum) gi:3264828:gb:AAC33276	311	0
1043	AT1G11230.1	expressed protein, contains similarity to cotton fiber expressed protein 1 (Gossypium hirsutum) gi:3264828:gb:AAC33276	302	0
1044	AT1G11240.1	expressed protein	201	0
1045	AT1G11250.1	syntaxin, putative (SYP125), similar to syntaxin-related protein At-SYR1 GB:AAD11809 GI:4206789 from (Arabidopsis thaliana)	299	0
1046	AT1G11260.1	glucose transporter (STP1), nearly identical to glucose transporter GB:P23586 SP:P23586 from (Arabidopsis thaliana)	523	0
1047	AT1G11270.2	F-box family protein, contains F-box domain Pfam:PF00646	313	0
1048	AT1G11280.1	S-locus protein kinase, putative, similar to receptor protein kinase (Ipomoea trifida) gi:836954:gb:AAC23542; contains protein kinase domain, Pfam:PF00069; contains S-locus glycoprotein family domain, Pfam:PF00954	831	0
1049	AT1G11290.1	pentatricopeptide (PPR) repeat-containing protein, contains Pfam profile PF01535: PPR repeat	810	0
1050	AT1G11300.1	S-locus lectin protein kinase family protein, contains protein kinase domain, Pfam:PF00069; contains S-locus glycoprotein family domain, Pfam:PF00954	1636	0
1051	AT1G11310.1	seven transmembrane MLO family protein / MLO-like protein 2 (MLO2), idenctical to membrane protein Mlo2 (Arabidopsis thaliana) gi:14091574:gb:AAK53795; similar to Mlo (Hordeum vulgare subsp. vulgare) gi:1877221:emb:CAB06083 SWISS-PROT:P93766	574	0
1052	AT1G11320.1	expressed protein, identical to hypothetical protein GB:AAD49990 GI:5734725 from (Arabidopsis thaliana)	425	0
1053	AT1G11330.1	S-locus lectin protein kinase family protein, contains Pfam domains, PF00954: S-locus glycoprotein family, PF00069: Protein kinase domain, and PF01453: Lectin (probable mannose binding)	841	0
1054	AT1G11340.1	S-locus lectin protein kinase family protein, contains protein kinase domain, Pfam:PF00069; contains S-locus glycoprotein family domain, Pfam:PF00954	902	0
1055	AT1G11350.1	S-locus lectin protein kinase family protein, contains Serine/Threonine protein kinases active-site signature, PROSITE:PS00108	831	0
1056	AT1G11360.2	universal stress protein (USP) family protein, contains Pfam PF00582: universal stress protein family domain; similar to ethylene-responsive ER6 protein (GI:5669654) (Lycopersicon esculentum)	243	0
1057	AT1G11370.1	pectinesterase family protein, similar to pectin methylesterase GI:1279597 from (Nicotiana plumbaginifolia); contains Pfam profile: PF01095 pectinesterase	289	0
1058	AT1G11380.1	expressed protein, contains Pfam profile PF04749: Protein of unknown function, DUF614	255	0
1059	AT1G11390.1	ABC1 family protein, contains Pfam domain, PF03109: ABC1 family	625	0
1060	AT1G11400.3	similar to unnamed protein product [Tetraodon nigroviridis] (GB:CAG03976.1)	205	1
1061	AT1G11410.1	S-locus protein kinase, putative, similar to receptor-like protein kinase (Arabidopsis thaliana) gi:4008008:gb:AAC95352; contains S-locus glycoprotein family domain, Pfam:PF00954	841	0
1062	AT1G11420.1	agenet domain-containing protein, contains Pfam PF05641: Agenet domain	605	1
1063	AT1G11430.1	plastid developmental protein DAG, putative, similar to DAG protein, chloroplast precursor (Garden snapdragon) SWISS-PROT:Q38732	233	0
1064	AT1G11440.1	expressed protein	364	0
1065	AT1G11450.1	nodulin MtN21 family protein, similar to GI:2598575 MtN21 (GI:2598575) {Medicago truncatula}	261	0
1066	AT1G11460.1	nodulin MtN21 family protein, similar to MtN21 (Medicago truncatula) GI:2598575; contains Pfam profile PF00892: Integral membrane protein	338	0
1067	AT1G11470.1	expressed protein	151	0
1068	AT1G11475.1	DNA-directed RNA polymerase II, putative, nearly identical to DNA-directed RNA polymerase II 8.2 kDa polypeptide SP:Q39290 from (Brassica napus)	72	0
1069	AT1G11480.1	eukaryotic translation initiation factor-related, contains weak similarity to Swiss-Prot:P23588 eukaryotic translation initiation factor 4B (eIF-4B) (Homo sapiens)	579	0
1070	AT1G11490.1	zinc finger (C2H2 type) family protein, contains zinc finger, C2H2 type, domain, PROSITE:PS00028	366	0
1071	AT1G11500.1	expressed protein	179	0
1072	AT1G11510.1	DNA-binding storekeeper protein-related, similar to storekeeper protein GI:14268476 (Solanum tuberosum)	353	0
1073	AT1G11520.1	pliceosome associated protein-related, contains similarity to spliceosome associated protein SAP 145 GI:1173904 from (Homo sapiens)	197	0
1074	AT1G11530.1	Encodes a single cysteine active site thioredoxin-related protein, similar to thioredoxin H-type from Arabidopsis thaliana SP:P29448, Nicotiana tabacum SP:Q07090; contains Pfam profile: PF00085 Thioredoxin;	119	0
1075	AT1G11540.1	expressed protein, contains Pfam profile: PF01925 domain of unknown function DUF81	368	0
1076	AT1G11545.1	xyloglucan:xyloglucosyl transferase, putative / xyloglucan endotransglycosylase, putative / endo-xyloglucan transferase, putative, similar to endo-xyloglucan transferase GI:2244732 from (Gossypium hirsutum)	306	0
1077	AT1G11560.1	OST3/OST6 family protein, contains Pfam profile PF04756: OST3 / OST6 family	344	0
1078	AT1G11570.1	nuclear transport factor 2 (NTF2), putative, similar to Swiss-Prot:P33331 nuclear transport factor 2 (NTF-2) (Nuclear transport factor P10) (Saccharomyces cerevisiae)	128	0
1079	AT1G11580.1	pectin methylesterase, putative, similar to pectin methylesterase GI:1617583 from (Lycopersicon esculentum)	558	0
1080	AT1G11590.1	pectin methylesterase, putative, similar to fruit-specific pectin methylesterase GI:1617583 from (Lycopersicon esculentum)	525	0
1081	AT1G11600.1	cytochrome P450, putative, similar to cytochrome P450 77A2 (CYPLXXVIIA2) (P-450EG5) (Solanum melongena) and cytochrome P450 77A3 (SP:O48928) (Glycine max); is a member of the PF:00067 Cytochrome P450 family. ESTs gb:Z30775 and gb:Z30776 come from this gene	511	2
1082	AT1G11610.1	cytochrome P450, putative, very strong similarity to cytochrome P450 (SP:Q9SAB6) (Arabidopsis thaliana); is a member of the PF:00067 Cytochrome P450 family	498	0
1083	AT1G11620.1	F-box family protein, contains F-box domain Pfam:PF00646	364	0
1084	AT1G11630.1	pentatricopeptide (PPR) repeat-containing protein, contains Pfam profile PF01535: PPR repeat	406	0
1085	AT1G11650.2	RNA-binding protein 45 (RBP45), putative, similar to gb:U90212 DNA binding protein ACBF from Nicotiana tabacum and contains 3 PF:00076 RNA recognition motif domains. ESTs gb:T44278, gb:R65195, gb:N65904, gb:H37499, gb:R90487, gb:N95952, gb:T44278, gb:Z20166, gb:N96891, gb:W43137, gb:F15504, gb:F1	406	1
1086	AT1G11655.1	expressed protein	114	0
1087	AT1G11660.1	heat shock protein, putative, strong similarity to gb:Z70314 heat-shock protein from Arabidopsis thaliana and is a member of the PF:00012 Hsp70 protein family	774	0
1088	AT1G11670.1	MATE efflux family protein, similar to ripening regulated protein DDTFR18 (Lycopersicon esculentum) GI:12231296; contains Pfam profile PF01554: Uncharacterized membrane protein family; EST gb:W43487 comes from this gene	504	0
1089	AT1G11680.1	obtusifoliol 14-demethylase (CYP51), identical to obtusifoliol 14-demethylase (GI:14624983) (Arabidopsis thaliana)	489	0
1090	AT1G11690.1	hypothetical protein	248	0
1091	AT1G11700.1	expressed protein, contains Pfam profile PF04520: Protein of unknown function, DUF584	202	0
1092	AT1G11710.1	pentatricopeptide (PPR) repeat-containing protein, contains Pfam profile PF01535: PPR repeat	658	0
1093	AT1G11720.1	Encodes a starch synthase that in addition to its role in starch biosynthesis also has a negative regulatory function in the biosynthesis of transient starch.	1026	0
1094	AT1G11730.1	galactosyltransferase family protein, contains Pfam profile: PF01762 galactosyltransferase	385	0
1095	AT1G11740.1	ankyrin repeat family protein, contains ankyrin repeats, Pfam domain PF00023	625	0
1096	AT1G11750.1	ATP-dependent Clp protease proteolytic subunit (ClpP), identical to ATP-dependent Clp protease proteolytic subunit GI:2827888 from (Arabidopsis thaliana); contains Pfam profile PF00574: Clp protease; contains TIGRfam profile TIGR00493: ATP-dependent Clp protease, proteolytic subunit ClpP	272	0
1097	AT1G11760.1	expressed protein, weak similarity to Pfam PF01648: 4'-phosphopantetheinyl transferase superfamily	394	0
1098	AT1G11765.1	S1 self-incompatibility protein-related, contains weak similarity to S1 self-incompatibility protein (Papaver rhoeas) gi:452430:emb:CAA52380	138	0
1099	AT1G11770.1	FAD-binding domain-containing protein, similar to SP:P30986 reticuline oxidase precursor (Berberine-bridge-forming enzyme) (BBE) (Tetrahydroprotoberberine synthase) (Eschscholzia californica); contains PF01565 FAD binding domain	407	0
1100	AT1G11780.1	oxidoreductase, 2OG-Fe(II) oxygenase family protein, low similarity to alkB proteins from Homo sapiens (SP:Q13686), Caulobacter crescentus (GI:2055386); contains Pfam profile PF03171: oxidoreductase, 2OG-Fe(II) oxygenase family	346	0
1101	AT1G11790.1	prephenate dehydratase family protein, similar to gi:2392772 and is a member of the PF:00800 Prephenate dehydratase family. ESTs gb:T21562 and gb:T21062 come from this gene	393	0
1102	AT1G11800.1	endonuclease/exonuclease/phosphatase family protein, contains Pfam profile PF03372: Endonuclease/Exonuclease/phosphatase family	442	0
1103	AT1G11810.1	similar to F-box family protein [Arabidopsis thaliana] (TAIR:At3g13830.1); contains InterPro domain F-box protein interaction domain (InterPro:IPR006527)	311	0
1104	AT1G11820.1	similar to glycosyl hydrolase family 17 protein / beta-1,3-glucanase, putative [Arabidopsis thaliana] (TAIR:At2g01630.1); similar to E131_ARATH Putative glucan endo-1,3-beta-glucosidase 1 precursor ((1->3)-beta-glucan endohydrolase) ((1->3)-beta-glucanase) (Beta-1,3-endoglucanase) (Beta-1,3-glucanase) (GB:O65399); contains InterPro domain Glycoside hydrolase, family 17 (InterPro:IPR000490)	385	0
1105	AT1G11840.4	similar to lactoylglutathione lyase, putative / glyoxalase I, putative [Arabidopsis thaliana] (TAIR:At1g67280.1); similar to unknown [Brassica oleracea var. gemmifera] (GB:CAA99233.1); contains InterPro domain Glyoxalase I (InterPro:IPR004361); contains InterPro domain Glyoxalase/Bleomycin resistance protein/dioxygenase domain (InterPro:IPR004360)	284	0
1106	AT1G11850.2	expressed protein	109	0
1107	AT1G11860.2	aminomethyltransferase, putative, similar to aminomethyltransferase, mitochondrial precursor SP:O49849 from (Flaveria anomala)	409	0
1108	AT1G11870.2	seryl-tRNA synthetase, putative / serine--tRNA ligase, putative, similar to PIR:T03949 serine--tRNA ligase (EC 6.1.1.11) serS {Zea mays}; contains Pfam profiles PF00587: tRNA synthetase class II core domain (G, H, P, S and T), PF02403: Seryl-tRNA synthetase N-terminal domain	515	0
1109	AT1G11880.1	expressed protein, contains Pfam profile PF04188: Protein of unknown function (DUF409)	490	0
1110	AT1G11890.1	vesicle transport protein SEC22, putative, identified as SEC22 by Raikhel, NV, et al. in Plant Physiol. 124: 1558-69 (2000); similar to vesicle trafficking protein gb:U91538 from Mus musculus; ESTs gb:F15494 and gb:F14097 come from this gene	219	0
1111	AT1G11900.1	pentatricopeptide (PPR) repeat-containing protein, contains Pfam profile PF01535: PPR repeat	368	0
1112	AT1G11905.1	expressed protein	229	0
1113	AT1G11910.1	aspartyl protease family protein, contains Pfam profiles: PF00026 eukaryotic aspartyl protease, PF03489 surfactant protein B, PF05184 saposin-like type B, region 1	507	0
1114	AT1G11915.1	expressed protein	330	0
1115	AT1G11920.1	pectate lyase family protein, similar to pectate lyase GI:14289169 from (Salix gilgiana)	385	0
1116	AT1G11925.1	stigma-specific Stig1 family protein, contains Pfam profile PF04885: Stigma-specific protein, Stig1	122	0
1117	AT1G11930.1	alanine racemase family protein, contains Pfam domain, PF01168: Alanine racemase, N-terminal domain	258	0
1118	AT1G11940.1	expressed protein, contains Pfam profile PF03267: Arabidopsis protein of unknown function, DUF266	384	0
1119	AT1G11950.1	transcription factor jumonji (jmjC) domain-containing protein, contains Pfam domain, PF02373: jmjC domain; non-consensus TG acceptor splice site at exon boundary 79262	881	0
1120	AT1G11960.1	early-responsive to dehydration protein-related / ERD protein-related, low similarity to ERD4 protein (Arabidopsis thaliana) GI:15375406	376	0
1121	AT1G11970.1	hypothetical protein	100	0
1122	AT1G11980.1	ubiquitin family protein, similar to Chain A, Structure Of Ubiquitin-Like Protein, Rub1 GI:6729726 from (Arabidopsis thaliana)	79	0
1123	AT1G11990.1	expressed protein, contains Pfam PF03138: Plant protein family. The function of this family of plant proteins is unknown; previously annotated as 'growth regulator protein -related' based on similarity to axi 1 protein (GB:X80301) (GI:559920) from (Nicotiana tabacum), which, due to scienitific fraud was retracted. Retraction in: Schell J. EMBO J 1999 May 17;18(10):2908. PMID:10400497.; expression…	591	0
1124	AT1G12000.1	pyrophosphate--fructose-6-phosphate 1-phosphotransferase beta subunit, putative / pyrophosphate-dependent 6-phosphofructose-1-kinase, putative, strong similarity to SP:Q41141 Pyrophosphate--fructose 6-phosphate 1-phosphotransferase beta subunit (EC 2.7.1.90) (PFP) ((PPI-PFK) {Ricinus communis}; contains Pfam profile PF00365: Phosphofructokinase	567	0
1125	AT1G12010.1	1-aminocyclopropane-1-carboxylate oxidase, putative / ACC oxidase, putative, Strong similarity to amino-cyclopropane-carboxylic acid oxidase (ACC ox2) (GI:559407) from Brassica napus. ESTs gb:Z48548 and gb:Z48549 come from this gene	321	0
1126	AT1G12020.1	expressed protein	227	0
1127	AT1G12030.1	expressed protein, contains Pfam profile PF04720: Protein of unknown function (DUF506)	296	0
1128	AT1G12040.1	leucine-rich repeat family protein / extensin family protein (LRX1), similar to extensin-like protein (Lycopersicon esculentum) gi:5917664:gb:AAD55979; contains leucine-rich repeats, Pfam:PF00560; contains proline rich extensin domains, INTERPRO:IPR002965	745	0
1129	AT1G12050.1	fumarylacetoacetase, putative, similar to fumarylacetoacetase (Fumarylacetoacetate hydrolase, Beta-diketonase, FAA)(Rattus norvegicus) SWISS-PROT:P25093	422	0
1130	AT1G12060.1	IQ domain-containing protein / BAG domain-containing protein, contains Pfam profiles PF00612: IQ calmodulin-binding motif, PF02179: BAG (Apoptosis regulator Bcl-2 protein) domain	216	0
1131	AT1G12064.1	expressed protein, contains domain CYS_RICH (PS50311)	110	0
1132	AT1G12070.1	Rho GDP-dissociation inhibitor family protein, similar to SP:P52565 Rho GDP-dissociation inhibitor 1 (Rho GDI 1) (Rho-GDI alpha) {Homo sapiens}; contains Pfam profile PF02115: RHO protein GDP dissociation inhibitor	224	0
1133	AT1G12080.2	expressed protein	139	0
1134	AT1G12090.1	protease inhibitor/seed storage/lipid transfer protein (LTP) family protein, similar to 14 kDa polypeptide (Catharanthus roseus) GI:407410; contains Pfam protease inhibitor/seed storage/LTP family domain PF00234	138	1
1135	AT1G12100.1	protease inhibitor/seed storage/lipid transfer protein (LTP) family protein, contains Pfam protease inhibitor/seed storage/LTP family domain PF00234	116	0
1136	AT1G12110.1	nitrate/chlorate transporter (NRT1.1) (CHL1), identical to nitrate/chlorate transporter SP:Q05085 from (Arabidopsis thaliana); contains Pfam profile: PF00854 POT family	591	0
1137	AT1G12120.1	expressed protein, contains Pfam domain PF05904: Plant protein of unknown function (DUF863)	484	0
1138	AT1G12130.1	flavin-containing monooxygenase family protein / FMO family protein, contains similarity to flavin-containing monooxygenase 2 (FMO2) from Homo sapiens (GI:1834493); contains Pfam profile PF00743 Flavin-binding monooxygenase-like	471	0
1139	AT1G12140.1	flavin-containing monooxygenase family protein / FMO family protein, similar to flavin-containing monooxygenase (Cavia porcellus) GI:191259; contains Pfam profile PF00743: Flavin-binding monooxygenase-like	460	1
1140	AT1G12150.1	expressed protein, contains Pfam profile PF05701: Plant protein of unknown function (DUF827); expression supported by MPSS	549	0
1141	AT1G12160.1	flavin-containing monooxygenase family protein / FMO family protein, similar to flavin-containing monooxygenase FMO2 from Homo sapiens (SP:Q99518); contains Pfam profile PF00743 Flavin-binding monooxygenase-like	469	0
1142	AT1G12170.1	F-box family protein, contains F-box domain Pfam:PF00646	365	0
1143	AT1G12180.1	expressed protein	120	0
1144	AT1G12190.1	F-box family protein, contains F-box domain Pfam:PF00646	376	0
1145	AT1G12200.1	flavin-containing monooxygenase family protein / FMO family protein, low similarity to FMO2 from Homo sapiens (SP:Q99518); contains Pfam profile: PF00743 Flavin-binding monooxygenase-like	466	0
1146	AT1G12210.1	disease resistance protein (CC-NBS-LRR class), putative, domain signature CC-NBS-LRR exists, suggestive of a disease resistance protein.	886	0
1147	AT1G12220.1	disease resistance protein RPS5 (CC-NBS-LRR class) / resistance to Pseudomonas syringae protein 5 (CC-NBS-LRR class), domain signature CC-NBS-LRR exists, suggestive of a disease resistance protein. Identical to RPS5 (resistance to Pseudomonas syringae protein 5)(gi:3309620)	890	0
1148	AT1G12230.1	transaldolase, putative, similar to Swiss-Prot:P30148 transaldolase B (EC 2.2.1.2) (Escherichia coli O157:H7)	406	0
1149	AT1G12240.1	beta-fructosidase (BFRUCT4) / beta-fructofuranosidase / invertase, vacuolar, identical to beta-fructosidase GI:1871503 from (Arabidopsis thaliana); contains Pfam profile PF00251:Glycosyl hydrolases family 32; identical to cDNA beta-fructosidase (vacuolar form) GI:1321683; similar to SP:Q43857	665	1
1150	AT1G12244.1	similar to COG0816: Predicted endonuclease involved in recombination (possible Holliday junction resolvase in Mycoplasmas and B. subtilis) [Desulfovibrio desulfuricans G20] (GB:ZP_00129587.2); contains InterPro domain Conserved hypothetical protein 250 (InterPro:IPR005227); contains InterPro domain Ribonuclease RNase H fold containing (InterPro:IPR006641)	255	0
1151	AT1G12250.1	thylakoid lumenal protein-related, weak similarity to SP:O22160 Thylakoid lumenal 15 kDa protein, chloroplast precursor (p15) {Arabidopsis thaliana}; contains Pfam profile PF00805: Pentapeptide repeats (8 copies)	281	0
1152	AT1G12260.1	no apical meristem (NAM) family protein, similar to NAC2 (GI:6456751) (Arabidopsis thaliana); contains Pfam PF02365 : No apical meristem (NAM) protein	396	1
1153	AT1G12270.1	stress-inducible protein, putative, similar to sti (stress inducible protein) (Glycine max) GI:872116; contains Pfam profile PF00515 TPR Domain	573	0
1154	AT1G12280.1	disease resistance protein (CC-NBS-LRR class), putative, domain signature CC-NBS-LRR exists, suggestive of a disease resistance protein.	895	0
1155	AT1G12290.1	disease resistance protein (CC-NBS-LRR class), putative, domain signature CC-NBS-LRR exists, suggestive of a disease resistance protein.	885	0
1156	AT1G12300.1	pentatricopeptide (PPR) repeat-containing protein, contains Pfam profile PF01535: PPR repeat	638	0
1157	AT1G12310.1	calmodulin, putative, similar to calmodulin SP:P04465 from (Trypanosoma brucei gambiense)	149	0
1158	AT1G12320.1	expressed protein	213	0
1159	AT1G12330.1	expressed protein	506	0
1160	AT1G12340.1	cornichon family protein, contains Pfam profile: PF03311 cornichon protein	119	0
1161	AT1G12350.1	DNA/panthothenate metabolism flavoprotein family protein, contains Pfam domain PF04127: DNA / pantothenate metabolism flavoprotein	318	0
1162	AT1G12360.1	cytokinesis-related Sec1 protein (KEULE), similar to cytokinesis-related Sec1 protein KEULE (Arabidopsis thaliana) gi:12659318:gb:AAK01291; contains Pfam domain, PF00995: Sec1 family	667	0
1163	AT1G12370.2	type II CPD photolyase PHR1 (PHR1), nearly identical to type II CPD photolyase PHR1 (Arabidopsis thaliana) GI:2984707; similar to class II DNA photolyase (GI:5081541) (Chlamydomonas reinhardtii); supporting cDNA gi:2984706:gb:AF053365.1:AF053365	497	0
1164	AT1G12380.1	expressed protein	794	0
1165	AT1G12390.1	cornichon family protein, contains Pfam profile: PF03311 cornichon protein	138	0
1166	AT1G12400.1	expressed protein	72	0
1167	AT1G12410.1	ATP-dependent Clp protease proteolytic subunit (ClpP2), identical to nClpP2 GI:5360589 from (Arabidopsis thaliana)	280	0
1168	AT1G12420.1	ACT domain-containing protein (ACR8), contains Pfam ACT domain PF01842	442	0
1169	AT1G12430.1	armadillo/beta-catenin repeat family protein / kinesin motor family protein	920	0
1170	AT1G12440.2	zinc finger (AN1-like) family protein, contains Pfam domains, PF01428: AN1-like Zinc finger and PF01754: A20-like zinc finger	169	0
1171	AT1G12450.1	expressed protein	304	0
1172	AT1G12460.1	leucine-rich repeat transmembrane protein kinase, putative	883	0
1173	AT1G12470.1	Pep3/Vps18/deep orange family protein, contains Pfam profile PF05131: Pep3/Vps18/deep orange family; similar to Vacuolar protein sorting 18 (hVPS18) (SP:Q9P253) {Homo sapiens}	995	0
1174	AT1G12480.1	C4-dicarboxylate transporter/malic acid transport family protein, contains Pfam profile PF03595: C4-dicarboxylate transporter/malic acid transport protein	557	0
1175	AT1G12490.1	F-box family protein-related, contains weak hit to TIGRFAM TIGR01640 : F-box protein interaction domain	353	0
1176	AT1G12500.1	phosphate translocator-related, low similarity to glucose-6-phosphate/phosphate-translocator precursor (Zea mays) GI:2997589, phosphoenolpyruvate/phosphate translocator precursor (Mesembryanthemum crystallinum) GI:9295275, SP:P21727:CPTR_PEA Triose phosphate/phosphate translocator, chloroplast precursor (CTPT) {Pisum sativum}	362	0
1177	AT1G12520.1	superoxide dismutase copper chaperone, putative, similar to copper chaperone for superoxide dismutase (Homo sapiens) gi:2431868:gb:AAC51764	255	0
1178	AT1G12530.1	expressed protein, similar to expressed protein [Arabidopsis thaliana] (TAIR:At1g56420.1)	194	1
1179	AT1G12540.1	basic helix-loop-helix (bHLH) family protein, contains Pfam profile: PF00010 helix-loop-helix DNA-binding domain	199	0
1180	AT1G12550.1	oxidoreductase family protein, similar to glyoxylate reductase from Homo sapiens (gi:6002730); contains Pfam D-isomer specific 2-hydroxyacid dehydrogenase, NAD binding domain PF02826	324	0
1181	AT1G12560.1	expansin, putative (EXP7), similar to expansin GI:2828241 from (Brassica napus); alpha-expansin gene family, PMID:11641069	263	0
1182	AT1G12570.1	glucose-methanol-choline (GMC) oxidoreductase family protein, similar to mandelonitrile lyase from Prunus serotina (SP:P52706, SP:P52707); contains Pfam profile PF00732 GMC oxidoreductase	573	0
1183	AT1G12580.1	protein kinase family protein, contains protein kinase domain, Pfam:PF00069; contains similarity to calcium-dependent protein kinase GI:5162877 from (Marchantia polymorpha)	523	0
1184	AT1G12600.1	expressed protein	350	0
1185	AT1G12610.1	encodes a member of the DREB subfamily A-1 of ERF/AP2 transcription factor family (DDF1). The protein contains one AP2 domain. There are six members in this subfamily, including CBF1, CBF2, and CBF3. Overexpression of this gene results in delayed flowering and dwarfism, reduction of gibberellic acid biosynthesis, and increased tolerance to high levels of salt. This gene is expressed in all tissue…	210	0
1186	AT1G12620.1	pentatricopeptide (PPR) repeat-containing protein, contains Pfam profile: PF01535 PPR repeat	622	0
1187	AT1G12630.1	encodes a member of the DREB subfamily A-4 of ERF/AP2 transcription factor family. The protein contains one AP2 domain. There are 17 members in this subfamily including TINY.	189	0
1188	AT1G12640.1	membrane bound O-acyl transferase (MBOAT) family protein, low similarity to porcupine from (Xenopus laevis) GI:6714514, GI:6714520, GI:6714518, GI:6714516; contains Pfam profile PF03062: MBOAT family	463	0
1189	AT1G12650.2	similar to similar to CG8461-PA [Apis mellifera] (GB:XP_394556.1); contains domain LYS_RICH (PS50318)	249	0
1190	AT1G12660.1	expressed protein	142	0
1191	AT1G12670.1	arabinogalactan-protein family, contains regions of similarity to arabinogalactan-proteins	91	0
1192	AT1G12680.1	protein kinase family protein, contains protein kinase domain, Pfam:PF00069	471	0
1193	AT1G12700.1	helicase domain-containing protein / pentatricopeptide (PPR) repeat-containing protein, contains Pfam profiles PF01535: PPR repeat, PF00271: Helicase conserved C-terminal domain	829	0
1194	AT1G12710.1	F-box family protein / SKP1 interacting partner 3-related, contains Pfam profile PF00646: F-box domain	292	0
1195	AT1G12725.1	expressed protein	169	0
1196	AT1G12730.1	cell division cycle protein-related, contains 10 transmembrane domains; similar to PIG-U (GI:27372215) (Rattus norvegicus); similar to Cell division cycle protein 91-like 1 (CDC91-like 1 protein) (PIG-U) (Swiss-Prot:Q9H490) (Homo sapiens)	475	0
1197	AT1G12740.1	cytochrome P450 family protein, similar to Cytochrome P450 90A1 (SP:Q42569) (Arabidopsis thaliana)	473	1
1198	AT1G12750.1	rhomboid family protein, contains PFAM domain PF01694, Rhomboid family	308	0
1199	AT1G12760.1	similar to zinc finger (C3HC4-type RING finger) family protein [Arabidopsis thaliana] (TAIR:At1g63170.1); similar to putative RES protein [Oryza sativa (japonica cultivar-group)] (GB:XP_477996.1); contains InterPro domain Zn-finger, RING (InterPro:IPR001841)	409	0
1200	AT1G12770.1	similar to eukaryotic translation initiation factor 4A, putative / eIF-4A, putative / DEAD box RNA helicase, putative [Arabidopsis thaliana] (TAIR:At3g19760.1); similar to ATP-dependent RNA helicase [Lactobacillus plantarum WCFS1] (GB:NP_784299.1); contains InterPro domain Helicase, C-terminal (InterPro:IPR001650); contains InterPro domain DEAD/DEAH box helicase (InterPro:IPR001410)	552	0
1201	AT1G12775.1	similar to helicase domain-containing protein / pentatricopeptide (PPR) repeat-containing protein [Arabidopsis thaliana] (TAIR:At1g12700.1); similar to pentatricopeptide (PPR) repeat-containing protein [Arabidopsis thaliana] (TAIR:At1g12300.1); similar to pentatricopeptide (PPR) repeat-containing protein [Arabidopsis thaliana] (TAIR:At1g12620.1); similar to pentatricopeptide (PPR) repeat-containi…	645	0
1202	AT1G12780.1	Encodes a UDP-glucose epimerase that catalyzes the interconversion of the sugar nucleotides UDP-glucose UDP-galactose via a UDP-4-keto-hexose intermediate.	352	0
1203	AT1G12790.1	expressed protein	251	0
1204	AT1G12800.1	S1 RNA-binding domain-containing protein, contains Pfam domain, PF00575: S1 RNA binding domain	768	0
1205	AT1G12805.1	expressed protein	76	0
1206	AT1G12810.1	proline-rich family protein, contains proline rich extensin domains, INTERPRO:IPR002965	130	3
1207	AT1G12820.1	transport inhibitor response protein, putative, E3 ubiquitin ligase SCF complex F-box subunit; similar to transport inhibitor response 1 GI:2352492 from (Arabidopsis thaliana)	578	0
1208	AT1G12830.1	expressed protein	214	0
1209	AT1G12840.1	vacuolar ATP synthase subunit C (VATC) / V-ATPase C subunit / vacuolar proton pump C subunit (DET3), identical to vacuolar ATP synthase subunit C SP:Q9SDS7 from (Arabidopsis thaliana)	376	0
1210	AT1G12845.1	expressed protein	120	0
1211	AT1G12850.1	phosphoglycerate/bisphosphoglycerate mutase family protein, similar to XY4 protein (Silene vulgaris) GI:21386788; contains Pfam profile PF00300: phosphoglycerate mutase family	406	0
1212	AT1G12860.1	basic helix-loop-helix (bHLH) family protein / F-box family protein, contains Pfam profiles: PF00646 F-box domain, PF00010 helix-loop-helix DNA-binding domain	829	0
1213	AT1G12870.1	S locus F-box-related / SLF-related, contains F-box domain Pfam:PF00646; contains TIGRFAM TIGR01640: F-box protein interaction domain; weakly similar to self-incompatibility (S-) locus F-box (GI:29420811) (Prunus mume)	417	0
1214	AT1G12880.1	MutT/nudix family protein, similar to diphosphoinositol polyphosphate phosphohydrolase (Homo sapiens) GI:3978224; contains Pfam profile PF00293: NUDIX domain	204	0
1215	AT1G12890.1	encodes a member of the ERF (ethylene response factor) subfamily B-1 of ERF/AP2 transcription factor family. The protein contains one AP2 domain. There are 15 members in this subfamily including ATERF-3, ATERF-4, ATERF-7, and leafy petiole.	220	0
1216	AT1G12900.1	glyceraldehyde 3-phosphate dehydrogenase, chloroplast, putative / NADP-dependent glyceraldehydephosphate dehydrogenase, putative, similar to SP:P25856 Glyceraldehyde 3-phosphate dehydrogenase A, chloroplast precursor (EC 1.2.1.13) (NADP-dependent glyceraldehydephosphate dehydrogenase subunit A) {Arabidopsis thaliana}; contains Pfam profiles PF02800: Glyceraldehyde 3-phosphate dehydrogenase C-term…	400	0
1217	AT1G12910.1	flower pigmentation protein (AN11), contains 3 WD-40 repeats (PF00400); identical to GB:AAC18912 from (Arabidopsis thaliana) (Genes Dev. 11 (11), 1422-1434 (1997))	347	0
1218	AT1G12920.1	eukaryotic release factor 1 family protein / eRF1 family protein, contains Pfam profiles: PF03463 eRF1 domain 1, PF03464 eRF1 domain 2, PF03465 eRF1 domain 3	435	0
1219	AT1G12930.1	importin-related, similar to late gestation lung 2 protein (GI:7274209) {Rattus norvegicus}; similar to Ran binding protein 13 (importin 13)) (GI:8133102) {Homo sapiens}; contains weak hit to Pfam PF03810: Importin-beta N-terminal domain	1006	0
1220	AT1G12940.1	high-affinity nitrate transporter, putative, similar to trans-membrane nitrate transporter protein AtNRT2:1 (Arabidopsis thaliana) GI:3747058, high-affinity nitrate transporter ACH1 (Arabidopsis thaliana) GI:3608362	503	0
1221	AT1G12950.1	MATE efflux family protein, similar to ripening regulated protein DDTFR18 (Lycopersicon esculentum) GI:12231296; contains Pfam profile PF01554: MatE	523	0
1222	AT1G12960.1	60S ribosomal protein L27A (RPL27aA), similar to GB:BAA96068 from (Panax ginseng)	105	0
1223	AT1G12970.1	leucine-rich repeat family protein	465	0
1224	AT1G12980.1	encodes a member of the ERF (ethylene response factor) subfamily B-1 of ERF/AP2 transcription factor family (ESR1). The protein contains one AP2 domain. There are 15 members in this subfamily including ATERF-3, ATERF-4, ATERF-7, and leafy petiole.	329	0
1225	AT1G12990.1	glycosyl transferase family 17 protein, low similarity to beta-1,4-mannosyl-glycoprotein beta-1,4-N-acetylglucosaminyltransferase (EC 2.4.1.144) from Mus musculus (SP:Q10470), Rattus norvegicus (SP:Q02527), Homo sapiens (SP:Q09327); contains Pfam profile PF04724 :Glycosyltransferase family 17	393	0
1226	AT1G13000.2	similar to expressed protein [Arabidopsis thaliana] (TAIR:At3g26440.1); similar to P0456E05.23 [Oryza sativa (japonica cultivar-group)] (GB:XP_463604.1); contains InterPro domain Protein of unknown function DUF707 (InterPro:IPR007877)	402	0
1227	AT1G13020.1	eukaryotic translation initiation factor, putative (EIF4B5), eukaryotic initiation factor 4B (GI:6739522) {Arabidopsis thaliana}; EST gb:T22808 comes from this gene	550	1
1228	AT1G13030.1	sphere organelles protein-related, contains weak similarity to Swiss-Prot:Q09003 sphere organelles protein SPH-1 (Sphere protein 1) (Xenopus laevis)	609	0
1229	AT1G13040.1	pentatricopeptide (PPR) repeat-containing protein, contains Pfam profile PF01535: PPR repeat	518	0
1230	AT1G13050.1	expressed protein	318	0
1231	AT1G13060.1	20S proteasome beta subunit E1 (PBE1) (PRCE), identical to GB:O23717; identical to cDNA proteasome subunit prce GI:2511595	275	0
1232	AT1G13080.1	cytochrome P450 family protein, identical to gb:D78605 cytochrome P450 monooxygenase from Arabidopsis thaliana and is a member of the PF:00067 Cytochrome P450 family. ESTs gb:Z18072, gb:Z35218 and gb:T43466 come from this gene	503	0
1233	AT1G13090.1	cytochrome P450 71B28, putative (CYP71B28), Identical to Cytochrome P450 (SP:Q9SAE3) (Arabidopsis thaliana); strong similarity to gb:X97864 cytochrome P450 from Arabidopsis thaliana and is a member of the PF:00067 Cytochrome P450 family. ESTs gb:N65665, gb:T14112, gb:T76255, gb:T20906 and gb:AI100027 come from this gene	491	1
1234	AT1G13100.1	cytochrome P450 71B29, putative (CYP71B29), strong similarity to gb:X97864 cytochrome P450 and identical to Cytochrome P450 71B29 (SP:Q9SAE4)(Arabidopsis thaliana);PF:00067 Cytochrome P450 family	491	1
1235	AT1G13110.1	cytochrome P450 71B7 (CYP71B7), identical to (SP:Q96514) cytochrome P450 71B7 (Arabidopsis thaliana); PF:00067 Cytochrome P450 family. ESTs gb:T44875, gb:T04814, gb:R65111, gb:T44310 and gb:T04541 come from this gene; identical to cDNA cytochrome P450 GI:1523795, ATCYP71B7	505	1
1236	AT1G13120.1	expressed protein, contains Prosite PS00012: Phosphopantetheine attachment site; similar to GLE1 (GI:3288817) {Homo sapiens}; EST gb:N37870 comes from this gene	612	0
1237	AT1G13130.1	glycosyl hydrolase family 5 protein / cellulase family protein	553	0
1238	AT1G13140.1	cytochrome P450 family protein, similar to Cytochrome P450 86A2 (SP:O23066) (Arabidopsis thaliana); contains Pfam PF:00067 Cytochrome P450 family	520	0
1239	AT1G13150.1	cytochrome P450, putative, strong similarity to gi:3313615 F21J9.9 from Arabidopsis thaliana and is a member of the PF:00067 Cytochrome P450 family	530	0
1240	AT1G13160.1	SDA1 family protein, contains Pfam PF05285: SDA1 domain; similar to mystery 45A (GI:16797816){Drosophila melanogaster}	805	0
1241	AT1G13170.1	oxysterol-binding family protein, similar to SP:P16258 Oxysterol-binding protein 1 {Oryctolagus cuniculus}; contains Pfam profiles PF00169: PH domain, PF01237: Oxysterol-binding protein	817	0
1242	AT1G13180.1	actin-related protein 3 (ARP3), identical to actin-related protein 3 (ARP3) (Arabidopsis thaliana) GI:21427461; contains Pfam profile PF00022: Actin	428	0
1243	AT1G13190.1	RNA recognition motif (RRM)-containing protein	574	0
1244	AT1G13195.1	zinc finger (C3HC4-type RING finger) family protein, similar to MTD2 (Medicago truncatula) GI:9294812; contains Pfam profile PF00097: Zinc finger, C3HC4 type (RING finger)	261	0
1245	AT1G13200.1	F-box family protein, contains F-box domain Pfam:PF00646; contains TIGRFAM TIGR01640: F-box protein interaction domain	436	0
1246	AT1G13210.1	haloacid dehalogenase-like hydrolase family protein, similar to Potential phospholipid-transporting ATPase (EC 3.6.3.1) (Chromaffin granule ATPase) from {Homo sapiens} SP:Q9Y2Q0, {Mus musculus} SP:P98200, {Bos taurus} SP:Q29449; contains InterPro accession IPR005834: Haloacid dehalogenase-like hydrolase; ESTs gb:T45045 and gb:AA394473 come from this gene	1204	0
1247	AT1G13220.2	nuclear matrix constituent protein-related, similar to nuclear matrix constituent protein 1 (NMCP1) (Daucus carota) GI:2190187	1129	0
1248	AT1G13230.1	leucine-rich repeat family protein, contains leucine rich-repeat (LRR) domains Pfam:PF00560, INTERPRO:IPR001611; contains similarity to gb:U42445 Cf-2.2 from Lycopersicon pimpinellifolium	425	0
1249	AT1G13245.1	expressed protein	42	0
1250	AT1G13250.1	glycosyl transferase family 8 protein, contains Pfam profile: PF01501 Glycosyl transferase family 8	346	0
1251	AT1G13260.1	DNA-binding protein RAV1 (RAV1), identical to SP:Q9ZWM9 DNA-binding protein RAV1 {Arabidopsis thaliana}, RAV1 GI:3868857 from (Arabidopsis thaliana)	345	0
1252	AT1G13270.1	metallopeptidase M24 family protein, similar to SP:Q01662 Methionine aminopeptidase 1 precursor (EC 3.4.11.18) {Saccharomyces cerevisiae}; contains Pfam profile PF00557: metallopeptidase family M24	370	0
1253	AT1G13280.1	allene oxide cyclase family protein, similar to ERD12 (GI:15320414), allene oxide cyclase GI:8977961 from (Lycopersicon esculentum); contains Pfam profile PF06351: Allene oxide cyclase	255	0
1254	AT1G13290.1	zinc finger (C2H2 type) family protein, contains Pfam domian PF00096: Zinc finger, C2H2 type	303	1
1255	AT1G13300.1	myb family transcription factor, contains Pfam domain, PF00249: Myb-like DNA-binding domain	345	0
1256	AT1G13310.1	expressed protein	230	1
1257	AT1G13320.1	serine/threonine protein phosphatase 2A (PP2A) 65 kDa regulatory subunit, putative, similar to protein phosphatase 2A 65 kDa regulatory subunit GI:683502 from (Arabidopsis thaliana)	588	0
1258	AT1G13330.1	expressed protein, similar to nuclear receptor coactivator GT198 (GI:16506273) {Rattus norvegicus}; similar to TBP-1 interacting protein (GI:7328534) (Homo sapiens)	227	0
1259	AT1G13340.1	expressed protein, contains Pfam profile: PF03398 eukaryotic protein of unknown function, DUF292	410	0
1260	AT1G13350.1	protein kinase family protein, contains protein kinase domain, Pfam:PF00069 (likely that this cDNA contains a single unspliced intron. Putative intron removed in this gene model.)	762	0
1261	AT1G13360.1	expressed protein	195	0
1262	AT1G13370.1	histone H3, putative, strong similarity to Histone H3.2, minor Medicago sativa SP:P11105, histone H3 Rubus idaeus GI:10732809; contains Pfam profile PF00125 Core histone H2A/H2B/H3/H4	137	0
1263	AT1G13380.1	expressed protein	189	0
1264	AT1G13390.2	expressed protein	177	0
1265	AT1G13400.1	zinc finger (C2H2 type) family protein, contains Pfam domain, PF00096: Zinc finger, C2H2 type. Activated by AGAMOUS in a cal-1, ap1-1 background. Expressed in stamen primordia and the placental region of carpels.	208	0
1266	AT1G13410.1	pentatricopeptide (PPR) repeat-containing protein, contains INTERPRO:IPR002885 PPR repeats	512	0
1267	AT1G13420.1	sulfotransferase family protein, similar to steroid sulfotransferase 1 GI:3420004 from (Brassica napus); contains Pfam profile PF00685: Sulfotransferase domain	332	0
1268	AT1G13430.1	sulfotransferase family protein, similar to steroid sulfotransferase 3 GI:3420008 from (Brassica napus); contains Pfam profile PF00685: Sulfotransferase domain	352	0
1269	AT1G13440.1	glyceraldehyde 3-phosphate dehydrogenase, cytosolic, putative / NAD-dependent glyceraldehyde-3-phosphate dehydrogenase, putative, very strong similarity to SP:P25858 Glyceraldehyde 3-phosphate dehydrogenase, cytosolic (EC 1.2.1.12) {Arabidopsis thaliana}; contains Pfam profiles PF02800: Glyceraldehyde 3-phosphate dehydrogenase C-terminal domain, PF00044: Glyceraldehyde 3-phosphate dehydrogenase N…	339	0
1270	AT1G13450.1	DNA binding protein GT-1, identical to DNA binding protein GT-1 GI:598073 from (Arabidopsis thaliana)	407	0
1271	AT1G13460.2	serine/threonine protein phosphatase 2A (PP2A) regulatory subunit B', putative, similar to SWISS-PROT:Q28653 serine/threonine protein phosphatase 2A, 56 kDa regulatory subunit, delta isoform (PP2A, B subunit, B' delta isoform, PP2A, B subunit, B56 delta isoform, PP2A, B subunit, PR61 delta isoform, PP2A, B subunit, R5 delta isoform, PP2A, B subunit, B'-gamma) (Oryctolagus cuniculus); contains Pfa…	493	0
1272	AT1G13470.1	expressed protein	380	0
1273	AT1G13480.1	expressed protein	388	0
1274	AT1G13490.1	hypothetical protein	364	0
1275	AT1G13500.1	expressed protein	387	0
1276	AT1G13510.1	expressed protein	381	0
1277	AT1G13520.1	expressed protein	388	0
1278	AT1G13530.1	expressed protein, ; expression supported by MPSS	386	0
1279	AT1G13540.1	expressed protein	382	0
1280	AT1G13550.1	expressed protein, ; expression supported by MPSS	395	0
1281	AT1G13560.1	aminoalcoholphosphotransferase (AAPT1), identical to aminoalcoholphosphotransferase GI:3661593 from (Arabidopsis thaliana)	390	0
1282	AT1G13570.1	F-box family protein, contains F-box domain Pfam:PF00646 ; similar to SKP1 interacting partner 2 (SKIP2) TIGR_Ath1:At5g67250	417	0
1283	AT1G13580.2	similar to longevity-assurance (LAG1) family protein [Arabidopsis thaliana] (TAIR:At3g19260.1); similar to putative ASC1 [Oryza sativa (japonica cultivar-group)] (GB:BAD27639.1); contains InterPro domain TRAM, LAG1 and CLN8 homology (InterPro:IPR006634); contains InterPro domain Longevity-assurance protein (LAG1) (InterPro:IPR005547)	309	0
1284	AT1G13590.1	expressed protein	88	0
1285	AT1G13600.1	bZIP transcription factor family protein, contains Pfam profile: PF00170 bZIP transcription factor	197	0
1286	AT1G13605.1	Encodes a defensin-like (DEFL) family protein.	104	0
1287	AT1G13607.1	Encodes a defensin-like (DEFL) family protein.	73	0
1288	AT1G13608.1	Encodes a defensin-like (DEFL) family protein.	79	0
1289	AT1G13609.1	Encodes a defensin-like (DEFL) family protein.	79	0
1290	AT1G13610.1	similar to expressed protein [Arabidopsis thaliana] (TAIR:At3g30380.1); similar to putative Cgi67 serine protease [Oryza sativa (japonica cultivar-group)] (GB:XP_464411.1); contains InterPro domain Esterase/lipase/thioesterase (InterPro:IPR000379)	359	0
1291	AT1G13620.1	expressed protein, similar to expressed protein [Arabidopsis thaliana] (TAIR:At2g04025.1)	110	0
1292	AT1G13630.1	pentatricopeptide (PPR) repeat-containing protein, contains Pfam profile: PF01535 PPR repeat	765	0
1293	AT1G13635.1	methyladenine glycosylase family protein, Contains Pfam profile PF03352: Methyladenine glycosylase	312	0
1294	AT1G13640.1	phosphatidylinositol 3- and 4-kinase family protein, low similarity to phosphatidylinositol 4-kinase type-II beta (Homo sapiens) GI:20159767; contains Pfam profile PF00454: Phosphatidylinositol 3- and 4-kinase	623	0
1295	AT1G13650.2	expressed protein	287	0
1296	AT1G13670.1	expressed protein	226	0
1297	AT1G13680.1	expressed protein	318	0
1298	AT1G13690.1	RNA recognition motif (RRM)-containing protein, contains Pfam profile: PF00076 RNA recognition motif	178	0
1299	AT1G13700.1	glucosamine/galactosamine-6-phosphate isomerase family protein, similar to SP:O95336 6-phosphogluconolactonase (EC 3.1.1.31) (6PGL) {Homo sapiens}; contains Pfam profile PF01182: Glucosamine-6-phosphate isomerase/6-phosphogluconolactonase	269	0
1300	AT1G13710.1	cytochrome P450 family protein, similar to cytochrome P450 78A1 (SP:P48420) GI:349717 from (Zea mays)	518	1
1301	AT1G13730.1	nuclear transport factor 2 (NTF2) family protein / RNA recognition motif (RRM)-containing protein, contains Pfam profiles PF02136: Nuclear transport factor 2 (NTF2) domain, PF00076: RNA recognition motif (a.k.a. RRM, RBD, or RNP domain)	429	0
1302	AT1G13740.1	expressed protein	349	0
1303	AT1G13750.1	calcineurin-like phosphoesterase family protein, contains Pfam profile: PF00149 calcineurin-like phosphoesterase	614	0
1304	AT1G13755.1	Encodes a defensin-like (DEFL) family protein.	120	0
1305	AT1G13760.1	expressed protein	82	0
1306	AT1G13770.1	expressed protein, contains Pfam domain, PF04884: Protein of unknown function, DUF647; contains non-consensus (GC) splice site at intron 2	441	0
1307	AT1G13780.1	similar to F-box family protein [Arabidopsis thaliana] (TAIR:At5g27750.1); similar to unknown protein [Oryza sativa (japonica cultivar-group)] (GB:AAP51961.1); contains InterPro domain Cyclin-like F-box (InterPro:IPR001810); contains InterPro domain FBD (InterPro:IPR006566)	457	0
1308	AT1G13790.1	XH/XS domain-containing protein / XS zinc finger domain-containing protein, contains Pfam domains PF03469: XH domain, PF03468: XS domain and PF03470: XS zinc finger domain	737	0
1309	AT1G13800.1	pentatricopeptide (PPR) repeat-containing protein, contains Pfam profile PF01535: PPR repeat	884	0
1310	AT1G13810.1	expressed protein, ; expression supported by MPSS	304	0
1311	AT1G13820.1	hydrolase, alpha/beta fold family protein, contains Pfam profile PF00561: hydrolase, alpha/beta fold family	340	0
1312	AT1G13830.1	beta-1,3-glucanase-related, similar to beta-1,3-glucanase-like protein (GI:14279169) (Olea europaea) similar to Glucan endo-1,3-beta-glucosidase precursor (EC 3.2.1.39) ((1-3)-beta- glucan endohydrolase) ((1-3)-beta-glucanase) (Beta-1,3- endoglucanase) (Swiss-Prot:P52409) (Triticum aestivum)	198	0
1313	AT1G13860.3	dehydration-responsive protein-related, similar to early-responsive to dehydration stress ERD3 protein (Arabidopsis thaliana) GI:15320410; contains Pfam profile PF03141: Putative methyltransferase	604	0
1314	AT1G13870.1	expressed protein, similar to KTI12 protein (SP:P34253) {Saccharomyces cerevisiae}; contains Prosite PS00070: Aldehyde dehydrogenases cysteine active site	303	0
1315	AT1G13880.1	ELM2 domain-containing protein, contains Pfam profile: PF01448 ELM2 domain	425	0
1316	AT1G13890.1	SNAP25 homologous protein, putative / synaptosomal-associated protein SNAP25-like, putative (SNAP30), identical to SP:Q9LMG8 Putative SNAP25 homologous protein SNAP30 (AtSNAP30) (Synaptosomal-associated protein SNAP25-like 3) {Arabidopsis thaliana}; similar to SP:Q9S7P9 SNAP25 homologous protein SNAP33 (AtSNAP33) (Synaptosomal-associated protein SNAP25-like 1) (SNAP-25 like protein 1) (Snap25a) {…	264	0
1317	AT1G13900.1	calcineurin-like phosphoesterase family protein, contains Pfam profile: PF00149 calcineurin-like phosphoesterase	657	0
1318	AT1G13910.1	leucine-rich repeat family protein, contains leucine rich-repeat (LRR) domains Pfam:PF00560, INTERPRO:IPR001611; contains similarity to Hcr2-0A (Lycopersicon esculentum) gi:3894385:gb:AAC78592	331	0
1319	AT1G13920.1	remorin family protein, contains Pfam domain, PF03763: Remorin, C-terminal region	346	0
1320	AT1G13930.1	expressed protein, weakly similar to drought-induced protein SDi-6 (PIR:S71562) common sunflower (fragment)	156	0
1321	AT1G13940.1	expressed protein	1006	0
1322	AT1G13950.1	eukaryotic translation initiation factor 5A-1 / eIF-5A 1, identical to SP:Q9XI91 Eukaryotic translation initiation factor 5A-1 (eIF-5A 1) {Arabidopsis thaliana}	159	0
1323	AT1G13960.1	WRKY family transcription factor, similar to WKRY DNA-binding protein GB:AAD17441	515	1
1324	AT1G13970.1	expressed protein	505	0
1325	AT1G13980.1	pattern formation protein (EMB30) (GNOM), identical to SP:Q42510; contains Pfam profile PF01369: Sec7 domain	1452	0
1326	AT1G13990.1	expressed protein	278	0
1327	AT1G14000.1	protein kinase family protein / ankyrin repeat family protein, contains Pfam profiles: PF00069 protein kinase domain, PF00023 ankyrin repeat	439	0
1328	AT1G14010.1	emp24/gp25L/p24 family protein, similar to SP:P49755 Transmembrane protein Tmp21 precursor (21 kDa Transmembrane trafficking protein) {Homo sapiens}; contains Pfam profile PF01105: emp24/gp25L/p24 family	213	0
1329	AT1G14020.1	expressed protein, contains Pfam PF03138: Plant protein family. The function of this family of plant proteins is unknown; previously annotated as 'growth regulator protein -related' based on similarity to axi 1 protein (GB:X80301) (GI:559920) from (Nicotiana tabacum), which, due to scienitific fraud was retracted. Retraction in: Schell J. EMBO J 1999 May 17;18(10):2908. PMID:10400497.	500	0
1330	AT1G14030.1	ribulose-1,5 bisphosphate carboxylase oxygenase large subunit N-methyltransferase, putative, strong similarity to SP:P94026 Ribulose-1,5 bisphosphate carboxylase/oxygenase large subunit N- methyltransferase, chloroplast precursor (EC 2.1.1.127) ((Ribulose- bisphosphate-carboxylase)-lysine N-methyltransferase) {Nicotiana tabacum}; contains Pfam profile PF00856: SET domain; Rare GC intron splice si…	483	0
1331	AT1G14040.1	similar to EXS family protein / ERD1/XPR1/SYG1 family protein [Arabidopsis thaliana] (TAIR:At2g03250.1); similar to EXS family protein / ERD1/XPR1/SYG1 family protein [Arabidopsis thaliana] (TAIR:At2g03260.1); similar to EXS family protein / ERD1/XPR1/SYG1 family protein [Arabidopsis thaliana] (TAIR:At2g03240.1); similar to EXS family protein / ERD1/XPR1/SYG1 family protein [Arabidopsis thaliana]…	814	0
1332	AT1G14060.1	expressed protein	180	0
1333	AT1G14070.1	xyloglucan fucosyltransferase, putative (FUT7), nearly identical to SP:Q9XI81 Probable fucosyltransferase 7 (EC 2.4.1.-) (AtFUT7) {Arabidopsis thaliana}; similar to xyloglucan fucosyltransferase GI:5231145 from (Arabidopsis thaliana)	510	0
1334	AT1G14080.1	xyloglucan fucosyltransferase, putative (FUT6), nearly identical to SP:Q9XI80 Probable fucosyltransferase 6 (EC 2.4.1.-) (AtFUT6) {Arabidopsis thaliana}; similar to xyloglucan fucosyltransferase GI:5231145 from (Arabidopsis thaliana)	520	0
1335	AT1G14110.1	xyloglucan fucosyltransferase family protein, contains Pfam profile: PF03254 xyloglucan fucosyltransferase	908	0
1336	AT1G14120.1	2-oxoglutarate-dependent dioxygenase, putative, similar to adventitious rooting related oxygenase ARRO-1 from Malus x domestica, gi:3492806; contains Pfam domain PF03171, 2OG-Fe(II) oxygenase superfamily	313	0
1337	AT1G14130.1	2-oxoglutarate-dependent dioxygenase, putative, similar to adventitious rooting related oxygenase ARRO-1 from Malus x domestica, gi:3492806; contains Pfam domain PF03171, 2OG-Fe(II) oxygenase superfamily	309	0
1338	AT1G14140.1	mitochondrial substrate carrier family protein, contains Pfam profile: PF00153 mitochondrial carrier protein	306	0
1339	AT1G14150.1	oxygen evolving enhancer 3 (PsbQ) family protein, extrinsic pII protein; contains Pfam profile PF05757: Oxygen evolving enhancer protein 3 (PsbQ)	191	0
1340	AT1G14160.1	integral membrane family protein, location of EST 168K9XP 3', gb:AA651045; contains TIGRFAM TIGR01569 : plant integral membrane protein TIGR01569; contains Pfam PF04535 : Domain of unknown function (DUF588)	210	0
1341	AT1G14170.1	KH domain-containing protein, location of EST 219C14T7 , gb:N38506	455	0
1342	AT1G14180.1	expressed protein	246	0
1343	AT1G14185.1	glucose-methanol-choline (GMC) oxidoreductase family protein, similar to mandelonitrile lyase from Prunus serotina (SP:P52706, SP:P52707); contains Pfam profile PF00732 GMC oxidoreductase	504	0
1344	AT1G14190.1	glucose-methanol-choline (GMC) oxidoreductase family protein, similar to mandelonitrile lyase from Prunus serotina (SP:P52706, SP:P52707); contains Pfam profile PF00732 GMC oxidoreductase	502	0
1345	AT1G14200.1	zinc finger (C3HC4-type RING finger) family protein, contains Pfam profile: PF00097 zinc finger, C3HC4 type (RING finger)	180	0
1346	AT1G14205.1	ribosomal protein L18 family protein, similar to SP:P09415 50S ribosomal protein L18 {Bacillus stearothermophilus}	234	0
1347	AT1G14210.1	ribonuclease T2 family protein, contains similarity to RNase GI:7768564 from (Nicotiana tabacum); contains Pfam profile PF00445: Ribonuclease T2 family	248	0
1348	AT1G14220.1	ribonuclease T2 family protein, contains similarity to S-like ribonuclease PD1 GI:9957752 from (Prunus dulcis); contains ribonuclease T2 family histidine protein motif	229	0
1349	AT1G14230.1	nucleoside phosphatase family protein / GDA1/CD39 family protein, low similarity to SP:P49961 Ectonucleoside triphosphate diphosphohydrolase 1 (EC 3.6.1.5) (Ecto-apyrase) {Homo sapiens}; contains Pfam profile PF01150: GDA1/CD39 (nucleoside phosphatase) family	504	0
1350	AT1G14240.2	similar to nucleoside phosphatase family protein / GDA1/CD39 family protein [Arabidopsis thaliana] (TAIR:At1g14250.1); similar to nucleoside phosphatase family protein / GDA1/CD39 family protein [Arabidopsis thaliana] (TAIR:At1g14230.1); similar to putative ectonucleoside triphosphate diphosphohydrolase [Oryza sativa (japonica cultivar-group)] (GB:XP_482576.1); contains InterPro domain GDA1/CD39 …	484	0
1351	AT1G14250.1	nucleoside phosphatase family protein / GDA1/CD39 family protein, low similarity to SP:P97687 Ectonucleoside triphosphate diphosphohydrolase 1 (EC 3.6.1.5) (Ecto-apyrase) {Rattus norvegicus}; contains Pfam profile PF01150: GDA1/CD39 (nucleoside phosphatase) family	489	0
1352	AT1G14260.2	zinc finger (C3HC4-type RING finger) family protein, contains Pfam domain, PF00097: Zinc finger, C3HC4 type (RING finger)	266	0
1353	AT1G14270.1	CAAX amino terminal protease family protein, contains Pfam profile PF02517: CAAX amino terminal protease family	354	0
1354	AT1G14280.1	phytochrome kinase, putative, contains similarity to Swiss-Prot:Q9SWI1 phytochrome kinase substrate 1 (Arabidopsis thaliana)	443	0
1355	AT1G14290.1	acid phosphatase, putative, similar to acid phosphatase (Lupinus albus) GI:5360721; contains Pfam profile PF01598 sterol desaturase	260	0
1356	AT1G14300.1	expressed protein, contains Pfam PF04063: Domain of unknown function (DUF383) and PF04064: Domain of unknown function (DUF384)	340	0
1357	AT1G14310.1	haloacid dehalogenase-like hydrolase family protein, contains InterPro accession IPR005834: Haloacid dehalogenase-like hydrolase	255	0
1358	AT1G14320.1	60S ribosomal protein L10 (RPL10A) / Wilm's tumor suppressor protein-related, similar to tumor suppressor GI:575354 from (Oryza sativa)	221	0
1359	AT1G14330.1	kelch repeat-containing F-box family protein, contains Pfam profile PF01344: Kelch motif; contains weak Pfam PF00646: F-box domain; weak similarity to Kelch-like protein 1 (Swiss-Prot:Q9NR64) (Homo sapiens)	442	0
1360	AT1G14340.1	RNA recognition motif (RRM)-containing protein	245	0
1361	AT1G14345.1	expressed protein, contains one transmembrane domain	197	0
1362	AT1G14350.1	myb family transcription factor (MYB124), contains PFAM profile: PF00249 myb-like DNA binding domain	437	0
1363	AT1G14360.1	UDP-galactose/UDP-glucose transporter, putative, very similar to UDP-galactose/UDP-glucose transporter (GI:22651763) {Arabidopsis thaliana}	332	0
1364	AT1G14370.1	protein kinase (APK2a), identical to protein kinase APK2a GI:2852447 from (Arabidopsis thaliana)	427	0
1365	AT1G14380.3	similar to calmodulin-binding family protein [Arabidopsis thaliana] (TAIR:At2g02790.1); similar to 'unknown protein, contains IQ calmodulin-binding motif' [Oryza sativa (japonica cultivar-group)] (GB:XP_475770.1); contains InterPro domain IQ calmodulin-binding region (InterPro:IPR000048)	665	0
1366	AT1G14390.1	leucine-rich repeat transmembrane protein kinase, putative, similar to putative receptor-like protein kinase GI:2947063 from (Arabidopsis thaliana)	748	0
1367	AT1G14400.2	ubiquitin-conjugating enzyme 1 (UBC1), E2; identical to gi:431259, SP:P25865	153	0
1368	AT1G14410.1	Encodes a homolog of the potato p24 protein. It shares the conserved KGKAAL domain, a putative DNA-binding domain, with potato p24 and is localized to the plastid and not the nucleus.	264	0
1369	AT1G14420.1	pectate lyase family protein, similar to pectate lyase P59 SP:P15722 from (Lycopersicon esculentum)	460	0
1370	AT1G14430.1	glyoxal oxidase-related, low similarity to glyoxal oxidase precursor (glx1) (Phanerochaete chrysosporium) GI:1050302	850	2
1371	AT1G14440.2	zinc finger homeobox family protein / ZF-HD homeobox family protein	313	0
1372	AT1G14450.1	expressed protein, contains similarity to cytochrome c oxidase subunit I GI:5678701 from (Loligo pealei)	74	0
1373	AT1G14460.1	DNA polymerase-related, weak similarity to DNA polymerase III holoenzyme tau subunit (Thermus thermophilus) GI:2583049	1117	0
1374	AT1G14470.1	pentatricopeptide (PPR) repeat-containing protein, contains Pfam profile PF01535: PPR repeat	541	0
1375	AT1G14480.1	similar to ankyrin repeat family protein [Arabidopsis thaliana] (TAIR:At1g14500.1); similar to ankyrin-like protein [Oryza sativa (japonica cultivar-group)] (GB:BAD30891.1); contains InterPro domain Ankyrin (InterPro:IPR002110)	442	1
1376	AT1G14490.1	DNA-binding protein-related, contains similarity to DNA-binding proteins	207	0
1377	AT1G14500.1	ankyrin repeat family protein, contains Pfam domain, PF00023: Ankyrin repeat	437	1
1378	AT1G14510.1	PHD finger family protein, contains Pfam domain, PF00628: PHD-finger	253	0
1379	AT1G14520.1	oxygenase-related, similar to myo-inositol oxygenase (Sus scrofa) gi:17432544:gb:AAL39076	312	0
1380	AT1G14530.2	tobamovirus multiplication protein 3, putative / TOM3, putative (THH1), identical to THH1 (GI:15706301) (Arabidopsis thaliana); supporting cDNA gi:15706300:dbj:AB057678.1:	294	0
1381	AT1G14540.1	anionic peroxidase, putative, similar to lignin forming anionic peroxidase (Nicotiana sylvestris) SWISS-PROT: Q02200	316	0
1382	AT1G14550.1	anionic peroxidase, putative, similar to anionic peroxidase GI:170202 from (Nicotiana sylvestris)	322	0
1383	AT1G14560.1	mitochondrial substrate carrier family protein, contains Pfam profile: PF00153 mitochondrial carrier protein	332	0
1384	AT1G14570.1	UBX domain-containing protein, contains Pfam profiles PF00789: UBX domain, PF02809: Ubiquitin interaction motif	469	0
1385	AT1G14580.1	zinc finger (C2H2 type) family protein, similar to zinc finger protein ID1 GB:AAC18941 GI:3170601 from (Zea mays) contains Pfam domain, PF00096: Zinc finger, C2H2 type	468	0
1386	AT1G14590.1	expressed protein, similar to GI:4406788, GI:6063544, GI:2827651, GI:10764853 from (Arabidopsis thaliana)	387	1
1387	AT1G14600.1	similar to calcium-dependent protein kinase-related / CDPK-related [Arabidopsis thaliana] (TAIR:At2g02060.1); similar to Unknown protein [Oryza sativa (japonica cultivar-group)] (GB:XP_468596.1); contains InterPro domain Myb DNA-binding domain (InterPro:IPR001005); contains InterPro domain Myb-like DNA-binding domain, SHAQKYF class (InterPro:IPR006447)	256	0
1388	AT1G14610.1	valyl-tRNA synthetase / valine--tRNA ligase (VALRS), nearly identical to SP:P93736 Valyl-tRNA synthetase (EC 6.1.1.9) (Valine--tRNA ligase) (ValRS) {Arabidopsis thaliana}	1109	1
1389	AT1G14620.1	expressed protein	234	0
1390	AT1G14630.1	expressed protein	152	0
1391	AT1G14640.1	SWAP (Suppressor-of-White-APricot)/surp domain-containing protein, similar to human splicing factor GB:CAA59494 GI:899298 from (Homo sapiens); contains Pfam profile PF01805: Surp module	736	2
1392	AT1G14650.1	SWAP (Suppressor-of-White-APricot)/surp domain-containing protein / ubiquitin family protein, similar to SP:Q15459 Splicing factor 3 subunit 1 (Spliceosome associated protein 114) {Homo sapiens}; contains Pfam profiles PF00240: Ubiquitin family, PF01805: Surp module	786	2
1393	AT1G14660.1	sodium proton exchanger, putative (NHX8), similar to Na+ H+ antiporter GB:CAA69925 GI:1655702 from (Xenopus laevis); similar to putative Na+/H+ antiporter SOS1 (Arabidopsis thaliana) gi:8515714:gb:AAF76139; Member of The Monovalent Cation:Proton Antiporter (CPA1) Family, PMID:11500563	698	0
1394	AT1G14670.1	endomembrane protein 70, putative, similar to endomembrane protein emp70 precursor isolog GB:AAF67014 GI:7677068 (Homo sapiens)	593	0
1395	AT1G14680.1	expressed protein	291	0
1396	AT1G14685.1	expressed protein	280	0
1397	AT1G14686.1	epsin N-terminal homology (ENTH) domain-containing protein / clathrin assembly protein-related, similar to clathrin assembly protein AP180 (GI:6492344) (Xenopus laevis); contains Pfam PF01417: ENTH domain. ENTH (Epsin N-terminal homology) domain;	340	0
1398	AT1G14687.1	zinc finger homeobox family protein / ZF-HD homeobox family protein	169	0
1399	AT1G14690.1	similar to microtubule associated protein (MAP65/ASE1) family protein [Arabidopsis thaliana] (TAIR:At5g55230.1); similar to Unknown protein [Oryza sativa (japonica cultivar-group)] (GB:XP_470643.1); contains InterPro domain MAP65/ASE1 (InterPro:IPR007145)	604	0
1400	AT1G14700.1	purple acid phosphatase, putative, contains Pfam profile: PF00149 calcineurin-like phosphoesterase; similar to purple acid phosphatase (GI:20257479) (Arabidopsis thaliana)	367	0
1401	AT1G14710.2	hydroxyproline-rich glycoprotein family protein, contains proline-rich extensin domains, INTERPRO:IPR002965	602	2
1402	AT1G14720.1	xyloglucan:xyloglucosyl transferase / xyloglucan endotransglycosylase / endo-xyloglucan transferase (XTR2), identical to endoxyloglucan transferase (Arabidopsis thaliana) GI:5533311	333	0
1403	AT1G14730.1	similar to cytochrome B561 family protein [Arabidopsis thaliana] (TAIR:At4g25570.1); similar to putative cytochrome protein [Oryza sativa (japonica cultivar-group)] (GB:XP_469562.1); contains InterPro domain Cytochrome b561 / ferric reductase transmembrane (InterPro:IPR006593); contains InterPro domain Cytochrome b561 (InterPro:IPR004877)	225	0
1404	AT1G14740.1	expressed protein	734	0
1405	AT1G14750.1	cyclin, putative (SDS), identical to cyclin-like protein (Arabidopsis thaliana) GI:20302467; low similarity to SP:P30278 G2/mitotic-specific cyclin 2 (B-like cyclin) (CycMs2 {Medicago sativa}; contains Pfam profiles PF00134: Cyclin, N-terminal domain, PF02984: Cyclin, C-terminal domain	579	0
1406	AT1G14755.1	Encodes a defensin-like (DEFL) family protein.	79	0
1407	AT1G14760.1	expressed protein	143	0
1408	AT1G14770.2	expressed protein	430	0
1409	AT1G14780.1	expressed protein	628	0
1410	AT1G14790.1	RNA-dependent RNA polymerase, putative, similar to RNA-directed RNA polymerase GB:CAA09697 GI:4138282 (Nicotiana tabacum)	1108	1
1411	AT1G14800.1	expressed protein	385	0
1412	AT1G14810.1	semialdehyde dehydrogenase family protein, similar to SP:O31219 Aspartate-semialdehyde dehydrogenase (EC 1.2.1.11) (ASA dehydrogenase) (ASADH) {Legionella pneumophila}; contains Pfam profiles PF02774: Semialdehyde dehydrogenase dimerisation domain, PF01118: Semialdehyde dehydrogenase NAD binding domain	376	0
1413	AT1G14820.3	SEC14 cytosolic factor family protein / phosphoglyceride transfer family protein, contains Pfam PF00650 : CRAL/TRIO domain; similar to phosphatidylinositol/phosphatidylcholine transfer protein SP:P24280 (Saccharomyces cerevisiae (Baker's yeast))	253	0
1414	AT1G14830.1	dynamin-like protein C (DL1C), nearly identical to dynamin-like protein C (Arabidopsis thaliana) GI:19569772	615	0
1415	AT1G14840.1	Encodes a microtubule associated protein (MAP70-4). Expressed in all tissues.	605	0
1416	AT1G14850.1	non-repetitive/WGA-negative nucleoporin family protein, contains Pfam profile: PF03177 non-repetitive/WGA-negative nucleoporin	1465	0
1417	AT1G14860.1	MutT/nudix family protein, low similarity to SP:Q09790 Diadenosine 5',5'''-P1,P6-hexaphosphate hydrolase (EC 3.6.1.-) (Ap6A hydrolase) {Schizosaccharomyces pombe}; contains Pfam profile PF00293: NUDIX domain	177	0
1418	AT1G14870.1	expressed protein, similar to PGPS/D12 (Petunia x hybrida) GI:4105794; contains Pfam profile PF04749: Protein of unknown function, DUF614	153	0
1419	AT1G14880.1	expressed protein, similar to PGPS/D12 (Petunia x hybrida) GI:4105794; contains Pfam profile PF04749: Protein of unknown function, DUF614	152	0
1420	AT1G14890.1	invertase/pectin methylesterase inhibitor family protein, similar to pectinesterase GB:X85216 GI:732912 SP:Q43111 (Phaseolus vulgaris), SP:Q42534 from Arabidopsis thaliana; contains Pfam profile PF04043: Plant invertase/pectin methylesterase inhibitor	202	0
1421	AT1G14900.1	high-mobility-group protein / HMG-I/Y protein, nearly identical to high-mobility-group protein HMG-I/Y protein (Arabidopsis thaliana) GI:1429211; contains Pfam profiles PF00538: linker histone H1 and H5 family, PF02178: AT hook motif	205	0
1422	AT1G14910.1	epsin N-terminal homology (ENTH) domain-containing protein, contains Pfam PF01417: ENTH domain. ENTH (Epsin N-terminal homology) domain; similar to Chain A, Calm-N N-Terminal Domain Of Clathrin Assembly Lymphoid Myeloid Leukaemia Protein, Pi(4,5)p2 Complex (GP:13399999) {Homo sapiens}	693	0
1423	AT1G14920.1	gibberellin response modulator (GAI) (RGA2) / gibberellin-responsive modulator, identical to GAI GB:CAA75492 GI:2569938 (Arabidopsis thaliana) (Genes Dev. In press)	534	0
1424	AT1G14930.1	major latex protein-related / MLP-related, low similarity to major latex protein {Papaver somniferum}(GI:20810) ; contains Pfam profile PF00407: Pathogenesis-related protein Bet v I family	156	0
1425	AT1G14940.1	major latex protein-related / MLP-related, low similarity to major latex protein {Papaver somniferum}(GI:294060) ; contains Pfam profile PF00407: Pathogenesis-related protein Bet v I family	156	0
1426	AT1G14950.1	major latex protein-related / MLP-related, low similarity to major latex protein {Papaver somniferum}(GI:294060) ; contains Pfam profile PF00407: Pathogenesis-related protein Bet v I family	156	0
1427	AT1G14960.1	major latex protein-related / MLP-related, low similarity to major latex protein {Papaver somniferum}(GI:20810) contains Pfam profile PF00407: Pathogenesis-related protein Bet v I family	154	0
1428	AT1G14970.1	expressed protein, contains Pfam PF03138: Plant protein family. The function of this family of plant proteins is unknown; previously annotated as 'auxin-independent growth promoter -related' based on similarity to axi 1 protein (GB:X80301) (GI:559920) from (Nicotiana tabacum), which, due to scienitific fraud was retracted. Retraction in: Schell J. EMBO J 1999 May 17;18(10):2908. PMID:10400497.	563	0
1429	AT1G14980.1	10 kDa chaperonin (CPN10), identical to SP:P34893 from (Arabidopsis thaliana)	99	0
1430	AT1G14990.1	expressed protein	123	0
1431	AT1G15000.1	serine carboxypeptidase S10 family protein, similar to Serine carboxypeptidase precursor (SP:P32826) (Arabidopsis thaliana); similar to GB:AAD42963 from (Matricaria chamomilla)	445	0
1432	AT1G15010.1	expressed protein	143	0
1433	AT1G15020.2	thioredoxin family protein, low similarity to FAD-dependent sulfhydryl oxidase-2 (Rattus norvegicus) GI:12483919; contains Pfam profiles PF00085: Thioredoxin, PF04777: Erv1 / Alr family	529	0
1434	AT1G15030.1	expressed protein	361	0
1435	AT1G15040.1	glutamine amidotransferase-related	396	0
1436	AT1G15050.1	auxin-responsive AUX/IAA family protein, similar to auxin-responsive protein IAA12 (Indoleacetic acid-induced protein 12)(Arabidopsis thaliana); contains Pfam profile: PF02309: AUX/IAA family	186	0
1437	AT1G15060.1	expressed protein	579	0
1438	AT1G15080.1	phosphatidic acid phosphatase family protein / PAP2 family protein, similar to phosphatidic acid phosphatase 2a2 (Cavia porcellus) GI:3641336; contains Pfam profile PF01569 PAP2 superfamily	291	0
1439	AT1G15100.1	zinc finger (C3HC4-type RING finger) family protein, contains Pfam profile: PF00097 zinc finger, C3HC4 type (RING finger)	156	0
1440	AT1G15110.1	phosphatidyl serine synthase family protein, contains Pfam profile: PF03034 phosphatidyl serine synthase	426	0
1441	AT1G15120.1	ubiquinol-cytochrome C reductase complex 7.8 kDa protein, putative / mitochondrial hinge protein, putative, similar to SP:P48504 Ubiquinol-cytochrome C reductase complex 7.8 kDa protein (EC 1.10.2.2) (Mitochondrial hinge protein) (CR7) {Solanum tuberosum}; contains Pfam profile PF02320: Ubiquinol-cytochrome C reductase hinge protein	70	0
1442	AT1G15125.1	S-adenosyl-L-methionine:carboxyl methyltransferase family protein, low similarity to caffeine synthase (Camellia sinensis) GI:9967143; contains Pfam profile PF03492: SAM dependent carboxyl methyltransferase	348	0
1443	AT1G15130.1	hydroxyproline-rich glycoprotein family protein	847	0
1444	AT1G15140.1	oxidoreductase NAD-binding domain-containing protein, Contains Pfam profile PF00175: Oxidoreductase NAD-binding domain; ESTs gb:H76345 and gb:AA651465 come from this gene	296	0
1445	AT1G15150.1	MATE efflux family protein, similar to ripening regulated protein DDTFR18 (Lycopersicon esculentum) GI:12231296; contains Pfam profile PF01554: Uncharacterized membrane protein family	488	0
1446	AT1G15160.1	MATE efflux family protein, Strong similarity to gi:4734005 F3L12.7 hypothetical protein from Arabidopsis thaliana BAC gb:AC007178; similar to ripening regulated protein DDTFR18 (Lycopersicon esculentum) GI:12231296; contains Pfam profile PF01554: Uncharacterized membrane protein family	488	0
1447	AT1G15165.1	U-box domain-containing protein, contains Pfam profile PF04564: U-box domain	296	0
1448	AT1G15170.1	MATE efflux family protein, similar to ripening regulated protein DDTFR18 (Lycopersicon esculentum) GI:12231296; contains Pfam profile PF01554: Uncharacterized membrane protein family	482	0
1449	AT1G15180.1	MATE efflux family protein, contains Pfam profile PF01554: Uncharacterized membrane protein family	483	0
1450	AT1G15190.1	expressed protein	249	0
1451	AT1G15200.1	protein-protein interaction regulator family protein, contains Pfam PF04696: pinin/SDK/memA/ protein conserved region	424	0
1452	AT1G15210.1	ABC transporter family protein, Similar to gb:Z70524 GI:1514643 PDR5-like ABC transporter from Spirodela polyrrhiza and is a member of the PF:00005 ABC transporter family. ESTs gb:N97039 and gb:T43169 come from this gene	1443	0
1453	AT1G15215.3	expressed protein, similar to expressed protein [Arabidopsis thaliana] (TAIR:At3g18380.2); similar to expressed protein [Arabidopsis thaliana] (TAIR:At3g18380.1); similar to unknown protein [Oryza sativa (japonica cultivar-group)] (GB:BAD37623.1)	253	0
1454	AT1G15220.2	cytochrome c biogenesis protein family, contains Pfam PF03918: Cytochrome C biogenesis protein; similar to Cytochrome c-type biogenesis protein cycL precursor.(SP:P45405) {Bradyrhizobium japonicum}	160	0
1455	AT1G15230.1	expressed protein, ESTs gb:R30529, gb:Z48463, gb:Z48467, gb:AA597369 and gb:AA394772 come from this gene	156	0
1456	AT1G15240.1	phox (PX) domain-containing protein, weak similarity to SP:Q9Y5W8 Sorting nexin 13 {Homo sapiens}; contains Pfam profiles PF00787: PX domain, PF02194: PXA domain	707	0
1457	AT1G15250.1	60S ribosomal protein L37 (RPL37A), almost identical to GB:Q43292	96	0
1458	AT1G15260.1	expressed protein, EST gb:N65467 comes from this gene	179	0
1459	AT1G15270.1	expressed protein, ESTs gb:AA650895, gb:AA720043 and gb:R29777 come from this gene	65	0
1460	AT1G15280.2	glycine-rich protein	586	0
1461	AT1G15290.1	similar to expressed protein [Arabidopsis thaliana] (TAIR:At4g28080.1); similar to tetratricopeptide repeat (TPR)-containing protein [Arabidopsis thaliana] (TAIR:At1g01320.1); similar to putative tetratricopeptide repeat(TPR)-containing protein [Oryza sativa (japonica cultivar-group)] (GB:XP_477727.1); contains InterPro domain TPR repeat (InterPro:IPR001440)	1622	1
1462	AT1G15310.1	signal recognition particle 54 kDa protein 1 / SRP54 (SRP-54) (SRP-54A), identical to Swiss-Prot:P37106 signal recognition particle 54 kDa protein 1 (SRP54) (Arabidopsis thaliana)	480	0
1463	AT1G15320.1	expressed protein	308	0
1464	AT1G15330.1	CBS domain-containing protein, low similarity to SP:Q9MYP4 5'-AMP-activated protein kinase, gamma-3 subunit (AMPK gamma-3 chain) (AMPK gamma3) {Sus scrofa}; contains Pfam profile PF00571: CBS domain	353	1
1465	AT1G15340.1	methyl-CpG-binding domain-containing protein, contains Pfam profile PF01429: Methyl-CpG binding domain	385	0
1466	AT1G15350.1	expressed protein	155	0
1467	AT1G15360.1	encodes a member of the ERF (ethylene response factor) subfamily B-6 of ERF/AP2 transcription factor family. The protein contains one AP2 domain. There are 12 members in this subfamily including RAP2.11.	200	0
1468	AT1G15370.1	expressed protein	148	0
1469	AT1G15380.2	similar to lactoylglutathione lyase family protein / glyoxalase I family protein [Arabidopsis thaliana] (TAIR:At1g80160.1); similar to hypothetical protein [Oryza sativa (japonica cultivar-group)] (GB:NP_916470.1); contains InterPro domain Glyoxalase I (InterPro:IPR004361); contains InterPro domain Glyoxalase/Bleomycin resistance protein/dioxygenase domain (InterPro:IPR004360)	175	0
1470	AT1G15385.1	expressed protein	74	0
1471	AT1G15390.1	peptide deformylase, mitochondrial / polypeptide deformylase 1A (PDF1A), nearly identical to SP:Q9FV53 Peptide deformylase, mitochondrial precursor (EC 3.5.1.88) (PDF) (Polypeptide deformylase) {Arabidopsis thaliana}; contains Pfam profile PF01327: polypeptide deformylase; supporting cDNA gi:11320951:gb:AF250959.1:AF250959	270	0
1472	AT1G15400.1	expressed protein, ESTs gb:H37295 and gb:R64895 come from this gene	146	1
1473	AT1G15410.1	aspartate-glutamate racemase family, contains Pfam profile PF:01177 Aspartate-glutamate racemase family; contains TIGRFAM TIGR00035: aspartate racemase; similar to aspartate racemase (GI:5458794){Pyrococcus abyssi}	331	0
1474	AT1G15415.1	expressed protein, very low similarity to LEA protein (Cicer arietinum) GI:2909420, seed maturation protein PM30 (Glycine max) GI:4838147	97	0
1475	AT1G15420.1	expressed protein	279	0
1476	AT1G15430.2	expressed protein	260	0
1477	AT1G15440.1	transducin family protein / WD-40 repeat family protein, Strong similarity to gb X95263 Periodic tryptophan protein 2 gene (PWP2) from Homo sapiens and contains 6 WD40, G-beta repeat domains	901	0
1478	AT1G15460.1	anion exchange family protein, member of the PF:00955 Anion exchanger family	684	0
1479	AT1G15470.1	transducin family protein / WD-40 repeat family protein, Strong similarity to gb AF096285 serine-threonine kinase receptor-associated protein from Mus musculus and contains 5 PF:00400 WD40, G-beta repeat domains. EST gb:F14050 comes from this gene	334	0
1480	AT1G15480.1	DNA-binding protein, putative, similar to DNA-binding protein (Triticum aestivum) GI:6958202; contains Pfam profile PF01535: PPR repeat	624	0
1481	AT1G15490.1	hydrolase, alpha/beta fold family protein, Contains PF 00561 alpha/beta hydrolase fold	649	0
1482	AT1G15500.1	chloroplast ADP, ATP carrier protein, putative / ADP, ATP translocase, putative / adenine nucleotide translocase, putative, strong similarity to SP:Q39002 Chloroplast ADP,ATP carrier protein 1, chloroplast precursor (ADP/ATP translocase 1) (Adenine nucleotide translocase 1) {Arabidopsis thaliana}; contains Pfam profile PF03219: TLC ATP/ADP transporter	619	0
1483	AT1G15510.1	pentatricopeptide (PPR) repeat-containing protein, contains INTERPRO:IPR002885 PPR repeats	867	0
1484	AT1G15520.1	ABC transporter family involved in resistant to lead. Localizes to plasma membrane. Upregulated by lead. Expressed in leaves, flowers. Not expressed in roots.	1424	0
1485	AT1G15530.1	receptor lectin kinase, putative, similar to receptor lectin kinase 3 (Arabidopsis thaliana) gi:4100060:gb:AAD00733; contains pfam domains PF00139: Legume lectins beta domain and PF00069: Protein kinase domain	657	0
1486	AT1G15540.1	oxidoreductase, 2OG-Fe(II) oxygenase family protein, similar to GS-AOP loci (GI:16118889, GI:16118887, GI:16118891, GI:16118893); contains PF03171 2OG-Fe(II) oxygenase superfamily domain	321	0
1487	AT1G15550.1	gibberellin 3-beta-dioxygenase / gibberellin 3 beta-hydroxylase (GA4), identical to gibberellin 3 beta-hydroxylase (GI:2160454)	359	0
1488	AT1G15570.1	cyclin, putative, similar to cyclin A2 (Lycopersicon esculentum) GI:5420276, cyclin (Medicago sativa) GI:1050559; contains Pfam profiles PF00134: Cyclin, N-terminal domain, PF02984: Cyclin, C-terminal domain	451	0
1489	AT1G15580.1	auxin-responsive protein / indoleacetic acid-induced protein 5 (IAA5) / auxin-induced protein (AUX2-27), identical to SP:P33078 Auxin-responsive protein IAA5 (Indoleacetic acid-induced protein 5) (Auxin-induced protein AUX2-27) {Arabidopsis thaliana}	164	0
1490	AT1G15590.1	hypothetical protein	171	0
1491	AT1G15600.1	expressed protein	221	0
1492	AT1G15610.1	expressed protein	235	0
1493	AT1G15620.1	expressed protein, ; expression supported by MPSS	344	0
1494	AT1G15630.1	hypothetical protein	156	0
1495	AT1G15640.1	expressed protein	256	0
1496	AT1G15660.1	expressed protein, similar to CENPCA protein (GI:11863170) {Zea mays}	706	0
1497	AT1G15670.1	kelch repeat-containing F-box family protein, similar to SP:Q9ER30 Kelch-related protein 1 (Sarcosin) {Rattus norvegicus}; contains Pfam profiles PF01344: Kelch motif, PF00646: F-box domain	360	0
1498	AT1G15680.1	F-box family protein, contains Pfam:PF00646 F-box domain	411	0
1499	AT1G15690.1	pyrophosphate-energized vacuolar membrane proton pump / pyrophosphate-energized inorganic pyrophosphatase (AVP-3), identical to pyrophosphate-energized vacuolar membrane proton pump (pyrophosphate-energized inorganic pyrophosphatase) SP:P31414 from (Arabidopsis thaliana)	771	1
1500	AT1G15700.1	ATP synthase gamma chain 2, chloroplast (ATPC2), identical to SP:Q01909 ATP synthase gamma chain 2, chloroplast precursor (EC 3.6.3.14) {Arabidopsis thaliana}; contains Pfam profile: PF00231 ATP synthase; similar to ATP synthase gamma-subunit GI:21241 from (Spinacia oleracea)	387	0
1501	AT1G15710.1	prephenate dehydrogenase family protein, contains Pfam profile: PF02153 prephenate dehydrogenase	359	0
1502	AT1G15720.1	myb family transcription factor, contains Pfam PF00249: Myb-like DNA-binding domain	391	0
1503	AT1G15730.1	PRLI-interacting factor L, putative, strong similarity to PRLI-interacting factor L GI:11139268 from (Arabidopsis thaliana); contains Pfam profile PF02492: Cobalamin synthesis protein/P47K	449	0
1504	AT1G15740.1	leucine-rich repeat family protein	586	0
1505	AT1G15750.4	similar to WD-40 repeat family protein [Arabidopsis thaliana] (TAIR:At3g15880.1); similar to WD-40 repeat family protein [Arabidopsis thaliana] (TAIR:At1g80490.1); similar to WD-40 repeat family protein [Arabidopsis thaliana] (TAIR:At1g80490.2); similar to WD-40 repeat family protein [Arabidopsis thaliana] (TAIR:At3g15880.2); similar to WD-40 repeat family protein [Arabidopsis thaliana] (TAIR:At3…	1132	0
1506	AT1G15757.1	Encodes a defensin-like (DEFL) family protein.	84	0
1507	AT1G15760.1	expressed protein, preedicted by genemark.hmm; expression supported by MPSS	203	0
1508	AT1G15770.1	expressed protein	333	0
1509	AT1G15780.1	expressed protein	1336	0
1510	AT1G15790.2	expressed protein	180	0
1511	AT1G15800.1	expressed protein, similar to expressed protein [Arabidopsis thaliana] (TAIR:At1g80610.1)	208	0
1512	AT1G15810.1	ribosomal protein S15 family protein, contains similarity to ribosomal protein S15	420	0
1513	AT1G15820.1	chlorophyll A-B binding protein, chloroplast (LHCB6), nearly identical to Lhcb6 protein (Arabidopsis thaliana) GI:4741960; contains Pfam profile PF00504: Chlorophyll A-B binding protein	259	0
1514	AT1G15825.1	hydroxyproline-rich glycoprotein family protein, contains proline-rich extensin domains, INTERPRO:IPR002965	127	0
1515	AT1G15830.1	expressed protein	484	1
1516	AT1G15840.1	expressed protein	127	0
1517	AT1G15850.1	transducin family protein / WD-40 repeat family protein, contains 3 WD-40 repeats (PF00400); mRNA-associated protein mrnp 41 (SP:P78406) (Homo sapiens); similar to mitotic checkpoint protein GI:9294423 from (Arabidopsis thaliana)	141	0
1518	AT1G15860.1	expressed protein	226	0
1519	AT1G15870.1	mitochondrial glycoprotein family protein / MAM33 family protein, similar to SUAPRGA1 (Emericella nidulans) GI:6562379; contains Pfam profile PF02330: Mitochondrial glycoprotein	243	0
1520	AT1G15880.1	Golgi SNARE 11 protein, identical to Golgi SNARE 11 protein (GI:13898893) {Arabidopsis thaliana}; similar to putative cis-Golgi SNARE protein GI:2583133 from (Arabidopsis thaliana);similar toSP:O95249: 28 kDa Golgi SNARE protein (28 kDa cis-Golgi SNARE p28) (GOS-28). (Homo sapiens); similar to Golgi SNARE protein (Golgi SNAP receptor complex member 1) (28 kDa cis-Golgi SNARE p28) (GOS-28) (SP:Q62…	224	0
1521	AT1G15890.1	disease resistance protein (CC-NBS-LRR class), putative, domain signature CC-NBS-LRR exists, suggestive of a disease resistance protein.	852	0
1522	AT1G15900.1	expressed protein	114	0
1523	AT1G15910.1	XH/XS domain-containing protein / XS zinc finger domain-containing protein, contains Pfam domains PF03469: XH domain, PF03468: XS domain and PF03470: XS zinc finger domain	635	0
1524	AT1G15920.1	CCR4-NOT transcription complex protein, putative, similar to SWISS-PROT:Q60809 CCR4-NOT transcription complex, subunit 7 (CCR4-associated factor 1, (CAF1) (Mus musculus)	287	0
1525	AT1G15930.1	40S ribosomal protein S12 (RPS12A), similar to 40S ribosomal protein S12 GI:4263712 from (Arabidopsis thaliana)	145	0
1526	AT1G15940.1	expressed protein, similar To androgen-induced prostate proliferative shutoff associated protein (GI:4559410) (Homo sapiens)	991	0
1527	AT1G15950.1	cinnamoyl-CoA reductase, putative, nearly identical to CCR1 (GI:12034897), similar to cinnamoyl CoA reductase GI:2058310 from (Eucalyptus gunnii)	345	0
1528	AT1G15960.1	similar to NRAMP metal ion transporter 4 (NRAMP4) [Arabidopsis thaliana] (TAIR:At5g67330.1); similar to root-specific metal transporter [Malus baccata] (GB:AAU00158.1); similar to root-specific metal transporter [Lycopersicon esculentum] (GB:AAP21818.1); contains InterPro domain Natural resistance-associated macrophage protein (InterPro:IPR001046)	528	0
1529	AT1G15970.1	methyladenine glycosylase family protein, similar to SP:P05100 DNA-3-methyladenine glycosylase I (EC 3.2.2.20) (3-methyladenine-DNA glycosylase I, constitutive) {Escherichia coli}; contains Pfam profile PF03352: Methyladenine glycosylase	353	1
1530	AT1G15980.1	expressed protein	462	0
1531	AT1G15990.1	cyclic nucleotide-regulated ion channel, putative (CNGC7), similar to cyclic nucleotide and calmodulin-regulated ion channel protein GI:4581207 from (Arabidopsis thaliana)	710	0
1532	AT1G16000.1	expressed protein	87	0
1533	AT1G16010.1	magnesium transporter CorA-like family protein (MRS2-1), low similarity to SP:Q01926 RNA splicing protein MRS2, mitochondrial precursor {Saccharomyces cerevisiae}; contains Pfam profile PF01544: CorA-like Mg2+ transporter protein	443	0
1534	AT1G16020.1	expressed protein	516	0
1535	AT1G16025.1	expressed protein	114	0
1536	AT1G16030.1	heat shock protein 70, putative / HSP70, putative, similar to heat shock protein hsp70 GI:1771478 from (Pisum sativum)	647	0
1537	AT1G16040.1	expressed protein, similar To Phosphatidylinositol-glycan biosynthesis, class F protein (PIG-F). (Mouse) (SP:O09101) (Mus musculus); contains six transmembrane domains;	227	0
1538	AT1G16060.1	ovule development protein, putative, similar to ovule development protein AINTEGUMENTA (GI:1209099)(Arabidopsis thaliana)	346	0
1539	AT1G16070.2	similar to F-box family protein / tubby family protein [Arabidopsis thaliana] (TAIR:At1g47270.1); similar to tubby like protein 3 [Homo sapiens] (GB:AAC95431.1); contains InterPro domain Tubby (InterPro:IPR000007)	399	0
1540	AT1G16080.1	expressed protein	314	0
1541	AT1G16090.1	wall-associated kinase-related, contains similarity to wall-associated kinase 2 GI:4826399 from (Arabidopsis thaliana); similar to wall-associated kinase 1 (GI:3549626) (Arabidopsis thaliana); contains one transmembrane domain	318	0
1542	AT1G16110.1	wall-associated kinase, putative, contains similarity to wall-associated kinase 2 GI:4826399 from (Arabidopsis thaliana)	643	0
1543	AT1G16120.1	wall-associated kinase, putative, contains similarity to wall-associated kinase 4 GI:3355308 from (Arabidopsis thaliana)	731	0
1544	AT1G16130.1	wall-associated kinase, putative, similar to putative serine/threonine-specific protein kinase GI:7270012 from (Arabidopsis thaliana)	749	0
1545	AT1G16140.1	wall-associated kinase, putative, contains similarity to wall-associated kinase 4 GI:3355308 from (Arabidopsis thaliana)	691	0
1546	AT1G16150.1	wall-associated kinase, putative, contains similarity to wall-associated kinase 4 GI:3355308 from (Arabidopsis thaliana)	780	0
1547	AT1G16160.1	protein kinase family protein, contains similarity to wall-associated kinase 4 GI:3355308 from (Arabidopsis thaliana)	712	0
1548	AT1G16170.1	expressed protein	93	0
1549	AT1G16180.1	TMS membrane family protein / tumour differentially expressed (TDE) family protein, contains Pfam domain, PF03348: TMS membrane protein/tumour differentially expressed protein (TDE)	413	0
1550	AT1G16190.1	DNA repair protein RAD23, putative, similar to DNA repair by nucleotide excision (NER) RAD23 protein, isoform II GI:1914685 from (Daucus carota)	369	0
1551	AT1G16210.1	expressed protein, ESTs gb:T04357 and gb:AA595092 come from this gene	235	0
1552	AT1G16220.1	protein phosphatase 2C family protein / PP2C family protein, similar to protein phosphatase-2C; PP2C (GI:3643088) (Mesembryanthemum crystallinum); contains Pfam PF00481 : Protein phosphatase 2C domain;	492	0
1553	AT1G16225.1	similar to syntaxin-related family protein [Arabidopsis thaliana] (TAIR:At1g16230.1); similar to putative syntaxin of plants 52 [Oryza sativa (japonica cultivar-group)] (GB:XP_481225.1); contains InterPro domain Target SNARE coiled-coil domain (InterPro:IPR000727)	200	0
1554	AT1G16230.1	syntaxin-related family protein, similar to syntaxin of plants 51 (Arabidopsis thaliana) GI:13811644, syntaxin of plants 52 (Arabidopsis thaliana) GI:13811646	194	0
1555	AT1G16240.2	similar to syntaxin 52 (SYP52) [Arabidopsis thaliana] (TAIR:At1g79590.1); similar to putative syntaxin of plants 52 [Oryza sativa (japonica cultivar-group)] (GB:XP_463898.1); contains InterPro domain Target SNARE coiled-coil domain (InterPro:IPR000727)	233	0
1556	AT1G16250.1	kelch repeat-containing F-box family protein, contains Pfam profiles PF01344: Kelch motif, PF00646: F-box domain	384	0
1557	AT1G16260.1	protein kinase family protein, contains Pfam domain, PF00069: Protein kinase domain	721	0
1558	AT1G16270.1	protein kinase family protein, contains PF:00069 Eukaryotic protein kinase domain. ESTs gb:H37741, gb:T43005 and gb:AI100340 come from this gene	1148	0
1559	AT1G16280.1	DEAD/DEAH box helicase, putative, similar to gb:L13612 DEAD-box protein (dbp45A) from Drosophila melanogaster and is a member of PF:00270 DEAD/DEAH box helicase family	492	0
1560	AT1G16290.1	expressed protein	420	0
1561	AT1G16300.1	glyceraldehyde 3-phosphate dehydrogenase, cytosolic, putative / NAD-dependent glyceraldehyde-3-phosphate dehydrogenase, putative, similar to glyceraldehyde-3-phosphate dehydrogenase (Pinus sylvestris) GI:1100223; contains Pfam profiles PF02800: Glyceraldehyde 3-phosphate dehydrogenase C-terminal domain, PF00044: Glyceraldehyde 3-phosphate dehydrogenase NAD binding domain	421	0
1562	AT1G16310.1	cation efflux family protein, contains cation efflux family protein domain, Pfam:PF01545	429	0
1563	AT1G16320.1	expressed protein, ESTs gb:T76348, gb:N65615 and gb:Z18119 come from this gene	274	0
1564	AT1G16330.1	cyclin family protein, similar to SP:P25011 G2/mitotic-specific cyclin S13-6 (B-like cyclin) {Glycine max}; contains Pfam profiles PF00134: Cyclin, N-terminal domain, PF02984: Cyclin, C-terminal domain	397	0
1565	AT1G16340.2	similar to 2-dehydro-3-deoxyphosphooctonate aldolase / phospho-2-dehydro-3-deoxyoctonate aldolase / 3-deoxy-D-manno-octulosonic acid 8-phosphate synthetase (KDSA) [Arabidopsis thaliana] (TAIR:At1g79500.1); similar to 2-dehydro-3-deoxyphosphooctonate aldolase / phospho-2-dehydro-3-deoxyoctonate aldolase / 3-deoxy-D-manno-octulosonic acid 8-phosphate synthetase (KDSA) [Arabidopsis thaliana] (TAIR:A…	292	0
1566	AT1G16350.1	inosine-5'-monophosphate dehydrogenase, putative, strong similarity to SP:P47996 gb:L34684 inosine monophosphate dehydrogenase (IMPDH) from Arabidopsis thaliana; member of the PF:00478 IMP dehydrogenase family	503	0
1567	AT1G16360.1	LEM3 (ligand-effect modulator 3) family protein / CDC50 family protein, Similar to GI:4585976; GI:11994416; GI:4835763; GI:9757735 from (Arabidopsis thaliana)	337	0
1568	AT1G16370.1	transporter-related, low similarity to organic cation transporter OCTN1 from (Homo sapiens) GI:2605501, (Mus musculus) GI:4126605, (Rattus norvegicus) GI:5679326; contains Pfam profile PF00083: major facilitator superfamily protein	522	0
1569	AT1G16380.1	cation/proton exchanger, putative (CHX1), monovalent cation:proton antiporter family 2 (CPA2) member, PMID:11500563	786	0
1570	AT1G16390.1	organic cation transporter-related, low similarity to Organic cation/carnitine transporter 2 (Solute carrier family 22, member 5) (High-affinity sodium-dependent carnitine cotransporter) from {Homo sapiens} SP:O76082, {Rattus norvegicus} SP:O70594; contains Pfam profile PF00083: major facilitator superfamily protein	519	0
1571	AT1G16400.1	cytochrome P450 family protein, similar to gb:AF069494 cytochrome P450 from Sinapis alba and is a member of the PF:00067 Cytochrome P450 family; identical to cytochrome P450 CYP79F2 (CYP79F2) GI:10946207	538	1
1572	AT1G16410.1	cytochrome P450, putative, similar to gb:AF069494 cytochrome P450 from Sinapis alba and is a member of the PF:00067 Cytochrome P450 family	539	2
1573	AT1G16420.1	latex-abundant protein, putative (AMC8) / caspase family protein, similar to latex-abundant protein (Hevea brasiliensis) gb:AAD13216; contains Pfam profile PF00656: ICE-like protease (caspase) p20 domain	382	1
1574	AT1G16430.1	surfeit locus protein 5 family protein / SURF5 family protein, similar to Surfeit locus protein 5 (surf5) (SP:Q62276) (Mus musculus); similar to Surfeit locus protein 5 (SP:Q15528) (Homo sapiens)	151	0
1575	AT1G16440.1	protein kinase, putative, similar to viroid symptom modulation protein (Lycopersicon esculentum) gi:7672777:gb:AAF66637	432	0
1576	AT1G16445.1	methylase-related, similar to YtqB (GI:2952524) (Streptococcus mutans)	275	0
1577	AT1G16460.2	mercaptopyruvate sulfurtransferase (MST2) (RDH2), identical to mercaptopyruvate sulfurtransferase GI:6009983 and thiosulfate sulfurtransferase GI:5817004 from (Arabidopsis thaliana); contains PF:00581 Rhodanese-like domain	343	0
1578	AT1G16470.2	similar to 20S proteasome alpha subunit D2 (PAD2) (PRS1) (PRC6) [Arabidopsis thaliana] (TAIR:At5g66140.1); similar to proteasome subunit alpha type 2 [Oryza sativa (japonica cultivar-group)] (GB:AAT78811.1); contains InterPro domain Proteasome subunit, A-type (InterPro:IPR000426); contains InterPro domain Multispecific proteasome protease (InterPro:IPR001353)	236	0
1579	AT1G16480.1	pentatricopeptide (PPR) repeat-containing protein, contains Pfam profile PF01535: PPR repeat	906	0
1580	AT1G16490.1	myb family transcription factor (MYB58), contains PFAM profile: myb DNA binding domain PF00249	275	0
1581	AT1G16500.1	expressed protein	260	0
1582	AT1G16510.1	auxin-responsive family protein, similar to indole-3-acetic acid induced protein (SP:D14414) (Vigna radiata.); ESTs gb:AA712892 and gb:Z17613 come from this gene	148	0
1583	AT1G16515.1	expressed protein	35	0
1584	AT1G16520.1	expressed protein	326	0
1585	AT1G16530.1	LOB domain protein 3 / lateral organ boundaries domain protein 3 (LBD3), identical to SP:Q9SA51 LOB domain protein 3 {Arabidopsis thaliana}; identical to ASYMMETRIC LEAVES2-like protein 9 (Arabidopsis thaliana) GI:19918989	166	0
1586	AT1G16540.1	Encodes molybdenum cofactor sulfurase. Involved in Moco biosynthesis. Involved in the conversion of ABA-aldehyde to ABA, the last step of abscisic acid (ABA) biosynthesis. sir loss-of-function mutants are resistant to sirtinol, a modulator of auxin signaling.N terminal domain is similar to bacterial NifS suggesting a common mechanism for sulphur mobilization and transfer.	820	0
1587	AT1G16560.3	Per1-like family protein, contains Pfam profile PF04080: Per1-like	343	0
1588	AT1G16570.1	glycosyl transferase family 1 protein, contains similarity to mannosyltransferase GI:1800223 from Dictyostelium discoideum; contains Pfam glycosyl transferase, group 1 family protein domain PF00534	466	0
1589	AT1G16590.1	mitotic spindle checkpoint protein, putative, similar to Mad2B protein (Homo sapiens) gi:4835900:gb:AAD30290	216	0
1590	AT1G16610.1	arginine/serine-rich protein, putative (SR45), similar to arginine/serine-rich protein GI:6601502 from (Arabidopsis thaliana)	415	0
1591	AT1G16630.1	expressed protein	846	0
1592	AT1G16640.1	transcriptional factor B3 family protein, low similarity to reproductive meristem protein 1 (Arabidopsis thaliana) GI:13604227; contains Pfam profile PF02362: B3 DNA binding domain	135	0
1593	AT1G16650.1	expressed protein	522	0
1594	AT1G16670.1	protein kinase family protein, contains protein kinase domain, Pfam:PF00069; similar to receptor-like serine/threonine kinase GI:2465923 from (Arabidopsis thaliana)	391	0
1595	AT1G16680.1	DNAJ heat shock N-terminal domain-containing protein / S-locus protein, putative, similar to S-locus protein 5 GI:6069485 from (Brassica rapa); contains Pfam profile PF00226 DnaJ domain	497	0
1596	AT1G16690.1	transcription factor-related, similar to enhancer of polycomb (GI:11907923)(Homo sapiens)	440	0
1597	AT1G16700.1	NADH-ubiquinone oxidoreductase 23 kDa subunit, mitochondrial, putative, very strong similarity to SP:Q42599 NADH-ubiquinone oxidoreductase 23 kDa subunit, mitochondrial precursor (EC 1.6.5.3) (EC 1.6.99.3) (Complex I-23KD) (CI-23KD) (Complex I- 28.5KD) (CI-28.5KD) {Arabidopsis thaliana}; contains Pfam profile PF00037: iron-sulfur cluster-binding protein	223	0
1598	AT1G16705.2	similar to TAZ zinc finger family protein / zinc finger (ZZ type) family protein [Arabidopsis thaliana] (TAIR:At1g16710.1)	130	0
1599	AT1G16710.1	TAZ zinc finger family protein / zinc finger (ZZ type) family protein, contains Pfam profiles PF02135: TAZ zinc finger, PF00569: Zinc finger, ZZ type	1707	1
1600	AT1G16720.1	expressed protein	599	0
1601	AT1G16730.1	expressed protein	203	0
1602	AT1G16740.1	ribosomal protein L20 family protein, similar to ribosomal protein L20 GI:3603025 from (Guillardia theta)	127	0
1603	AT1G16750.1	expressed protein, contains Pfam profile PF04784: Protein of unknown function, DUF547	530	0
1604	AT1G16760.1	protein kinase family protein, contains protein kinase domain, Pfam:PF00069	759	0
1605	AT1G16770.1	expressed protein	325	0
1606	AT1G16780.1	vacuolar-type H+-translocating inorganic pyrophosphatase, putative, similar to vacuolar-type H+-translocating inorganic pyrophosphatase GI:6901676 from (Arabidopsis thaliana)	803	0
1607	AT1G16790.1	ribosomal protein-related, similar to Chloroplast 30S ribosomal protein S8 (SP:P21508) (Euglena gracilis)	145	0
1608	AT1G16800.1	tRNA-splicing endonuclease positive effector-related, contains similarity to SEN1, a positive effector of tRNA-splicing endonuclease (Saccharomyces cerevisiae) gi:172574:gb:AAB63976	1940	1
1609	AT1G16810.2	similar to CGI-144-like protein [Lycopersicon esculentum] (GB:CAC81814.1)	145	0
1610	AT1G16820.1	vacuolar ATP synthase catalytic subunit-related / V-ATPase-related / vacuolar proton pump-related, similar to Vacuolar ATP synthase catalytic subunit A (V-ATPase A subunit) (Vacuolar proton pump alpha subunit) (V-ATPase 69 kDa subunit) (SP:O23654) (Arabidopsis thaliana)	94	0
1611	AT1G16830.1	pentatricopeptide (PPR) repeat-containing protein, contains Pfam profile PF01535: PPR repeat	739	0
1612	AT1G16840.1	expressed protein	162	1
1613	AT1G16850.1	expressed protein	153	0
1614	AT1G16860.1	merozoite surface protein-related, contains weak similarity to merozoite surface protein (Plasmodium falciparum) gi:12043655:gb:AAG47601	475	0
1615	AT1G16870.1	mitochondrial 28S ribosomal protein S29-related, contains weak similarity to Swiss-Prot:P51398 mitochondrial 28S ribosomal protein S29 (MRP-S29, Death-associated protein 3, DAP-3) (Homo sapiens)	481	0
1616	AT1G16880.1	uridylyltransferase-related, similar to (Protein-PII) uridylyltransferase (PII uridylyl- transferase) (Uridylyl removing enzyme) (UTase)(SP:Q9AC53) (Caulobacter crescentus)	291	0
1617	AT1G16890.2	ubiquitin-conjugating enzyme, putative, nearly identical to ubiquitin-conjugating enzyme E2 (Catharanthus roseus) GI:5381319; contains Pfam profile PF00179: Ubiquitin-conjugating enzyme	154	0
1618	AT1G16900.1	curculin-like (mannose-binding) lectin family protein, very low similarity to Ser Thr protein kinase GI:2598067 from (Zea mays); contains Pfam lectin (probable mannose binding) domain PF01453 but not the protein kinase domain of the Z. mays protein	920	0
1619	AT1G16910.1	expressed protein, contains Pfam profile PF04852: Protein of unknown function (DUF640)	165	1
1620	AT1G16920.1	Ras-related GTP-binding protein, putative, similar to GTP binding protein GI:218228 from (Vicia faba); identical to cDNA small GTP-binding protein (Rab11) GI:451859	217	0
1621	AT1G16930.1	F-box family protein, contains F-box domain Pfam:PF00646	450	0
1622	AT1G16940.1	F-box family protein, contains F-box domain Pfam:PF00646	435	0
1623	AT1G16950.1	expressed protein	94	0
1624	AT1G16960.1	expressed protein	115	0
1625	AT1G16970.1	Ku70-like protein, identical to Ku70-like protein GI:12006424 from (Arabidopsis thaliana); contains Pfam profiles PF03731: Ku70/Ku80 N-terminal alpha/beta domain, PF02735: Ku70/Ku80 beta-barrel domain, PF03730: Ku70/Ku80 C-terminal arm, and PF02037: SAP domain; contains TIGRfam profile TIGR00578: ATP-dependent DNA helicase ii, 70 kDa subunit	622	1
1626	AT1G16980.1	alpha, alpha-trehalose-phosphate synthase, UDP-forming, putative / trehalose-6-phosphate synthase, putative / UDP-glucose-glucosephosphate glucosyltransferase, putative, similar to trehalose-6-phosphate synthase SL-TPS/P (Selaginella lepidophylla) GI:4100325; contains Pfam profiles PF00982: Glycosyltransferase family 20, PF02358: Trehalose-phosphatase	822	0
1627	AT1G17000.1	alpha, alpha-trehalose-phosphate synthase, UDP-forming, putative / trehalose-6-phosphate synthase, putative / UDP-glucose-glucosephosphate glucosyltransferase, putative, similar to trehalose-6-phosphate synthase SL-TPS/P (Selaginella lepidophylla) GI:4100325, GI:4468259 from (Pichia angusta); contains Pfam profiles PF00982: Glycosyltransferase family 20, PF02358: Trehalose-phosphatase	731	0
1628	AT1G17010.1	oxidoreductase, 2OG-Fe(II) oxygenase family protein, similar to flavonol synthase (Petunia x hybrida)(GI:311658), (Solanum tuberosum)(GI:1039356); contains PF03171 2OG-Fe(II) oxygenase superfamily domain	362	0
1629	AT1G17020.1	oxidoreductase, 2OG-Fe(II) oxygenase family protein, similar to flavonol synthase (Petunia x hybrida)(GI:311658), leucoanthocyanidin dioxygenase (Malus domestica)(SP:P51091); contains PF03171 2OG-Fe(II) oxygenase superfamily domain	359	0
1630	AT1G17030.1	expressed protein	503	0
1631	AT1G17040.1	transcription factor-related, contains Pfam profile: PF00017 Src homology domain 2; similar to transcription factor (Danio rerio) (GI:3687402)	642	0
1632	AT1G17050.1	geranyl diphosphate synthase, putative / GPPS, putative / dimethylallyltransferase, putative / prenyl transferase, putative, similar to GI:11322965; Except for first 55 amino acids, 52% identical to Prenyl transferase (Cyanophora paradoxa) (gi 99282). Location of est 120E9T7 (gb:T43950)	418	0
1633	AT1G17060.1	cytochrome P450, putative, 41% identical to Cytochrome P450 (Catharanthus roseus) (gi:404690)	477	0
1634	AT1G17070.1	D111/G-patch domain-containing protein, Similar to SP:Q9ERA6 Tuftelin-interacting protein 11 {Mus musculus}; contains Pfam profile PF01585: G-patch domain	850	0
1635	AT1G17080.1	expressed protein	155	1
1636	AT1G17090.1	expressed protein, Pfam	94	0
1637	AT1G17100.1	SOUL heme-binding family protein, similar to SOUL protein (Mus musculus) GI:4886906; contains Pfam profile PF04832: SOUL heme-binding protein	233	0
1638	AT1G17110.1	ubiquitin-specific protease 15 (UBP15), almost identical to ubiquitin-specific protease 15 GI:11993475 (Arabidopsis thaliana), 7 amino acid difference	925	0
1639	AT1G17120.1	amino acid permease family protein, low similarity to SP:O43246 Cationic amino acid transporter-4 (CAT-4) {Homo sapiens}; contains Pfam profile PF00324: Amino acid permease	591	0
1640	AT1G17130.1	cell cycle control protein-related, contains similarity to Swiss-Prot:Q9P7C5 cell cycle control protein cwf16 (Schizosaccharomyces pombe)	332	0
1641	AT1G17140.2	tropomyosin-related, similar to Tropomyosin 1. (Baker's yeast)(SP:P17536) {Saccharomyces cerevisiae}	345	1
1642	AT1G17145.1	expressed protein	336	0
1643	AT1G17150.1	glycoside hydrolase family 28 protein / polygalacturonase (pectinase) family protein, similar to polygalacturonase (Salix gilgiana) GI:6714524; contains Pfam profile PF00295: Glycosyl hydrolases family 28 (polygalacturonases)	403	0
1644	AT1G17160.1	pfkB-type carbohydrate kinase family protein, contains Pfam profile: PF00294 pfkB family carbohydrate kinase	380	0
1645	AT1G17170.1	glutathione S-transferase, putative, One of three repeated putative glutathione transferases. 72% identical to glutathione transferase (Arabidopsis thaliana) (gi:4006934)	219	0
1646	AT1G17180.1	glutathione S-transferase, putative, Second of three repeated putative glutathione transferases. 72% identical to glutathione transferase (Arabidopsis thaliana) (gi:4006934). Location of ests 191A10T7 (gb:R90188) and 171N13T7 (gb:R65532)	222	0
1647	AT1G17190.1	glutathione S-transferase, putative, One of three repeated glutathione transferases. 65% identical to glutathione transferase (Arabidopsis thaliana) (gi:4006934). Location of est 141C5T7 (gb:T46669); supported by fl cDNA gi:14326476gb:AF385691.	221	0
1648	AT1G17200.1	integral membrane family protein, Location of est 136A23T7 (gb:T45563); contains TIGRFAM TIGR01569 : plant integral membrane protein TIGR01569; contains Pfam PF04535 : Domain of unknown function (DUF588)	205	0
1649	AT1G17210.1	expressed protein, distantly related to dentin phosphoryn (Homo sapiens) (GI:4322670)	959	0
1650	AT1G17220.1	translation initiation factor IF-2, chloroplast, putative, similar to SP:P57997:IF2C_PHAVU Translation initiation factor IF-2, chloroplast precursor (PvIF2cp) {Phaseolus vulgaris}	1027	0
1651	AT1G17230.1	leucine-rich repeat family protein / protein kinase family protein, contains protein kinase domain, Pfam:PF00069; contains leucine-rich repeats, Pfam:PF00560	1134	0
1652	AT1G17240.1	leucine-rich repeat family protein, contains leucine rich-repeat (LRR) domains Pfam:PF00560, INTERPRO:IPR001611; similar to Hcr2-0B (Lycopersicon esculentum) gi:3894387:gb:AAC78593	730	1
1653	AT1G17250.1	leucine-rich repeat family protein, contains leucine rich-repeat (LRR) domains Pfam:PF00560, INTERPRO:IPR001611; similar to Hcr2-0B (Lycopersicon esculentum) gi:3894387:gb:AAC78593	757	1
1654	AT1G17260.1	ATPase 10, plasma membrane-type, putative / proton pump 10, putative / proton-exporting ATPase, putative, strong similarity to SP:Q43128 ATPase 10, plasma membrane-type (EC 3.6.3.6) (Proton pump 10) {Arabidopsis thaliana}; contains InterPro accession IPR001757: ATPase, E1-E2 type; contains Pfam profile PF00690: Cation transporter/ATPase, N-terminus	948	0
1655	AT1G17270.1	expressed protein	565	0
1656	AT1G17280.1	ubiquitin-conjugating enzyme, putative, similar to ubiquitin conjugating enzyme 6 from (Homo sapiens) GI:14029267, (Mus musculus) GI:14029263; contains Pfam profile PF00179: Ubiquitin-conjugating enzyme	238	1
1657	AT1G17285.1	expressed protein	96	0
1658	AT1G17290.1	alanine aminotransferase, putative, similar to alanine aminotransferase from Panicum miliaceum (SP:P34106), GB:AAC62456 GI:3694807 from (Zea mays), GI:4730884 from Oryza sativa	544	0
1659	AT1G17300.1	expressed protein	117	0
1660	AT1G17310.1	MADS-box protein (AGL100), similar to transcription factor GB:BAA25245 GI:2981610 from (Ceratopteris richardii); contains Pfam profile PF00319: SRF-type transcription factor (DNA-binding and dimerisation domain)	218	0
1661	AT1G17330.1	metal-dependent phosphohydrolase HD domain-containing protein-related	223	0
1662	AT1G17340.1	phosphoinositide phosphatase family protein, contains similarity to phosphoinositide phosphatase SAC1 (Rattus norvegicus) gi:11095248:gb:AAG29810; contains Pfam domain, PF02383: SacI homology domain; identical to cDNA SAC domain protein 5 (SAC5) GI:31415726	786	0
1663	AT1G17345.1	auxin-responsive protein-related, similar to GP:10185820 auxin-induced protein TGSAUR22 {Tulipa gesneriana}	132	0
1664	AT1G17350.1	auxin-induced-related / indole-3-acetic acid induced-related, similar to auxin-induced protein TGSAUR22 (GI:10185820) (Tulipa gesnerian)	228	0
1665	AT1G17360.1	COP1-interacting protein-related, similar to COP1-Interacting Protein 7 (CIP7) (GI:3327870) (Arabidopsis thaliana)	1033	1
1666	AT1G17370.1	oligouridylate-binding protein, putative, similar to oligouridylate binding protein (Nicotiana plumbaginifolia) GI:6996560; contains InterPro entry IPR000504: RNA-binding region RNP-1 (RNA recognition motif) (RRM)	420	1
1667	AT1G17380.1	expressed protein	275	1
1668	AT1G17390.1	expressed protein	273	0
1669	AT1G17400.1	expressed protein	311	0
1670	AT1G17410.1	nucleoside diphosphate kinase family protein, contains Pfam PF00334 : Nucleoside diphosphate kinase domain; similar to Nucleoside diphosphate kinase homolog 5 (NDK-H 5) (NDP kinase homolog 5) (nm23-H5) (Testis-specific nm23 homolog) (Inhibitor of p53-induced apoptosis-beta) (IPIA-beta) (SP:P56597) {Homo sapiens}	182	0
1671	AT1G17420.1	lipoxygenase, putative, similar to lipoxygenase gi:1495804 (Solanum tuberosum), gi:1654140 (Lycopersicon esculentum)	920	0
1672	AT1G17430.1	hydrolase, alpha/beta fold family protein, low similarity to SP:Q02104 Lipase 1 precursor (EC 3.1.1.3) (Triacylglycerol lipase) {Psychrobacter immobilis}, contains Pfam profile PF00561: hydrolase, alpha/beta fold family	333	0
1673	AT1G17440.2	transcription initiation factor IID (TFIID) subunit A family protein, similar to SP:Q16514 Transcription initiation factor TFIID 20/15 kDa subunits (TAFII-20/TAFII-15) {Homo sapiens}; contains Pfam profile PF03847: Transcription initiation factor TFIID subunit A	684	0
1674	AT1G17450.1	ATP phosphoribosyltransferase -related, contains weak similarity to Swiss-Prot:P10366 ATP phosphoribosyltransferase (Escherichia coli)	1403	0
1675	AT1G17455.1	expressed protein	115	0
1676	AT1G17460.1	myb family transcription factor, contains Pfam PF00249: Myb-like DNA-binding domain	605	0
1677	AT1G17470.1	developmentally regulated GTP-binding protein (DRG1), identical to developmentally regulated GTP binding protein (DRG1) (Arabidopsis thaliana) GI:2345150	400	0
1678	AT1G17480.1	calmodulin-binding family protein, low similarity to SF16 protein (Helianthus annuus) GI:560150; contains Pfam profile PF00612: IQ calmodulin-binding motif	372	1
1679	AT1G17490.1	expressed protein	78	0
1680	AT1G17500.1	haloacid dehalogenase-like hydrolase family protein, similar to Potential phospholipid-transporting ATPase (EC 3.6.3.1) from Homo sapiens (SP:O43520), Mus musculus (SP:P70704); contains InterPro accession IPR005834: Haloacid dehalogenase-like hydrolase	1219	0
1681	AT1G17510.1	expressed protein	123	0
1682	AT1G17520.1	DNA-binding protein, putative, contains similarity to DNA-binding protein PcMYB1 (Petroselinum crispum) gi:2224899:gb:AAB61699	297	0
1683	AT1G17530.1	mitochondrial import inner membrane translocase subunit Tim17/Tim22/Tim23 family protein, contains Pfam PF02466: Mitochondrial import inner membrane translocase subunit Tim17	188	0
1684	AT1G17540.1	similar to protein kinase family protein [Arabidopsis thaliana] (TAIR:At1g72760.1); similar to serine threonine kinase 1-like [Oryza sativa (japonica cultivar-group)] (GB:BAD53152.1); contains InterPro domain Serine/threonine protein kinase, active site (InterPro:IPR008271); contains InterPro domain Tyrosine protein kinase (InterPro:IPR001245); contains InterPro domain Serine/threonine protein ki…	729	0
1685	AT1G17545.1	protein phosphatase 2C-related / PP2C-related, similar to protein phosphatase 2C GI:3242077 from (Arabidopsis thaliana)	180	0
1686	AT1G17550.1	protein phosphatase 2C-related / PP2C-related, similar to protein phosphatase 2C GI:3242077 from (Arabidopsis thaliana)	512	0
1687	AT1G17560.1	ribosomal protein L14 family protein, similar to GB:Z98756 from (Mycobacterium leprae)	197	0
1688	AT1G17580.1	myosin, putative, similar to myosin GI:433663 from (Arabidopsis thaliana)	1521	0
1689	AT1G17590.3	CCAAT-binding transcription factor (CBF-B/NF-YA) family protein, contains Pfam profile: PF02045 CCAAT-binding transcription factor (CBF-B/NF-YA) subunit B	329	0
1690	AT1G17600.1	disease resistance protein (TIR-NBS-LRR class), putative, domain signature TIR-NBS-LRR exists, suggestive of a disease resistance protein.	1026	0
1691	AT1G17610.1	disease resistance protein-related, contains Pfam domain, PF00931: NB-ARC domain, a novel signalling motif found in plant resistance gene products	421	0
1692	AT1G17615.1	disease resistance protein (TIR-NBS class), putative, domain signature TIR exists, suggestive of a disease resistance protein.	381	0
1693	AT1G17620.1	expressed protein	265	0
1694	AT1G17630.1	pentatricopeptide (PPR) repeat-containing protein, contains Pfam profile PF01535: PPR repeat	732	0
1695	AT1G17640.1	RNA recognition motif (RRM)-containing protein, similar to GB:L02953 from (Xenopus laevis) (Nucleic Acids Res. 21, 999-1006 (1993)); contains InterPro entry IPR000504: RNA-binding region RNP-1 (RNA recognition motif) (RRM)	370	0
1696	AT1G17650.1	similar to 6-phosphogluconate dehydrogenase NAD-binding domain-containing protein [Arabidopsis thaliana] (TAIR:At3g25530.1); similar to putative gamma hydroxybutyrate dehydrogenase [Oryza sativa (japonica cultivar-group)] (GB:NP_918497.1); contains InterPro domain 6-phosphogluconate dehydrogenase, NAD binding domain (InterPro:IPR006115)	359	0
1697	AT1G17665.1	expressed protein	339	0
1698	AT1G17680.2	transcription factor-related, low similarity to SP:P33339 Transcription factor tau 131 kDa subunit (TFIIIC 131 kDa subunit) Saccharomyces cerevisiae, transcription factor IIIC102 short isoform (Homo sapiens) GI:18481637	897	0
1699	AT1G17690.1	expressed protein	755	0
1700	AT1G17700.1	prenylated rab acceptor (PRA1) family protein, weak similarity to prenylated Rab acceptor 1 (PRA1) (Homo sapiens) GI:4877285; contains Pfam profile PF03208: Prenylated rab acceptor (PRA1)	181	0
1701	AT1G17710.1	similar to expressed protein [Arabidopsis thaliana] (TAIR:At1g73010.1); similar to putative phosphatase [Lycopersicon esculentum] (GB:CAD30863.1); contains InterPro domain HAD-superfamily subfamily IB hydrolase, hypothetical 1 (InterPro:IPR006384); contains InterPro domain HAD-superfamily hydrolase, subfamily IB (PSPase-like) (InterPro:IPR006383)	280	0
1702	AT1G17720.1	serine/threonine protein phosphatase 2A (PP2A) 55 kDa regulatory subunit B, identical to type 2A protein serine/threonine phosphatase 55 kDa B regulatory subunit (GI:1408460) (Arabidopsis thaliana); similar to 55 kDa B regulatory subunit of phosphatase 2A GI:710330; contains Pfam PF00400: WD domain, G-beta repeat (5 copies, 3 weak)	502	1
1703	AT1G17730.1	SNF7 family protein, contains Pfam domain, PF03357: SNF7 family	204	0
1704	AT1G17745.2	similar to D-3-phosphoglycerate dehydrogenase, putative / 3-PGDH, putative [Arabidopsis thaliana] (TAIR:At3g19480.1); similar to D-3-phosphoglycerate dehydrogenase, putative / 3-PGDH, putative [Arabidopsis thaliana] (TAIR:At4g34200.1); similar to putative phosphoglycerate dehydrogenase [Oryza sativa (japonica cultivar-group)] (GB:XP_482675.1); similar to OSJNBb0059K02.15 [Oryza sativa (japonica c…	625	0
1705	AT1G17750.1	leucine-rich repeat transmembrane protein kinase, putative, similar to receptor-like protein kinase INRPK1 GI:1684913 from (Ipomoea nil)	1089	0
1706	AT1G17760.1	suppressor of forked protein family protein / SUF family protein, Contains Pfam PF05843: Suppressor of forked protein (Suf); identical to cleavage stimulation factor 77 (GI:21591637) (Arabidopsis thaliana); similar to suppressor of forked protein; Su(f) protein (Drosophila virilis) GI:4092534	735	0
1707	AT1G17770.1	SET domain-containing protein (SUVH7), contains Pfam profiles: PF05033: Pre-SET motif, PF00856 SET domain; identical to cDNA SUVH7 (SUVH7) GI:13517754	694	0
1708	AT1G17780.2	expressed protein	264	0
1709	AT1G17790.1	DNA-binding bromodomain-containing protein, similar to SP:P13709 Female sterile homeotic protein (Fragile-chorion membrane protein) {Drosophila melanogaster}; contains Pfam profile PF00439: Bromodomain	488	0
1710	AT1G17800.1	plastocyanin-like domain-containing protein, contains plastocyanin-like domain Pfam:PF02298; similar to basic blue protein GI:6688810 from (Medicago sativa)	141	0
1711	AT1G17810.1	major intrinsic family protein / MIP family protein, contains Pfam profile: MIP PF00230	268	0
1712	AT1G17820.1	expressed protein	804	0
1713	AT1G17830.1	expressed protein	338	0
1714	AT1G17840.1	ABC transporter family protein, similar to ABC transporter GI:10280532 from (Homo sapiens)	704	0
1715	AT1G17850.1	expressed protein	424	0
1716	AT1G17860.1	trypsin and protease inhibitor family protein / Kunitz family protein, similar to LeMir (miraculin homolog) GI:2654440 from (Lycopersicon esculentum), tumor-related protein (Nicotiana tabacum) GI:1762933; contains Pfam profile PF00197: Trypsin and protease inhibitor	197	0
1717	AT1G17870.1	S2P-like putative metalloprotease, also contain transmembrane helices near their C-termini and many of them, five of seven, contain a conserved zinc-binding motif HEXXH. Homolog of EGY1. Each of the EGY1 and EGY-like proteins share two additional highly conserved motifs, the previously reported NPDG motif (aa 442Â–454 in EGY1, Rudner et al., 1999) and a newly defined GNLR motif (aa 171Â–179 in EG…	574	0
1718	AT1G17880.1	nascent polypeptide-associated complex (NAC) domain-containing protein / BTF3b-like transcription factor, putative, similar to SP:P20290 Transcription factor BTF3 (RNA polymerase B transcription factor 3) {Homo sapiens}; contains Pfam profile PF01849: NAC domain; identical to cDNA BTF3b-like factor GI:5912423	166	0
1719	AT1G17890.1	GDP-4-keto-6-deoxy-D-mannose-3,5-epimerase-4-reductase, putative, similar to GDP-4-keto-6-deoxy-D-mannose-3,5-epimerase-4-reductase (GER1)GI:6016479 from (Arabidopsis thaliana)	329	0
1720	AT1G17900.1	expressed protein	185	0
1721	AT1G17910.1	wall-associated kinase, putative, contains similarity to wall-associated kinase 4 GI:3355308 from (Arabidopsis thaliana)	765	0
1722	AT1G17920.1	homeobox-leucine zipper family protein / lipid-binding START domain-containing protein, similar to A20 (GI:1881536) (Arabidopsis thaliana); similar to homeobox protein GI:1173622 from (Phalaenopsis sp. SM9108)	688	0
1723	AT1G17930.1	expressed protein, similar to hypothetical protein GI:4559351 from (Arabidopsis thaliana)	479	0
1724	AT1G17940.1	expressed protein	395	0
1725	AT1G17950.1	myb family transcription factor (MYB52), similar to myb-like protein GI:6979341 from (Oryza sativa)	250	0
1726	AT1G17960.1	threonyl-tRNA synthetase, putative / threonine--tRNA ligase, putative, similar to SP:O04630 Threonyl-tRNA synthetase, mitochondrial precursor (EC 6.1.1.3) (Threonine--tRNA ligase) (ThrRS) {Arabidopsis thaliana}; contains Pfam profiles PF00587: tRNA synthetase class II core domain (G, H, P, S and T), PF03129: Anticodon binding domain, PF02824: TGS domain	459	0
1727	AT1G17970.1	zinc finger (C3HC4-type RING finger) family protein, similar to Pfam domain, PF00097: Zinc finger, C3HC4 type (RING finger)	369	0
1728	AT1G17980.1	nucleotidyltransferase family protein, contains Pfam profiles: PF01909 nucleotidyltransferase domain, PF04926 poly(A) polymerase predicted RNA binding domain	714	0
1729	AT1G17990.1	12-oxophytodienoate reductase, putative, similar to OPR1 (GI:3882355) and OPR2 (GI:3882356)	270	0
1730	AT1G18000.1	expressed protein, contains 11 transmembrane domains;	460	0
1731	AT1G18010.1	expressed protein, contains 11 transmembrane domains;	460	0
1732	AT1G18020.1	12-oxophytodienoate reductase, putative, similar to OPR1 (GI:3882355) and OPR2 (GI:3882356)	270	0
1733	AT1G18030.1	protein phosphatase 2C, putative / PP2C, putative, contains similarity to protein phosphatase 2C GI:3777604 from (Rattus norvegicus)	352	0
1734	AT1G18040.1	cell division protein kinase, putative, similar to cell division protein kinase 7 (Homo sapiens) SWISS-PROT:P50613	392	0
1735	AT1G18050.1	SWAP (Suppressor-of-White-APricot)/surp domain-containing protein, weak similarity to spliceosome-associated-protein 114 (Echinococcus multilocularis) GI:11602721; contains Pfam profile PF01805: Surp module	286	1
1736	AT1G18060.1	expressed protein	227	0
1737	AT1G18070.2	similar to elongation factor 1-alpha / EF-1-alpha [Arabidopsis thaliana] (TAIR:At1g07930.1); similar to elongation factor 1-alpha / EF-1-alpha [Arabidopsis thaliana] (TAIR:At5g60390.1); similar to elongation factor 1-alpha / EF-1-alpha [Arabidopsis thaliana] (TAIR:At1g07920.1); similar to elongation factor 1-alpha / EF-1-alpha [Arabidopsis thaliana] (TAIR:At1g07940.1); similar to OSJNBb0067G11.10…	533	0
1738	AT1G18080.1	WD-40 repeat family protein / auxin-dependent protein (ARCA) / guanine nucleotide-binding protein beta subunit, putative, identical to SP:O24456 Guanine nucleotide-binding protein beta subunit-like protein (WD-40 repeat auxin-dependent protein ARCA) {Arabidopsis thaliana}; contains 7 WD-40 repeats (PF00400)	328	0
1739	AT1G18090.1	exonuclease, putative, similar to Swiss-Prot:P53695 exonuclease I (EXO I) (Schizosaccharomyces pombe)	578	0
1740	AT1G18100.1	mother of FT and TF1 protein (MFT), identical to SP:Q9XFK7 MOTHER of FT and TF1 protein {Arabidopsis thaliana}; contains Pfam profile PF01161: Phosphatidylethanolamine-binding protein	174	0
1741	AT1G18130.1	tRNA synthetase-related / tRNA ligase-related, similar to SP:O04630 Threonyl-tRNA synthetase, mitochondrial precursor (EC 6.1.1.3) (Threonine--tRNA ligase) (ThrRS) {Arabidopsis thaliana}; contains Pfam profile PF03129: Anticodon binding domain	166	0
1742	AT1G18140.1	putative laccase, a member of laccase family of genes (with 17 members in Arabidopsis).	582	0
1743	AT1G18150.1	mitogen-activated protein kinase, putative / MAPK, putative (MPK8), identical to ATMPK8 (Arabidopsis thaliana) gi:7106542:dbj:BAA92222; mitogen-activated protein kinase (MAPK), PMID:12119167; similar to mitogen-activated protein kinase GI:5815410 from (Oryza sativa)	590	0
1744	AT1G18160.1	protein kinase family protein, contains Pfam domain, PF00069: Protein kinase domain	993	0
1745	AT1G18170.1	immunophilin / FKBP-type peptidyl-prolyl cis-trans isomerase family protein, similar to (Peptidyl-prolyl cis-trans isomerase) (PPiase) (Rotamase) (SP:Q26486) (Spodoptera frugiperda); contains Pfam profile: PF00254 FKBP-type peptidyl-prolyl cis-trans isomerases	248	0
1746	AT1G18180.1	expressed protein	293	0
1747	AT1G18190.1	expressed protein, similar to golgin-84 {Homo sapiens} (GI:4191344)	669	0
1748	AT1G18200.1	Ras-related GTP-binding family protein, contains Pfam profile: PF00071 Ras family	355	1
1749	AT1G18210.2	calcium-binding protein, putative, similar to SP:Q9M7R0 Calcium-binding allergen Ole e 8 (PCA18/PCA23) {Olea europaea}; contains INTERPRO:IPR002048 calcium-binding EF-hand domain	171	0
1750	AT1G18220.1	expressed protein	46	0
1751	AT1G18250.2	similar to thaumatin-like protein, putative / pathogenesis-related protein, putative [Arabidopsis thaliana] (TAIR:At1g73620.1); similar to putative thaumatin-protein [Oryza sativa (japonica cultivar-group)] (GB:BAD45633.1); contains InterPro domain Thaumatin, pathogenesis-related (InterPro:IPR001938)	245	0
1752	AT1G18260.1	suppressor of lin-12-like protein-related / sel-1 protein-related, similar to Sel-1 homolog precursor (Suppressor of lin-12-like protein) (Sel-1L)(SP:Q9UBV2) {Homo sapiens}	679	0
1753	AT1G18265.1	expressed protein	281	0
1754	AT1G18270.1	ketose-bisphosphate aldolase class-II family protein, low similarity to KbaY (tagatose-1,6-bisphosphate aldolase) (Escherichia coli) GI:8895753; contains Pfam profile PF01116: Fructose-bisphosphate aldolase class-II	1374	0
1755	AT1G18280.1	protease inhibitor/seed storage/lipid transfer protein (LTP) family protein, similar to lipid transfer protein GI:2627141 from (Picea abies); contains Pfam profile PF00234 Protease inhibitor/seed storage/LTP family	181	0
1756	AT1G18290.1	expressed protein	177	0
1757	AT1G18300.1	MutT/nudix family protein, similar to SP:Q09790 Diadenosine 5',5'''-P1,P6-hexaphosphate hydrolase (EC 3.6.1.-) (Ap6A hydrolase) {Schizosaccharomyces pombe}; contains Pfam profile PF00293: NUDIX domain	208	0
1758	AT1G18310.1	glycosyl hydrolase family 81 protein, similar to beta-glucan binding protein GI:6625560 from (Phaseolus vulgaris)	650	0
1759	AT1G18320.1	mitochondrial import inner membrane translocase subunit Tim17/Tim22/Tim23 family protein, contains Pfam domain PF02466: Mitochondrial import inner membrane translocase subunit Tim17	130	0
1760	AT1G18330.1	myb family transcription factor, contains Pfam profile: PF00249 myb-like DNA-binding domain	347	0
1761	AT1G18335.1	GCN5-related N-acetyltransferase (GNAT) family protein, contains Pfam profile PF00583: acetyltransferase, GNAT family	270	0
1762	AT1G18340.1	basal transcription factor complex subunit-related, similar to TFIIH basal transcription factor complex p34 subunit (Basic transcription factor 2 34 kDa subunit) (BTF2-p34) (General transcription factor IIH polypeptide 3) (SP:Q8VD76) {Mus musculus}; contains Pfam PF03850: Transcription factor Tfb4	302	0
1763	AT1G18350.1	mitogen-activated protein kinase kinase (MAPKK), putative (MKK7), mitogen-activated protein kinase kinase (MAPKK) family, PMID:12119167	308	0
1764	AT1G18360.1	hydrolase, alpha/beta fold family protein, similar to monoglyceride lipase from (Homo sapiens) GI:14594904, (Mus musculus) GI:2632162,(Rattus norvegicus) GI:19697886; contains Pfam profile PF00561: hydrolase, alpha/beta fold family	383	0
1765	AT1G18370.1	kinesin motor family protein (NACK1), similar to kinesin heavy chain isolog GB:AAB63609 GI:2262101 from (Arabidopsis thaliana)	975	0
1766	AT1G18380.1	expressed protein	251	0
1767	AT1G18390.1	protein kinase family protein, contains protein kinase domain, Pfam:PF00069	606	0
1768	AT1G18400.1	basic helix-loop-helix (bHLH) family protein, contains Pfam profile: PF00010 helix-loop-helix DNA-binding domain	261	0
1769	AT1G18410.1	kinesin motor protein-related, similar to kinesin-related protein GB:AAF24855 GI:6692749 from (Arabidopsis thaliana)	1141	0
1770	AT1G18420.1	expressed protein, contains Pfam profile PF01027: Uncharacterized protein family UPF0005	582	0
1771	AT1G18440.1	peptidyl-tRNA hydrolase family protein, contains Pfam profile PF01195: peptidyl-tRNA hydrolase	289	1
1772	AT1G18450.1	actin-related protein 4 (ARP4), neary identical to actin-related protein 4 (ARP4) (Arabidopsis thaliana) GI:21427463; contains Pfam profile PF00022: Actin; supporting cDNA gi:21427462:gb:AF507912.1:	442	0
1773	AT1G18460.1	lipase family protein, similar to triacylglycerol lipase, gastric precursor (EC 3.1.1.3) {Canis familiaris} (SP:P80035)	702	0
1774	AT1G18470.1	zinc finger (C3HC4-type RING finger) family protein, contains Pfam profile: PF00097 zinc finger, C3HC4 type	468	0
1775	AT1G18480.1	calcineurin-like phosphoesterase family protein, contains Pfam profile: PF00149 calcineurin-like phosphoesterase	392	0
1776	AT1G18485.1	pentatricopeptide (PPR) repeat-containing protein, contains INTERPRO:IPR002885 PPR repeats	971	0
1777	AT1G18490.1	Chloroplastic NifS-like protein that can catalyze the conversion of cysteine into alanine and elemental sulfur (S(0)) and of selenocysteine into alanine and elemental Se (Se(0)). Overexpression enhances selenium tolerance and accumulation .	283	0
1778	AT1G18500.1	2-isopropylmalate synthase, putative, strong similarity to 2-isopropylmalate synthase (IMS1) (Arabidopsis thaliana) GI:12330687; contains Pfam profile PF00682: HMGL-like	632	0
1779	AT1G18510.1	expressed protein	239	0
1780	AT1G18520.1	senescence-associated family protein, similar to senescence-associated protein 5 (Hemerocallis hybrid cultivar) gi:3551954:gb:AAC34855	272	0
1781	AT1G18530.1	calmodulin, putative, similar to calmodulin GI:1565285 from (Toxoplasma gondii)	158	0
1782	AT1G18540.1	60S ribosomal protein L6 (RPL6A), similar to 60S ribosomal protein L6 GI:7208784 from (Cicer arietinum)	234	0
1783	AT1G18550.1	kinesin motor protein-related, contains similarity to kinesin-related protein GI:4493964 from (Plasmodium falciparum)	800	0
1784	AT1G18560.1	hAT dimerisation domain-containing protein / BED zinc finger domain-containing protein / transposase-related, weak similarity to Tam3-transposase (Antirrhinum majus) GI:16064; contains Pfam profiles PF02892: BED zinc finger, PF05699: hAT family dimerisation domain	677	0
1785	AT1G18570.1	myb family transcription factor (MYB51), contains PFAM profile: PF00249	353	0
1786	AT1G18580.1	glycosyltransferase family protein 8, contains Pfam profile PF01501: Glycosyl transferase family 8; protein sequence is truncated due to a frameshift. This could be a pseudogene or a sequencing error may exist.	333	0
1787	AT1G18590.1	sulfotransferase family protein, similar to SP:P52837 Flavonol 4'-sulfotransferase (EC 2.8.2.-) (F4-ST) {Flaveria chloraefolia}; contains Pfam profile PF00685: Sulfotransferase domain	347	0
1788	AT1G18600.1	rhomboid family protein, contains Pfam profile PF01694: Rhomboid family	337	0
1789	AT1G18610.1	kelch repeat-containing protein, contains Pfam profile PF01344: Kelch motif	573	0
1790	AT1G18620.1	expressed protein	979	0
1791	AT1G18630.1	glycine-rich RNA-binding protein, putative, similar to glycine-rich RNA-binding protein from {Sorghum bicolor} SP:Q99070, GI:1778373 from (Pisum sativum); contains InterPro entry IPR000504: RNA-binding region RNP-1 (RNA recognition motif) (RRM)	156	0
1792	AT1G18640.2	3-phosphoserine phosphatase (PSP), nearly identical to 3-phosphoserine phosphatase GI:3759177 from (Arabidopsis thaliana)	296	0
1793	AT1G18650.1	glycosyl hydrolase family protein 17, similar to beta-1,3-glucanase GI:15150341 from (Camellia sinensis); C-terminal homology only	185	0
1794	AT1G18660.4	zinc finger (C3HC4-type RING finger) family protein, contains Pfam profile: PF00097 zinc finger, C3HC4 type	492	0
1795	AT1G18670.1	Encodes a cyclin-dependent kinase-like protein with a ser/thr protein kinase domain and an N-terminal myristoylation sequence. Mutants in this gene are unable to express female sterility in response to beta-aminobutyric acid, as wild type plants do.	710	0
1796	AT1G18680.1	HNH endonuclease domain-containing protein, contains Pfam domain PF01844: HNH endonuclease	187	0
1797	AT1G18690.1	galactosyl transferase GMA12/MNN10 family protein, very low similarity to alpha-1,2-galactosyltransferase, Schizosaccharomyces pombe (SP:Q09174)	633	0
1798	AT1G18700.2	similar to galactosyl transferase GMA12/MNN10 family protein [Arabidopsis thaliana] (TAIR:At1g18690.1); contains InterPro domain Heat shock protein DnaJ, N-terminal (InterPro:IPR001623)	706	0
1799	AT1G18710.1	myb family transcription factor (MYB47), contains Pfam profile: PF00249 myb-like DNA-binding domain	268	0
1800	AT1G18720.1	expressed protein, similar to YGL010w-like protein GI:2982301 from (Picea mariana)	207	0
1801	AT1G18730.1	expressed protein	176	0
1802	AT1G18740.1	expressed protein	383	0
1803	AT1G18750.1	MADS-box protein (AGL65), similar to homeodomain transcription factor (AGL30) GI:3461830 from (Arabidopsis thaliana); contains Pfam domain PF00319: SRF-type transcription factor (DNA-binding and dimerisation domain); PMID: 12837945	390	0
1804	AT1G18760.1	zinc finger (C3HC4-type RING finger) family protein, contains Pfam profile: PF00097 zinc finger, C3HC4 type (RING finger)	225	0
1805	AT1G18770.1	zinc finger (C3HC4-type RING finger) family protein, contains Pfam profile: PF00097 zinc finger, C3HC4 type (RING finger)	107	0
1806	AT1G18780.1	zinc finger (C3HC4-type RING finger) family protein, contains Pfam profile: PF00097 zinc finger, C3HC4 type (RING finger)	326	0
1807	AT1G18790.1	RWP-RK domain-containing protein, contains Pfam profile: PF02042 RWP-RK domain	270	0
1808	AT1G18800.1	nucleosome assembly protein (NAP) family protein, similar to SP:Q01105:SET protein (HLA-DR associated protein II) (PHAPII) (Phosphatase 2A inhibitor I2PP2A) {Homo sapiens}; contains Pfam profile PF00956: Nucleosome assembly protein (NAP)	257	0
1809	AT1G18810.1	phytochrome kinase substrate-related, contains weak similarity to Swiss-Prot:Q9SWI1 phytochrome kinase substrate 1 (Arabidopsis thaliana)	388	0
1810	AT1G18830.1	transducin family protein / WD-40 repeat family protein, similar to Sec31p (GI:13928450) {Oryza sativa}	970	1
1811	AT1G18840.2	similar to calmodulin-binding family protein [Arabidopsis thaliana] (TAIR:At1g74690.1); similar to calmodulin-binding family protein-like [Oryza sativa (japonica cultivar-group)] (GB:BAD87380.1); contains InterPro domain IQ calmodulin-binding region (InterPro:IPR000048)	573	0
1812	AT1G18850.1	expressed protein	400	0
1813	AT1G18860.1	WRKY family transcription factor, contains Pfam profile: PF03106	481	0
1814	AT1G18870.1	isochorismate synthase, putative / isochorismate mutase, putative, similar to GI:17223087	513	1
1815	AT1G18880.1	proton-dependent oligopeptide transport (POT) family protein, contains Pfam profile: PF00854 POT family	588	0
1816	AT1G18890.1	calcium-dependent protein kinase 1 (CDPK1), identical to calcium-dependent protein kinase (Arabidopsis thaliana) gi:604880:dbj:BAA04829; contains protein kinase domain, Pfam:PF00069; contains EF hand domain (calcium-binding EF-hand), Pfam:PF00036, INTERPRO:IPR002048	546	0
1817	AT1G18900.2	pentatricopeptide (PPR) repeat-containing protein, low similarity to 67kD chloroplastic RNA-binding protein, P67 (Arabidopsis thaliana) GI:9755842; contains Pfam profile PF01535: PPR repeat	861	0
1818	AT1G18910.1	zinc finger (C3HC4-type RING finger) family protein, contains Pfam domain PF00097: Zinc finger, C3HC4 type (RING finger)	196	0
1819	AT1G18920.1	expressed protein, contains Pfam profile PF03794: Domain of Unknown function	981	0
1820	AT1G18940.1	nodulin family protein, similar to nodulin-like protein (Arabidopsis thaliana) GI:3329368, nodule-specific protein Nlj70 (Lotus japonicus) GI:3329366	527	0
1821	AT1G18950.1	aminoacyl-tRNA synthetase family, contains aminoacyl-transfer RNA synthetases class-II signature 1, PROSITE:PS00179	767	0
1822	AT1G18960.1	myb family transcription factor, contains Pfam profile: PF00249 myb-like DNA-binding domain; contains similarity to transcription factor GI:9759592 from (Arabidopsis thaliana)	308	0
1823	AT1G18970.1	germin-like protein (GLP1) (GLP4), identical to germin-like protein subfamily T member 1 (SP:P92995)	205	0
1824	AT1G18980.1	germin-like protein, putative, similar to germin-like protein subfamily T member 1 (SP:P92995); contains PS00725 germin family signature	221	0
1825	AT1G18990.1	expressed protein, contains Pfam profile PF04576: Protein of unknown function, DUF593	525	0
1826	AT1G19000.2	myb family transcription factor, similar to MybSt1 GI:7705206 from (Solanum tuberosum)	286	0
1827	AT1G19010.1	expressed protein	320	0
1828	AT1G19020.1	expressed protein	87	0
1829	AT1G19025.1	DNA cross-link repair protein-related, contains weak similarity to Swiss-Prot:P30620 DNA cross-LINK repair protein PSO2/SNM1 (Saccharomyces cerevisiae)	550	0
1830	AT1G19030.1	expressed protein	399	0
1831	AT1G19040.1	expressed protein	173	0
1832	AT1G19050.1	two-component responsive regulator / response regulator 7 (ARR7), identical to response regulator 7 GI:3953603 from (Arabidopsis thaliana)	207	0
1833	AT1G19060.1	expressed protein, contains Pfam profile PF04776: Protein of unknown function (DUF626)	288	1
1834	AT1G19070.1	F-box family protein, similar to putative non-LTR retroelement reverse transcriptase GI:3738337 from (Arabidopsis thaliana) ; similar to SKP1 interacting partner 2 (SKIP2) TIGR_Ath1:At5g67250	84	0
1835	AT1G19080.1	expressed protein	195	0
1836	AT1G19090.1	serine/threonine protein kinase (RKF2), nearly identical to receptor-like serine/threonine kinase GI:2465925 from (Arabidopsis thaliana); intron 3 was added to circumvent a frameshift. Either a sequencing error exists or this may be a pseudogene.	601	0
1837	AT1G19100.1	ATP-binding region, ATPase-like domain-containing protein-related, low similarity to microrchidia (Homo sapiens) GI:5410257; contains non-consensus splice site (GC) at intron 8	664	1
1838	AT1G19110.1	inter-alpha-trypsin inhibitor heavy chain-related, similar to SP:Q61704 Inter-alpha-trypsin inhibitor heavy chain H3 precursor {Mus musculus}; contains Pfam profile PF00092: von Willebrand factor type A domain	755	1
1839	AT1G19120.1	small nuclear ribonucleoprotein, putative / snRNP, putative / Sm protein, putative, similar to U6 snRNA-associated Sm-like protein LSm1 (Small nuclear ribonuclear CaSm, Cancer-associated Sm-like) (Homo sapiens) SWISS-PROT:O15116	129	0
1840	AT1G19130.1	expressed protein	188	0
1841	AT1G19140.2	expressed protein	313	0
1842	AT1G19150.1	chlorophyll A-B binding protein, putative / LHCI type II, putative, very strong similarity to PSI type II chlorophyll a/b-binding protein Lhca2*1 GI:541565 from (Arabidopsis thaliana); contains Pfam profile: PF00504 chlorophyll A-B binding protein	271	0
1843	AT1G19160.1	F-box family protein-related, contains weak hit to TIGRFAM TIGR01640 : F-box protein interaction domain	221	0
1844	AT1G19170.1	glycoside hydrolase family 28 protein / polygalacturonase (pectinase) family protein, low similarity to SP:P27644 Polygalacturonase (EC 3.2.1.15) (Pectinase) {Agrobacterium tumefaciens}; contains PF00295: Glycosyl hydrolases family 28	507	1
1845	AT1G19180.1	expressed protein	254	0
1846	AT1G19190.1	expressed protein, contains similarity to anther-specific and pathogenesis response protein (PrMC3) GI:5487873 from (Pinus radiata)	319	0
1847	AT1G19200.1	senescence-associated protein-related, similar to senescence-associated protein SAG102 (GI:22331931) (Arabidopsis thaliana);	216	0
1848	AT1G19210.1	encodes a member of the DREB subfamily A-5 of ERF/AP2 transcription factor family. The protein contains one AP2 domain. There are 15 members in this subfamily including RAP2.1, RAP2.9 and RAP2.10.	186	0
1849	AT1G19220.1	transcriptional factor B3 family protein / auxin-responsive factor AUX/IAA-related, contains Pfam profile: PF02309 AUX/IAA family	1087	0
1850	AT1G19230.1	respiratory burst oxidase protein E (RbohE) / NADPH oxidase, nearly identical to respiratory burst oxidase protein E GI:3242787 (gi:3242787) from (Arabidopsis thaliana)	927	1
1851	AT1G19240.1	expressed protein	105	0
1852	AT1G19250.1	flavin-containing monooxygenase family protein / FMO family protein, low similarity to SP:P97501 Dimethylaniline monooxygenase (N-oxide forming) 3 (EC 1.14.13.8) (Hepatic flavin-containing monooxygenase 3) (FMO 3) {Mus musculus}; contains Pfam profile PF00743: Flavin-binding monooxygenase-like	516	0
1853	AT1G19260.1	hAT dimerisation domain-containing protein	770	0
1854	AT1G19270.1	ubiquitin interaction motif-containing protein / LIM domain-containing protein, weak similarity to LIM-homeobox protein (Mus musculus) GI:2149584, Hic-5 (Mus musculus) GI:664955; contains Pfam profiles PF02809: Ubiquitin interaction motif, PF00412: LIM domain	533	0
1855	AT1G19290.1	pentatricopeptide (PPR) repeat-containing protein, contains Pfam profile PF01535: PPR repeat	746	0
1856	AT1G19300.1	glycosyl transferase family 8 protein, contains Pfam profile: PF01501 Glycosyl transferase family 8	352	0
1857	AT1G19310.1	zinc finger (C3HC4-type RING finger) family protein, contains Pfam profile: PF00097 zinc finger, C3HC4 type (RING finger)	227	0
1858	AT1G19320.1	pathogenesis-related thaumatin family protein, similar to SP:P28493 Pathogenesis-related protein 5 precursor (PR-5) from (Arabidopsis thaliana), thaumatin-like protein (Arabidopsis thaliana) GI:2435406; contains Pfam profile PF00314: Thaumatin family	248	0
1859	AT1G19330.1	expressed protein	248	0
1860	AT1G19340.1	methyltransferase MT-A70 family protein, contains Pfam profile PF05063: MT-A70 (S-adenosylmethionine-binding subunit of human mRNA:m6A methyl-transferase (MTase))	415	0
1861	AT1G19350.3	brassinosteroid signalling positive regulator, putative, similar to BZR1 protein (Arabidopsis thaliana) gi:20270971:gb:AAM18490	358	0
1862	AT1G19360.1	expressed protein	429	0
1863	AT1G19370.1	expressed protein	606	0
1864	AT1G19380.1	expressed protein	148	0
1865	AT1G19390.1	wall-associated kinase, putative, similar to GB:CAB42872 from (Arabidopsis thaliana) (Plant Mol. Biol. 39 (6), 1189-1196 (1999))	789	0
1866	AT1G19394.1	expressed protein	73	0
1867	AT1G19397.1	expressed protein	69	0
1868	AT1G19400.2	expressed protein	304	0
1869	AT1G19410.1	expressed protein	436	0
1870	AT1G19430.1	dehydration-responsive protein-related, low similarity to early-responsive to dehydration stress ERD3 protein (Arabidopsis thaliana) GI:15320410; contains Pfam profile PF03141: Putative methyltransferase	725	0
1871	AT1G19440.1	very-long-chain fatty acid condensing enzyme, putative, similar to GB:AAD37122 from (Arabidopsis thaliana)	517	0
1872	AT1G19450.1	integral membrane protein, putative / sugar transporter family protein, similar to GB:U43629 GI:1209756 integral membrane protein from (Beta vulgaris); contains Pfam profile PF00083: major facilitator superfamily protein; contains TIGRfam TIGR00879: Sugar transporter	489	0
1873	AT1G19460.1	kelch repeat-containing F-box family protein, similar to SKP1 interacting partner 6 (Arabidopsis thaliana) GI:10716957; contains Pfam profiles PF01344: Kelch motif, PF00646: F-box domain	417	0
1874	AT1G19470.1	kelch repeat-containing F-box family protein, low similarity to SKP1 interacting partner 6 (Arabidopsis thaliana) GI:10716957; contains Pfam profiles PF01344: Kelch motif, PF00646: F-box domain	413	0
1875	AT1G19480.1	HhH-GPD base excision DNA repair family protein, contains Pfam PF00730: HhH-GPD superfamily base excision DNA repair; similar to DNA-3-methyladenine glycosylase 1 (3-methyladenine DNA glycosidase 1) (3MEA DNA glycosylase 1) (SP:Q92383) {Schizosaccharomyces pombe}	383	0
1876	AT1G19485.1	AT hook motif-containing protein, contains Pfam profile: PF00730 HhH-GPD superfamily base excision DNA repair protein; contains Pfam PF02178: AT hook motif; contains Pfam PF00400: WD domain, G-beta repeat (5 copies); contains Prosite PS00354: HMG-I and HMG-Y DNA-binding domain (A+T-hook)	816	0
1877	AT1G19490.1	bZIP transcription factor family protein, contains Pfam profile: PF00170 bZIP transcription factor	472	1
1878	AT1G19500.1	expressed protein	81	0
1879	AT1G19510.1	myb family transcription factor, contains PFAM profile: PF00249 myb-like DNA binding domain	101	0
1880	AT1G19520.1	expressed protein	373	0
1881	AT1G19525.1	pentatricopeptide (PPR) repeat-containing protein, contains Pfam profile PF01535: PPR repeat	317	0
1882	AT1G19530.1	expressed protein	118	0
1883	AT1G19540.1	isoflavone reductase, putative, similar to SP:P52577; contains isoflavone reductase domain PF02716	311	0
1884	AT1G19550.1	dehydroascorbate reductase, putative, similar to dehydroascorbate reductase (Arabidopsis thaliana) gi:10952514:gb:AAG24946	154	0
1885	AT1G19570.1	dehydroascorbate reductase, putative, similar to GB:BAA90672 from (Oryza sativa)	214	0
1886	AT1G19580.1	bacterial transferase hexapeptide repeat-containing protein, contains Pfam profile PF00132: Bacterial transferase hexapeptide (four repeats)	276	0
1887	AT1G19600.1	pfkB-type carbohydrate kinase family protein, contains Pfam profile: PF00294 pfkB family carbohydrate kinase	356	0
1888	AT1G19610.1	plant defensin-fusion protein, putative (PDF1.4), plant defensin protein family member, personal communication, Bart Thomma (Bart.Thomma@agr.kuleuven.ac.be); similar to SWISS-PROT:P30224, Cysteine-rich antifungal protein 1 precursor (AFP1)(Arabidopsis thaliana)	79	0
1889	AT1G19620.1	expressed protein	318	0
1890	AT1G19630.1	cytochrome P450 family protein, similar to Cytochrome P450 90A1 (SP:Q42569) (Arabidopsis thaliana)	412	1
1891	AT1G19640.1	S-adenosyl-L-methionine:jasmonic acid carboxyl methyltransferase (JMT), nearly identical to gi:13676829	390	0
1892	AT1G19650.1	SEC14 cytosolic factor, putative / phosphoglyceride transfer protein, putative, similar to SP:P24859 from (Kluyveromyces lactissimilar to phosphatidylinositol transfer-like protein IV (GI:14486707) (Lotus japonicus); contains Pfam PF00650 : CRAL/TRIO domain; contains Pfam PF03765 : CRAL/TRIO, N-terminus	609	0
1893	AT1G19660.2	similar to wound-responsive protein-related [Arabidopsis thaliana] (TAIR:At1g75380.2); similar to wound-responsive protein-related [Arabidopsis thaliana] (TAIR:At1g75380.1); similar to wound-responsive protein-related [Arabidopsis thaliana] (TAIR:At1g75380.3); similar to putative wound inductive gene [Oryza sativa (japonica cultivar-group)] (GB:XP_481914.1)	330	0
1894	AT1G19670.1	coronatine-responsive protein / coronatine-induced protein 1 (CORI1), identical to coronatine-induced protein 1 (CORI1) GI:30912637 from (Arabidopsis thaliana)	325	1
1895	AT1G19680.1	expressed protein	445	0
1896	AT1G19690.1	expressed protein, similar to (SP:P76370) Protein yeeZ precursor. {Escherichia coli O157:H7}	353	0
1897	AT1G19700.1	homeobox-leucine zipper family protein, similar to BEL1-like homeodomain 1 (GI:13877517) (Arabidopsis thaliana); similar to homeodomain protein GI:7239157 from (Malus domestica); contains weak hit to Pfam profile PF00046: Homeobox domain	539	0
1898	AT1G19710.1	glycosyl transferase family 1 protein, contains Pfam profile: PF00534 glycosyl transferases group 1	480	0
1899	AT1G19715.1	jacalin lectin family protein, similar to agglutinin (Castanea crenata) GI:25528883; contains Pfam profile PF01419: Jacalin-like lectin domain	596	0
1900	AT1G19720.1	pentatricopeptide (PPR) repeat-containing protein, nearly identical over 405 amino acids to DYW7 protein of unknown function GB:CAA06829 from (Arabidopsis thaliana) (Plant Mol. Biol. 42 (4), 603-613 (2000)); contains Pfam profile PF01535: PPR repeat	895	0
1901	AT1G19730.1	thioredoxin H-type 4 (TRX-H-4) (GREN), identical to SP:Q39239 Thioredoxin H-type 4 (TRX-H-4) {Arabidopsis thaliana}	120	0
1902	AT1G19740.1	ATP-dependent protease La (LON) domain-containing protein, weak similarity to SP:P36774 ATP-dependent protease La 2 (EC 3.4.21.53) {Myxococcus xanthus}; contains Pfam profile PF02190: ATP-dependent protease La (LON) domain	279	0
1903	AT1G19750.1	transducin family protein / WD-40 repeat family protein, similar to Cockayne syndrome complementaion group A proteins (GI:18077663)(Mus musculus) and (SP:Q13216)(Homo sapiens); confirmed by full-length cDNA GI:15982896	451	0
1904	AT1G19770.1	purine permease-related, low similarity to purine permease (Arabidopsis thaliana) GI:7620007; contains Pfam profile PF03151: Domain of unknown function, DUF250	394	0
1905	AT1G19780.1	cyclic nucleotide-regulated ion channel, putative (CNGC8), similar to cyclic nucleotide and calmodulin-regulated ion channel GI:4581207 from (Arabidopsis thaliana)	729	0
1906	AT1G19790.2	similar to lateral root primordium (LRP) protein-related [Arabidopsis thaliana] (TAIR:At1g75520.1); similar to putative lateral root primordia (LRP1) [Oryza sativa (japonica cultivar-group)] (GB:XP_483648.1); contains InterPro domain LRP1, C-terminal (InterPro:IPR006511); contains InterPro domain Protein of unknown function DUF702 (InterPro:IPR007818); contains InterPro domain Putative zinc finge…	346	0
1907	AT1G19800.1	expressed protein, contains Pfam PF02405: Domain of unknown function DUF140; similar to TOLUENE TOLERANCE PROTEIN TTG2B {Brucella melitensis 16M} (GI:17982923)	351	0
1908	AT1G19830.1	auxin-responsive protein, putative, similar to auxin-induced protein TGSAUR21 (GI:10185818) (Tulipa gesneriana)	118	0
1909	AT1G19835.1	expressed protein, contains Pfam PF05911: Plant protein of unknown function (DUF869)	983	0
1910	AT1G19840.1	auxin-responsive family protein, similar to auxin-induced protein TGSAUR21 (GI:10185818) (Tulipa gesneriana)	154	0
1911	AT1G19850.1	transcription factor MONOPTEROS (MP) / auxin-responsive protein (IAA24) / auxin response factor 5 (ARF5), identical to transcription factor MONOPTEROS (MP/IAA24/ARF5) SP:P93024 from (Arabidopsis thaliana)	903	0
1912	AT1G19860.1	zinc finger (CCCH-type) family protein, contains Pfam domain, PF00642: Zinc finger C-x8-C-x5-C-x3-H type (and similar)	414	1
1913	AT1G19870.1	calmodulin-binding family protein, contains Pfam profile: PF00612 IQ calmodulin-binding motif	795	0
1914	AT1G19880.1	regulator of chromosome condensation (RCC1) family protein, low similarity to UVB-resistance protein UVR8 (Arabidopsis thaliana) GI:5478530; contains Pfam profile PF00415: Regulator of chromosome condensation (RCC1)	539	0
1915	AT1G19890.1	histone 3.3, male-gamete-specific expression	138	0
1916	AT1G19900.1	glyoxal oxidase-related, contains similarity to glyoxal oxidase precursor (Phanerochaete chrysosporium) gi:1050302:gb:AAA87594	549	0
1917	AT1G19910.1	vacuolar ATP synthase 16 kDa proteolipid subunit 2 / V-ATPase 16 kDa proteolipid subunit 2 (AVAP2) (AVA-P2), identical to SP:Q39039 Vacuolar ATP synthase 16 kDa proteolipid subunit 2 (EC 3.6.3.14) (V-ATPase 16 kDa proteolipid subunit 2 {Arabidopsis thaliana}, nearly identical to vacuolar H+-ATPase proteolipid (16 kDa) subunit GI:755147 from (Gossypium hirsutum)	166	0
1918	AT1G19920.1	sulfate adenylyltransferase 2 / ATP-sulfurylase 2 (ASA1) (MET3-1) (APS2), identical to ATP sulfurylase (APS2) (Arabidopsis thaliana) GI:1575324	477	0
1919	AT1G19930.1	kelch repeat-containing F-box family protein, contains F-box domain Pfam:PF00646 and Kelch motif Pfam:PF01344	345	0
1920	AT1G19940.1	glycosyl hydrolase family 9 protein, similar to endo-beta-1,4-D-glucanase GI:4165132 from (Lycopersicon esculentum)	516	0
1921	AT1G19950.1	abscisic acid-responsive HVA22 family protein, weak similarity to SP:Q00765 Polyposis locus protein 1 (TB2 protein) {Homo sapiens}; contains Pfam profile PF03134: TB2/DP1, HVA22 family	316	1
1922	AT1G19960.1	expressed protein	65	0
1923	AT1G19970.1	ER lumen protein retaining receptor family protein, similar to SP:P33946 ER lumen protein retaining receptor 1 (KDEL receptor 1) {Bos taurus}; contains Pfam profile PF00810: ER lumen protein retaining receptor	273	0
1924	AT1G19980.1	cytomatrix protein-related, contains weak similarity to CAST1 (Rattus norvegicus) gi:22138113:gb:AAL07517	343	0
1925	AT1G19990.1	expressed protein, ; expression supported by MPSS	252	0
1926	AT1G20000.1	transcription initiation factor IID (TFIID) 28 kDa subunit (TAFII-28) family protein, similar to SP:Q15544 Transcription initiation factor TFIID 28 kDa subunit (TAFII-28) (TAFII28) (TFIID subunit p30-beta) {Homo sapiens}; contains Pfam profile PF04719: hTAFII28-like protein conserved region	205	0
1927	AT1G20010.1	tubulin beta-5 chain (TUB5), nearly identical to SP:P29513 Tubulin beta-5 chain {Arabidopsis thaliana}	450	0
1928	AT1G20020.1	ferredoxin--NADP(+) reductase, putative / adrenodoxin reductase, putative, strong similarity to Ferredoxin--NADP reductase, chloroplast precursor (EC 1.18.1.2) (FNR) from {Pisum sativum} SP:P10933, {Mesembryanthemum crystallinum} SP:P41343, {Spinacia oleracea} SP:P00455, (Capsicum annuum) GI:6899972	370	0
1929	AT1G20030.2	pathogenesis-related thaumatin family protein, similar to receptor serine/threonine kinase PR5K (Arabidopsis thaliana) GI:1235680; contains Pfam profile PF00314: Thaumatin family	317	0
1930	AT1G20050.1	C-8,7 sterol isomerase, identical to C-8,7 sterol isomerase GI:11279073 from (Arabidopsis thaliana) (Plant Mol. Biol. 38 (5), 807-815 (1998))	224	0
1931	AT1G20060.1	kinesin motor protein-related	952	0
1932	AT1G20070.1	expressed protein	194	0
1933	AT1G20080.1	C2 domain-containing protein, contains INTERPRO:IPR000008 C2 domain	536	0
1934	AT1G20090.1	Member of the Rho GTPase family. Functions to organize the microtubular cytoskeleton in combination with RIC1 and RIC4. These interactions affect pavement cell morphogenesis and pollen tube growth. ROP2 expression is stimulated by brassinosteroid treatment (PMID 16141452).	196	0
1935	AT1G20100.1	expressed protein	286	0
1936	AT1G20110.1	zinc finger (FYVE type) family protein, contains Pfam profile: PF01363 FYVE zinc finger	602	0
1937	AT1G20120.1	family II extracellular lipase, putative, similar to family II lipase EXL3 GI:15054386, SP:P40602 Anther-specific proline-rich protein APG precursor {Arabidopsis thaliana}; contains Pfam profile PF00657: GDSL-like Lipase/Acylhydrolase	403	0
1938	AT1G20130.1	family II extracellular lipase, putative, contains Pfam profile PF00657: GDSL-like Lipase/Acylhydrolase; similar to EXL3 (PMID:11431566)	1007	2
1939	AT1G20140.1	E3 ubiquitin ligase SCF complex subunit, putative, similar to Skp1 GI:4959710 from (Medicago sativa)	164	0
1940	AT1G20150.1	subtilase family protein, similar to subtilisin-type protease precursor GI:14150446 from (Glycine max)	781	0
1941	AT1G20160.1	subtilase family protein, similar to subtilisin-type protease precursor GI:14150446 from (Glycine max)	770	1
1942	AT1G20180.1	similar to expressed protein [Arabidopsis thaliana] (TAIR:At3g49070.1); similar to Hypothetical protein [Oryza sativa] (GB:XP_470228.1); similar to Unknown protein [Oryza sativa (japonica cultivar-group)] (GB:AAN87731.1); contains InterPro domain Protein of unknown function DUF677 (InterPro:IPR007749)	391	0
1943	AT1G20190.1	expansin, putative (EXP11), similar to GB:U30460 from (Cucumis sativus); alpha-expansin gene family, PMID:11641069	253	0
1944	AT1G20200.1	26S proteasome regulatory subunit S3, putative (RPN3), similar to SP:Q06364 from (Daucus carota)	489	0
1945	AT1G20220.1	expressed protein	316	0
1946	AT1G20225.1	expressed protein	234	1
1947	AT1G20230.1	pentatricopeptide (PPR) repeat-containing protein, contains Pfam profile PF01535: PPR repeat	761	0
1948	AT1G20240.1	hypothetical protein	567	0
1949	AT1G20260.2	vacuolar ATP synthase subunit B, putative / V-ATPase B subunit, putative / vacuolar proton pump B subunit, putative / V-ATPase 57 kDa subunit, putative, strong similarity to SP:P11574 Vacuolar ATP synthase subunit B (EC 3.6.3.14) (V-ATPase B subunit) (Vacuolar proton pump B subunit) (V-ATPase 57 kDa subunit) {Arabidopsis thaliana}; contains Pfam profiles PF00006: ATP synthase alpha/beta family nu…	486	0
1950	AT1G20270.1	oxidoreductase, 2OG-Fe(II) oxygenase family protein, similar to prolyl 4-hydroxylase, alpha subunit, from Gallus gallus (GI:212530), Rattus norvegicus (GI:474940), Mus musculus (SP:Q60715); contains PF03171 2OG-Fe(II) oxygenase superfamily domain	288	0
1951	AT1G20280.1	homeobox-leucine zipper protein-related, similar to SP:Q02283 Homeobox-leucine zipper protein HAT5 (HD-ZIP protein 5) (HD-ZIP protein ATHB-1) {Arabidopsis thaliana}	72	0
1952	AT1G20290.1	expressed protein	383	0
1953	AT1G20300.1	pentatricopeptide (PPR) repeat-containing protein, contains Pfam profile: PF01535 PPR repeat	538	0
1954	AT1G20310.1	expressed protein	241	0
1955	AT1G20320.1	NLI interacting factor (NIF) family protein, contains Pfam profile PF03031: NLI interacting factor	343	0
1956	AT1G20330.1	S-adenosyl-methionine-sterol-C-methyltransferase, identical to sterol-C-methyltransferase GI:1061040 from (Arabidopsis thaliana)	362	0
1957	AT1G20340.1	plastocyanin, similar to plastocyanin GI:1865683 from (Arabidopsis thaliana)	168	0
1958	AT1G20350.1	mitochondrial import inner membrane translocase subunit Tim17, putative, similar to SP:Q9SP35 Mitochondrial import inner membrane translocase subunit TIM17 {Arabidopsis thaliana}; contains Pfam profile PF02466: Mitochondrial import inner membrane translocase subunit Tim17	219	0
1959	AT1G20360.1	F-box protein-related, contains weak hit to Pfam profile PF00646: F-box domain	303	0
1960	AT1G20370.1	tRNA pseudouridine synthase family protein, similar to SP:Q9WU56 tRNA pseudouridine synthase A (EC 4.2.1.70) (Uracil hydrolyase) {Mus musculus}; contains Pfam profile PF01416: tRNA pseudouridine synthase	550	1
1961	AT1G20380.1	prolyl oligopeptidase, putative / prolyl endopeptidase, putative / post-proline cleaving enzyme, putative, similar to SP:P48147 Prolyl endopeptidase (EC 3.4.21.26) (Post-proline cleaving enzyme) {Homo sapiens}; contains Pfam profiles PF00326: prolyl oligopeptidase family, PF02897: Prolyl oligopeptidase, N-terminal beta-propeller domain	732	0
1962	AT1G20400.1	myosin heavy chain-related	945	1
1963	AT1G20410.1	expressed protein	505	0
1964	AT1G20430.1	expressed protein	117	0
1965	AT1G20440.1	dehydrin (COR47), identical to dehydrin COR47 (Cold-induced COR47 protein) (Arabidopsis thaliana) SWISS-PROT:P31168	266	0
1966	AT1G20450.1	dehydrin (ERD10), identical to dehydrin ERD10 (Low-temperature-induced protein LTI45) (Arabidopsis thaliana) SWISS-PROT:P42759	261	0
1967	AT1G20460.1	expressed protein	107	0
1968	AT1G20470.1	auxin-responsive family protein, similar to indole-3-acetic acid induced protein ARG7 (SP:P32295) (Vigna radiata)	147	0
1969	AT1G20480.1	4-coumarate--CoA ligase family protein / 4-coumaroyl-CoA synthase family protein, similar to SP:Q9S725 from Arabidopsis thaliana and SP:P17814 from Oryza sativa; contains Pfam AMP-binding enzyme domain PF00501	566	0
1970	AT1G20490.1	AMP-dependent synthetase and ligase family protein, similar to SP:Q42524 and SP:Q9S725; contains Pfam AMP-binding enzyme domain PF00501	448	0
1971	AT1G20500.1	4-coumarate--CoA ligase family / 4-coumaroyl-CoA synthase family, similar to SP:Q42524 and SP:Q9S725; contains Pfam AMP-binding enzyme domain PF00501	413	0
1972	AT1G20510.1	4-coumarate--CoA ligase family protein / 4-coumaroyl-CoA synthase family protein, similar to SP:P14912 and SP:P14913 from Petroselinum crispum; contains Pfam AMP-binding enzyme domain PF00501	547	0
1973	AT1G20520.1	expressed protein, contains Pfam profile PF03087: Arabidopsis protein of unknown function	232	0
1974	AT1G20530.1	expressed protein	615	0
1975	AT1G20540.1	transducin family protein / WD-40 repeat family protein, contains 6 WD-40 repeats (PF00400); similar to Rbap46 polypeptide (GI:9454362) (Gallus gallus)	352	0
1976	AT1G20550.1	expressed protein, contains Pfam PF03138: Plant protein family. The function of this family of plant proteins is unknown; previously annotated as 'axi 1 protein -related' based on similarity to axi 1 protein (GB:X80301) (GI:559920) from (Nicotiana tabacum), which, due to scienitific fraud was retracted. Retraction in: Schell J. EMBO J 1999 May 17;18(10):2908. PMID:10400497.	527	0
1977	AT1G20560.1	AMP-dependent synthetase and ligase family protein, similar to AMP-binding protein GI:1903034 from (Brassica napus); contains Pfam AMP-binding domain PF00501; identical to adenosine monophosphate binding protein 1 AMPBP1 (AMPBP1) GI:20799710	557	0
1978	AT1G20570.1	tubulin family protein	977	0
1979	AT1G20575.1	dolichyl-phosphate beta-D-mannosyltransferase, putative / dolichol-phosphate mannosyltransferase, putative / mannose-P-dolichol synthase, putative, similar to DPM1 from Homo sapiens (SP:O60762); member of glycosyltransferase family 2	247	0
1980	AT1G20580.1	small nuclear ribonucleoprotein, putative / snRNP, putative / Sm protein, putative, similar to small nuclear ribonucleoprotein Sm D3 (snRNP core protein D3, Sm-D3) (Mus musculus) SWISS-PROT:P43331	132	0
1981	AT1G20590.1	cyclin, putative, similar to SP:Q40671 G2/mitotic-specific cyclin 2 (B-like cyclin) (CYCOS2) {Oryza sativa}; contains Pfam profiles PF00134: Cyclin, N-terminal domain, PF02984: Cyclin, C-terminal domain	200	0
1982	AT1G20600.1	DNA-binding protein-related, low similarity to RAV2 (Arabidopsis thaliana) GI:3868859	238	0
1983	AT1G20610.1	cyclin, putative, similar to G2/mitotic-specific cyclins (B-like cyclin) from {Medicago varia} SP:P46278, SP:P46277; contains Pfam profiles PF00134: Cyclin, N-terminal domain, PF02984: Cyclin, C-terminal domain	430	0
1984	AT1G20620.4	similar to catalase 1 [Arabidopsis thaliana] (TAIR:At1g20630.1); similar to catalase 2 [Arabidopsis thaliana] (TAIR:At4g35090.1); similar to catalase 1 [Nicotiana tabacum] (GB:AAB71764.1); similar to catalase [Brassica juncea] (GB:AAD17935.1); similar to catalase [Prunus persica] (GB:CAD42908.1); similar to catalase [Brassica napus] (GB:AAB53101.2); similar to catalase 2 [Raphanus sativus] (GB:AA…	494	0
1985	AT1G20630.1	catalase 1, identical to catalase 1 GI:2511725 from (Arabidopsis thaliana)	493	0
1986	AT1G20640.2	RWP-RK domain-containing protein, similar to nodule inception protein GI:6448579 from (Lotus japonicus); contains Pfam profile: PF02042 RWP-RK domain	845	0
1987	AT1G20650.1	protein kinase family protein, contains Pfam domain PF00069: Protein kinase domain	586	0
1988	AT1G20670.1	DNA-binding bromodomain-containing protein, contains bromodomain, INTERPRO:IPR001487	653	0
1989	AT1G20680.1	expressed protein, contains Pfam profile PF05742: Protein of unknown function (DUF833)	374	0
1990	AT1G20690.1	expressed protein	241	0
1991	AT1G20693.1	high mobility group protein beta1 (HMGbeta1) / HMG protein beta1, nearly identical to HMG protein (HMGbeta1) (Arabidopsis thaliana) GI:2832359	145	0
1992	AT1G20696.2	similar to high mobility group protein beta1 (HMGbeta1) / HMG protein beta1 [Arabidopsis thaliana] (TAIR:At1g20693.1); similar to DNA-binding protein [Nicotiana tabacum] (GB:AAB61215.1); similar to high mobility group protein 2 HMG2 [Ipomoea nil] (GB:AAC50019.1); contains InterPro domain HMG1/2 (high mobility group) box (InterPro:IPR000910)	148	0
1993	AT1G20700.1	homeobox-leucine zipper family protein, strong similarity to homeodomain protein PALE-2 (GI:20152544) (Arabidopsis thaliana); contains Pfam profile: PF00046 homeobox domain	212	0
1994	AT1G20710.1	homeobox-leucine zipper family protein, similar to homeodomain protein PALE-2 (GI:20152544) (Arabidopsis thaliana); contains Pfam profile: PF00046 homeobox domain	198	0
1995	AT1G20720.1	helicase-related, similar to BRCA1-binding helicase-like protein BACH1 (GI:13661819) Homo sapiens).;	1170	0
1996	AT1G20730.1	expressed protein, contains TIGRFAM TIGR01640 : F-box protein interaction domain	568	0
1997	AT1G20740.1	expressed protein, ; expression supported by MPSS	267	0
1998	AT1G20750.1	helicase-related, similar to BRCA1-binding helicase-like protein BACH1 (GI:13661819) Homo sapiens).;	1180	0
1999	AT1G20760.1	calcium-binding EF hand family protein, contains INTERPRO:IPR002048 calcium-binding EF-hand domain	1020	1
[truncated: 24,752 more rows]
