# Supplementary material for: Genome-Wide Analyses and Functional Classification of Proline Repeat-Rich Proteins: Potential Role of eIF5A in Eukaryotic Evolution
Source: PLoS One. 2014 Nov 3;9(11):e111800. doi: 10.1371/journal.pone.0111800 (PMC4218817; doi:10.1371/journal.pone.0111800)
Supplement: Table S12 — D. melanogaster proteins with ≥1 PPP units. (XLSX) [file pone.0111800.s013.xlsx]

## Sheet: PPP
#	Gene_name	Gene Description	Protein length (amino acids)	Number of PPP units
1	18w	18 wheeler [Source:FlyBase gene name;Acc:FBgn0004364]	1385	1
2	5-HT1A	Serotonin receptor 1A [Source:FlyBase gene name;Acc:FBgn0004168]	834	1
3	a6	a6 [Source:FlyBase gene name;Acc:FBgn0023130]	409	1
4	Aats-gly	Glycyl-tRNA synthetase [Source:FlyBase gene name;Acc:FBgn0027088]	765	2
5	Aats-tyr	Tyrosyl-tRNA synthetase [Source:FlyBase gene name;Acc:FBgn0027080]	525	1
6	Aats-val	Valyl-tRNA synthetase [Source:FlyBase gene name;Acc:FBgn0027079]	1055	1
7	ab	abrupt [Source:FlyBase gene name;Acc:FBgn0264442]	904	4
8	Abd-B	Abdominal B [Source:FlyBase gene name;Acc:FBgn0000015]	493	1
9	Abi	Abelson interacting protein [Source:FlyBase gene name;Acc:FBgn0020510]	477	4
10	Abl	Abl tyrosine kinase [Source:FlyBase gene name;Acc:FBgn0000017]	1723	7
11	Ac13E	Adenylyl cyclase 35C [Source:FlyBase gene name;Acc:FBgn0022710]	1703	1
12	Ac76E	Adenylyl cyclase 76E [Source:FlyBase gene name;Acc:FBgn0004852]	1312	1
13	Ack	Ack [Source:FlyBase gene name;Acc:FBgn0028484]	1073	3
14	Acon	Aconitase [Source:FlyBase gene name;Acc:FBgn0010100]	787	1
15	Adar	Adenosine deaminase acting on RNA [Source:FlyBase gene name;Acc:FBgn0026086]	665	1
16	AdoR	Adenosine receptor [Source:FlyBase gene name;Acc:FBgn0039747]	774	1
17	Aef1	Adult enhancer factor 1 [Source:FlyBase gene name;Acc:FBgn0005694]	454	3
18	aft	adrift [Source:FlyBase gene name;Acc:FBgn0026309]	700	1
19	Afti	Aftiphilin [Source:FlyBase gene name;Acc:FBgn0038223]	1035	5
20	ago	archipelago [Source:FlyBase gene name;Acc:FBgn0041171]	1326	1
21	AGO1	Argonaute-1 [Source:FlyBase gene name;Acc:FBgn0262739]	984	1
22	Akap200	A kinase anchor protein 200 [Source:FlyBase gene name;Acc:FBgn0027932]	837	3
23	Akt1	Akt1 [Source:FlyBase gene name;Acc:FBgn0010379]	611	1
24	al	aristaless [Source:FlyBase gene name;Acc:FBgn0000061]	408	3
25	ALiX	ALG-2 interacting protein X [Source:FlyBase gene name;Acc:FBgn0086346]	836	1
26	Alk	Alk [Source:FlyBase gene name;Acc:FBgn0040505]	1701	1
27	alpha-Man-IIb	alpha-Man-IIb [Source:FlyBase gene name;Acc:FBgn0026616]	1249	1
28	AlstR	Allatostatin Receptor [Source:FlyBase gene name;Acc:FBgn0028961]	394	1
29	Amun	Amun [Source:FlyBase gene name;Acc:FBgn0030328]	550	1
30	Amyrel	Amyrel [Source:FlyBase gene name;Acc:FBgn0020506]	493	1
31	ana2	anastral spindle 2 [Source:FlyBase gene name;Acc:FBgn0027513]	420	1
32	Andorra	Andorra [Source:FlyBase gene name;Acc:FBgn0030898]	249	1
33	Ank	Ankyrin [Source:FlyBase gene name;Acc:FBgn0011747]	1549	1
34	Ank2	Ankyrin 2 [Source:FlyBase gene name;Acc:FBgn0261788]	13559	1
35	Anxb11	Annexin B11 [Source:FlyBase gene name;Acc:FBgn0030749]	511	1
36	aop	anterior open [Source:FlyBase gene name;Acc:FBgn0000097]	732	3
37	AP-2	AP-2 [Source:FlyBase gene name;Acc:FBgn0261953]	471	1
38	Apc	APC-like [Source:FlyBase gene name;Acc:FBgn0015589]	2417	3
39	Apc10	Anaphase promoting complex subunit 10 [Source:FlyBase gene name;Acc:FBgn0034231]	195	1
40	APC4	Anaphase Promoting Complex 4 [Source:FlyBase gene name;Acc:FBgn0052707]	775	1
41	Aph-4	Alkaline phosphatase 4 [Source:FlyBase gene name;Acc:FBgn0016123]	596	1
42	aPKC	atypical protein kinase C [Source:FlyBase gene name;Acc:FBgn0261854]	958	2
43	Aplip1	APP-like protein interacting protein 1 [Source:FlyBase gene name;Acc:FBgn0040281]	490	1
44	app	approximated [Source:FlyBase gene name;Acc:FBgn0260941]	755	3
45	AR-2	Allatostatin Receptor 2 [Source:FlyBase gene name;Acc:FBgn0039595]	357	1
46	ara	araucan [Source:FlyBase gene name;Acc:FBgn0015904]	717	1
47	Argk	Arginine kinase [Source:FlyBase gene name;Acc:FBgn0000116]	562	1
48	Ark	Apaf-1-related-killer [Source:FlyBase gene name;Acc:FBgn0263864]	1440	1
49	Arp8	Actin-related protein 8 [Source:FlyBase gene name;Acc:FBgn0030877]	607	1
50	arr	arrow [Source:FlyBase gene name;Acc:FBgn0000119]	1678	4
51	Ars2		943	1
52	aru	arouser [Source:FlyBase gene name;Acc:FBgn0029095]	805	1
53	Asap1	ArfGAP with SH3 domain, ankyrin repeat and PH domain 1 [Source:FlyBase gene name;Acc:FBgn0050372]	1155	2
54	Asator	Asator [Source:FlyBase gene name;Acc:FBgn0039908]	1349	3
55	ase	asense [Source:FlyBase gene name;Acc:FBgn0000137]	486	1
56	ash1	absent, small, or homeotic discs 1 [Source:FlyBase gene name;Acc:FBgn0005386]	2226	8
57	asp	abnormal spindle [Source:FlyBase gene name;Acc:FBgn0000140]	1954	2
58	asrij	asrij [Source:FlyBase gene name;Acc:FBgn0034793]	258	1
59	Asx	Additional sex combs [Source:FlyBase gene name;Acc:FBgn0261823]	1670	1
60	Atac2	ATAC complex component 2 [Source:FlyBase gene name;Acc:FBgn0032691]	774	1
61	ATbp	(A+T)-stretch binding protein [Source:FlyBase gene name;Acc:FBgn0039946]	388	2
62	Atf-2	Activating transcription factor-2 [Source:FlyBase gene name;Acc:FBgn0050420]	850	1
63	Atf6	Atf6 [Source:FlyBase gene name;Acc:FBgn0033010]	741	1
64	Atg1	Autophagy-specific gene 1 [Source:FlyBase gene name;Acc:FBgn0260945]	855	1
65	Atg13	Autophagy-specific gene 13 [Source:FlyBase gene name;Acc:FBgn0261108]	523	1
66	ATP7	ATP7 [Source:FlyBase gene name;Acc:FBgn0030343]	1254	1
67	ATPCL	ATP citrate lyase [Source:FlyBase gene name;Acc:FBgn0020236]	1112	2
68	Atx-1	Ataxin 1 [Source:FlyBase gene name;Acc:FBgn0029907]	230	3
69	Atx2	Ataxin-2 [Source:FlyBase gene name;Acc:FBgn0041188]	1084	5
70	aux	auxillin [Source:FlyBase gene name;Acc:FBgn0037218]	1165	3
71	Aven	Aven ortholog [Source:FlyBase gene name;Acc:FBgn0030410]	294	1
72	Axn	Axin [Source:FlyBase gene name;Acc:FBgn0026597]	745	1
73	axo	axotactin [Source:FlyBase gene name;Acc:FBgn0262870]	2179	1
74	Axud1		852	1
75	B4	B4 [Source:FlyBase gene name;Acc:FBgn0023407]	1107	1
76	b6	b6 [Source:FlyBase gene name;Acc:FBgn0024897]	558	1
77	bab1	bric a brac 1 [Source:FlyBase gene name;Acc:FBgn0004870]	977	2
78	bab2	bric a brac 2 [Source:FlyBase gene name;Acc:FBgn0025525]	1067	2
79	ball	ballchen [Source:FlyBase gene name;Acc:FBgn0027889]	599	1
80	Bap170	Brahma associated protein 170kD [Source:FlyBase gene name;Acc:FBgn0042085]	1688	2
81	Bap60	Brahma associated protein 60kD [Source:FlyBase gene name;Acc:FBgn0025463]	515	2
82	barr	barren [Source:FlyBase gene name;Acc:FBgn0014127]	735	1
83	baz	bazooka [Source:FlyBase gene name;Acc:FBgn0000163]	1520	1
84	bbg	big bang [Source:FlyBase gene name;Acc:FBgn0087007]	2637	7
85	BBS1	BBS1 [Source:FlyBase gene name;Acc:FBgn0035741]	605	1
86	bcd	bicoid [Source:FlyBase gene name;Acc:FBgn0000166]	494	1
87	bchs	blue cheese [Source:FlyBase gene name;Acc:FBgn0043362]	3489	3
88	BCL7-like	BCL7-like [Source:FlyBase gene name;Acc:FBgn0026149]	154	1
89	bdg	bedraggled [Source:FlyBase gene name;Acc:FBgn0034049]	1331	1
90	be	ben [Source:FlyBase gene name;Acc:FBgn0052594]	825	1
91	bel	belle [Source:FlyBase gene name;Acc:FBgn0263231]	798	2
92	Best1	Bestrophin 1 [Source:FlyBase gene name;Acc:FBgn0040238]	784	1
93	Best4	Bestrophin 4 [Source:FlyBase gene name;Acc:FBgn0036491]	526	1
94	BG642163	BG642163 [Source:FlyBase gene name;Acc:FBgn0083938]	415	1
95	bgcn	benign gonial cell neoplasm [Source:FlyBase gene name;Acc:FBgn0004581]	1215	2
96	B-H1	BarH1 [Source:FlyBase gene name;Acc:FBgn0011758]	544	2
97	B-H2	BarH2 [Source:FlyBase gene name;Acc:FBgn0004854]	645	1
98	bi	bifid [Source:FlyBase gene name;Acc:FBgn0000179]	1023	5
99	bib	big brain [Source:FlyBase gene name;Acc:FBgn0000180]	737	4
100	bif	bifocal [Source:FlyBase gene name;Acc:FBgn0014133]	1235	3
101	bin	biniou [Source:FlyBase gene name;Acc:FBgn0045759]	676	2
102	Blimp-1	Blimp-1 [Source:FlyBase gene name;Acc:FBgn0035625]	1216	5
103	blot	bloated tubules [Source:FlyBase gene name;Acc:FBgn0027660]	976	2
104	blow	blown fuse [Source:FlyBase gene name;Acc:FBgn0004133]	644	1
105	bnk	bottleneck [Source:FlyBase gene name;Acc:FBgn0004389]	303	1
106	boi	brother of ihog [Source:FlyBase gene name;Acc:FBgn0040388]	1110	1
107	bol	boule [Source:FlyBase gene name;Acc:FBgn0011206]	233	1
108	bonsai	bonsai [Source:FlyBase gene name;Acc:FBgn0026261]	280	1
109	bora	aurora borealis [Source:FlyBase gene name;Acc:FBgn0259791]	539	1
110	boss	bride of sevenless [Source:FlyBase gene name;Acc:FBgn0000206]	896	1
111	bowl	brother of odd with entrails limited [Source:FlyBase gene name;Acc:FBgn0004893]	744	8
112	br	broad [Source:FlyBase gene name;Acc:FBgn0000210]	1011	3
113	Br140		1430	1
114	brm	brahma [Source:FlyBase gene name;Acc:FBgn0000212]	1658	9
115	bru-2	bruno-2 [Source:FlyBase gene name;Acc:FBgn0262475]	893	2
116	bru-3	bruno-3 [Source:FlyBase gene name;Acc:FBgn0264001]	422	1
117	Bruce	Bruce [Source:FlyBase gene name;Acc:FBgn0037808]	4976	2
118	BRWD3	BRWD3 [Source:FlyBase gene name;Acc:FBgn0011785]	2232	2
119	Bsg	Basigin [Source:FlyBase gene name;Acc:FBgn0261822]	648	1
120	bsh	brain-specific homeobox [Source:FlyBase gene name;Acc:FBgn0000529]	429	2
121	BtbVII	BTB-protein-VII [Source:FlyBase gene name;Acc:FBgn0263108]	907	1
122	Btd	Biotinidase [Source:FlyBase gene name;Acc:FBgn0029848]	644	2
123	btsz	bitesize [Source:FlyBase gene name;Acc:FBgn0053555]	3734	6
124	btz	barentsz [Source:FlyBase gene name;Acc:FBgn0045862]	806	3
125	Bub1	Bub1 homologue [Source:FlyBase gene name;Acc:FBgn0031696]	1099	1
126	bun	bunched [Source:FlyBase gene name;Acc:FBgn0259176]	1331	1
127	by	blistery [Source:FlyBase gene name;Acc:FBgn0000244]	720	1
128	byn	brachyenteron [Source:FlyBase gene name;Acc:FBgn0011723]	697	2
129	C3G	C3G [Source:FlyBase gene name;Acc:FBgn0259228]	1571	5
130	ca	claret [Source:FlyBase gene name;Acc:FBgn0000247]	1961	2
131	Ca-alpha1D	Ca[2+]-channel protein alpha[[1]] subunit D [Source:FlyBase gene name;Acc:FBgn0001991]	2552	2
132	Ca-alpha1T	Ca[2+]-channel protein alpha[[1]] subunit T [Source:FlyBase gene name;Acc:FBgn0264386]	3205	3
133	Ca-beta	Ca2+-channel-protein-beta-subunit [Source:FlyBase gene name;Acc:FBgn0259822]	906	1
134	cactin	cactin [Source:FlyBase gene name;Acc:FBgn0031114]	762	1
135	Cad89D	Cad89D [Source:FlyBase gene name;Acc:FBgn0038439]	2240	1
136	Cad96Ca	Cad96Ca [Source:FlyBase gene name;Acc:FBgn0022800]	773	2
137	Caf1-180	Caf1-180 [Source:FlyBase gene name;Acc:FBgn0030054]	1183	2
138	CalpB	Calpain-B [Source:FlyBase gene name;Acc:FBgn0025866]	925	2
139	Camta	Calmodulin-binding transcription activator [Source:FlyBase gene name;Acc:FBgn0259234]	2044	2
140	Cap	Chromosome-associated protein [Source:FlyBase gene name;Acc:FBgn0015615]	2571	15
141	Cap-G		1351	1
142	Capr	Caprin [Source:FlyBase gene name;Acc:FBgn0042134]	961	2
143	capt	capulet [Source:FlyBase gene name;Acc:FBgn0261458]	783	8
144	capu	cappuccino [Source:FlyBase gene name;Acc:FBgn0000256]	1361	15
145	CASK	CASK ortholog [Source:FlyBase gene name;Acc:FBgn0013759]	929	2
146	cathD	cathD [Source:FlyBase gene name;Acc:FBgn0029093]	392	1
147	caup	caupolican [Source:FlyBase gene name;Acc:FBgn0015919]	693	1
148	caz	cabeza [Source:FlyBase gene name;Acc:FBgn0011571]	399	2
149	Cbl	Cbl [Source:FlyBase gene name;Acc:FBgn0020224]	878	1
150	CBP	sarcoplasmic calcium-binding protein [Source:FlyBase gene name;Acc:FBgn0026144]	551	1
151	Cbp80	cap binding protein 80 [Source:FlyBase gene name;Acc:FBgn0022942]	800	1
152	cbt	cabut [Source:FlyBase gene name;Acc:FBgn0043364]	428	1
153	Cchl	Cytochrome c heme lyase [Source:FlyBase gene name;Acc:FBgn0038925]	281	1
154	Cda5	Chitin deacetylase-like 5 [Source:FlyBase gene name;Acc:FBgn0051973]	1998	3
155	cdc14	cdc14 [Source:FlyBase gene name;Acc:FBgn0031952]	1052	2
156	CdGAPr	CdGAPr [Source:FlyBase gene name;Acc:FBgn0032821]	1843	4
157	cdi	center divider [Source:FlyBase gene name;Acc:FBgn0004876]	1213	2
158	Cdk12		1157	3
159	Ced-12	Ced-12 [Source:FlyBase gene name;Acc:FBgn0032409]	724	1
160	ced-6	ced-6 [Source:FlyBase gene name;Acc:FBgn0029092]	533	1
161	cenG1A	centaurin gamma 1A [Source:FlyBase gene name;Acc:FBgn0028509]	995	2
162	Cenp-C	Cenp-C [Source:FlyBase gene name;Acc:FBgn0086697]	1411	4
163	Cep135		1065	1
164	Cf2	Chorion factor 2 [Source:FlyBase gene name;Acc:FBgn0000286]	510	2
165	Cfp1		663	1
166	cg	combgap [Source:FlyBase gene name;Acc:FBgn0000289]	825	1
167	CG10006		572	1
168	CG10011		2119	2
169	CG10014		421	3
170	CG10019		1104	2
171	CG10038		325	1
172	CG10077		818	2
173	CG10082		902	2
174	CG10086		469	2
175	CG10097		501	1
176	CG10103		417	2
177	CG10107		1833	1
178	CG10132		1361	1
179	CG10151		680	1
180	CG10158		315	1
181	CG10164		386	1
182	CG10186		1678	1
183	CG10188		1319	2
184	CG10194		351	1
185	CG10209		530	3
186	CG10249		1339	2
187	CG10253		631	1
188	CG10254		1398	2
189	CG10283		746	2
190	CG10289		996	1
191	CG10324		543	1
192	CG10333		822	2
193	CG10341		564	4
194	CG10347		580	1
195	CG10348		540	1
196	CG10395		313	1
197	CG10431		762	2
198	CG10435		495	2
199	CG10462		812	1
200	CG10492		810	4
201	CG10543		1635	5
202	CG10555		926	23
203	CG10585		448	1
204	CG10588		1058	1
205	CG10591		312	3
206	CG10600		1406	6
207	CG10625		1180	2
208	CG10631		3781	3
209	CG10663		748	5
210	CG10710		709	3
211	CG10713		475	2
212	CG10732		1657	7
213	CG10737		955	1
214	CG10741		535	5
215	CG10754		264	2
216	CG10778		300	1
217	CG10801		558	1
218	CG10804		726	1
219	CG10809		358	1
220	CG10889		540	1
221	CG1090		631	1
222	CG10910		623	1
223	CG10915		609	1
224	CG10920		397	1
225	CG10948		804	2
226	CG10969		697	2
227	CG10984		658	1
228	CG11000		332	1
229	CG11018		317	2
230	CG1105		422	1
231	CG11050		388	1
232	CG11068		299	1
233	CG11073		1056	3
234	CG1109		807	2
235	CG11107		729	1
236	CG11122		3539	15
237	CG1113		562	1
238	CG11141		710	1
239	CG1115		214	1
240	CG11168		863	1
241	CG11293		228	1
242	CG11300		157	1
243	CG11319		935	1
244	CG11321		2892	6
245	CG11345		242	6
246	CG1136		458	2
247	CG11368		65	3
248	CG11369		667	1
249	CG11377		374	1
250	CG11384		588	2
251	CG11395		456	2
252	CG11399		920	3
253	CG1140		516	1
254	CG11409		1279	3
255	CG11414		867	2
256	CG11423		702	4
257	CG11426		340	1
258	CG1146		315	1
259	CG11504		410	2
260	CG11505		1531	2
261	CG11570		214	1
262	CG11596		456	1
263	CG11635		286	1
264	CG11668		398	1
265	CG11670		481	7
266	CG11693		323	2
267	CG11697		240	1
268	CG11703		353	1
269	CG11723		350	1
270	CG11755		154	1
271	CG11756		203	1
272	CG11760		149	1
273	CG11768		494	1
274	CG11786		222	5
275	CG11835		795	2
276	CG11837		306	2
277	CG11873		3003	3
278	CG11874		685	1
279	CG11882		263	1
280	CG11883		792	1
281	CG11927		489	8
282	CG11943		2090	1
283	CG11970		1658	2
284	CG11982		380	1
285	CG11984		599	1
286	CG11985		85	1
287	CG11997		417	1
288	CG12012		122	1
289	CG12054		628	1
290	CG12065		687	2
291	CG12071		578	1
292	CG12090		1544	1
293	CG12091		321	1
294	CG12099		708	1
295	CG12104		250	2
296	CG12105		1509	1
297	CG12118		284	1
298	CG12121		738	1
299	CG12179		1322	7
300	CG12184		981	6
301	CG12206		582	1
302	CG12236		553	1
303	CG12290		798	2
304	CG1233		1129	2
305	CG12393		350	2
306	CG12402		639	1
307	CG12446		709	1
308	CG1246		437	1
309	CG12484		1201	2
310	CG12502		738	2
311	CG12531		812	1
312	CG12538		194	1
313	CG12558		298	1
314	CG12581		665	2
315	CG12617		96	1
316	CG12715		505	2
317	CG1273		1168	2
318	CG12744		160	1
319	CG12772		827	1
320	CG12822		412	1
321	CG12836		264	1
322	CG12914		255	1
323	CG12947		424	1
324	CG12964		1129	2
325	CG12971		263	1
326	CG12974		363	1
327	CG1299		511	2
328	CG12992		429	1
329	CG13001		335	3
330	CG13003		1158	6
331	CG13004		217	1
332	CG13014		232	1
333	CG13045		187	5
334	CG13048		206	2
335	CG13055		309	2
336	CG13074		451	1
337	CG13090		453	1
338	CG13091		523	1
339	CG13124		510	1
340	CG13126		463	1
341	CG13131		1317	3
342	CG13138		549	1
343	CG13144		291	1
344	CG13154		246	1
345	CG13163		232	1
346	CG1317		988	2
347	CG13188		1025	2
348	CG13196		555	1
349	CG13204		605	5
350	CG13227		120	3
351	CG13247		334	1
352	CG13251		1088	1
353	CG13258		212	1
354	CG13272		842	1
355	CG13287		470	3
356	CG13296		465	1
357	CG13300		388	1
358	CG13305		323	2
359	CG13318		405	1
360	CG13330		611	1
361	CG13333		389	1
362	CG13358		301	3
363	CG13361		478	1
364	CG13362		322	2
365	CG13367		408	1
366	CG13385		353	3
367	CG13386		284	1
368	CG13398		442	1
369	CG13407		444	3
370	CG13428		114	4
371	CG13437		149	1
372	CG13472		836	1
373	CG13482		102	5
374	CG13510		129	1
375	CG13516		168	1
376	CG13559		114	1
377	CG13563		613	1
378	CG13579		716	1
379	CG13585		110	1
380	CG13597		513	5
381	CG13609		364	1
382	CG13615		331	6
383	CG13624		814	1
384	CG13625		647	2
385	CG13634		462	1
386	CG13636		186	1
387	CG13641		142	1
388	CG13692		193	1
389	CG13699		1051	5
390	CG13708		1301	3
391	CG1371		1199	1
392	CG13722		708	36
393	CG13724		550	1
394	CG13727		302	1
395	CG13728		753	3
396	CG13731		792	33
397	CG13737		78	1
398	CG13773		253	1
399	CG13786		620	1
400	CG13800		1933	5
401	CG13843		362	1
402	CG13855		706	1
403	CG13870		568	1
404	CG13871		520	1
405	CG13872		613	2
406	CG13877		108	1
407	CG13896		210	1
408	CG13907		816	1
409	CG13921		1120	6
410	CG13924		494	1
411	CG1394		167	2
412	CG13954		775	1
413	CG13978		898	1
414	CG13983		253	2
415	CG13991		1767	1
416	CG13992		659	1
417	CG13995		545	1
418	CG14015		483	2
419	CG14024		444	2
420	CG14052		186	1
421	CG14053		230	2
422	CG14073		2133	8
423	CG14074		336	1
424	CG14087		769	1
425	CG14089		224	2
426	CG14115		219	1
427	CG14126		462	1
428	CG14131		735	3
429	CG14154		249	1
430	CG14174		347	1
431	CG1418		193	1
432	CG14180		350	2
433	CG14185		402	1
434	CG14186		704	1
435	CG14190		668	3
436	CG14193		179	1
437	CG14200		2037	1
438	CG14218		350	7
439	CG14234		381	1
440	CG14253		399	1
441	CG14257		547	1
442	CG14280		555	1
443	CG14286		200	1
444	CG14304		1136	2
445	CG14322		1597	3
446	CG14323		210	2
447	CG14329		301	1
448	CG14331		312	1
449	CG14339		1017	1
450	CG14342		141	1
451	CG14353		375	1
452	CG14355		1024	2
453	CG14395		1073	1
454	CG14417		330	2
455	CG14431		1168	5
456	CG14438		3313	5
457	CG14442		1034	1
458	CG14445		336	1
459	CG14471		1209	1
460	CG14476		924	1
461	CG14478		512	1
462	CG14506		442	1
463	CG14509		509	1
464	CG14535		1131	2
465	CG14538		205	1
466	CG14565		269	1
467	CG14570		228	1
468	CG14591		332	1
469	CG14598		229	1
470	CG14624		230	1
471	CG14625		756	4
472	CG14626		342	1
473	CG14635		119	1
474	CG14641		418	2
475	CG14642		392	2
476	CG14650		970	1
477	CG14655		525	1
478	CG14736		473	1
479	CG14741		1726	3
480	CG14744		620	1
481	CG14757		163	2
482	CG14767		432	2
483	CG14806		176	1
484	CG14814		1052	1
485	CG14823		263	1
486	CG14830		323	1
487	CG14864		547	1
488	CG14869		1688	2
489	CG14880		637	1
490	CG14907		234	1
491	CG1492		592	1
492	CG14947		270	1
493	CG14955		1047	3
494	CG14963		261	1
495	CG14964		1443	5
496	CG14967		2300	1
497	CG14982		773	2
498	CG14995		454	1
499	CG15005		750	4
500	CG15011		840	1
501	CG15021		420	18
502	CG15022		295	7
503	CG15023		169	7
504	CG15035		374	1
505	CG15040		1895	6
506	CG15080		1541	1
507	CG15086		2264	5
508	CG15099		2683	1
509	CG15126		53	1
510	CG15127		85	1
511	CG15136		190	1
512	CG15152		112	1
513	CG15160		822	3
514	CG15169		345	1
515	CG15172		115	1
516	CG15186		1120	5
517	CG15225		239	7
518	CG1523		621	1
519	CG15236		807	1
520	CG15252		587	1
521	CG15258		196	1
522	CG15262		438	3
523	CG15269		587	3
524	CG15312		464	1
525	CG15322		740	1
526	CG15337		405	1
527	CG15362		168	1
528	CG15365		821	1
529	CG15370		370	2
530	CG15373		1137	1
531	CG15382		157	1
532	CG15414		320	2
533	CG15422		104	2
534	CG15423		107	4
535	CG15429		215	1
536	CG15431		1026	1
537	CG1544		919	1
538	CG15459		302	2
539	CG15473		714	1
540	CG15478		552	1
541	CG15483		407	1
542	CG15506		336	1
543	CG15523		3731	1
544	CG15545		358	2
545	CG15547		390	1
546	CG15554		147	1
547	CG15564		511	2
548	CG15599		989	2
549	CG15617		222	1
550	CG15626		497	1
551	CG15631		622	1
552	CG15635		1136	11
553	CG15641		122	1
554	CG15649		119	1
555	CG15673		299	1
556	CG15674		445	1
557	CG15699		70	1
558	CG15744		1797	1
559	CG15753		356	1
560	CG15756		298	1
561	CG15760		690	2
562	CG15764		293	2
563	CG15766		216	1
564	CG15784		554	1
565	CG15803		878	1
566	CG15817		1078	2
567	CG15822		1267	3
568	CG15882		158	1
569	CG15890		599	1
570	CG15894		1598	7
571	CG1600		434	1
572	CG1628		459	3
573	CG1657		1712	1
574	CG16711		1497	3
575	CG16718		1099	1
576	CG16721		494	1
577	CG16742		1469	4
578	CG16743		240	3
579	CG1677		1000	2
580	CG16778		1143	3
581	CG16786		779	1
582	CG16789		831	1
583	CG16813		184	1
584	CG16817		184	1
585	CG16838		1162	1
586	CG16853		301	1
587	CG16865		247	1
588	CG16868		1449	1
589	CG16879		667	1
590	CG1688		918	2
591	CG1690		132	1
592	CG16940		1044	2
593	CG16941		784	3
594	CG16952		1026	2
595	CG16959		503	1
596	CG16972		1710	1
597	CG1698		654	1
598	CG16984		307	3
599	CG17002		421	3
600	CG17010		429	3
601	CG17075		968	1
602	CG17078		610	1
603	CG17098		652	1
604	CG17119		397	1
605	CG17139		340	1
606	CG17150		4385	2
607	CG1718		1714	1
608	CG17209		1383	1
609	CG17211		1354	3
610	CG17221		413	1
611	CG17233		1465	2
612	CG17237		192	1
613	CG17249		472	1
614	CG17265		607	1
615	CG17271		281	1
616	CG17294		255	1
617	CG17328		413	2
618	CG17333		243	1
619	CG17349		266	1
620	CG17364		653	1
621	CG1737		943	1
622	CG17386		867	1
623	CG17440		366	1
624	CG17574		175	3
625	CG17600		603	2
626	CG17601		220	1
627	CG17666		872	4
628	CG17724		542	1
629	CG17732		790	1
630	CG1774		472	1
631	CG17754		654	1
632	CG17764		272	1
633	CG17765		199	1
634	CG17770		164	1
635	CG17786		584	3
636	CG17803		587	1
637	CG17816		882	2
638	CG17838		711	1
639	CG17839		1656	1
640	CG17840		858	1
641	CG17855		292	1
642	CG17904		311	1
643	CG17912		622	2
644	CG17922		1040	1
645	CG17930		502	2
646	CG18005		557	2
647	CG18095		564	1
648	CG18130		706	1
649	CG18131		510	1
650	CG1815		1664	6
651	CG18262		469	1
652	CG18265		1322	4
653	CG18292		295	1
654	CG18301		422	1
655	CG18304		1901	1
656	CG1840		118	1
657	CG18446		487	2
658	CG18472		469	1
659	CG18473		350	1
660	CG18480		550	1
661	CG18507		514	2
662	CG18605		415	1
663	CG18635		649	2
664	CG18659		908	2
665	CG18731		119	1
666	CG18745		433	2
667	CG18766		308	1
668	CG18787		398	1
669	CG18789		398	1
670	CG18809		362	2
671	CG1908		602	2
672	CG1910		489	1
673	CG1951		835	1
674	CG1965		905	1
675	CG1968		630	1
676	CG1988		578	2
677	CG2144		927	1
678	CG2145		592	1
679	CG2147		165	2
680	CG2183		461	1
681	CG2186		1128	4
682	CG2225		1111	3
683	CG2246		406	1
684	CG2258		801	1
685	CG2278		655	4
686	CG2444		114	1
687	CG2574		239	1
688	Cg25C	Collagen type IV [Source:FlyBase gene name;Acc:FBgn0000299]	1779	1
689	CG2658		819	1
690	CG2681		626	1
691	CG2685		552	5
692	CG2807		1340	1
693	CG2837		255	1
694	CG2861		1893	2
695	CG2911		183	1
696	CG2924		397	1
697	CG2926		2296	4
698	CG2931		302	2
699	CG2943		915	1
700	CG2975		385	1
701	CG30015		1510	1
702	CG30026		228	1
703	CG30037		420	1
704	CG30069		4012	1
705	CG30076		440	1
706	CG30089		1263	9
707	CG3009		342	1
708	CG30095		214	1
709	CG30116		1922	1
710	CG30120		479	2
711	CG30127		920	1
712	CG30183		1555	1
713	CG30263		1959	5
714	CG30273		128	2
715	CG30275		1304	1
716	CG30344		507	2
717	CG30345		496	1
718	CG30391		338	1
719	CG30403		302	1
720	CG30416		536	6
721	CG30458		145	7
722	CG30460		1868	3
723	CG30467		521	1
724	CG30479		107	8
725	CG30480		920	5
726	CG30497		877	2
727	CG3065		400	1
728	CG3077		326	1
729	CG31028		1166	2
730	CG31036		1035	1
731	CG31038		730	3
732	CG31058		445	4
733	CG31068		751	1
734	CG31100		716	1
735	CG31121		911	1
736	CG31183		1417	6
737	CG3119		355	1
738	CG31191		496	1
739	CG31199		293	1
740	CG31206		190	1
741	CG3121		708	2
742	CG31211		893	4
743	CG31219		345	1
744	CG31224		1784	7
745	CG31245		237	1
746	CG31248		251	1
747	CG31268		434	1
748	CG31321		601	1
749	CG31342		994	3
750	CG31358		474	1
751	CG31381		477	1
752	CG31404		274	2
753	CG31530		612	1
754	CG31533		844	1
755	CG31542		199	4
756	CG31550		832	7
757	CG31551		1393	2
758	CG3156		692	1
759	CG31619		1394	1
760	CG3163		368	1
761	CG31635		1805	3
762	CG31637		486	1
763	CG31678		1417	1
764	CG31688		714	3
765	CG31705		682	3
766	CG31706		351	2
767	CG31714		1460	3
768	CG31728		639	1
769	CG31760		1093	1
770	CG31776		630	1
771	CG31777		109	1
772	CG31908		392	1
773	CG31921		713	1
774	CG31933		673	1
775	CG31950		121	1
776	CG31998		1459	2
777	CG32000		1451	1
778	CG32040		313	1
779	CG32043		783	2
780	CG32054		563	4
781	CG32075		541	1
782	CG32082		1076	2
783	CG32085		666	1
784	CG32106		1413	1
785	CG32111		170	1
786	CG32113		3919	1
787	CG3213		676	2
788	CG32138		1183	6
789	CG3216		1161	1
790	CG32206		1278	2
791	CG32241		415	30
792	CG32246		565	1
793	CG3225		678	1
794	CG32260		575	5
795	CG32263		206	1
796	CG32264		1008	5
797	CG32280		130	1
798	CG32295		358	1
799	CG32333		1499	8
800	CG32365		628	1
801	CG32392		659	4
802	CG32425		759	3
803	CG32432		1307	1
804	CG32447		658	2
805	CG32450		158	1
806	CG32479		1517	4
807	CG32506		1155	1
808	CG3251		495	1
809	CG32533		1139	1
810	CG32544		186	1
811	CG32549		715	1
812	CG32554		239	1
813	CG3257		447	1
814	CG32572		575	3
815	CG3259		588	1
816	CG32591		392	1
817	CG32642		373	1
818	CG32645		853	1
819	CG32647		233	1
820	CG32649		661	1
821	CG32681		1506	3
822	CG32686		1144	1
823	CG32726		60	2
824	CG32772		520	1
825	CG32779		398	1
826	CG32791		554	1
827	CG32797		202	1
828	CG3280		1932	3
829	CG32803		242	1
830	CG32809		1264	4
831	CG32815		382	2
832	CG32855		552	1
833	CG33003		604	10
834	CG33017		1630	2
835	CG33051		211	1
836	CG33108		267	2
837	CG33111		515	3
838	CG33140		720	3
839	CG33143		775	2
840	CG33145		466	1
841	CG33158		1033	1
842	CG33181		696	1
843	CG33191		476	1
844	CG33203		500	1
845	CG33253		414	1
846	CG33257		330	1
847	CG33275		1904	1
848	CG3328		1423	1
849	CG33285		223	1
850	CG33298		1517	1
851	CG33310		702	1
852	CG33331		342	1
853	CG33341		306	1
854	CG33469		160	1
855	CG33521		663	2
856	CG33543		468	1
857	CG3363		2175	3
858	CG33695		305	1
859	CG3376		764	1
860	CG33791		1282	2
861	CG33964		482	1
862	CG33970		777	1
863	CG33993		421	1
864	CG34027		1519	1
865	CG34029		114	1
866	CG34030		273	1
867	CG34038		271	1
868	CG3407		714	1
869	CG34104		582	2
870	CG34114		1087	3
871	CG34124		2003	1
872	CG34125		159	2
873	CG34126		1518	1
874	CG34127		1159	3
875	CG34139		1281	2
876	CG34149		305	1
877	CG34167		127	1
878	CG34176		83	6
879	CG34198		59	2
880	CG34201		369	1
881	CG34202		339	3
882	CG34219		139	1
883	CG34220		726	5
884	CG34248		98	4
885	CG34277		311	1
886	CG34278		91	1
887	CG34306		3671	3
888	CG34324		267	17
889	CG34340		587	1
890	CG34347		1517	3
891	CG34357		1685	3
892	CG34362		800	5
893	CG34369		599	1
894	CG34371		1174	4
895	CG34376		681	5
896	CG34380		939	2
897	CG34382		805	3
898	CG34383		3090	4
899	CG34396		975	2
900	CG34398		1930	3
901	CG34401		2103	6
902	CG34402		695	1
903	CG34408		1718	2
904	CG34417		4979	4
905	CG34420		866	2
906	CG34422		2486	2
907	CG34441		365	3
908	CG34444		295	1
909	CG34449		1052	1
910	CG34450		375	1
911	CG34452		318	1
912	CG3446		154	1
913	CG34460		192	1
914	CG34462		312	1
915	CG3476		299	1
916	CG3491		1801	1
917	CG3492		404	1
918	CG3509		353	1
919	CG3529		543	1
920	CG3542		806	3
921	CG3548		453	1
922	CG3557		271	1
923	CG3581		253	1
924	CG3588		891	9
925	CG3605		749	2
926	CG3632		1250	1
927	CG3638		1472	2
928	CG3679		643	1
929	CG3680		926	1
930	CG3702		641	2
931	CG3704		382	1
932	CG3714		667	1
933	CG3726		676	1
934	CG3748		442	1
935	CG3773		368	1
936	CG3790		604	1
937	CG3797		636	1
938	CG3815		878	2
939	CG3838		435	1
940	CG3842		406	1
941	CG3880		400	1
942	CG3884		478	8
943	CG3902		414	1
944	CG3918		321	1
945	CG3919		318	1
946	CG3925		585	1
947	CG3942		739	2
948	CG3967		461	1
949	CG3982		349	1
950	CG3984		537	2
951	CG4000		263	2
952	CG40002		94	1
953	CG4022		531	2
954	CG40228		82	1
955	CG40472		94	1
956	CG4049		1669	2
957	CG4065		784	2
958	CG4068		622	1
959	CG4069		509	1
960	CG4073		293	3
961	CG4089		516	1
962	CG41056		755	1
963	CG4119		998	1
964	CG41284		335	1
965	CG4159		442	1
966	CG4165		1126	1
967	CG4198		477	2
968	CG4221		772	1
969	CG42241		340	1
970	CG42255		3613	2
971	CG42261		1344	2
972	CG42265		1576	15
973	CG42266		571	2
974	CG42296		994	1
975	CG42313		1064	1
976	CG42319		452	1
977	CG42324		1062	1
978	CG42326		952	1
979	CG42331		1615	1
980	CG42337		610	1
981	CG42340		720	2
982	CG42342		831	1
983	CG42353		1022	1
984	CG42359		132	1
985	CG42368		467	1
986	CG42379		84	1
987	CG42382		180	1
988	CG42383		353	1
989	CG42389		2064	7
990	CG42390		1483	2
991	CG42397		178	1
992	CG42404		1133	2
993	CG42449		310	3
994	CG42450		1280	7
995	CG42499		398	1
996	CG42505		203	1
997	CG42507		318	1
998	CG42534		1555	2
999	CG42540		517	1
1000	CG42561		128	1
1001	CG42565		135	1
1002	CG42570		610	1
1003	CG42587		49	1
1004	CG42588		2730	3
1005	CG42593		2236	2
1006	CG42594		1009	4
1007	CG42598		335	1
1008	CG42613		1188	1
1009	CG42623		321	2
1010	CG42629		1169	1
1011	CG42637		1525	1
1012	CG4266		1306	11
1013	CG42663		662	2
1014	CG42666		852	1
1015	CG42668		990	1
1016	CG42669		2223	2
1017	CG4267		374	1
1018	CG42671		1301	2
1019	CG42672		1650	1
1020	CG42673		904	1
1021	CG42674		1661	5
1022	CG42675		412	1
1023	CG42676		427	2
1024	CG42678		716	1
1025	CG42684		2009	1
1026	CG42685		1594	1
1027	CG42686		540	2
1028	CG42705		87	1
1029	CG42712		157	1
1030	CG42724		1123	6
1031	CG42732		1878	2
1032	CG42747		404	1
1033	CG42748		2190	1
1034	CG42749		345	1
1035	CG42750		1068	3
1036	CG42758		124	1
1037	CG42788		1560	4
1038	CG42791		115	1
1039	CG42792		88	1
1040	CG42795		3189	4
1041	CG42797		1426	3
1042	CG42819		146	1
1043	CG42825		518	1
1044	CG42826		473	1
1045	CG42843		521	1
1046	CG4293		441	1
1047	CG4294		1333	7
1048	CG43057		123	1
1049	CG43078		2540	6
1050	CG43102		2519	6
1051	CG43116		165	1
1052	CG43123		282	7
1053	CG4313		572	1
1054	CG43143		2537	5
1055	CG43153		190	1
1056	CG43154		2075	1
1057	CG43163		2523	2
1058	CG43204		61	1
1059	CG43218		182	1
1060	CG43236		50	1
1061	CG43252		149	2
1062	CG43313		819	1
1063	CG43317		246	1
1064	CG43325		157	1
1065	CG43328		241	1
1066	CG43331		253	2
1067	CG43332		628	4
1068	CG43333		1166	1
1069	CG43337		172	1
1070	CG43338		853	1
1071	CG43340		3213	3
1072	CG43343		1304	1
1073	CG43347		2684	4
1074	CG43348		42	1
1075	CG43349		70	1
1076	CG43352		83	1
1077	CG43355		170	8
1078	CG43366		2140	2
1079	CG43371		133	1
1080	CG43427		1541	5
1081	CG43444		2921	14
1082	CG43462		1148	2
1083	CG43658		2263	3
1084	CG43675		372	1
1085	CG43689		1706	7
1086	CG43693		572	1
1087	CG43707		2021	4
1088	CG43710		340	1
1089	CG43729		1970	3
1090	CG43736		1367	2
1091	CG43737		1605	9
1092	CG43751		160	1
1093	CG43778		963	2
1094	CG43783		1248	2
1095	CG43795		1420	1
1096	CG43861		568	1
1097	CG43867		1820	2
1098	CG43897		1385	10
1099	CG43901		2281	5
1100	CG43902		1220	2
1101	CG43921		1768	2
1102	CG4393		1325	2
1103	CG43954		118	1
1104	CG43955		1314	1
1105	CG43980		1549	1
1106	CG4404		308	1
1107	CG4424		345	3
1108	CG4449		424	1
1109	CG4461		200	1
1110	CG4462		573	2
1111	CG4497		506	2
1112	CG4538		673	1
1113	CG4557		933	1
1114	CG4580		619	1
1115	CG4587		1243	1
1116	CG4607		525	1
1117	CG4613		374	1
1118	CG4622		553	2
1119	CG4629		570	2
1120	CG4669		611	1
1121	CG4674		520	4
1122	CG4691		262	1
1123	CG4705		969	1
1124	CG4723		696	1
1125	CG4733		888	2
1126	CG4741		207	1
1127	CG4751		1412	5
1128	CG4793		910	1
1129	CG4813		398	1
1130	CG4835		1224	3
1131	CG4887		1004	1
1132	CG4896		968	1
1133	CG4907		919	1
1134	CG4925		776	1
1135	CG4980		278	2
1136	CG4983		367	1
1137	CG4998		1185	6
1138	CG5003		713	2
1139	CG5004		1247	1
1140	CG5010		170	1
1141	CG5011		80	4
1142	CG5021		223	1
1143	CG5024		165	1
1144	CG5033		784	1
1145	CG5043		499	1
1146	CG5070		209	1
1147	CG5098		1339	6
1148	CG5122		1263	3
1149	CG5151		493	1
1150	CG5160		328	1
1151	CG5195		1535	2
1152	CG5205		2183	1
1153	CG5213		251	2
1154	CG5214		468	4
1155	CG5225		594	15
1156	CG5261		512	3
1157	CG5273		469	5
1158	CG5274		373	1
1159	CG5281		347	1
1160	CG5342		837	2
1161	CG5381		686	1
1162	CG5386		254	2
1163	CG5390		406	1
1164	CG5455		688	1
1165	CG5466		594	1
1166	CG5484		402	1
1167	CG5500		167	1
1168	CG5514		1150	14
1169	CG5521		1964	2
1170	CG5522		702	1
1171	CG5549		1188	2
1172	CG5556		299	1
1173	CG5561		305	1
1174	CG5569		196	1
1175	CG5589		594	1
1176	CG5612		428	2
1177	CG5630		445	1
1178	CG5653		476	1
1179	CG5660		994	1
1180	CG5674		489	6
1181	CG5694		623	1
1182	CG5742		585	1
1183	CG5746		480	1
1184	CG5762		200	1
1185	CG5787		950	1
1186	CG5792		1094	1
1187	CG5794		3930	5
1188	CG5815		581	1
1189	CG5819		915	1
1190	CG5830		352	1
1191	CG5853		689	1
1192	CG5872		493	1
1193	CG5913		454	1
1194	CG5921		886	2
1195	CG5946		316	1
1196	CG5953		701	1
1197	CG5987		720	1
1198	CG6026		1555	5
1199	CG6040		1784	4
1200	CG6043		1007	5
1201	CG6094		203	1
1202	CG6108		1413	5
1203	CG6118		967	1
1204	CG6123		614	1
1205	CG6163		428	2
1206	CG6180		257	1
1207	CG6204		903	1
1208	CG6220		359	1
1209	CG6227		1224	1
1210	CG6255		342	1
1211	CG6262		1042	1
1212	CG6280		1093	1
1213	CG6404		441	1
1214	CG6415		405	1
1215	CG6418		791	1
1216	CG6422		700	2
1217	CG6441		558	1
1218	CG6479		542	1
1219	CG6485		238	1
1220	CG6495		675	4
1221	CG6498		2139	3
1222	CG6509		1916	5
1223	CG6576		267	2
1224	CG6610		91	1
1225	CG6619		866	3
1226	CG6621		872	3
1227	CG6652		604	1
1228	CG6656		395	1
1229	CG6661		581	1
1230	CG6686		970	2
1231	CG6695		961	3
1232	CG6700		874	7
1233	CG6701		1333	2
1234	CG6707		266	1
1235	CG6712		394	1
1236	CG6734		1953	3
1237	CG6739		787	1
1238	CG6758		667	2
1239	CG6761		889	1
1240	CG6765		681	5
1241	CG6790		897	1
1242	CG6791		1243	3
1243	CG6834		895	1
1244	CG6843		366	1
1245	CG6901		485	1
1246	CG6912		433	1
1247	CG6914		145	1
1248	CG6923		1265	4
1249	CG6937		356	1
1250	CG6945		635	2
1251	CG6985		501	1
1252	CG7016		362	5
1253	CG7028		911	1
1254	CG7059		267	1
1255	CG7065		1231	2
1256	CG7080		334	1
1257	CG7115		524	1
1258	CG7131		494	1
1259	CG7133		353	1
1260	CG7154		861	1
1261	CG7173		564	1
1262	CG7179		696	1
1263	CG7183		568	2
1264	CG7185		652	4
1265	CG7192		352	1
1266	CG7213		449	1
1267	CG7220		190	1
1268	CG7288		494	1
1269	CG7335		372	2
1270	CG7337		2397	1
1271	CG7349		437	3
1272	CG7357		430	1
1273	CG7358		1150	1
1274	CG7367		389	1
1275	CG7372		971	1
1276	CG7379		433	1
1277	CG7381		712	1
1278	CG7420		378	1
1279	CG7441		665	1
1280	CG7466		2898	1
1281	CG7488		373	1
1282	CG7504		1676	1
1283	CG7518		2460	4
1284	CG7546		1346	4
1285	CG7565		1069	2
1286	CG7568		482	1
1287	CG7609		777	1
1288	CG7669		604	1
1289	CG7705		592	1
1290	CG7706		726	1
1291	CG7728		1159	1
1292	CG7766		1358	1
1293	CG7785		256	1
1294	CG7818		397	1
1295	CG7884		952	5
1296	CG7886		818	1
1297	CG7907		753	2
1298	CG7918		1019	2
1299	CG7922		1489	2
1300	CG7927		702	2
1301	CG7943		332	1
1302	CG7946		475	1
1303	CG7950		158	1
1304	CG7956		1192	1
1305	CG7971		1655	2
1306	CG7987		1283	1
1307	CG7991		888	3
1308	CG8006		503	1
1309	CG8032		583	1
1310	CG8060		1189	1
1311	CG8119		244	1
1312	CG8135		694	2
1313	CG8155		1098	1
1314	CG8170		855	1
1315	CG8172		561	1
1316	CG8177		1268	3
1317	CG8180		577	1
1318	CG8184		5146	7
1319	CG8216		245	1
1320	CG8229		335	1
1321	CG8248		227	1
1322	CG8249		521	1
1323	CG8281		348	2
1324	CG8290		1199	2
1325	CG8334		1736	1
1326	CG8349		264	1
1327	CG8370		1567	1
1328	CG8419		921	1
1329	CG8435		333	1
1330	CG8446		396	1
1331	CG8449		654	1
1332	CG8485		860	1
1333	CG8492		1360	1
1334	CG8516		868	2
1335	CG8517		145	1
1336	CG8546		597	1
1337	CG8552		2016	10
1338	CG8586		444	2
1339	CG8611		975	1
1340	CG8617		280	1
1341	CG8677		2663	8
1342	CG8679		704	1
1343	CG8701		246	1
1344	CG8708		450	1
1345	CG8738		459	1
1346	CG8740		1269	4
1347	CG8746		329	1
1348	CG8771		1866	2
1349	CG8785		474	1
1350	CG8830		852	2
1351	CG8833		952	1
1352	CG8854		392	1
1353	CG8907		732	3
1354	CG8910		608	2
1355	CG8915		976	1
1356	CG8918		496	1
1357	CG8927		354	3
1358	CG8929		607	9
1359	CG8945		1430	5
1360	CG9003		651	1
1361	CG9005		1297	5
1362	CG9007		3146	4
1363	CG9059		1098	2
1364	CG9086		1824	2
1365	CG9090		374	1
1366	CG9095		1141	2
1367	CG9098		944	2
1368	CG9101		198	2
1369	CG9104		412	1
1370	CG9130		517	3
1371	CG9132		246	2
1372	CG9140		474	2
1373	CG9143		813	2
1374	CG9171		544	1
1375	CG9184		242	4
1376	CG9194		729	3
1377	CG9213		687	1
1378	CG9248		494	1
1379	CG9254		481	1
1380	CG9279		1339	1
1381	CG9281		611	1
1382	CG9302		510	2
1383	CG9312		211	2
1384	CG9313		739	1
1385	CG9346		957	2
1386	CG9377		355	1
1387	CG9384		587	2
1388	CG9389		596	2
1389	CG9392		1174	1
1390	CG9395		840	1
1391	CG9399		154	2
1392	CG9411		993	26
1393	CG9418		376	2
1394	CG9425		2103	13
1395	CG9452		422	1
1396	CG9492		4716	1
1397	CG9514		726	1
1398	CG9536		450	1
1399	CG9601		523	1
1400	CG9626		1667	7
1401	CG9631		439	1
1402	CG9646		889	1
1403	CG9650		1209	3
1404	CG9667		272	1
1405	CG9674		2115	1
1406	CG9684		642	1
1407	CG9715		1734	2
1408	CG9717		638	1
1409	CG9727		1329	2
1410	CG9759		112	1
1411	CG9773		275	1
1412	CG9776		1260	7
1413	CG9795		699	1
1414	CG9801		709	1
1415	CG9850		1102	1
1416	CG9861		898	1
1417	CG9866		971	2
1418	CG9876		275	1
1419	CG9883		381	1
1420	CG9919		318	2
1421	CG9932		2171	3
1422	CG9941		789	2
1423	CG9975		513	2
1424	CG9977		521	1
1425	CG9988		668	1
1426	CG9990		808	1
1427	Cha	Choline acetyltransferase [Source:FlyBase gene name;Acc:FBgn0000303]	721	1
1428	chas	chascon [Source:FlyBase gene name;Acc:FBgn0263258]	1359	4
1429	Chd1	Chromodomain-helicase-DNA-binding protein 1 [Source:FlyBase gene name;Acc:FBgn0250786]	1900	2
1430	CheB42c	Chemosensory protein B 42c [Source:FlyBase gene name;Acc:FBgn0066292]	196	1
1431	CHES-1-like	Checkpoint suppressor homologue [Source:FlyBase gene name;Acc:FBgn0029504]	1268	1
1432	chif	chiffon [Source:FlyBase gene name;Acc:FBgn0000307]	1711	2
1433	chinmo	Chronologically inappropriate morphogenesis [Source:FlyBase gene name;Acc:FBgn0086758]	840	1
1434	Cht6	Cht6 [Source:FlyBase gene name;Acc:FBgn0263132]	4611	3
1435	ci	cubitus interruptus [Source:FlyBase gene name;Acc:FBgn0004859]	1397	1
1436	cic	capicua [Source:FlyBase gene name;Acc:FBgn0262582]	2141	6
1437	cindr	CIN85 and CD2AP orthologue [Source:FlyBase gene name;Acc:FBgn0027598]	941	1
1438	Cirl	Cirl [Source:FlyBase gene name;Acc:FBgn0033313]	1711	4
1439	ckn	caskin [Source:FlyBase gene name;Acc:FBgn0033987]	924	2
1440	Clc	Clathrin light chain [Source:FlyBase gene name;Acc:FBgn0024814]	219	1
1441	ClC-a	Chloride channel-a [Source:FlyBase gene name;Acc:FBgn0051116]	1193	1
1442	Clic	Chloride intracellular channel [Source:FlyBase gene name;Acc:FBgn0030529]	261	1
1443	CLIP-190	Cytoplasmic linker protein 190 [Source:FlyBase gene name;Acc:FBgn0020503]	1690	1
1444	CLS	cardiolipin synthase [Source:FlyBase gene name;Acc:FBgn0039360]	322	1
1445	clu	clueless [Source:FlyBase gene name;Acc:FBgn0034087]	1448	1
1446	clumsy	clumsy [Source:FlyBase gene name;Acc:FBgn0026255]	1002	1
1447	Cnb	Centrobin [Source:FlyBase gene name;Acc:FBgn0035295]	689	3
1448	cnc	cap-n-collar [Source:FlyBase gene name;Acc:FBgn0262975]	1430	2
1449	Cng	Cyclic-nucleotide-gated ion channel protein [Source:FlyBase gene name;Acc:FBgn0261612]	840	1
1450	cngl	CNG channel-like [Source:FlyBase gene name;Acc:FBgn0263257]	1970	1
1451	cnk	connector enhancer of ksr [Source:FlyBase gene name;Acc:FBgn0021818]	1557	3
1452	cnn	centrosomin [Source:FlyBase gene name;Acc:FBgn0013765]	1378	1
1453	cno	canoe [Source:FlyBase gene name;Acc:FBgn0259212]	2051	4
1454	Cnot4	Cnot 4 homologue [Source:FlyBase gene name;Acc:FBgn0051716]	1062	1
1455	CNT1	Concentrative Nucleoside Transporter 1 [Source:FlyBase gene name;Acc:FBgn0033371]	590	1
1456	comm3	comm3 [Source:FlyBase gene name;Acc:FBgn0259236]	423	1
1457	Corin	Corin [Source:FlyBase gene name;Acc:FBgn0033192]	1397	6
1458	Cortactin	Cortactin [Source:FlyBase gene name;Acc:FBgn0025865]	559	2
1459	corto	corto [Source:FlyBase gene name;Acc:FBgn0010313]	550	1
1460	cos	costa [Source:FlyBase gene name;Acc:FBgn0000352]	1201	1
1461	Cp7Fb	Chorion protein b at 7F [Source:FlyBase gene name;Acc:FBgn0014465]	500	1
1462	Cpn	Calphotin [Source:FlyBase gene name;Acc:FBgn0261714]	864	3
1463	cpo	couch potato [Source:FlyBase gene name;Acc:FBgn0263995]	962	4
1464	Cpr47Ea	Cuticular protein 47Ea [Source:FlyBase gene name;Acc:FBgn0033597]	135	2
1465	Cpr47Ee	Cuticular protein 47Ee [Source:FlyBase gene name;Acc:FBgn0033602]	369	1
1466	Cpr47Ef	Cuticular protein 47Ef [Source:FlyBase gene name;Acc:FBgn0033603]	612	2
1467	Cpr47Eg	Cuticular protein 47Eg [Source:FlyBase gene name;Acc:FBgn0086519]	117	1
1468	Cpr49Aa	Cuticular protein 49Aa [Source:FlyBase gene name;Acc:FBgn0050045]	144	2
1469	Cpr49Ab	Cuticular protein 49Ab [Source:FlyBase gene name;Acc:FBgn0050042]	259	2
1470	Cpr49Ae	Cuticular protein 49Ae [Source:FlyBase gene name;Acc:FBgn0033728]	134	1
1471	Cpr49Af	Cuticular protein 49Af [Source:FlyBase gene name;Acc:FBgn0033729]	126	1
1472	Cpr50Ca	Cuticular protein 50Ca [Source:FlyBase gene name;Acc:FBgn0033867]	815	1
1473	Cpr65Az	Cuticular protein 65Az [Source:FlyBase gene name;Acc:FBgn0035686]	239	6
1474	Cpr65Ea	Cuticular protein 65Ea [Source:FlyBase gene name;Acc:FBgn0035735]	127	1
1475	Cpr65Ec	Cuticular protein 65Ec [Source:FlyBase gene name;Acc:FBgn0035737]	127	1
1476	Cpr66D	Cuticular protein 66D [Source:FlyBase gene name;Acc:FBgn0052029]	270	1
1477	Cpr67Fa1	Cuticular protein 67Fa1 [Source:FlyBase gene name;Acc:FBgn0036108]	134	1
1478	Cpr67Fa2	Cuticular protein 67Fa2 [Source:FlyBase gene name;Acc:FBgn0036109]	134	1
1479	Cpr67Fb	Cuticular protein 67Fb [Source:FlyBase gene name;Acc:FBgn0036110]	122	1
1480	Cpr72Eb	Cuticular protein 72Eb [Source:FlyBase gene name;Acc:FBgn0036618]	217	1
1481	Cpr76Bc	Cuticular protein 76Bc [Source:FlyBase gene name;Acc:FBgn0036880]	424	1
1482	Cpr76Bd	Cuticular protein 76Bd [Source:FlyBase gene name;Acc:FBgn0036881]	1231	1
1483	Cpr78Cb	Cuticular protein 78Cb [Source:FlyBase gene name;Acc:FBgn0037068]	140	1
1484	Cpr97Eb	Cuticular protein 97Eb [Source:FlyBase gene name;Acc:FBgn0039481]	235	2
1485	crb	crumbs [Source:FlyBase gene name;Acc:FBgn0259685]	2253	1
1486	crm	cramped [Source:FlyBase gene name;Acc:FBgn0000376]	982	3
1487	crn	crooked neck [Source:FlyBase gene name;Acc:FBgn0000377]	702	1
1488	crol	crooked legs [Source:FlyBase gene name;Acc:FBgn0020309]	962	5
1489	Crtp	Caldesmon-related protein [Source:FlyBase gene name;Acc:FBgn0029501]	745	1
1490	Cry	Crystallin [Source:FlyBase gene name;Acc:FBgn0005664]	542	1
1491	Csp	Cysteine string protein [Source:FlyBase gene name;Acc:FBgn0004179]	249	1
1492	CstF-64	Cleavage stimulation factor 64 kilodalton subunit [Source:FlyBase gene name;Acc:FBgn0027841]	419	2
1493	ct	cut [Source:FlyBase gene name;Acc:FBgn0004198]	2383	5
1494	CTCF	CTCF [Source:FlyBase gene name;Acc:FBgn0035769]	818	2
1495	ctrip	circadian trip [Source:FlyBase gene name;Acc:FBgn0260794]	3140	4
1496	cup	cup [Source:FlyBase gene name;Acc:FBgn0000392]	1117	4
1497	cv-2	crossveinless 2 [Source:FlyBase gene name;Acc:FBgn0000395]	751	1
1498	cv-c	crossveinless c [Source:FlyBase gene name;Acc:FBgn0086901]	2351	4
1499	Cwc25	Cwc25 [Source:FlyBase gene name;Acc:FBgn0031452]	521	1
1500	cwo	clockwork orange [Source:FlyBase gene name;Acc:FBgn0259938]	698	1
1501	CycC	Cyclin C [Source:FlyBase gene name;Acc:FBgn0004597]	267	1
1502	CycD	Cyclin D [Source:FlyBase gene name;Acc:FBgn0010315]	477	4
1503	CycK	Cyclin K [Source:FlyBase gene name;Acc:FBgn0025674]	400	4
1504	CycT	Cyclin T [Source:FlyBase gene name;Acc:FBgn0025455]	1097	5
1505	Cyp12c1	Cyp12c1 [Source:FlyBase gene name;Acc:FBgn0036806]	524	1
1506	cyr	cypher [Source:FlyBase gene name;Acc:FBgn0030001]	513	1
1507	D	Dichaete [Source:FlyBase gene name;Acc:FBgn0000411]	1426	2
1508	D12	D12 [Source:FlyBase gene name;Acc:FBgn0027490]	969	1
1509	D19A	D19A [Source:FlyBase gene name;Acc:FBgn0022935]	845	1
1510	da	daughterless [Source:FlyBase gene name;Acc:FBgn0000413]	710	1
1511	DAAM	Dishevelled Associated Activator of Morphogenesis [Source:FlyBase gene name;Acc:FBgn0025641]	1463	6
1512	Dab	Disabled [Source:FlyBase gene name;Acc:FBgn0000414]	2360	11
1513	dac	dachshund [Source:FlyBase gene name;Acc:FBgn0005677]	1081	3
1514	Dad	Daughters against dpp [Source:FlyBase gene name;Acc:FBgn0020493]	568	2
1515	dah	discontinuous actin hexagon [Source:FlyBase gene name;Acc:FBgn0015926]	649	1
1516	dalao	dalao [Source:FlyBase gene name;Acc:FBgn0030093]	749	13
1517	dally	division abnormally delayed [Source:FlyBase gene name;Acc:FBgn0263930]	626	1
1518	dar1	dendritic arbor reduction 1 [Source:FlyBase gene name;Acc:FBgn0263239]	751	3
1519	Dbp73D	Dead box protein 73D [Source:FlyBase gene name;Acc:FBgn0004556]	687	1
1520	Dbx	Dbx [Source:FlyBase gene name;Acc:FBgn0261723]	741	4
1521	DCX-EMAP	Doublecortin-domain-containing echinoderm-microtubule-associated protein ortholog [Source:FlyBase gene name;Acc:FBgn0259099]	1118	1
1522	Ddr	Discoidin domain receptor [Source:FlyBase gene name;Acc:FBgn0053531]	1064	1
1523	debcl	death executioner Bcl-2 homologue [Source:FlyBase gene name;Acc:FBgn0029131]	300	1
1524	defl	deflated [Source:FlyBase gene name;Acc:FBgn0036038]	1001	3
1525	del	deadlock [Source:FlyBase gene name;Acc:FBgn0086251]	981	1
1526	Dg	Dystroglycan [Source:FlyBase gene name;Acc:FBgn0034072]	1262	3
1527	Dhc62B	Dynein heavy chain at 62B [Source:FlyBase gene name;Acc:FBgn0013811]	3964	3
1528	Dhc64C	Dynein heavy chain 64C [Source:FlyBase gene name;Acc:FBgn0261797]	4661	1
1529	Dhc93AB	Dynein heavy chain at 93AB [Source:FlyBase gene name;Acc:FBgn0013812]	4486	1
1530	Dhc98D	Dynein heavy chain at 89D [Source:FlyBase gene name;Acc:FBgn0013813]	5080	1
1531	dia	diaphanous [Source:FlyBase gene name;Acc:FBgn0011202]	1098	10
1532	dikar	dikar [Source:FlyBase gene name;Acc:FBgn0261934]	3261	8
1533	DIP2	DISCO Interacting Protein 2 [Source:FlyBase gene name;Acc:FBgn0024806]	1773	1
1534	Dis3	Dis3 [Source:FlyBase gene name;Acc:FBgn0039183]	982	1
1535	disco	disconnected [Source:FlyBase gene name;Acc:FBgn0000459]	568	1
1536	disco-r	disco-related [Source:FlyBase gene name;Acc:FBgn0042650]	1311	7
1537	Dll	Distal-less [Source:FlyBase gene name;Acc:FBgn0000157]	347	2
1538	dlp	dally-like [Source:FlyBase gene name;Acc:FBgn0041604]	1659	2
1539	DMAP1	DMAP1 [Source:FlyBase gene name;Acc:FBgn0034537]	433	1
1540	dmrt11E	doublesex-Mab related 11E [Source:FlyBase gene name;Acc:FBgn0030477]	377	1
1541	dmt	dalmatian [Source:FlyBase gene name;Acc:FBgn0016792]	857	1
1542	DNApol-alpha180	DNA polymerase alpha 180kD [Source:FlyBase gene name;Acc:FBgn0259113]	1488	1
1543	DNApol-alpha73	DNA polymerase alpha 73kD [Source:FlyBase gene name;Acc:FBgn0005696]	609	1
1544	DNApol-delta	DNA-polymerase-delta [Source:FlyBase gene name;Acc:FBgn0263600]	1092	1
1545	DNApol-epsilon	DNA polymerase epsilon [Source:FlyBase gene name;Acc:FBgn0264326]	2236	1
1546	dnc	dunce [Source:FlyBase gene name;Acc:FBgn0000479]	1209	2
1547	Dnz1	DNZDHHC/NEW1 zinc finger protein 11 [Source:FlyBase gene name;Acc:FBgn0027453]	276	1
1548	Doa	Darkener of apricot [Source:FlyBase gene name;Acc:FBgn0259220]	2045	5
1549	Doc2	Dorsocross2 [Source:FlyBase gene name;Acc:FBgn0035956]	469	1
1550	Doc3	Dorsocross3 [Source:FlyBase gene name;Acc:FBgn0035954]	424	5
1551	Dok	Downstream of kinase [Source:FlyBase gene name;Acc:FBgn0029944]	622	3
1552	dom	domino [Source:FlyBase gene name;Acc:FBgn0020306]	3198	2
1553	dos	daughter of sevenless [Source:FlyBase gene name;Acc:FBgn0016794]	878	1
1554	Dp	DP transcription factor [Source:FlyBase gene name;Acc:FBgn0011763]	22949	32
1555	dpn	deadpan [Source:FlyBase gene name;Acc:FBgn0010109]	435	2
1556	dpr15	dpr15 [Source:FlyBase gene name;Acc:FBgn0037993]	662	1
1557	dpr2		456	1
1558	dpr8	dpr8 [Source:FlyBase gene name;Acc:FBgn0052600]	344	1
1559	dpr9	dpr9 [Source:FlyBase gene name;Acc:FBgn0038282]	602	1
1560	Dpt	Diptericin [Source:FlyBase gene name;Acc:FBgn0004240]	106	1
1561	Dr	Drop [Source:FlyBase gene name;Acc:FBgn0000492]	515	2
1562	Drak	Death-associated protein kinase related [Source:FlyBase gene name;Acc:FBgn0052666]	784	1
1563	Drep-3	DNA fragmentation factor-related protein 3 [Source:FlyBase gene name;Acc:FBgn0028407]	266	1
1564	Dro	Drosocin [Source:FlyBase gene name;Acc:FBgn0010388]	64	1
1565	drosha	drosha [Source:FlyBase gene name;Acc:FBgn0026722]	1327	4
1566	ds	dachsous [Source:FlyBase gene name;Acc:FBgn0000497]	3556	2
1567	Dscam	Down syndrome cell adhesion molecule [Source:FlyBase gene name;Acc:FBgn0033159]	2037	3
1568	Dscam2	Down syndrome cell adhesion molecule 2 [Source:FlyBase gene name;Acc:FBgn0263218]	2101	3
1569	Dscam3	Down syndrome cell adhesion molecule 3 [Source:FlyBase gene name;Acc:FBgn0261046]	2087	3
1570	Dscam4	Down syndrome cell adhesion molecule 4 [Source:FlyBase gene name;Acc:FBgn0263219]	1935	1
1571	dsf	dissatisfaction [Source:FlyBase gene name;Acc:FBgn0015381]	691	1
1572	dsh	dishevelled [Source:FlyBase gene name;Acc:FBgn0000499]	623	1
1573	Dsor1	Downstream of raf1 [Source:FlyBase gene name;Acc:FBgn0010269]	396	2
1574	dsx	doublesex [Source:FlyBase gene name;Acc:FBgn0000504]	572	2
1575	dtr	defective transmitter release [Source:FlyBase gene name;Acc:FBgn0023090]	1483	1
1576	dup	double parked [Source:FlyBase gene name;Acc:FBgn0000996]	743	1
1577	dx	deltex [Source:FlyBase gene name;Acc:FBgn0000524]	738	1
1578	dy	dusky [Source:FlyBase gene name;Acc:FBgn0004511]	699	5
1579	Dyb	Dystrobrevin-like [Source:FlyBase gene name;Acc:FBgn0033739]	816	1
1580	dyl	dusky-like [Source:FlyBase gene name;Acc:FBgn0066365]	611	1
1581	Dys	Dystrophin [Source:FlyBase gene name;Acc:FBgn0260003]	3598	2
1582	dysc	dyschronic [Source:FlyBase gene name;Acc:FBgn0264006]	1254	2
1583	E(bx)	Enhancer of bithorax [Source:FlyBase gene name;Acc:FBgn0000541]	2761	1
1584	E(var)3-9	Enhancer of variegation 3-9 [Source:FlyBase gene name;Acc:FBgn0260243]	588	1
1585	e(y)3	enhancer of yellow 3 [Source:FlyBase gene name;Acc:FBgn0087008]	2006	6
1586	E5	E5 [Source:FlyBase gene name;Acc:FBgn0008646]	524	3
1587	ea	easter [Source:FlyBase gene name;Acc:FBgn0000533]	392	1
1588	eag	ether a go-go [Source:FlyBase gene name;Acc:FBgn0000535]	1270	1
1589	east	enhanced adult sensory threshold [Source:FlyBase gene name;Acc:FBgn0261954]	2342	2
1590	ebd1	earthbound 1 [Source:FlyBase gene name;Acc:FBgn0035153]	581	1
1591	ec	echinus [Source:FlyBase gene name;Acc:FBgn0000542]	1765	6
1592	ecd	ecdysoneless [Source:FlyBase gene name;Acc:FBgn0000543]	684	1
1593	ed	echinoid [Source:FlyBase gene name;Acc:FBgn0000547]	1332	2
1594	Edc3	Enhancer of decapping 3 [Source:FlyBase gene name;Acc:FBgn0036735]	680	2
1595	Edem1	Edem1 [Source:FlyBase gene name;Acc:FBgn0023511]	1004	1
1596	Edg78E	Ecdysone-dependent gene 78E [Source:FlyBase gene name;Acc:FBgn0000551]	122	1
1597	egg	eggless [Source:FlyBase gene name;Acc:FBgn0086908]	1262	3
1598	eIF-3p66	Eukaryotic initiation factor 3 p66 subunit [Source:FlyBase gene name;Acc:FBgn0040227]	560	1
1599	eIF4G2	eukaryotic translation initiation factor 4G2 [Source:FlyBase gene name;Acc:FBgn0260634]	2072	5
1600	Eig71Ee	Ecdysone-induced gene 71Ee [Source:FlyBase gene name;Acc:FBgn0004592]	445	2
1601	Eip74EF	Ecdysone-induced protein 74EF [Source:FlyBase gene name;Acc:FBgn0000567]	883	1
1602	Eip75B	Ecdysone-induced protein 75B [Source:FlyBase gene name;Acc:FBgn0000568]	1412	13
1603	Eip93F	Ecdysone-induced protein 93F [Source:FlyBase gene name;Acc:FBgn0264490]	1188	1
1604	Ela	Elastin-like [Source:FlyBase gene name;Acc:FBgn0013949]	329	1
1605	Elf	Ef1alpha-like factor [Source:FlyBase gene name;Acc:FBgn0020443]	619	1
1606	Elp1	Elongator complex protein 1 [Source:FlyBase gene name;Acc:FBgn0037926]	1252	1
1607	ema	endosomal maturation defective [Source:FlyBase gene name;Acc:FBgn0038427]	1067	1
1608	ems	empty spiracles [Source:FlyBase gene name;Acc:FBgn0000576]	494	2
1609	en	engrailed [Source:FlyBase gene name;Acc:FBgn0000577]	552	4
1610	ena	enabled [Source:FlyBase gene name;Acc:FBgn0000578]	980	10
1611	enc	encore [Source:FlyBase gene name;Acc:FBgn0004875]	1942	4
1612	enok	enoki mushroom [Source:FlyBase gene name;Acc:FBgn0034975]	2291	1
1613	ens	ensconsin [Source:FlyBase gene name;Acc:FBgn0264693]	1241	2
1614	Eph	Eph receptor tyrosine kinase [Source:FlyBase gene name;Acc:FBgn0025936]	1096	1
1615	Eps-15	Epidermal growth factor receptor pathway substrate clone 15 [Source:FlyBase gene name;Acc:FBgn0035060]	1253	4
1616	ergic53	ergic53 [Source:FlyBase gene name;Acc:FBgn0035909]	512	1
1617	erm	earmuff [Source:FlyBase gene name;Acc:FBgn0031375]	698	2
1618	ERR	estrogen-related receptor [Source:FlyBase gene name;Acc:FBgn0035849]	496	1
1619	esg	escargot [Source:FlyBase gene name;Acc:FBgn0001981]	470	1
1620	esn	espinas [Source:FlyBase gene name;Acc:FBgn0263934]	1134	2
1621	et	eye transformer [Source:FlyBase gene name;Acc:FBgn0031055]	645	1
1622	Ets21C	Ets at 21C [Source:FlyBase gene name;Acc:FBgn0005660]	475	1
1623	Ets96B	Ets96B [Source:FlyBase gene name;Acc:FBgn0039225]	640	2
1624	Ets98B	Ets at 98B [Source:FlyBase gene name;Acc:FBgn0005659]	518	1
1625	eve	even skipped [Source:FlyBase gene name;Acc:FBgn0000606]	376	2
1626	ewg	erect wing [Source:FlyBase gene name;Acc:FBgn0005427]	843	1
1627	ex	expanded [Source:FlyBase gene name;Acc:FBgn0004583]	1427	12
1628	exex	extra-extra [Source:FlyBase gene name;Acc:FBgn0041156]	525	4
1629	Exn	Ephexin [Source:FlyBase gene name;Acc:FBgn0261547]	2029	3
1630	ey	eyeless [Source:FlyBase gene name;Acc:FBgn0005558]	898	2
1631	eya	eyes absent [Source:FlyBase gene name;Acc:FBgn0000320]	766	1
1632	eyg	eyegone [Source:FlyBase gene name;Acc:FBgn0000625]	670	5
1633	eys	eyes shut [Source:FlyBase gene name;Acc:FBgn0031414]	2165	4
1634	f	forked [Source:FlyBase gene name;Acc:FBgn0262111]	1918	5
1635	Faf	Fas-associated factor [Source:FlyBase gene name;Acc:FBgn0025608]	2778	2
1636	Fak56D	Focal Adhesion Kinase [Source:FlyBase gene name;Acc:FBgn0020440]	1500	3
1637	Fas2	Fasciclin 2 [Source:FlyBase gene name;Acc:FBgn0000635]	873	2
1638	fbl6		720	1
1639	Fbw5		656	1
1640	Fbxl4	F box and leucine-rich-repeat gene 4 [Source:FlyBase gene name;Acc:FBgn0030555]	669	2
1641	fd102C	forkhead domain 102C [Source:FlyBase gene name;Acc:FBgn0039937]	599	3
1642	feo	fascetto [Source:FlyBase gene name;Acc:FBgn0030241]	671	1
1643	Fer3	48 related 3 [Source:FlyBase gene name;Acc:FBgn0037937]	195	2
1644	Fhos		2528	16
1645	Fib	Fibrillarin [Source:FlyBase gene name;Acc:FBgn0003062]	344	1
1646	Fip1		701	7
1647	fkh	fork head [Source:FlyBase gene name;Acc:FBgn0000659]	692	2
1648	fln	flightin [Source:FlyBase gene name;Acc:FBgn0005633]	182	1
1649	fog	folded gastrulation [Source:FlyBase gene name;Acc:FBgn0000719]	730	1
1650	for	foraging [Source:FlyBase gene name;Acc:FBgn0000721]	1088	2
1651	form3	formin 3 [Source:FlyBase gene name;Acc:FBgn0053556]	1717	9
1652	foxo	forkhead box, sub-group O [Source:FlyBase gene name;Acc:FBgn0038197]	622	1
1653	FR	Fmrf Receptor [Source:FlyBase gene name;Acc:FBgn0035385]	549	1
1654	fra	frazzled [Source:FlyBase gene name;Acc:FBgn0011592]	1526	1
1655	frac	faulty attraction [Source:FlyBase gene name;Acc:FBgn0035798]	1618	2
1656	fred	friend of echinoid [Source:FlyBase gene name;Acc:FBgn0051774]	1447	3
1657	frtz	fritz [Source:FlyBase gene name;Acc:FBgn0086698]	951	1
1658	fru	fruitless [Source:FlyBase gene name;Acc:FBgn0004652]	960	2
1659	fs(1)h	female sterile (1) homeotic [Source:FlyBase gene name;Acc:FBgn0004656]	2046	1
1660	fs(1)K10	female sterile (1) K10 [Source:FlyBase gene name;Acc:FBgn0000810]	463	7
1661	fs(1)N	female sterile (1) Nasrat [Source:FlyBase gene name;Acc:FBgn0004650]	2118	2
1662	fs(1)Yb	female sterile (1) Yb [Source:FlyBase gene name;Acc:FBgn0000928]	1042	1
1663	Fst	Frost [Source:FlyBase gene name;Acc:FBgn0037724]	286	2
1664	ft	fat [Source:FlyBase gene name;Acc:FBgn0001075]	5147	1
1665	ftz	fushi tarazu [Source:FlyBase gene name;Acc:FBgn0001077]	410	2
1666	FucTA	FucTA [Source:FlyBase gene name;Acc:FBgn0036485]	503	1
1667	FucTD	FucTD [Source:FlyBase gene name;Acc:FBgn0035217]	447	1
1668	Fur1	Furin 1 [Source:FlyBase gene name;Acc:FBgn0004509]	1269	4
1669	fus	fusilli [Source:FlyBase gene name;Acc:FBgn0023441]	967	3
1670	fusl	fuseless [Source:FlyBase gene name;Acc:FBgn0031702]	453	1
1671	fwd	four wheel drive [Source:FlyBase gene name;Acc:FBgn0004373]	1674	1
1672	fz	frizzled [Source:FlyBase gene name;Acc:FBgn0001085]	612	1
1673	g	garnet [Source:FlyBase gene name;Acc:FBgn0001087]	1034	1
1674	GABA-B-R2	metabotropic GABA-B receptor subtype 2 [Source:FlyBase gene name;Acc:FBgn0027575]	1221	1
1675	Gap69C	GTPase-activating protein 69C [Source:FlyBase gene name;Acc:FBgn0020655]	468	1
1676	gce	germ cell-expressed bHLH-PAS [Source:FlyBase gene name;Acc:FBgn0261703]	959	1
1677	GckIII	Germinal centre kinase III [Source:FlyBase gene name;Acc:FBgn0086736]	642	1
1678	Gclc	Glutamate-cysteine ligase catalytic subunit [Source:FlyBase gene name;Acc:FBgn0040319]	717	1
1679	gcm2	gcm2 [Source:FlyBase gene name;Acc:FBgn0019809]	613	2
1680	Ge-1		1354	2
1681	Gef26	Gef26 [Source:FlyBase gene name;Acc:FBgn0021873]	1573	4
1682	Gef64C	Guanine nucleotide exchange factor GEF64C [Source:FlyBase gene name;Acc:FBgn0035574]	1984	6
1683	GEFmeso	Guanine nucleotide exchange factor in mesoderm [Source:FlyBase gene name;Acc:FBgn0050115]	1549	4
1684	gfA	giant fibre A [Source:FlyBase gene name;Acc:FBgn0086778]	564	1
1685	gfzf	GST-containing FLYWCH zinc-finger protein [Source:FlyBase gene name;Acc:FBgn0250732]	1045	1
1686	gho	ghost [Source:FlyBase gene name;Acc:FBgn0262126]	1231	8
1687	gig	gigas [Source:FlyBase gene name;Acc:FBgn0005198]	1847	1
1688	GlcAT-P	GlcAT-P [Source:FlyBase gene name;Acc:FBgn0036144]	479	1
1689	glec	gliolectin [Source:FlyBase gene name;Acc:FBgn0015229]	228	1
1690	Glt	Glutactin [Source:FlyBase gene name;Acc:FBgn0001114]	1026	1
1691	glu	gluon [Source:FlyBase gene name;Acc:FBgn0015391]	1409	1
1692	GluRIIB	Glutamate receptor IIB [Source:FlyBase gene name;Acc:FBgn0020429]	913	2
1693	GluRIIC	Glutamate receptor IIC [Source:FlyBase gene name;Acc:FBgn0046113]	965	1
1694	Glut1	Glucose transporter 1 [Source:FlyBase gene name;Acc:FBgn0264574]	1440	2
1695	Glut4EF	Glucose transporter 4 enhancer factor [Source:FlyBase gene name;Acc:FBgn0263097]	950	1
1696	gogo	golden goal [Source:FlyBase gene name;Acc:FBgn0052227]	1272	1
1697	gom	gomdanji [Source:FlyBase gene name;Acc:FBgn0029084]	305	2
1698	gpp	grappa [Source:FlyBase gene name;Acc:FBgn0264495]	2137	4
1699	Gr2a	Gustatory receptor 2a [Source:FlyBase gene name;Acc:FBgn0027796]	428	1
1700	Gr63a	Gustatory receptor 63a [Source:FlyBase gene name;Acc:FBgn0035468]	489	1
1701	Gr64a	Gustatory receptor 64a [Source:FlyBase gene name;Acc:FBgn0045479]	456	1
1702	Gr66a	Gustatory receptor 66a [Source:FlyBase gene name;Acc:FBgn0035870]	527	2
1703	Gr98b	Gustatory receptor 98b [Source:FlyBase gene name;Acc:FBgn0046887]	403	1
1704	Grasp65	Grasp65 [Source:FlyBase gene name;Acc:FBgn0036919]	460	1
1705	Grd	Glycine receptor [Source:FlyBase gene name;Acc:FBgn0001134]	686	1
1706	grh	grainy head [Source:FlyBase gene name;Acc:FBgn0259211]	1333	2
1707	Grip	Glutamate receptor binding protein [Source:FlyBase gene name;Acc:FBgn0029830]	1058	1
1708	Grip128	Grip128 [Source:FlyBase gene name;Acc:FBgn0026433]	1092	1
1709	Grip163	Grip163 [Source:FlyBase gene name;Acc:FBgn0026432]	1351	1
1710	Grip71	Grip71 [Source:FlyBase gene name;Acc:FBgn0032705]	646	1
1711	grk	gurken [Source:FlyBase gene name;Acc:FBgn0001137]	295	1
1712	gro	groucho [Source:FlyBase gene name;Acc:FBgn0001139]	730	3
1713	Gsc	Goosecoid [Source:FlyBase gene name;Acc:FBgn0010323]	485	3
1714	GstS1	Glutathione S transferase S1 [Source:FlyBase gene name;Acc:FBgn0010226]	250	1
1715	Gtp-bp	GTP-binding protein [Source:FlyBase gene name;Acc:FBgn0010391]	614	1
1716	Gug	Grunge [Source:FlyBase gene name;Acc:FBgn0010825]	2007	14
1717	gukh	GUK-holder [Source:FlyBase gene name;Acc:FBgn0026239]	2039	1
1718	GV1	GV1 [Source:FlyBase gene name;Acc:FBgn0027790]	293	2
1719	gw	gawky [Source:FlyBase gene name;Acc:FBgn0051992]	1384	2
1720	Gyc76C	Guanylyl cyclase at 76C [Source:FlyBase gene name;Acc:FBgn0261688]	1525	1
1721	Gyc88E	Guanylyl cyclase at 88E [Source:FlyBase gene name;Acc:FBgn0038295]	1097	2
1722	Gyk	Glycerol kinase [Source:FlyBase gene name;Acc:FBgn0025592]	538	1
1723	h	hairy [Source:FlyBase gene name;Acc:FBgn0001168]	1077	2
1724	H15	H15 [Source:FlyBase gene name;Acc:FBgn0016660]	660	6
1725	H2.0	Homeodomain protein 2.0 [Source:FlyBase gene name;Acc:FBgn0001170]	418	1
1726	Hakai	Hakai [Source:FlyBase gene name;Acc:FBgn0032812]	473	3
1727	ham	hamlet [Source:FlyBase gene name;Acc:FBgn0045852]	990	1
1728	hang	hangover [Source:FlyBase gene name;Acc:FBgn0026575]	2223	1
1729	hbs	hibris [Source:FlyBase gene name;Acc:FBgn0029082]	1235	1
1730	HBS1	HBS1 [Source:FlyBase gene name;Acc:FBgn0042712]	670	1
1731	Hcf	Host cell factor [Source:FlyBase gene name;Acc:FBgn0039904]	1500	2
1732	hd	humpty dumpty [Source:FlyBase gene name;Acc:FBgn0086695]	568	1
1733	HDAC4	HDAC4 [Source:FlyBase gene name;Acc:FBgn0041210]	1269	1
1734	HDAC6	HDAC6 [Source:FlyBase gene name;Acc:FBgn0026428]	1179	1
1735	hebe	hebe [Source:FlyBase gene name;Acc:FBgn0033448]	456	1
1736	hec	hector [Source:FlyBase gene name;Acc:FBgn0030437]	486	1
1737	hep	hemipterous [Source:FlyBase gene name;Acc:FBgn0010303]	1178	3
1738	Her	HES-related [Source:FlyBase gene name;Acc:FBgn0030899]	487	1
1739	HERC2	HERC2 [Source:FlyBase gene name;Acc:FBgn0031107]	4912	5
1740	Herp	Homocysteine-induced endoplasmic reticulum protein [Source:FlyBase gene name;Acc:FBgn0031950]	465	1
1741	Hers	Histone gene-specific Epigenetic Repressor in late S phase [Source:FlyBase gene name;Acc:FBgn0052529]	2529	18
1742	Hey	Hairy/E(spl)-related with YRPW motif [Source:FlyBase gene name;Acc:FBgn0027788]	425	1
1743	HGTX	HGTX [Source:FlyBase gene name;Acc:FBgn0040318]	513	3
1744	hipk	homeodomain interacting protein kinase [Source:FlyBase gene name;Acc:FBgn0035142]	1340	5
1745	hiw	highwire [Source:FlyBase gene name;Acc:FBgn0030600]	5233	6
1746	HLH106	Helix loop helix protein 106 [Source:FlyBase gene name;Acc:FBgn0261283]	1113	1
1747	HLH4C	Helix loop helix protein 4C [Source:FlyBase gene name;Acc:FBgn0011277]	191	1
1748	HLHmbeta	E(spl) region transcript mbeta [Source:FlyBase gene name;Acc:FBgn0002733]	195	1
1749	HLHmdelta	E(spl) region transcript mdelta [Source:FlyBase gene name;Acc:FBgn0002734]	173	1
1750	Hmr	Hybrid male rescue [Source:FlyBase gene name;Acc:FBgn0001206]	1413	1
1751	Hmt4-20	Histone methyltransferase 4-20 [Source:FlyBase gene name;Acc:FBgn0025639]	1300	2
1752	Hmx	H6-like-homeobox [Source:FlyBase gene name;Acc:FBgn0264005]	718	2
1753	hop	hopscotch [Source:FlyBase gene name;Acc:FBgn0004864]	1177	1
1754	HP5	Heterochromatin protein 5 [Source:FlyBase gene name;Acc:FBgn0030301]	837	4
1755	hpo	hippo [Source:FlyBase gene name;Acc:FBgn0261456]	669	2
1756	HPS4	Hermansky-Pudlak Syndrome 4 ortholog [Source:FlyBase gene name;Acc:FBgn0034261]	858	1
1757	Hr38	Hormone receptor-like in 38 [Source:FlyBase gene name;Acc:FBgn0014859]	1078	2
1758	Hr4	Hr4 [Source:FlyBase gene name;Acc:FBgn0264562]	2123	5
1759	Hr46	Hormone receptor-like in 46 [Source:FlyBase gene name;Acc:FBgn0000448]	874	1
1760	Hr51	Hormone receptor 51 [Source:FlyBase gene name;Acc:FBgn0034012]	582	4
1761	Hrb27C	Heterogeneous nuclear ribonucleoprotein at 27C [Source:FlyBase gene name;Acc:FBgn0004838]	421	1
1762	hrg	hiiragi [Source:FlyBase gene name;Acc:FBgn0015949]	827	1
1763	Hsc70-1	Heat shock protein cognate 1 [Source:FlyBase gene name;Acc:FBgn0001216]	641	1
1764	Hsc70-3	Heat shock protein cognate 3 [Source:FlyBase gene name;Acc:FBgn0001218]	656	1
1765	Hsp27	Heat shock protein 27 [Source:FlyBase gene name;Acc:FBgn0001226]	213	1
1766	Hsp67Ba	Heat shock gene 67Ba [Source:FlyBase gene name;Acc:FBgn0001227]	445	1
1767	htl	heartless [Source:FlyBase gene name;Acc:FBgn0010389]	729	1
1768	htt	huntingtin [Source:FlyBase gene name;Acc:FBgn0027655]	3583	1
1769	hyd	hyperplastic discs [Source:FlyBase gene name;Acc:FBgn0002431]	2885	1
1770	iav	inactive [Source:FlyBase gene name;Acc:FBgn0086693]	1123	1
1771	Ice1	Interacts with the C terminus of ELL 1 [Source:FlyBase gene name;Acc:FBgn0034853]	1395	1
1772	ics	icarus [Source:FlyBase gene name;Acc:FBgn0028546]	283	1
1773	ida	imaginal discs arrested [Source:FlyBase gene name;Acc:FBgn0041147]	777	1
1774	IFa	IFamide [Source:FlyBase gene name;Acc:FBgn0053527]	163	2
1775	ihog	interference hedgehog [Source:FlyBase gene name;Acc:FBgn0031872]	886	1
1776	Imp	IGF-II mRNA-binding protein [Source:FlyBase gene name;Acc:FBgn0262735]	638	2
1777	inaE	inactivation no afterpotential E [Source:FlyBase gene name;Acc:FBgn0261244]	1318	1
1778	Incenp	Inner centromere protein [Source:FlyBase gene name;Acc:FBgn0260991]	755	2
1779	Indy	I'm not dead yet [Source:FlyBase gene name;Acc:FBgn0036816]	590	1
1780	ine	inebriated [Source:FlyBase gene name;Acc:FBgn0011603]	943	1
1781	InR	Insulin-like receptor [Source:FlyBase gene name;Acc:FBgn0013984]	2144	2
1782	insc	inscuteable [Source:FlyBase gene name;Acc:FBgn0011674]	859	3
1783	inv	invected [Source:FlyBase gene name;Acc:FBgn0001269]	576	2
1784	IP3K2	Inositol 1,4,5-triphosphate kinase 2 [Source:FlyBase gene name;Acc:FBgn0085388]	669	1
1785	iPLA2-VIA	calcium-independent phospholipase A2 VIA [Source:FlyBase gene name;Acc:FBgn0036053]	887	1
1786	Ir11a	Ionotropic receptor 11a [Source:FlyBase gene name;Acc:FBgn0030385]	659	1
1787	Ir75d	Ionotropic receptor 75d [Source:FlyBase gene name;Acc:FBgn0036829]	675	1
1788	Ir76b	Ionotropic receptor 76b [Source:FlyBase gene name;Acc:FBgn0036937]	636	1
1789	Ir7c	Ionotropic receptor 7c [Source:FlyBase gene name;Acc:FBgn0029966]	625	1
1790	Ir8a	Ionotropic receptor 8a [Source:FlyBase gene name;Acc:FBgn0052704]	936	1
1791	Irbp	Inverted repeat-binding protein [Source:FlyBase gene name;Acc:FBgn0011774]	631	1
1792	ird5	immune response deficient 5 [Source:FlyBase gene name;Acc:FBgn0024222]	717	1
1793	Itp-r83A	Inositol 1,4,5,-tris-phosphate receptor [Source:FlyBase gene name;Acc:FBgn0010051]	2837	1
1794	jagn	jagunal [Source:FlyBase gene name;Acc:FBgn0037374]	197	1
1795	Jarid2	Jumonji, AT rich interactive domain 2 [Source:FlyBase gene name;Acc:FBgn0036004]	2351	10
1796	jbug	jitterbug [Source:FlyBase gene name;Acc:FBgn0028371]	2990	3
1797	JIL-1	JIL-1 [Source:FlyBase gene name;Acc:FBgn0020412]	1207	2
1798	jim	jim [Source:FlyBase gene name;Acc:FBgn0027339]	938	4
1799	jing	jing [Source:FlyBase gene name;Acc:FBgn0086655]	1744	5
1800	jub	Ajuba LIM protein [Source:FlyBase gene name;Acc:FBgn0030530]	728	1
1801	jv	javelin [Source:FlyBase gene name;Acc:FBgn0263973]	1912	4
1802	jvl	javelin-like [Source:FlyBase gene name;Acc:FBgn0263929]	1315	1
1803	Kap3	Kinesin associated protein 3 [Source:FlyBase gene name;Acc:FBgn0028421]	1038	1
1804	kar	karmoisin [Source:FlyBase gene name;Acc:FBgn0001296]	612	1
1805	Kat60	Katanin 60 [Source:FlyBase gene name;Acc:FBgn0040208]	572	2
1806	kay	kayak [Source:FlyBase gene name;Acc:FBgn0001297]	755	1
1807	Kdm2	Lysine (K)-specific demethylase 2 [Source:FlyBase gene name;Acc:FBgn0037659]	1345	1
1808	Kdm4B	Histone demethylase 4B [Source:FlyBase gene name;Acc:FBgn0053182]	717	1
1809	kek2	kekkon-2 [Source:FlyBase gene name;Acc:FBgn0015400]	894	2
1810	kek3	kekkon-3 [Source:FlyBase gene name;Acc:FBgn0028370]	1021	1
1811	kek5	kekkon5 [Source:FlyBase gene name;Acc:FBgn0031016]	931	2
1812	kek6	kek6 [Source:FlyBase gene name;Acc:FBgn0039862]	843	4
1813	kel	kelch [Source:FlyBase gene name;Acc:FBgn0001301]	1477	1
1814	Khc-73	Kinesin-73 [Source:FlyBase gene name;Acc:FBgn0019968]	1957	1
1815	kibra	kibra ortholog [Source:FlyBase gene name;Acc:FBgn0262127]	1288	1
1816	kirre	kin of irre [Source:FlyBase gene name;Acc:FBgn0028369]	956	2
1817	kis	kismet [Source:FlyBase gene name;Acc:FBgn0086902]	5517	8
1818	klar	klarsicht [Source:FlyBase gene name;Acc:FBgn0001316]	2272	1
1819	klu	klumpfuss [Source:FlyBase gene name;Acc:FBgn0013469]	818	6
1820	knrl	knirps-like [Source:FlyBase gene name;Acc:FBgn0001323]	647	3
1821	KP78b	KP78b [Source:FlyBase gene name;Acc:FBgn0026063]	604	1
1822	Kr	Kruppel [Source:FlyBase gene name;Acc:FBgn0001325]	502	1
1823	Kr-h1	Kruppel homolog 1 [Source:FlyBase gene name;Acc:FBgn0028420]	873	2
1824	ksr	kinase suppressor of ras [Source:FlyBase gene name;Acc:FBgn0015402]	966	1
1825	kst	karst [Source:FlyBase gene name;Acc:FBgn0004167]	4337	1
1826	kto	kohtalo [Source:FlyBase gene name;Acc:FBgn0001324]	2531	3
1827	kuk	kugelkern [Source:FlyBase gene name;Acc:FBgn0038476]	570	1
1828	Kul	Kuzbanian-like [Source:FlyBase gene name;Acc:FBgn0039688]	1537	1
1829	kuz	kuzbanian [Source:FlyBase gene name;Acc:FBgn0259984]	1256	2
1830	kz	kurz [Source:FlyBase gene name;Acc:FBgn0001330]	1192	1
1831	l(1)10Bb	lethal (1) 10Bb [Source:FlyBase gene name;Acc:FBgn0001491]	144	1
1832	l(1)G0007	lethal (1) G0007 [Source:FlyBase gene name;Acc:FBgn0026713]	1222	1
1833	l(1)G0469	lethal (1) G0469 [Source:FlyBase gene name;Acc:FBgn0040153]	338	1
1834	l(2)01289	lethal (2) 01289 [Source:FlyBase gene name;Acc:FBgn0010482]	1786	1
1835	l(2)35Df	lethal (2) 35Df [Source:FlyBase gene name;Acc:FBgn0001986]	1055	1
1836	l(2)37Cb	lethal (2) 37Cb [Source:FlyBase gene name;Acc:FBgn0086444]	894	1
1837	l(2)dtl	lethal-(2)-denticleless [Source:FlyBase gene name;Acc:FBgn0013548]	769	1
1838	l(2)efl	lethal (2) essential for life [Source:FlyBase gene name;Acc:FBgn0011296]	187	1
1839	l(2)gd1	lethal (2) giant discs 1 [Source:FlyBase gene name;Acc:FBgn0261983]	834	3
1840	l(3)05822	lethal (3) 05822 [Source:FlyBase gene name;Acc:FBgn0010877]	600	6
1841	l(3)07882	lethal (3) 07882 [Source:FlyBase gene name;Acc:FBgn0010926]	852	1
1842	l(3)72Dn	lethal (3) 72Dn [Source:FlyBase gene name;Acc:FBgn0263605]	699	1
1843	l(3)76BDr		1747	1
1844	l(3)L1231	lethal (3) L1231 [Source:FlyBase gene name;Acc:FBgn0086686]	1200	3
1845	l(3)mbt	lethal (3) malignant brain tumor [Source:FlyBase gene name;Acc:FBgn0002441]	1477	1
1846	l(3)psg2	lethal (3) persistent salivary gland 2 [Source:FlyBase gene name;Acc:FBgn0035617]	1929	12
1847	lab	labial [Source:FlyBase gene name;Acc:FBgn0002522]	629	1
1848	Lac	Lachesin [Source:FlyBase gene name;Acc:FBgn0010238]	359	1
1849	Lam	Lamin [Source:FlyBase gene name;Acc:FBgn0002525]	622	1
1850	Lap1	Lap1 [Source:FlyBase gene name;Acc:FBgn0033984]	849	1
1851	Lar	Leukocyte-antigen-related-like [Source:FlyBase gene name;Acc:FBgn0000464]	2032	2
1852	lark	lark [Source:FlyBase gene name;Acc:FBgn0011640]	352	4
1853	larp	La related protein [Source:FlyBase gene name;Acc:FBgn0261618]	1673	5
1854	Las	Lipoic acid synthase [Source:FlyBase gene name;Acc:FBgn0029158]	377	1
1855	Lasp	Lasp [Source:FlyBase gene name;Acc:FBgn0063485]	657	2
1856	lbe	ladybird early [Source:FlyBase gene name;Acc:FBgn0011278]	479	1
1857	lbl	ladybird late [Source:FlyBase gene name;Acc:FBgn0008651]	410	2
1858	Lcp1	Larval cuticle protein 1 [Source:FlyBase gene name;Acc:FBgn0002531]	130	1
1859	Lcp2	Larval cuticle protein 2 [Source:FlyBase gene name;Acc:FBgn0002533]	126	1
1860	Lcp3	Larval cuticle protein 3 [Source:FlyBase gene name;Acc:FBgn0002534]	112	1
1861	Lcp4	Larval cuticle protein 4 [Source:FlyBase gene name;Acc:FBgn0002535]	112	1
1862	ldbr	lariat debranching enzyme [Source:FlyBase gene name;Acc:FBgn0035838]	534	1
1863	lea	leak [Source:FlyBase gene name;Acc:FBgn0002543]	1519	1
1864	lgs	legless [Source:FlyBase gene name;Acc:FBgn0039907]	1469	2
1865	lid	little imaginal discs [Source:FlyBase gene name;Acc:FBgn0031759]	1838	1
1866	lig	lingerer [Source:FlyBase gene name;Acc:FBgn0020279]	1417	4
1867	Lig4	Ligase4 [Source:FlyBase gene name;Acc:FBgn0030506]	918	1
1868	lilli	lilliputian [Source:FlyBase gene name;Acc:FBgn0041111]	1673	3
1869	Lim1		505	2
1870	Lim3	Lim3 [Source:FlyBase gene name;Acc:FBgn0002023]	555	2
1871	LIMK1	LIM-kinase1 [Source:FlyBase gene name;Acc:FBgn0041203]	1257	1
1872	Lin29		1150	1
1873	Liprin-gamma	Liprin-gamma [Source:FlyBase gene name;Acc:FBgn0034720]	1152	4
1874	Lk	Leucokinin [Source:FlyBase gene name;Acc:FBgn0028418]	160	1
1875	Lk6	Lk6 [Source:FlyBase gene name;Acc:FBgn0017581]	1142	2
1876	Lnk	Lnk [Source:FlyBase gene name;Acc:FBgn0028717]	723	1
1877	loco	locomotion defects [Source:FlyBase gene name;Acc:FBgn0020278]	1541	1
1878	Lon	Lon protease [Source:FlyBase gene name;Acc:FBgn0036892]	1024	1
1879	loqs	loquacious [Source:FlyBase gene name;Acc:FBgn0032515]	465	1
1880	lqf	liquid facets [Source:FlyBase gene name;Acc:FBgn0028582]	831	1
1881	lqfR	liquid facets-Related [Source:FlyBase gene name;Acc:FBgn0261279]	1415	1
1882	LRP1	LDL receptor protein 1 [Source:FlyBase gene name;Acc:FBgn0053087]	4747	2
1883	Lrr47	Leucine-rich repeat 47 [Source:FlyBase gene name;Acc:FBgn0010398]	428	1
1884	ltd	lightoid [Source:FlyBase gene name;Acc:FBgn0002567]	686	1
1885	ltl	larval translucida [Source:FlyBase gene name;Acc:FBgn0052372]	817	3
1886	lva	lava lamp [Source:FlyBase gene name;Acc:FBgn0029688]	2779	3
1887	lz	lozenge [Source:FlyBase gene name;Acc:FBgn0002576]	826	5
1888	Mad	Mothers against dpp [Source:FlyBase gene name;Acc:FBgn0011648]	525	1
1889	Madm	MLF1-adaptor molecule [Source:FlyBase gene name;Acc:FBgn0027497]	637	1
1890	Magi	Magi [Source:FlyBase gene name;Acc:FBgn0034590]	1202	1
1891	mago	mago nashi [Source:FlyBase gene name;Acc:FBgn0002736]	147	1
1892	mam	mastermind [Source:FlyBase gene name;Acc:FBgn0002643]	1594	1
1893	mamo	maternal gene required for meiosis [Source:FlyBase gene name;Acc:FBgn0263115]	1109	2
1894	MAN1	MAN1 [Source:FlyBase gene name;Acc:FBgn0034962]	650	1
1895	Map60	Microtubule-associated protein 60 [Source:FlyBase gene name;Acc:FBgn0010342]	440	1
1896	Mapmodulin	Mapmodulin [Source:FlyBase gene name;Acc:FBgn0034282]	363	1
1897	mars	mars [Source:FlyBase gene name;Acc:FBgn0033845]	921	1
1898	mas	masquerade [Source:FlyBase gene name;Acc:FBgn0011653]	1047	8
1899	mask	multiple ankyrin repeats single KH domain [Source:FlyBase gene name;Acc:FBgn0043884]	4010	3
1900	Mat1	Mat1 [Source:FlyBase gene name;Acc:FBgn0024956]	320	1
1901	mbc	myoblast city [Source:FlyBase gene name;Acc:FBgn0015513]	2008	2
1902	MBD-R2	MBD-R2 [Source:FlyBase gene name;Acc:FBgn0038016]	1169	2
1903	mbl	muscleblind [Source:FlyBase gene name;Acc:FBgn0261642]	951	1
1904	mbm	mushroom body miniature [Source:FlyBase gene name;Acc:FBgn0086912]	539	1
1905	Mbs	Myosin binding subunit [Source:FlyBase gene name;Acc:FBgn0005536]	1273	3
1906	Mcm10	Sensitized chromosome inheritance modifier 19 [Source:FlyBase gene name;Acc:FBgn0032929]	776	1
1907	Mcm2	Minichromosome maintenance 2 [Source:FlyBase gene name;Acc:FBgn0014861]	887	1
1908	MCPH1	Microcephalin [Source:FlyBase gene name;Acc:FBgn0260959]	1028	1
1909	Mec2	Mec2 [Source:FlyBase gene name;Acc:FBgn0030993]	350	1
1910	Med	Medea [Source:FlyBase gene name;Acc:FBgn0011655]	771	5
1911	MED1	Mediator complex subunit 1 [Source:FlyBase gene name;Acc:FBgn0037109]	1475	3
1912	MED14	Mediator complex subunit 14 [Source:FlyBase gene name;Acc:FBgn0035145]	1553	2
1913	MED15	Mediator complex subunit 15 [Source:FlyBase gene name;Acc:FBgn0027592]	749	1
1914	MED17	Mediator complex subunit 17 [Source:FlyBase gene name;Acc:FBgn0038578]	642	1
1915	MED24	Mediator complex subunit 24 [Source:FlyBase gene name;Acc:FBgn0035851]	993	1
1916	MED25	Mediator complex subunit 25 [Source:FlyBase gene name;Acc:FBgn0038760]	863	1
1917	MED6	Mediator complex subunit 6 [Source:FlyBase gene name;Acc:FBgn0024330]	249	3
1918	MED7	Mediator complex subunit 7 [Source:FlyBase gene name;Acc:FBgn0051390]	220	1
1919	Mef2	Myocyte enhancer factor 2 [Source:FlyBase gene name;Acc:FBgn0011656]	606	2
1920	mei-218	meiotic 218 [Source:FlyBase gene name;Acc:FBgn0002709]	1186	1
1921	mei-P26	mei-P26 [Source:FlyBase gene name;Acc:FBgn0026206]	1206	1
1922	mei-S332	meiotic from via Salaria 332 [Source:FlyBase gene name;Acc:FBgn0002715]	401	1
1923	melt	melted [Source:FlyBase gene name;Acc:FBgn0023001]	994	2
1924	MEP-1		1152	2
1925	Mes2	Mes2 [Source:FlyBase gene name;Acc:FBgn0037207]	437	1
1926	Mes-4	Mes-4 [Source:FlyBase gene name;Acc:FBgn0039559]	1427	1
1927	meso18E	meso18E [Source:FlyBase gene name;Acc:FBgn0040089]	553	2
1928	MESR4	Misexpression suppressor of ras 4 [Source:FlyBase gene name;Acc:FBgn0034240]	2171	8
1929	Met	Methoprene-tolerant [Source:FlyBase gene name;Acc:FBgn0002723]	716	1
1930	Mf	Myofilin [Source:FlyBase gene name;Acc:FBgn0038294]	365	1
1931	mfr	misfire [Source:FlyBase gene name;Acc:FBgn0035935]	1647	1
1932	Mgat2	Mgat2 [Source:FlyBase gene name;Acc:FBgn0039738]	608	1
1933	mgl	Megalin [Source:FlyBase gene name;Acc:FBgn0261260]	4769	4
1934	Mhcl	Myosin heavy chain-like [Source:FlyBase gene name;Acc:FBgn0026059]	2194	1
1935	mi	minus [Source:FlyBase gene name;Acc:FBgn0261786]	941	1
1936	Mi-2		1983	1
1937	mia	meiosis I arrest [Source:FlyBase gene name;Acc:FBgn0014342]	589	1
1938	mib2	mind bomb 2 [Source:FlyBase gene name;Acc:FBgn0086442]	1049	1
1939	Mical	Molecule interacting with CasL [Source:FlyBase gene name;Acc:FBgn0053208]	4743	3
1940	MICAL-like	MICAL-like [Source:FlyBase gene name;Acc:FBgn0036333]	1010	1
1941	mid	midline [Source:FlyBase gene name;Acc:FBgn0261963]	580	3
1942	milt	milton [Source:FlyBase gene name;Acc:FBgn0262872]	1256	1
1943	mim	missing-in-metastasis [Source:FlyBase gene name;Acc:FBgn0053558]	2028	4
1944	mip120	Myb-interacting protein 120 [Source:FlyBase gene name;Acc:FBgn0033846]	952	1
1945	mip130	Myb-interacting protein 130 [Source:FlyBase gene name;Acc:FBgn0023509]	986	1
1946	Mipp2	Multiple inositol polyphosphate phosphatase 2 [Source:FlyBase gene name;Acc:FBgn0026060]	453	1
1947	mirr	mirror [Source:FlyBase gene name;Acc:FBgn0014343]	682	2
1948	mld	molting defective [Source:FlyBase gene name;Acc:FBgn0263490]	1965	2
1949	mle	maleless [Source:FlyBase gene name;Acc:FBgn0002774]	1293	1
1950	Mlh1	Mlh1 [Source:FlyBase gene name;Acc:FBgn0011659]	664	1
1951	mnb	minibrain [Source:FlyBase gene name;Acc:FBgn0259168]	1047	2
1952	Mnt	Mnt [Source:FlyBase gene name;Acc:FBgn0023215]	790	1
1953	mod(mdg4)	modifier of mdg4 [Source:FlyBase gene name;Acc:FBgn0002781]	603	1
1954	mof	males absent on the first [Source:FlyBase gene name;Acc:FBgn0014340]	827	3
1955	moody	moody [Source:FlyBase gene name;Acc:FBgn0025631]	670	2
1956	mop	myopic [Source:FlyBase gene name;Acc:FBgn0036448]	1833	2
1957	mor	moira [Source:FlyBase gene name;Acc:FBgn0002783]	1209	1
1958	mp	multiplexin [Source:FlyBase gene name;Acc:FBgn0260660]	1039	2
1959	Mpcp	Mitochondrial phosphate carrier protein [Source:FlyBase gene name;Acc:FBgn0026409]	356	1
1960	Mpk2	Mpk2 [Source:FlyBase gene name;Acc:FBgn0015765]	366	1
1961	MrgBP	MrgBP [Source:FlyBase gene name;Acc:FBgn0033341]	201	1
1962	mRNA-cap	mRNA-capping-enzyme [Source:FlyBase gene name;Acc:FBgn0030556]	649	1
1963	mrt	martik [Source:FlyBase gene name;Acc:FBgn0039507]	775	5
1964	Mrtf	Myocardin-related transcription factor [Source:FlyBase gene name;Acc:FBgn0052296]	1801	9
1965	msb1l	msb1l [Source:FlyBase gene name;Acc:FBgn0027949]	381	1
1966	Msi	Male-specific insect derived growth factor [Source:FlyBase gene name;Acc:FBgn0043025]	634	1
1967	msl-1	male-specific lethal 1 [Source:FlyBase gene name;Acc:FBgn0005617]	1039	1
1968	msl-2	male-specific lethal 2 [Source:FlyBase gene name;Acc:FBgn0005616]	773	1
1969	Msp-300	Muscle-specific protein 300 [Source:FlyBase gene name;Acc:FBgn0261836]	13540	2
1970	msps	mini spindles [Source:FlyBase gene name;Acc:FBgn0027948]	2082	2
1971	Msr-110	Msr-110 [Source:FlyBase gene name;Acc:FBgn0015766]	625	1
1972	Mst85C	Mst85C [Source:FlyBase gene name;Acc:FBgn0028708]	242	1
1973	Mst89B	Mst89B [Source:FlyBase gene name;Acc:FBgn0020399]	369	1
1974	Mst98Ca	Male-specific RNA 98Ca [Source:FlyBase gene name;Acc:FBgn0002865]	334	2
1975	Mst98Cb	Male-specific RNA 98Cb [Source:FlyBase gene name;Acc:FBgn0004171]	265	2
1976	msta	msta [Source:FlyBase gene name;Acc:FBgn0053548]	462	1
1977	mthl1	methuselah-like 1 [Source:FlyBase gene name;Acc:FBgn0030766]	676	2
1978	Mtor	Megator [Source:FlyBase gene name;Acc:FBgn0013756]	2346	1
1979	mtrm	matrimony [Source:FlyBase gene name;Acc:FBgn0010431]	217	1
1980	mtTFB2	mitochondrial transcription factor B2 [Source:FlyBase gene name;Acc:FBgn0037778]	452	1
1981	mu2	mutator 2 [Source:FlyBase gene name;Acc:FBgn0002872]	1280	1
1982	Muc12Ea	Mucin 12Ea [Source:FlyBase gene name;Acc:FBgn0052602]	3269	1
1983	Muc91C	Mucin 91C [Source:FlyBase gene name;Acc:FBgn0038642]	950	2
1984	Muc96D	Mucin 96D [Source:FlyBase gene name;Acc:FBgn0051439]	881	1
1985	mud	mushroom body defect [Source:FlyBase gene name;Acc:FBgn0002873]	2567	1
1986	mun	munin [Source:FlyBase gene name;Acc:FBgn0262869]	1279	4
1987	Mur2B	Mucin related 2B [Source:FlyBase gene name;Acc:FBgn0025390]	1795	1
1988	Mur89F	Mucin related 89F [Source:FlyBase gene name;Acc:FBgn0038492]	2112	1
1989	mura	murashka [Source:FlyBase gene name;Acc:FBgn0037705]	1173	3
1990	mus201	mutagen-sensitive 201 [Source:FlyBase gene name;Acc:FBgn0002887]	1257	1
1991	mus210	mutagen-sensitive 210 [Source:FlyBase gene name;Acc:FBgn0004698]	1294	1
1992	mus304	mutagen-sensitive 304 [Source:FlyBase gene name;Acc:FBgn0002901]	846	2
1993	mus309	mutagen-sensitive 309 [Source:FlyBase gene name;Acc:FBgn0002906]	1487	1
1994	mute	muscle wasted [Source:FlyBase gene name;Acc:FBgn0085444]	1739	2
1995	mwh	multiple wing hairs [Source:FlyBase gene name;Acc:FBgn0264272]	1068	2
1996	mxc	multi sex combs [Source:FlyBase gene name;Acc:FBgn0260789]	1837	6
1997	Myd88	Myd88 [Source:FlyBase gene name;Acc:FBgn0033402]	537	1
1998	Myo10A	unconventional myosin class XV [Source:FlyBase gene name;Acc:FBgn0263705]	3145	15
1999	Myo28B1	Myo28B1 [Source:FlyBase gene name;Acc:FBgn0040299]	2122	1
[truncated: 617 more rows]
