# Supplementary material for: Genome-Wide Analyses and Functional Classification of Proline Repeat-Rich Proteins: Potential Role of eIF5A in Eukaryotic Evolution
Source: PLoS One. 2014 Nov 3;9(11):e111800. doi: 10.1371/journal.pone.0111800 (PMC4218817; doi:10.1371/journal.pone.0111800)
Supplement: Table S13 — D. melanogaster proteins with ≥1 PPG units. (XLSX) [file pone.0111800.s014.xlsx]

## Sheet: PPG
#	Gene_name	Gene Description	Protein length (amino acids)	Number of PPG units
1	Aats-asn	Asparaginyl-tRNA synthetase [Source:FlyBase gene name;Acc:FBgn0086443]	558	1
2	Aats-met	Methionyl-tRNA synthetase [Source:FlyBase gene name;Acc:FBgn0027083]	582	1
3	ab	abrupt [Source:FlyBase gene name;Acc:FBgn0264442]	904	1
4	Abl	Abl tyrosine kinase [Source:FlyBase gene name;Acc:FBgn0000017]	1723	1
5	Ac13E	Adenylyl cyclase 35C [Source:FlyBase gene name;Acc:FBgn0022710]	1703	1
6	Acf1	ATP-dependent chromatin assembly factor large subunit [Source:FlyBase gene name;Acc:FBgn0027620]	1476	1
7	Ack	Ack [Source:FlyBase gene name;Acc:FBgn0028484]	1073	1
8	Ada2b	Ada2b [Source:FlyBase gene name;Acc:FBgn0037555]	555	1
9	Adk2	Adenylate kinase-2 [Source:FlyBase gene name;Acc:FBgn0022708]	240	1
10	Ady43A	Ady43A [Source:FlyBase gene name;Acc:FBgn0026602]	366	1
11	AGO2	Argonaute 2 [Source:FlyBase gene name;Acc:FBgn0087035]	1217	6
12	ALiX	ALG-2 interacting protein X [Source:FlyBase gene name;Acc:FBgn0086346]	836	3
13	Alk	Alk [Source:FlyBase gene name;Acc:FBgn0040505]	1701	2
14	alph	alphabet [Source:FlyBase gene name;Acc:FBgn0086361]	374	1
15	Amph	Amphiphysin [Source:FlyBase gene name;Acc:FBgn0027356]	602	1
16	Amun	Amun [Source:FlyBase gene name;Acc:FBgn0030328]	550	1
17	Ank2	Ankyrin 2 [Source:FlyBase gene name;Acc:FBgn0261788]	13559	1
18	aop	anterior open [Source:FlyBase gene name;Acc:FBgn0000097]	732	1
19	AP-1gamma	AP-1gamma [Source:FlyBase gene name;Acc:FBgn0030089]	982	1
20	Apc2	Adenomatous polyposis coli tumor suppressor homolog 2 [Source:FlyBase gene name;Acc:FBgn0026598]	1067	1
21	armi	armitage [Source:FlyBase gene name;Acc:FBgn0041164]	1188	1
22	Art4	Arginine methyltransferase 4 [Source:FlyBase gene name;Acc:FBgn0037770]	530	1
23	Asap1	ArfGAP with SH3 domain, ankyrin repeat and PH domain 1 [Source:FlyBase gene name;Acc:FBgn0050372]	1155	2
24	Asator	Asator [Source:FlyBase gene name;Acc:FBgn0039908]	1349	3
25	ash1	absent, small, or homeotic discs 1 [Source:FlyBase gene name;Acc:FBgn0005386]	2226	1
26	Ast-CC	Allatostatin double C [Source:FlyBase gene name;Acc:FBgn0032337]	254	1
27	Asx	Additional sex combs [Source:FlyBase gene name;Acc:FBgn0261823]	1670	2
28	ATbp	(A+T)-stretch binding protein [Source:FlyBase gene name;Acc:FBgn0039946]	388	1
29	Atg9	Autophagy-specific gene 9 [Source:FlyBase gene name;Acc:FBgn0034110]	852	1
30	ATPsyn-beta	ATP synthase-beta [Source:FlyBase gene name;Acc:FBgn0010217]	511	1
31	aub	aubergine [Source:FlyBase gene name;Acc:FBgn0000146]	866	1
32	aux	auxillin [Source:FlyBase gene name;Acc:FBgn0037218]	1165	1
33	Axn	Axin [Source:FlyBase gene name;Acc:FBgn0026597]	745	2
34	b	black [Source:FlyBase gene name;Acc:FBgn0000153]	575	1
35	B4	B4 [Source:FlyBase gene name;Acc:FBgn0023407]	1107	1
36	bab1	bric a brac 1 [Source:FlyBase gene name;Acc:FBgn0004870]	977	1
37	bab2	bric a brac 2 [Source:FlyBase gene name;Acc:FBgn0025525]	1067	2
38	babo	baboon [Source:FlyBase gene name;Acc:FBgn0011300]	622	1
39	ball	ballchen [Source:FlyBase gene name;Acc:FBgn0027889]	599	1
40	Bap60	Brahma associated protein 60kD [Source:FlyBase gene name;Acc:FBgn0025463]	515	1
41	bchs	blue cheese [Source:FlyBase gene name;Acc:FBgn0043362]	3489	1
42	BCL7-like	BCL7-like [Source:FlyBase gene name;Acc:FBgn0026149]	154	1
43	beat-IIIa	beat-IIIa [Source:FlyBase gene name;Acc:FBgn0032627]	343	1
44	beat-IIIb	beat-IIIb [Source:FlyBase gene name;Acc:FBgn0053179]	404	1
45	Best1	Bestrophin 1 [Source:FlyBase gene name;Acc:FBgn0040238]	784	1
46	Best2	Bestrophin 2 [Source:FlyBase gene name;Acc:FBgn0035696]	809	1
47	BG642163	BG642163 [Source:FlyBase gene name;Acc:FBgn0083938]	415	4
48	B-H1	BarH1 [Source:FlyBase gene name;Acc:FBgn0011758]	544	1
49	B-H2	BarH2 [Source:FlyBase gene name;Acc:FBgn0004854]	645	3
50	bi	bifid [Source:FlyBase gene name;Acc:FBgn0000179]	1023	1
51	bib	big brain [Source:FlyBase gene name;Acc:FBgn0000180]	737	1
52	BicC	Bicaudal C [Source:FlyBase gene name;Acc:FBgn0000182]	905	1
53	bip2	bip2 [Source:FlyBase gene name;Acc:FBgn0026262]	1406	1
54	Blimp-1	Blimp-1 [Source:FlyBase gene name;Acc:FBgn0035625]	1216	1
55	blw	bellwether [Source:FlyBase gene name;Acc:FBgn0011211]	552	1
56	boi	brother of ihog [Source:FlyBase gene name;Acc:FBgn0040388]	1110	1
57	bon	bonus [Source:FlyBase gene name;Acc:FBgn0023097]	1207	1
58	bor	belphegor [Source:FlyBase gene name;Acc:FBgn0040237]	604	1
59	bora	aurora borealis [Source:FlyBase gene name;Acc:FBgn0259791]	539	1
60	botv	brother of tout-velu [Source:FlyBase gene name;Acc:FBgn0027535]	972	1
61	bowl	brother of odd with entrails limited [Source:FlyBase gene name;Acc:FBgn0004893]	744	5
62	brm	brahma [Source:FlyBase gene name;Acc:FBgn0000212]	1658	8
63	brp	bruchpilot [Source:FlyBase gene name;Acc:FBgn0259246]	2238	1
64	bt	bent [Source:FlyBase gene name;Acc:FBgn0005666]	8933	5
65	btv	beethoven [Source:FlyBase gene name;Acc:FBgn0023096]	4236	1
66	Bub1	Bub1 homologue [Source:FlyBase gene name;Acc:FBgn0031696]	1099	1
67	bun	bunched [Source:FlyBase gene name;Acc:FBgn0259176]	1331	1
68	bur	burgundy [Source:FlyBase gene name;Acc:FBgn0000239]	683	1
69	by	blistery [Source:FlyBase gene name;Acc:FBgn0000244]	720	1
70	c12.2	c12.2 [Source:FlyBase gene name;Acc:FBgn0040234]	1386	1
71	Ca-alpha1D	Ca[2+]-channel protein alpha[[1]] subunit D [Source:FlyBase gene name;Acc:FBgn0001991]	2552	3
72	cac	cacophony [Source:FlyBase gene name;Acc:FBgn0263111]	1954	1
73	Cad86C	Cad86C [Source:FlyBase gene name;Acc:FBgn0261053]	1949	1
74	Cad87A	Cad87A [Source:FlyBase gene name;Acc:FBgn0037963]	1975	1
75	CadN2	Cadherin-N2 [Source:FlyBase gene name;Acc:FBgn0262018]	1799	1
76	CalpA	Calpain-A [Source:FlyBase gene name;Acc:FBgn0012051]	828	1
77	CalpB	Calpain-B [Source:FlyBase gene name;Acc:FBgn0025866]	925	1
78	Calx	Na/Ca-exchange protein [Source:FlyBase gene name;Acc:FBgn0013995]	973	1
79	Cap	Chromosome-associated protein [Source:FlyBase gene name;Acc:FBgn0015615]	2571	2
80	capt	capulet [Source:FlyBase gene name;Acc:FBgn0261458]	783	1
81	capu	cappuccino [Source:FlyBase gene name;Acc:FBgn0000256]	1361	4
82	casp	caspar [Source:FlyBase gene name;Acc:FBgn0034068]	695	1
83	caup	caupolican [Source:FlyBase gene name;Acc:FBgn0015919]	693	1
84	cav	caravaggio [Source:FlyBase gene name;Acc:FBgn0026257]	345	1
85	Cct1	CTP:phosphocholine cytidylyltransferase 1 [Source:FlyBase gene name;Acc:FBgn0041342]	526	1
86	Cct2	CTP:phosphocholine cytidylyltransferase 2 [Source:FlyBase gene name;Acc:FBgn0035231]	381	1
87	Cdep	Cdep [Source:FlyBase gene name;Acc:FBgn0051536]	1167	1
88	Cdk12		1157	1
89	Cdk5alpha	Cdk5 activator-like protein [Source:FlyBase gene name;Acc:FBgn0027491]	472	1
90	Ced-12	Ced-12 [Source:FlyBase gene name;Acc:FBgn0032409]	724	1
91	cenG1A	centaurin gamma 1A [Source:FlyBase gene name;Acc:FBgn0028509]	995	1
92	Cenp-C	Cenp-C [Source:FlyBase gene name;Acc:FBgn0086697]	1411	1
93	Cerk	Ceramide kinase [Source:FlyBase gene name;Acc:FBgn0037315]	687	1
94	cg	combgap [Source:FlyBase gene name;Acc:FBgn0000289]	825	1
95	CG10019		1104	2
96	CG10029		410	1
97	CG10063		212	1
98	CG10103		417	1
99	CG10107		1833	2
100	CG10132		1361	1
101	CG10158		315	1
102	CG10186		1678	2
103	CG10209		530	1
104	CG10222		307	1
105	CG10274		863	1
106	CG10289		996	1
107	CG10352		320	1
108	CG10384		470	1
109	CG10395		313	1
110	CG10426		747	1
111	CG10428		585	1
112	CG10494		523	1
113	CG10508		733	1
114	CG10555		926	13
115	CG10581		189	1
116	CG10591		312	6
117	CG10625		1180	21
118	CG10631		3781	2
119	CG10660		487	1
120	CG10732		1657	1
121	CG10754		264	1
122	CG10793		479	1
123	CG10830		228	1
124	CG10936		1524	4
125	CG10948		804	2
126	CG10950		586	1
127	CG10979		959	1
128	CG1105		422	2
129	CG11073		1056	2
130	CG11122		3539	2
131	CG11138		630	3
132	CG11226		196	1
133	CG11319		935	1
134	CG11349		629	1
135	CG11350		456	1
136	CG11368		65	1
137	CG11382		505	1
138	CG11414		867	3
139	CG11417		771	1
140	CG11423		702	1
141	CG11448		486	1
142	CG11475		464	1
143	CG11498		531	2
144	CG11505		1531	1
145	CG11581		334	3
146	CG11594		548	1
147	CG11670		481	4
148	CG11703		353	1
149	CG11802		349	1
150	CG11835		795	1
151	CG11873		3003	2
152	CG11874		685	1
153	CG11902		1426	2
154	CG11913		523	3
155	CG11927		489	1
156	CG11966		592	1
157	CG11970		1658	1
158	CG11984		599	1
159	CG12010		717	1
160	CG12050		1071	1
161	CG12081		403	1
162	CG12091		321	1
163	CG12105		1509	1
164	CG12159		202	1
165	CG12179		1322	1
166	CG12184		981	2
167	CG12207		366	1
168	CG12219		562	1
169	CG12320		379	1
170	CG12413		696	1
171	CG12484		1201	1
172	CG12502		738	1
173	CG12531		812	1
174	CG12560		278	1
175	CG12581		665	1
176	CG12655		155	1
177	CG12672		531	1
178	CG12769		706	1
179	CG12795		253	1
180	CG12858		762	1
181	CG12898		156	1
182	CG12934		237	1
183	CG13001		335	1
184	CG13003		1158	2
185	CG13004		217	1
186	CG13035		739	1
187	CG13082		377	1
188	CG13185		5526	2
189	CG13204		605	1
190	CG13251		1088	5
191	CG13287		470	4
192	CG13297		145	1
193	CG13300		388	1
194	CG13318		405	2
195	CG13321		286	1
196	CG13349		424	1
197	CG13428		114	1
198	CG13442		425	1
199	CG13502		465	1
200	CG13558		195	1
201	CG13575		521	1
202	CG13579		716	1
203	CG13614		348	1
204	CG13615		331	2
205	CG13699		1051	1
206	CG1371		1199	1
207	CG13800		1933	2
208	CG13842		775	1
209	CG13855		706	1
210	CG1387		955	1
211	CG13872		613	1
212	CG13901		222	1
213	CG13905		238	1
214	CG13921		1120	2
215	CG13992		659	1
216	CG14010		450	1
217	CG14082		530	1
218	CG14089		224	5
219	CG14100		407	1
220	CG14131		735	1
221	CG14185		402	1
222	CG14186		704	1
223	CG14190		668	1
224	CG14215		2111	1
225	CG14223		581	1
226	CG14239		483	1
227	CG14244		106	1
228	CG14247		186	1
229	CG14304		1136	2
230	CG14323		210	1
231	CG14372		1001	1
232	CG14402		276	1
233	CG14431		1168	1
234	CG14438		3313	1
235	CG14441		1149	1
236	CG14538		205	1
237	CG14551		201	1
238	CG14567		190	1
239	CG14628		141	1
240	CG1463		336	1
241	CG14641		418	1
242	CG14642		392	1
243	CG14696		457	1
244	CG14749		677	1
245	CG14780		302	1
246	CG14869		1688	1
247	CG1492		592	1
248	CG14926		174	1
249	CG14937		445	1
250	CG14964		1443	2
251	CG14982		773	1
252	CG15021		420	3
253	CG15035		374	1
254	CG15040		1895	1
255	CG15097		743	1
256	CG15140		335	2
257	CG15144		1038	1
258	CG15145		876	1
259	CG15160		822	1
260	CG15170		561	1
261	CG15186		1120	2
262	CG15208		365	1
263	CG15211		177	1
264	CG15260		230	1
265	CG15262		438	1
266	CG15269		587	1
267	CG15330		181	1
268	CG15337		405	1
269	CG15356		1023	1
270	CG15365		821	1
271	CG15431		1026	1
272	CG15439		1008	1
273	CG15506		336	1
274	CG15547		390	1
275	CG15564		511	4
276	CG15594		323	1
277	CG15635		1136	38
278	CG15699		70	1
279	CG15706		539	1
280	CG15740		975	2
281	CG15765		873	1
282	CG15784		554	1
283	CG15803		878	1
284	CG1582		1288	2
285	CG15820		308	1
286	CG15894		1598	1
287	CG15909		352	1
288	CG1622		398	1
289	CG1647		1222	1
290	CG1657		1712	1
291	CG16717		300	1
292	CG16743		240	1
293	CG16772		311	1
294	CG16778		1143	4
295	CG1678		85	1
296	CG16787		253	1
297	CG16791		1108	1
298	CG16833		1071	1
299	CG16838		1162	1
300	CG16879		667	1
301	CG16892		466	1
302	CG1695		1192	1
303	CG16952		1026	1
304	CG16959		503	2
305	CG16972		1710	1
306	CG1698		654	1
307	CG16984		307	1
308	CG16995		146	1
309	CG17002		421	1
310	CG17047		392	1
311	CG17129		581	1
312	CG17177		1333	1
313	CG1718		1714	1
314	CG17224		300	1
315	CG17233		1465	1
316	CG17322		517	1
317	CG17352		965	1
318	CG17374		2394	1
319	CG17378		610	1
320	CG17404		275	1
321	CG17574		175	1
322	CG17600		603	1
323	CG17666		872	1
324	CG17724		542	1
325	CG17739		873	1
326	CG17765		199	1
327	CG17786		584	1
328	CG17829		467	1
329	CG17883		378	1
330	CG17896		520	1
331	CG17904		311	1
332	CG17928		441	1
333	CG18005		557	1
334	CG18012		446	1
335	CG18109		1931	1
336	CG18135		770	1
337	CG1815		1664	2
338	CG18208		740	1
339	CG18249		559	1
340	CG1826		722	1
341	CG18265		1322	1
342	CG18437		3332	1
343	CG18519		1285	1
344	CG18522		1273	1
345	CG18536		191	1
346	CG18537		188	1
347	CG18675		291	1
348	CG18869		583	1
349	CG1894		421	1
350	CG1943		118	2
351	CG1970		468	1
352	CG2145		592	1
353	CG2444		114	1
354	Cg25C	Collagen type IV [Source:FlyBase gene name;Acc:FBgn0000299]	1779	17
355	CG2641		429	1
356	CG2658		819	1
357	CG2685		552	7
358	CG2736		507	1
359	CG2790		540	1
360	CG2807		1340	1
361	CG2862		150	1
362	CG2887		342	1
363	CG2926		2296	2
364	CG2950		775	1
365	CG2962		376	1
366	CG2982		653	1
367	CG30020		1309	1
368	CG30183		1555	1
369	CG30263		1959	2
370	CG30268		1240	1
371	CG30325		750	1
372	CG3033		674	1
373	CG30403		302	1
374	CG30479		107	1
375	CG30497		877	1
376	CG3077		326	1
377	CG31019		659	1
378	CG31028		1166	1
379	CG31058		445	4
380	CG31086		148	1
381	CG31093		145	1
382	CG31097		420	1
383	CG31100		716	1
384	CG31102		416	1
385	CG31145		980	1
386	CG31161		459	1
387	CG31195		807	1
388	CG31206		190	2
389	CG31211		893	1
390	CG31219		345	1
391	CG31248		251	1
392	CG31268		434	5
393	CG31286		205	1
394	CG31288		428	1
395	CG31313		124	1
396	CG31368		1486	1
397	CG31437		265	5
398	CG31446		237	1
399	CG31496		269	1
400	CG31533		844	1
401	CG31542		199	1
402	CG3163		368	2
403	CG31644		87	1
404	CG3168		632	1
405	CG31705		682	2
406	CG31706		351	1
407	CG31728		639	1
408	CG31740		61	1
409	CG31814		672	1
410	CG31999		917	1
411	CG32052		509	2
412	CG32054		563	1
413	CG3213		676	1
414	CG32138		1183	1
415	CG3225		678	1
416	CG32260		575	1
417	CG32264		1008	3
418	CG32313		182	1
419	CG32333		1499	1
420	CG3238		663	1
421	CG32406		474	1
422	CG32409		349	1
423	CG32425		759	1
424	CG32479		1517	2
425	CG32532		736	1
426	CG3262		293	1
427	CG32633		285	1
428	CG32642		373	1
429	CG32645		853	1
430	CG32647		233	1
431	CG32702		3750	1
432	CG32814		237	1
433	CG33003		604	1
434	CG33108		267	1
435	CG33111		515	1
436	CG33140		720	1
437	CG33143		775	1
438	CG33145		466	1
439	CG33235		1584	16
440	CG3326		523	1
441	CG3328		1423	1
442	CG33290		171	1
443	CG33298		1517	2
444	CG33331		342	1
445	CG33341		306	2
446	CG3339		4842	2
447	CG33476		165	1
448	CG33510		426	1
449	CG3363		2175	2
450	CG33639		455	1
451	CG33649		148	1
452	CG33680		278	1
453	CG33721		181	1
454	CG3376		764	1
455	CG33791		1282	1
456	CG33965		317	1
457	CG34027		1519	1
458	CG34049		306	1
459	CG34120		1997	1
460	CG34124		2003	1
461	CG34125		159	1
462	CG34176		83	1
463	CG34215		104	1
464	CG34260		178	1
465	CG34277		311	1
466	CG34306		3671	1
467	CG34340		587	1
468	CG34345		504	1
469	CG34349		1153	1
470	CG34362		800	1
471	CG34375		568	1
472	CG34384		1936	1
473	CG34393		691	1
474	CG34396		975	1
475	CG34401		2103	6
476	CG34408		1718	1
477	CG34417		4979	2
478	CG34422		2486	2
479	CG3446		154	1
480	CG34462		312	1
481	CG3476		299	1
482	CG3499		740	1
483	CG3542		806	3
484	CG3680		926	1
485	CG3711		998	1
486	CG3812		343	1
487	CG3842		406	2
488	CG3884		478	1
489	CG3887		198	1
490	CG3921		3123	1
491	CG3964		989	1
492	CG3967		461	1
493	CG4022		531	1
494	CG40486		247	1
495	CG4049		1669	1
496	CG41284		335	1
497	CG4165		1126	2
498	CG4168		1330	1
499	CG42232		3441	1
500	CG42249		558	1
501	CG42255		3613	2
502	CG42265		1576	1
503	CG42268		1493	1
504	CG42296		994	1
505	CG42313		1064	2
506	CG42324		1062	2
507	CG42326		952	3
508	CG42327		1429	1
509	CG42337		610	1
510	CG42340		720	1
511	CG42342		831	23
512	CG42346		1817	1
513	CG42370		655	1
514	CG4238		977	1
515	CG42389		2064	1
516	CG42399		1655	2
517	CG42449		310	2
518	CG42450		1280	4
519	CG42534		1555	1
520	CG42587		49	1
521	CG42594		1009	2
522	CG42598		335	1
523	CG42640		683	1
524	CG4266		1306	6
525	CG42668		990	1
526	CG42669		2223	1
527	CG42671		1301	1
528	CG42672		1650	2
529	CG42674		1661	2
530	CG42678		716	1
531	CG4270		170	2
532	CG42724		1123	4
533	CG42732		1878	1
534	CG42750		1068	1
535	CG4278		292	1
536	CG42788		1560	1
537	CG42797		1426	1
538	CG42809		145	1
539	CG4281		696	1
540	CG42825		518	1
541	CG42843		521	1
542	CG4293		441	1
543	CG43078		2540	3
544	CG43106		258	1
545	CG43133		126	1
546	CG43143		2537	1
547	CG43154		2075	1
548	CG43177		84	1
549	CG43236		50	1
550	CG43246		168	1
551	CG43313		819	1
552	CG43328		241	2
553	CG43340		3213	1
554	CG43355		170	1
555	CG43444		2921	5
556	CG43462		1148	1
557	CG43689		1706	2
558	CG43707		2021	1
559	CG43737		1605	1
560	CG4374		772	1
561	CG43759		900	1
562	CG43778		963	1
563	CG43783		1248	3
564	CG43829		72	1
565	CG43861		568	1
566	CG43897		1385	1
567	CG43955		1314	1
568	CG43968		1026	1
569	CG4467		1125	1
570	CG4538		673	1
571	CG4597		188	1
572	CG4613		374	1
573	CG4669		611	2
574	CG4674		520	2
575	CG4701		384	1
576	CG4707		673	1
577	CG4734		325	1
578	CG4751		1412	1
579	CG4785		587	1
580	CG4835		1224	1
581	CG4839		1003	1
582	CG4858		260	1
583	CG4891		302	1
584	CG4908		431	1
585	CG4933		347	1
586	CG4950		574	1
587	CG4953		438	1
588	CG4998		1185	3
589	CG5043		499	1
590	CG5062		581	1
591	CG5068		409	1
592	CG5130		513	1
593	CG5160		328	1
594	CG5167		431	1
595	CG5188		317	1
596	CG5204		747	1
597	CG5225		594	14
598	CG5235		698	1
599	CG5273		469	3
600	CG5280		250	1
601	CG5316		662	1
602	CG5322		950	1
603	CG5377		278	1
604	CG5389		622	1
605	CG5445		303	2
606	CG5451		509	1
607	CG5455		688	1
608	CG5466		594	1
609	CG5514		1150	3
610	CG5538		387	1
611	CG5556		299	1
612	CG5577		315	1
613	CG5599		462	1
614	CG5604		2727	1
615	CG5612		428	1
616	CG5639		1511	1
617	CG5674		489	1
618	CG5703		242	1
619	CG5704		335	1
620	CG5756		1220	1
621	CG5768		276	1
622	CG5776		799	1
623	CG5778		117	1
624	CG5850		608	1
625	CG5857		578	1
626	CG5872		493	2
627	CG5913		454	1
628	CG5948		270	1
629	CG5955		367	1
630	CG6005		324	1
631	CG6026		1555	2
632	CG6036		371	1
633	CG6045		1254	1
634	CG6108		1413	2
635	CG6184		989	1
636	CG6204		903	1
637	CG6236		680	1
638	CG6255		342	1
639	CG6280		1093	1
640	CG6347		352	1
641	CG6362		624	1
642	CG6432		674	1
643	CG6485		238	1
644	CG6490		1298	1
645	CG6498		2139	2
646	CG6503		62	1
647	CG6509		1916	2
648	CG6512		826	1
649	CG6540		331	1
650	CG6686		970	1
651	CG6700		874	2
652	CG6701		1333	2
653	CG6752		1332	1
654	CG6843		366	1
655	CG6867		949	2
656	CG6912		433	1
657	CG6967		764	1
658	CG6982		203	1
659	CG7016		362	2
660	CG7065		1231	2
661	CG7131		494	1
662	CG7173		564	1
663	CG7185		652	2
664	CG7200		425	1
665	CG7201		345	1
666	CG7220		190	1
667	CG7288		494	1
668	CG7295		305	1
669	CG7298		369	1
670	CG7337		2397	1
671	CG7358		1150	1
672	CG7376		1270	1
673	CG7384		605	1
674	CG7433		486	1
675	CG7441		665	1
676	CG7443		139	1
677	CG7504		1676	1
678	CG7518		2460	2
679	CG7546		1346	1
680	CG7557		355	1
681	CG7568		482	1
682	CG7632		330	1
683	CG7634		579	1
684	CG7707		320	1
685	CG7785		256	1
686	CG7878		703	1
687	CG7896		1392	1
688	CG7903		384	1
689	CG7914		315	1
690	CG7971		1655	1
691	CG8117		162	1
692	CG8142		353	1
693	CG8176		1220	1
694	CG8177		1268	1
695	CG8184		5146	2
696	CG8249		521	2
697	CG8281		348	1
698	CG8290		1199	1
699	CG8370		1567	1
700	CG8405		960	1
701	CG8455		370	1
702	CG8485		860	1
703	CG8492		1360	1
704	CG8516		868	1
705	CG8547		618	2
706	CG8552		2016	5
707	CG8564		520	1
708	CG8613		808	1
709	CG8635		404	1
710	CG8642		428	1
711	CG8665		913	1
712	CG8668		585	1
713	CG8677		2663	1
714	CG8679		704	1
715	CG8795		599	1
716	CG8830		852	1
717	CG8858		1890	1
718	CG8929		607	1
719	CG8945		1430	1
720	CG8949		876	1
721	CG9005		1297	1
722	CG9007		3146	2
723	CG9059		1098	1
724	CG9084		281	1
725	CG9095		1141	2
726	CG9132		246	1
727	CG9140		474	1
728	CG9173		433	2
729	CG9184		242	3
730	CG9194		729	1
731	CG9323		942	1
732	CG9380		850	1
733	CG9395		840	1
734	CG9411		993	1
735	CG9425		2103	2
736	CG9463		1003	1
737	CG9468		1007	1
738	CG9485		1629	1
739	CG9492		4716	1
740	CG9572		441	1
741	CG9609		403	1
742	CG9692		382	1
743	CG9733		418	1
744	CG9776		1260	3
745	CG9791		763	1
746	CG9815		232	1
747	CG9849		196	1
748	CG9853		339	1
749	CG9875		157	1
750	CG9876		275	1
751	CG9911		412	1
752	CG9941		789	1
753	CG9961		448	1
754	CG9977		521	1
755	chas	chascon [Source:FlyBase gene name;Acc:FBgn0263258]	1359	1
756	Chc	Clathrin heavy chain [Source:FlyBase gene name;Acc:FBgn0000319]	1678	1
757	CheB38c	Chemosensory protein B 38c [Source:FlyBase gene name;Acc:FBgn0032888]	198	1
758	CheB42b	Chemosensory protein B 42b [Source:FlyBase gene name;Acc:FBgn0066293]	196	1
759	CheB42c	Chemosensory protein B 42c [Source:FlyBase gene name;Acc:FBgn0066292]	196	1
760	CheB53a	Chemosensory protein B 53a [Source:FlyBase gene name;Acc:FBgn0261292]	226	1
761	CheB74a	Chemosensory protein B 74a [Source:FlyBase gene name;Acc:FBgn0261294]	202	1
762	CHES-1-like	Checkpoint suppressor homologue [Source:FlyBase gene name;Acc:FBgn0029504]	1268	2
763	Chi	Chip [Source:FlyBase gene name;Acc:FBgn0013764]	596	1
764	chif	chiffon [Source:FlyBase gene name;Acc:FBgn0000307]	1711	1
765	chm	chameau [Source:FlyBase gene name;Acc:FBgn0028387]	811	1
766	Cht3	Chitinase 3 [Source:FlyBase gene name;Acc:FBgn0250907]	2286	1
767	Cht6	Cht6 [Source:FlyBase gene name;Acc:FBgn0263132]	4611	2
768	ci	cubitus interruptus [Source:FlyBase gene name;Acc:FBgn0004859]	1397	1
769	cindr	CIN85 and CD2AP orthologue [Source:FlyBase gene name;Acc:FBgn0027598]	941	1
770	Cirl	Cirl [Source:FlyBase gene name;Acc:FBgn0033313]	1711	3
771	ck	crinkled [Source:FlyBase gene name;Acc:FBgn0000317]	2167	1
772	CkIIalpha-i3	CKII-alpha subunit interactor-3 [Source:FlyBase gene name;Acc:FBgn0025676]	391	1
773	ckn	caskin [Source:FlyBase gene name;Acc:FBgn0033987]	924	1
774	ClC-b	Chloride channel-b [Source:FlyBase gene name;Acc:FBgn0033755]	813	1
775	clu	clueless [Source:FlyBase gene name;Acc:FBgn0034087]	1448	1
776	cnn	centrosomin [Source:FlyBase gene name;Acc:FBgn0013765]	1378	1
777	Cnot4	Cnot 4 homologue [Source:FlyBase gene name;Acc:FBgn0051716]	1062	1
778	comt	comatose [Source:FlyBase gene name;Acc:FBgn0000346]	745	1
779	Coop	Corepressor of Pangolin [Source:FlyBase gene name;Acc:FBgn0263240]	358	1
780	cos	costa [Source:FlyBase gene name;Acc:FBgn0000352]	1201	1
781	cpa	capping protein alpha [Source:FlyBase gene name;Acc:FBgn0034577]	286	1
782	Cpr100A	Cuticular protein 100A [Source:FlyBase gene name;Acc:FBgn0039805]	241	1
783	Cpr11B	Cuticular protein 11B [Source:FlyBase gene name;Acc:FBgn0030398]	197	1
784	Cpr50Cb	Cuticular protein 50Cb [Source:FlyBase gene name;Acc:FBgn0033869]	178	2
785	Cpr65Az	Cuticular protein 65Az [Source:FlyBase gene name;Acc:FBgn0035686]	239	1
786	Cpr73D	Cuticular protein 73D [Source:FlyBase gene name;Acc:FBgn0036680]	597	1
787	CRMP	Collapsin Response Mediator Protein [Source:FlyBase gene name;Acc:FBgn0023023]	594	1
788	crp	cropped [Source:FlyBase gene name;Acc:FBgn0001994]	631	1
789	Csk	C-terminal Src kinase [Source:FlyBase gene name;Acc:FBgn0262081]	1052	1
790	CSN7	COP9 complex homolog subunit 7 [Source:FlyBase gene name;Acc:FBgn0028836]	278	1
791	ct	cut [Source:FlyBase gene name;Acc:FBgn0004198]	2383	1
792	Ctr1C	Copper transporter 1C [Source:FlyBase gene name;Acc:FBgn0062411]	270	1
793	ctrip	circadian trip [Source:FlyBase gene name;Acc:FBgn0260794]	3140	2
794	cutlet	cutlet [Source:FlyBase gene name;Acc:FBgn0015376]	993	1
795	cv-2	crossveinless 2 [Source:FlyBase gene name;Acc:FBgn0000395]	751	1
796	cv-c	crossveinless c [Source:FlyBase gene name;Acc:FBgn0086901]	2351	1
797	CycK	Cyclin K [Source:FlyBase gene name;Acc:FBgn0025674]	400	2
798	CycT	Cyclin T [Source:FlyBase gene name;Acc:FBgn0025455]	1097	1
799	CYLD	cylindromatosis [Source:FlyBase gene name;Acc:FBgn0032210]	639	1
800	Cyp18a1	Cytochrome P450-18a1 [Source:FlyBase gene name;Acc:FBgn0010383]	538	1
801	Cyp28a5	Cyp28a5 [Source:FlyBase gene name;Acc:FBgn0028940]	505	1
802	Cyp303a1	Cyp303a1 [Source:FlyBase gene name;Acc:FBgn0001992]	503	1
803	Cyp304a1	Cyp304a1 [Source:FlyBase gene name;Acc:FBgn0038095]	510	1
804	Cyp305a1	Cyp305a1 [Source:FlyBase gene name;Acc:FBgn0036910]	504	1
805	Cyp4ad1	Cyp4ad1 [Source:FlyBase gene name;Acc:FBgn0033292]	516	1
806	Cyp6t3	Cyp6t3 [Source:FlyBase gene name;Acc:FBgn0033697]	501	1
807	D12	D12 [Source:FlyBase gene name;Acc:FBgn0027490]	969	1
808	D19B	D19B [Source:FlyBase gene name;Acc:FBgn0022699]	774	1
809	Dab	Disabled [Source:FlyBase gene name;Acc:FBgn0000414]	2360	1
810	dalao	dalao [Source:FlyBase gene name;Acc:FBgn0030093]	749	8
811	Dap160	Dynamin associated protein 160 [Source:FlyBase gene name;Acc:FBgn0023388]	1190	1
812	Dat	Dopamine N acetyltransferase [Source:FlyBase gene name;Acc:FBgn0019643]	644	1
813	Dbx	Dbx [Source:FlyBase gene name;Acc:FBgn0261723]	741	3
814	Dcr-2	Dicer-2 [Source:FlyBase gene name;Acc:FBgn0034246]	1722	1
815	Ddr	Discoidin domain receptor [Source:FlyBase gene name;Acc:FBgn0053531]	1064	1
816	del	deadlock [Source:FlyBase gene name;Acc:FBgn0086251]	981	1
817	Dhc16F	Dynein heavy chain at 16F [Source:FlyBase gene name;Acc:FBgn0013809]	4081	1
818	Dhc64C	Dynein heavy chain 64C [Source:FlyBase gene name;Acc:FBgn0261797]	4661	2
819	Dhc93AB	Dynein heavy chain at 93AB [Source:FlyBase gene name;Acc:FBgn0013812]	4486	3
820	dia	diaphanous [Source:FlyBase gene name;Acc:FBgn0011202]	1098	2
821	DIP2	DISCO Interacting Protein 2 [Source:FlyBase gene name;Acc:FBgn0024806]	1773	1
822	Dis3	Dis3 [Source:FlyBase gene name;Acc:FBgn0039183]	982	1
823	disco-r	disco-related [Source:FlyBase gene name;Acc:FBgn0042650]	1311	1
824	dlg1	discs large 1 [Source:FlyBase gene name;Acc:FBgn0001624]	1030	1
825	Dll	Distal-less [Source:FlyBase gene name;Acc:FBgn0000157]	347	1
826	dm	diminutive [Source:FlyBase gene name;Acc:FBgn0262656]	717	1
827	dmrt93B	doublesex-Mab related 93B [Source:FlyBase gene name;Acc:FBgn0038851]	325	1
828	dnc	dunce [Source:FlyBase gene name;Acc:FBgn0000479]	1209	2
829	Dnz1	DNZDHHC/NEW1 zinc finger protein 11 [Source:FlyBase gene name;Acc:FBgn0027453]	276	1
830	Doa	Darkener of apricot [Source:FlyBase gene name;Acc:FBgn0259220]	2045	1
831	Doc2	Dorsocross2 [Source:FlyBase gene name;Acc:FBgn0035956]	469	1
832	dom	domino [Source:FlyBase gene name;Acc:FBgn0020306]	3198	1
833	dor	deep orange [Source:FlyBase gene name;Acc:FBgn0000482]	1002	1
834	Dp	DP transcription factor [Source:FlyBase gene name;Acc:FBgn0011763]	22949	21
835	dpn	deadpan [Source:FlyBase gene name;Acc:FBgn0010109]	435	1
836	dpr7	dpr7 [Source:FlyBase gene name;Acc:FBgn0053481]	294	1
837	dpr8	dpr8 [Source:FlyBase gene name;Acc:FBgn0052600]	344	1
838	Dr	Drop [Source:FlyBase gene name;Acc:FBgn0000492]	515	2
839	Drep-2	DNA fragmentation factor-related protein 2 [Source:FlyBase gene name;Acc:FBgn0028408]	549	1
840	drongo	drongo [Source:FlyBase gene name;Acc:FBgn0020304]	673	1
841	drosha	drosha [Source:FlyBase gene name;Acc:FBgn0026722]	1327	1
842	drpr	draper [Source:FlyBase gene name;Acc:FBgn0027594]	1042	3
843	ds	dachsous [Source:FlyBase gene name;Acc:FBgn0000497]	3556	1
844	Dscam	Down syndrome cell adhesion molecule [Source:FlyBase gene name;Acc:FBgn0033159]	2037	1
845	Dscam2	Down syndrome cell adhesion molecule 2 [Source:FlyBase gene name;Acc:FBgn0263218]	2101	1
846	Duox	Dual oxidase [Source:FlyBase gene name;Acc:FBgn0031464]	1537	1
847	dy	dusky [Source:FlyBase gene name;Acc:FBgn0004511]	699	1
848	dysc	dyschronic [Source:FlyBase gene name;Acc:FBgn0264006]	1254	2
849	E(bx)	Enhancer of bithorax [Source:FlyBase gene name;Acc:FBgn0000541]	2761	1
850	E2f	E2F transcription factor [Source:FlyBase gene name;Acc:FBgn0011766]	805	1
851	E5	E5 [Source:FlyBase gene name;Acc:FBgn0008646]	524	1
852	ebd1	earthbound 1 [Source:FlyBase gene name;Acc:FBgn0035153]	581	1
853	ebd2	earthbound 2 [Source:FlyBase gene name;Acc:FBgn0037076]	367	1
854	Ect4	Ect4 [Source:FlyBase gene name;Acc:FBgn0262579]	1730	2
855	ed	echinoid [Source:FlyBase gene name;Acc:FBgn0000547]	1332	1
856	egg	eggless [Source:FlyBase gene name;Acc:FBgn0086908]	1262	2
857	eIF3-S9	eIF3-S9 [Source:FlyBase gene name;Acc:FBgn0034237]	690	1
858	eIF4G2	eukaryotic translation initiation factor 4G2 [Source:FlyBase gene name;Acc:FBgn0260634]	2072	1
859	Eig71Ee	Ecdysone-induced gene 71Ee [Source:FlyBase gene name;Acc:FBgn0004592]	445	1
860	Eig71Eh	Eig71Eh [Source:FlyBase gene name;Acc:FBgn0014848]	101	1
861	Ela	Elastin-like [Source:FlyBase gene name;Acc:FBgn0013949]	329	2
862	elB	elbow B [Source:FlyBase gene name;Acc:FBgn0004858]	552	2
863	ems	empty spiracles [Source:FlyBase gene name;Acc:FBgn0000576]	494	1
864	ena	enabled [Source:FlyBase gene name;Acc:FBgn0000578]	980	1
865	enok	enoki mushroom [Source:FlyBase gene name;Acc:FBgn0034975]	2291	2
866	Ent3	Equilibrative nucleoside transporter 3 [Source:FlyBase gene name;Acc:FBgn0036319]	668	1
867	erm	earmuff [Source:FlyBase gene name;Acc:FBgn0031375]	698	1
868	esn	espinas [Source:FlyBase gene name;Acc:FBgn0263934]	1134	1
869	Esp	Epidermal stripes and patches [Source:FlyBase gene name;Acc:FBgn0013953]	654	1
870	ex	expanded [Source:FlyBase gene name;Acc:FBgn0004583]	1427	1
871	exex	extra-extra [Source:FlyBase gene name;Acc:FBgn0041156]	525	1
872	Exn	Ephexin [Source:FlyBase gene name;Acc:FBgn0261547]	2029	1
873	eya	eyes absent [Source:FlyBase gene name;Acc:FBgn0000320]	766	1
874	eyg	eyegone [Source:FlyBase gene name;Acc:FBgn0000625]	670	3
875	fau	fau [Source:FlyBase gene name;Acc:FBgn0020439]	619	1
876	Fcp1		880	1
877	Fhos		2528	1
878	Fib	Fibrillarin [Source:FlyBase gene name;Acc:FBgn0003062]	344	1
879	Fip1		701	5
880	Fit1	Fermitin 1 [Source:FlyBase gene name;Acc:FBgn0035498]	708	1
881	fkh	fork head [Source:FlyBase gene name;Acc:FBgn0000659]	692	1
882	flfl	falafel [Source:FlyBase gene name;Acc:FBgn0024555]	980	1
883	FoxP	Forkhead box P [Source:FlyBase gene name;Acc:FBgn0262477]	520	1
884	frac	faulty attraction [Source:FlyBase gene name;Acc:FBgn0035798]	1618	3
885	fred	friend of echinoid [Source:FlyBase gene name;Acc:FBgn0051774]	1447	1
886	fry	furry [Source:FlyBase gene name;Acc:FBgn0016081]	3544	1
887	fs(1)K10	female sterile (1) K10 [Source:FlyBase gene name;Acc:FBgn0000810]	463	1
888	fs(1)N	female sterile (1) Nasrat [Source:FlyBase gene name;Acc:FBgn0004650]	2118	2
889	FucTC	FucTC [Source:FlyBase gene name;Acc:FBgn0044872]	424	1
890	fus	fusilli [Source:FlyBase gene name;Acc:FBgn0023441]	967	1
891	fwd	four wheel drive [Source:FlyBase gene name;Acc:FBgn0004373]	1674	1
892	fz4	frizzled 4 [Source:FlyBase gene name;Acc:FBgn0027342]	705	1
893	GABA-B-R3	metabotropic GABA-B receptor subtype 3 [Source:FlyBase gene name;Acc:FBgn0031275]	1305	1
894	Gadd34		317	1
895	Gap1	GTPase-activating protein 1 [Source:FlyBase gene name;Acc:FBgn0004390]	1181	1
896	GAPsec		403	1
897	garz	gartenzwerg [Source:FlyBase gene name;Acc:FBgn0264560]	1983	1
898	GATAe	GATAe [Source:FlyBase gene name;Acc:FBgn0038391]	746	1
899	Gbs-76A	Glycogen binding subunit 76A [Source:FlyBase gene name;Acc:FBgn0036862]	681	1
900	gce	germ cell-expressed bHLH-PAS [Source:FlyBase gene name;Acc:FBgn0261703]	959	1
901	Gclc	Glutamate-cysteine ligase catalytic subunit [Source:FlyBase gene name;Acc:FBgn0040319]	717	1
902	gcm2	gcm2 [Source:FlyBase gene name;Acc:FBgn0019809]	613	1
903	Gdi	GDP dissociation inhibitor [Source:FlyBase gene name;Acc:FBgn0004868]	443	1
904	gfA	giant fibre A [Source:FlyBase gene name;Acc:FBgn0086778]	564	1
905	Gfat2	Glutamine:fructose-6-phosphate aminotransferase 2 [Source:FlyBase gene name;Acc:FBgn0039580]	683	1
906	gho	ghost [Source:FlyBase gene name;Acc:FBgn0262126]	1231	1
907	Gld2		1364	3
908	Gli	Gliotactin [Source:FlyBase gene name;Acc:FBgn0001987]	956	1
909	Glu-RI	Glutamate receptor I [Source:FlyBase gene name;Acc:FBgn0004619]	991	1
910	Glu-RIB	Glutamate receptor IB [Source:FlyBase gene name;Acc:FBgn0264000]	1182	2
911	Gnf1	Germ line transcription factor 1 [Source:FlyBase gene name;Acc:FBgn0004913]	1008	1
912	gom	gomdanji [Source:FlyBase gene name;Acc:FBgn0029084]	305	1
913	Got1	Glutamate oxaloacetate transaminase 1 [Source:FlyBase gene name;Acc:FBgn0001124]	437	1
914	grh	grainy head [Source:FlyBase gene name;Acc:FBgn0259211]	1333	1
915	gry	gryzun [Source:FlyBase gene name;Acc:FBgn0035416]	1320	1
916	gskt	gasket [Source:FlyBase gene name;Acc:FBgn0046332]	501	1
917	Gug	Grunge [Source:FlyBase gene name;Acc:FBgn0010825]	2007	10
918	gw	gawky [Source:FlyBase gene name;Acc:FBgn0051992]	1384	1
919	Gycalpha99B	Guanylyl cyclase alpha-subunit at 99B [Source:FlyBase gene name;Acc:FBgn0013972]	676	1
920	Hakai	Hakai [Source:FlyBase gene name;Acc:FBgn0032812]	473	2
921	hang	hangover [Source:FlyBase gene name;Acc:FBgn0026575]	2223	1
922	hay	haywire [Source:FlyBase gene name;Acc:FBgn0001179]	798	1
923	hb	hunchback [Source:FlyBase gene name;Acc:FBgn0001180]	758	1
924	hbs	hibris [Source:FlyBase gene name;Acc:FBgn0029082]	1235	1
925	Hcs	Holocarboxylase synthetase [Source:FlyBase gene name;Acc:FBgn0037332]	1041	1
926	HDAC4	HDAC4 [Source:FlyBase gene name;Acc:FBgn0041210]	1269	1
927	HDAC6	HDAC6 [Source:FlyBase gene name;Acc:FBgn0026428]	1179	2
928	hep	hemipterous [Source:FlyBase gene name;Acc:FBgn0010303]	1178	1
929	heph	hephaestus [Source:FlyBase gene name;Acc:FBgn0011224]	898	1
930	Her	HES-related [Source:FlyBase gene name;Acc:FBgn0030899]	487	1
931	HERC2	HERC2 [Source:FlyBase gene name;Acc:FBgn0031107]	4912	2
932	Hers	Histone gene-specific Epigenetic Repressor in late S phase [Source:FlyBase gene name;Acc:FBgn0052529]	2529	4
933	Hex-t1	Hex-t1 [Source:FlyBase gene name;Acc:FBgn0042711]	465	1
934	HIP	Hsc/Hsp70-interacting protein [Source:FlyBase gene name;Acc:FBgn0260484]	377	1
935	hipk	homeodomain interacting protein kinase [Source:FlyBase gene name;Acc:FBgn0035142]	1340	1
936	HIP-R	Hsc/Hsp70-interacting protein related [Source:FlyBase gene name;Acc:FBgn0029676]	377	1
937	Hml	Hemolectin [Source:FlyBase gene name;Acc:FBgn0029167]	3843	3
938	Hmx	H6-like-homeobox [Source:FlyBase gene name;Acc:FBgn0264005]	718	1
939	Ho	Heme oxygenase [Source:FlyBase gene name;Acc:FBgn0037933]	296	1
940	HPS4	Hermansky-Pudlak Syndrome 4 ortholog [Source:FlyBase gene name;Acc:FBgn0034261]	858	1
941	Hr4	Hr4 [Source:FlyBase gene name;Acc:FBgn0264562]	2123	2
942	Hrb27C	Heterogeneous nuclear ribonucleoprotein at 27C [Source:FlyBase gene name;Acc:FBgn0004838]	421	1
943	hrg	hiiragi [Source:FlyBase gene name;Acc:FBgn0015949]	827	1
944	Hrs	Hepatocyte growth factor regulated tyrosine kinase substrate [Source:FlyBase gene name;Acc:FBgn0031450]	760	2
945	Hsc70-4	Heat shock protein cognate 4 [Source:FlyBase gene name;Acc:FBgn0001219]	651	1
946	Hsp22	Heat shock protein 22 [Source:FlyBase gene name;Acc:FBgn0001223]	174	1
947	Hsp23	Heat shock protein 23 [Source:FlyBase gene name;Acc:FBgn0001224]	186	1
948	hth	homothorax [Source:FlyBase gene name;Acc:FBgn0001235]	487	2
949	htt	huntingtin [Source:FlyBase gene name;Acc:FBgn0027655]	3583	1
950	iav	inactive [Source:FlyBase gene name;Acc:FBgn0086693]	1123	1
951	Ice1	Interacts with the C terminus of ELL 1 [Source:FlyBase gene name;Acc:FBgn0034853]	1395	1
952	Idgf5	Imaginal disc growth factor 5 [Source:FlyBase gene name;Acc:FBgn0064237]	444	1
953	Ih	I[[h]] channel [Source:FlyBase gene name;Acc:FBgn0263397]	1327	1
954	Ilk	Integrin linked kinase [Source:FlyBase gene name;Acc:FBgn0028427]	448	1
955	Ilp1	Insulin-like peptide 1 [Source:FlyBase gene name;Acc:FBgn0044051]	154	1
956	Imp	IGF-II mRNA-binding protein [Source:FlyBase gene name;Acc:FBgn0262735]	638	1
957	ImpE2	Ecdysone-inducible gene E2 [Source:FlyBase gene name;Acc:FBgn0001254]	466	1
958	inaE	inactivation no afterpotential E [Source:FlyBase gene name;Acc:FBgn0261244]	1318	2
959	ine	inebriated [Source:FlyBase gene name;Acc:FBgn0011603]	943	1
960	IntS1	Integrator 1 [Source:FlyBase gene name;Acc:FBgn0034964]	2053	1
961	IntS6	Integrator 6 [Source:FlyBase gene name;Acc:FBgn0261383]	1284	1
962	inx7	innexin 7 [Source:FlyBase gene name;Acc:FBgn0027106]	438	1
963	iPLA2-VIA	calcium-independent phospholipase A2 VIA [Source:FlyBase gene name;Acc:FBgn0036053]	887	1
964	Ir64a	Ionotropic receptor 64a [Source:FlyBase gene name;Acc:FBgn0035604]	859	1
965	Ir7b	Ionotropic receptor 7b [Source:FlyBase gene name;Acc:FBgn0029965]	667	1
966	Ir84a	Ionotropic receptor 84a [Source:FlyBase gene name;Acc:FBgn0037501]	693	1
967	ird1	immune response deficient 1 [Source:FlyBase gene name;Acc:FBgn0260935]	1342	1
968	Irp-1A	Iron regulatory protein 1A [Source:FlyBase gene name;Acc:FBgn0024958]	902	1
969	Irp-1B	Iron regulatory protein 1B [Source:FlyBase gene name;Acc:FBgn0024957]	899	1
970	isopeptidase-T-3	isopeptidase-T-3 [Source:FlyBase gene name;Acc:FBgn0028372]	561	1
971	ix	intersex [Source:FlyBase gene name;Acc:FBgn0001276]	188	1
972	jbug	jitterbug [Source:FlyBase gene name;Acc:FBgn0028371]	2990	2
973	jeb	jelly belly [Source:FlyBase gene name;Acc:FBgn0086677]	560	1
974	JHDM2	JmjC domain-containing histone demethylase 2 [Source:FlyBase gene name;Acc:FBgn0037703]	854	1
975	JhI-1	Juvenile hormone-inducible protein 1 [Source:FlyBase gene name;Acc:FBgn0028426]	766	1
976	JIL-1	JIL-1 [Source:FlyBase gene name;Acc:FBgn0020412]	1207	2
977	jim	jim [Source:FlyBase gene name;Acc:FBgn0027339]	938	2
978	jp	junctophilin [Source:FlyBase gene name;Acc:FBgn0032129]	1054	1
979	Jupiter	Jupiter [Source:FlyBase gene name;Acc:FBgn0051363]	208	2
980	Kat60	Katanin 60 [Source:FlyBase gene name;Acc:FBgn0040208]	572	1
981	kat-60L1	katanin p60-like 1 [Source:FlyBase gene name;Acc:FBgn0037375]	673	1
982	KCNQ	KCNQ potassium channel [Source:FlyBase gene name;Acc:FBgn0033494]	993	1
983	Kdm2	Lysine (K)-specific demethylase 2 [Source:FlyBase gene name;Acc:FBgn0037659]	1345	1
984	kel	kelch [Source:FlyBase gene name;Acc:FBgn0001301]	1477	2
985	kirre	kin of irre [Source:FlyBase gene name;Acc:FBgn0028369]	956	1
986	kis	kismet [Source:FlyBase gene name;Acc:FBgn0086902]	5517	4
987	kkv	krotzkopf verkehrt [Source:FlyBase gene name;Acc:FBgn0001311]	1615	1
988	kl-5	male fertility factor kl5 [Source:FlyBase gene name;Acc:FBgn0001315]	2373	1
989	klar	klarsicht [Source:FlyBase gene name;Acc:FBgn0001316]	2272	1
990	Klp54D	Kinesin-like protein at 54D [Source:FlyBase gene name;Acc:FBgn0263076]	724	1
991	Klp68D	Kinesin-like protein at 68D [Source:FlyBase gene name;Acc:FBgn0004381]	784	1
992	klu	klumpfuss [Source:FlyBase gene name;Acc:FBgn0013469]	818	1
993	koko	kokopelli [Source:FlyBase gene name;Acc:FBgn0051232]	433	1
994	kto	kohtalo [Source:FlyBase gene name;Acc:FBgn0001324]	2531	2
995	Ku80	Ku80 [Source:FlyBase gene name;Acc:FBgn0041627]	699	1
996	kug	kugelei [Source:FlyBase gene name;Acc:FBgn0261574]	4699	1
997	l(1)G0196	lethal (1) G0196 [Source:FlyBase gene name;Acc:FBgn0027279]	1846	1
998	l(2)01289	lethal (2) 01289 [Source:FlyBase gene name;Acc:FBgn0010482]	1786	1
999	l(2)03659	lethal (2) 03659 [Source:FlyBase gene name;Acc:FBgn0010549]	1374	1
1000	l(2)03709	lethal (2) 03709 [Source:FlyBase gene name;Acc:FBgn0010551]	338	1
1001	l(2)37Cd	lethal (2) 37Cd [Source:FlyBase gene name;Acc:FBgn0086445]	480	1
1002	l(2)gd1	lethal (2) giant discs 1 [Source:FlyBase gene name;Acc:FBgn0261983]	834	1
1003	l(2)k05819	lethal (2) k05819 [Source:FlyBase gene name;Acc:FBgn0022153]	1449	1
1004	l(2)k11101	lethal (2) k11101 [Source:FlyBase gene name;Acc:FBgn0263278]	492	1
1005	l(3)05822	lethal (3) 05822 [Source:FlyBase gene name;Acc:FBgn0010877]	600	2
1006	l(3)mbt	lethal (3) malignant brain tumor [Source:FlyBase gene name;Acc:FBgn0002441]	1477	2
1007	l(3)psg2	lethal (3) persistent salivary gland 2 [Source:FlyBase gene name;Acc:FBgn0035617]	1929	2
1008	lack	lethal with a checkpoint kinase [Source:FlyBase gene name;Acc:FBgn0029006]	1061	1
1009	LanA	Laminin A [Source:FlyBase gene name;Acc:FBgn0002526]	3712	1
1010	lap	like-AP180 [Source:FlyBase gene name;Acc:FBgn0086372]	788	1
1011	Lar	Leukocyte-antigen-related-like [Source:FlyBase gene name;Acc:FBgn0000464]	2032	1
1012	lark	lark [Source:FlyBase gene name;Acc:FBgn0011640]	352	1
1013	larp	La related protein [Source:FlyBase gene name;Acc:FBgn0261618]	1673	1
1014	lea	leak [Source:FlyBase gene name;Acc:FBgn0002543]	1519	1
1015	lectin-46Ca	lectin-46Ca [Source:FlyBase gene name;Acc:FBgn0040093]	328	1
1016	lgs	legless [Source:FlyBase gene name;Acc:FBgn0039907]	1469	2
1017	lid	little imaginal discs [Source:FlyBase gene name;Acc:FBgn0031759]	1838	1
1018	lig	lingerer [Source:FlyBase gene name;Acc:FBgn0020279]	1417	1
1019	Lig4	Ligase4 [Source:FlyBase gene name;Acc:FBgn0030506]	918	1
1020	lilli	lilliputian [Source:FlyBase gene name;Acc:FBgn0041111]	1673	2
1021	Lin29		1150	1
1022	Lip2	Lipase 2 [Source:FlyBase gene name;Acc:FBgn0024740]	413	1
1023	Liprin-gamma	Liprin-gamma [Source:FlyBase gene name;Acc:FBgn0034720]	1152	1
1024	Lk6	Lk6 [Source:FlyBase gene name;Acc:FBgn0017581]	1142	1
1025	Lon	Lon protease [Source:FlyBase gene name;Acc:FBgn0036892]	1024	1
1026	lqf	liquid facets [Source:FlyBase gene name;Acc:FBgn0028582]	831	1
1027	lqfR	liquid facets-Related [Source:FlyBase gene name;Acc:FBgn0261279]	1415	1
1028	LRP1	LDL receptor protein 1 [Source:FlyBase gene name;Acc:FBgn0053087]	4747	1
1029	Lrrk	Leucine-rich repeat kinase [Source:FlyBase gene name;Acc:FBgn0038816]	2445	1
1030	ltd	lightoid [Source:FlyBase gene name;Acc:FBgn0002567]	686	1
1031	lva	lava lamp [Source:FlyBase gene name;Acc:FBgn0029688]	2779	1
1032	m	miniature [Source:FlyBase gene name;Acc:FBgn0002577]	682	1
1033	Mad	Mothers against dpp [Source:FlyBase gene name;Acc:FBgn0011648]	525	1
1034	Magi	Magi [Source:FlyBase gene name;Acc:FBgn0034590]	1202	1
1035	Map60	Microtubule-associated protein 60 [Source:FlyBase gene name;Acc:FBgn0010342]	440	1
1036	mask	multiple ankyrin repeats single KH domain [Source:FlyBase gene name;Acc:FBgn0043884]	4010	3
1037	MBD-R2	MBD-R2 [Source:FlyBase gene name;Acc:FBgn0038016]	1169	1
1038	mbf1	multiprotein bridging factor 1 [Source:FlyBase gene name;Acc:FBgn0262732]	188	1
1039	mbl	muscleblind [Source:FlyBase gene name;Acc:FBgn0261642]	951	1
1040	mbt	mushroom bodies tiny [Source:FlyBase gene name;Acc:FBgn0025743]	639	1
1041	MED1	Mediator complex subunit 1 [Source:FlyBase gene name;Acc:FBgn0037109]	1475	1
1042	MED28	Mediator complex subunit 28 [Source:FlyBase gene name;Acc:FBgn0039337]	189	1
1043	MED30	Mediator complex subunit 30 [Source:FlyBase gene name;Acc:FBgn0035149]	318	1
1044	mei-38	meiotic 38 [Source:FlyBase gene name;Acc:FBgn0260986]	325	1
1045	mei-P26	mei-P26 [Source:FlyBase gene name;Acc:FBgn0026206]	1206	1
1046	MESK2	Misexpression suppressor of KSR 2 [Source:FlyBase gene name;Acc:FBgn0043070]	485	1
1047	metro	menage a trois [Source:FlyBase gene name;Acc:FBgn0050021]	595	1
1048	mew	multiple edematous wings [Source:FlyBase gene name;Acc:FBgn0004456]	1155	1
1049	mey	morpheyus [Source:FlyBase gene name;Acc:FBgn0039851]	774	1
1050	mfas	midline fasciclin [Source:FlyBase gene name;Acc:FBgn0260745]	905	1
1051	MFS3	Major Facilitator Superfamily Transporter 3 [Source:FlyBase gene name;Acc:FBgn0031307]	512	1
1052	mgl	Megalin [Source:FlyBase gene name;Acc:FBgn0261260]	4769	2
1053	mGluRA	metabotropic glutamate receptor [Source:FlyBase gene name;Acc:FBgn0019985]	976	1
1054	mib2	mind bomb 2 [Source:FlyBase gene name;Acc:FBgn0086442]	1049	1
1055	mid	midline [Source:FlyBase gene name;Acc:FBgn0261963]	580	1
1056	mip120	Myb-interacting protein 120 [Source:FlyBase gene name;Acc:FBgn0033846]	952	1
1057	Miro	Mitochondrial Rho [Source:FlyBase gene name;Acc:FBgn0039140]	673	1
1058	mirr	mirror [Source:FlyBase gene name;Acc:FBgn0014343]	682	3
1059	mkg-p	monkey king protein [Source:FlyBase gene name;Acc:FBgn0035889]	659	1
1060	mld	molting defective [Source:FlyBase gene name;Acc:FBgn0263490]	1965	1
1061	mnb	minibrain [Source:FlyBase gene name;Acc:FBgn0259168]	1047	1
1062	modSP	modular serine protease [Source:FlyBase gene name;Acc:FBgn0051217]	628	1
1063	mof	males absent on the first [Source:FlyBase gene name;Acc:FBgn0014340]	827	1
1064	mol	moladietz [Source:FlyBase gene name;Acc:FBgn0086711]	474	1
1065	mop	myopic [Source:FlyBase gene name;Acc:FBgn0036448]	1833	1
1066	mor	moira [Source:FlyBase gene name;Acc:FBgn0002783]	1209	3
1067	morgue	modifier of rpr and grim, ubiquitously expressed [Source:FlyBase gene name;Acc:FBgn0027609]	491	1
1068	mp	multiplexin [Source:FlyBase gene name;Acc:FBgn0260660]	1039	13
1069	mRNA-cap	mRNA-capping-enzyme [Source:FlyBase gene name;Acc:FBgn0030556]	649	1
1070	mRpL38	mitochondrial ribosomal protein L38 [Source:FlyBase gene name;Acc:FBgn0030552]	416	1
1071	msn	misshapen [Source:FlyBase gene name;Acc:FBgn0010909]	1504	1
1072	Msp-300	Muscle-specific protein 300 [Source:FlyBase gene name;Acc:FBgn0261836]	13540	2
1073	Mst85C	Mst85C [Source:FlyBase gene name;Acc:FBgn0028708]	242	1
1074	mtd	mustard [Source:FlyBase gene name;Acc:FBgn0013576]	1344	1
1075	mura	murashka [Source:FlyBase gene name;Acc:FBgn0037705]	1173	2
1076	mus201	mutagen-sensitive 201 [Source:FlyBase gene name;Acc:FBgn0002887]	1257	1
1077	mus205	mutagen-sensitive 205 [Source:FlyBase gene name;Acc:FBgn0002891]	2130	1
1078	mus308	mutagen-sensitive 308 [Source:FlyBase gene name;Acc:FBgn0002905]	2059	1
1079	mxc	multi sex combs [Source:FlyBase gene name;Acc:FBgn0260789]	1837	1
1080	Myo10A	unconventional myosin class XV [Source:FlyBase gene name;Acc:FBgn0263705]	3145	1
1081	mys	myospheroid [Source:FlyBase gene name;Acc:FBgn0004657]	846	1
1082	N	Notch [Source:FlyBase gene name;Acc:FBgn0004647]	2703	5
1083	nAcRalpha-30D	nicotinic Acetylcholine Receptor alpha 30D [Source:FlyBase gene name;Acc:FBgn0032151]	523	1
1084	nAcRalpha-34E	nicotinic Acetylcholine Receptor alpha 34E [Source:FlyBase gene name;Acc:FBgn0028875]	808	1
1085	Nak	Numb-associated kinase [Source:FlyBase gene name;Acc:FBgn0015772]	1488	1
1086	Nckx30C	Nckx30C [Source:FlyBase gene name;Acc:FBgn0028704]	881	1
1087	Ncoa6		2467	1
1088	ND75	NADH:ubiquinone reductase 75kD subunit precursor [Source:FlyBase gene name;Acc:FBgn0017566]	731	1
1089	Ndae1	Na[+]-driven anion exchanger 1 [Source:FlyBase gene name;Acc:FBgn0259111]	1190	5
1090	nej	nejire [Source:FlyBase gene name;Acc:FBgn0261617]	3282	8
1091	nemy	no extended memory [Source:FlyBase gene name;Acc:FBgn0261673]	290	1
1092	NepYr	Neuropeptide Y receptor-like [Source:FlyBase gene name;Acc:FBgn0004842]	464	1
1093	nerfin-2	nervous fingers 2 [Source:FlyBase gene name;Acc:FBgn0041105]	775	1
1094	NetA	Netrin-A [Source:FlyBase gene name;Acc:FBgn0015773]	726	1
1095	NetB	Netrin-B [Source:FlyBase gene name;Acc:FBgn0015774]	793	1
1096	Neu3	Neu3 [Source:FlyBase gene name;Acc:FBgn0051314]	1407	1
1097	NFAT	NFAT homolog [Source:FlyBase gene name;Acc:FBgn0030505]	1457	1
1098	niki	nimA-like kinase [Source:FlyBase gene name;Acc:FBgn0045980]	841	1
1099	nito	spenito [Source:FlyBase gene name;Acc:FBgn0027548]	793	3
1100	NKAIN	Na,K-ATPase Interacting [Source:FlyBase gene name;Acc:FBgn0085442]	658	1
1101	nkd	naked cuticle [Source:FlyBase gene name;Acc:FBgn0002945]	928	1
1102	Nlg1	Neuroligin 1 [Source:FlyBase gene name;Acc:FBgn0051146]	1354	1
1103	nmd	no mitochondrial derivative [Source:FlyBase gene name;Acc:FBgn0005322]	369	1
1104	Nmda1	N-methyl-D-aspartate receptor-associated protein [Source:FlyBase gene name;Acc:FBgn0013305]	324	1
1105	Nmt	N-myristoyl transferase [Source:FlyBase gene name;Acc:FBgn0020392]	472	1
1106	noc	no ocelli [Source:FlyBase gene name;Acc:FBgn0005771]	537	2
1107	nocte	no circadian temperature entrainment [Source:FlyBase gene name;Acc:FBgn0261710]	2309	4
1108	nod	no distributive disjunction [Source:FlyBase gene name;Acc:FBgn0002948]	666	1
1109	nompA	no mechanoreceptor potential A [Source:FlyBase gene name;Acc:FBgn0016047]	1557	3
1110	Not1	Not1 [Source:FlyBase gene name;Acc:FBgn0085436]	2505	1
1111	Npc1a	Niemann-Pick type C-1a [Source:FlyBase gene name;Acc:FBgn0024320]	1287	1
1112	nrm	neuromusculin [Source:FlyBase gene name;Acc:FBgn0262509]	2192	1
1113	Nrx-IV	Neurexin IV [Source:FlyBase gene name;Acc:FBgn0013997]	1284	1
1114	ns4	nucleostemin 4 [Source:FlyBase gene name;Acc:FBgn0032882]	575	1
1115	Nsf2	NEM-sensitive fusion protein 2 [Source:FlyBase gene name;Acc:FBgn0013998]	752	1
1116	Nsun2	NOP2-Sun domain family, member 2 ortholog [Source:FlyBase gene name;Acc:FBgn0026079]	746	1
1117	NT1	Neurotrophin 1 [Source:FlyBase gene name;Acc:FBgn0261526]	1042	1
1118	NUCB1	NUCB1 [Source:FlyBase gene name;Acc:FBgn0052190]	569	2
1119	Nup154	Nucleoporin 154 [Source:FlyBase gene name;Acc:FBgn0021761]	1365	1
1120	Oatp33Ea	Organic anion transporting polypeptide 33Ea [Source:FlyBase gene name;Acc:FBgn0032433]	745	1
1121	Oatp74D	Organic anion transporting polypeptide 74D [Source:FlyBase gene name;Acc:FBgn0036732]	819	1
1122	Oaz	O/E-associated zinc finger protein [Source:FlyBase gene name;Acc:FBgn0261613]	1366	1
1123	Obp49a	Odorant-binding protein 49a [Source:FlyBase gene name;Acc:FBgn0050052]	212	1
1124	oc	ocelliless [Source:FlyBase gene name;Acc:FBgn0004102]	548	1
1125	Ocrl	Oculocerebrorenal syndrome of Lowe 1 ortholog [Source:FlyBase gene name;Acc:FBgn0023508]	850	1
1126	olf186-F	olf186-F [Source:FlyBase gene name;Acc:FBgn0041585]	507	1
1127	olf413	olf413 [Source:FlyBase gene name;Acc:FBgn0037153]	760	1
1128	omd	oocyte maintenance defects [Source:FlyBase gene name;Acc:FBgn0038168]	994	1
1129	opa	odd paired [Source:FlyBase gene name;Acc:FBgn0003002]	609	1
1130	Optix	Optix [Source:FlyBase gene name;Acc:FBgn0025360]	492	1
1131	Or19a	Odorant receptor 19a [Source:FlyBase gene name;Acc:FBgn0041626]	387	1
1132	Or19b	Odorant receptor 19b [Source:FlyBase gene name;Acc:FBgn0062565]	387	1
1133	Or2a	Odorant receptor 2a [Source:FlyBase gene name;Acc:FBgn0023523]	397	1
1134	orb2		704	1
1135	Orc1	Origin recognition complex subunit 1 [Source:FlyBase gene name;Acc:FBgn0022772]	924	1
1136	Ork1	Open rectifier K[+] channel 1 [Source:FlyBase gene name;Acc:FBgn0017561]	1001	3
1137	ort	ora transientless [Source:FlyBase gene name;Acc:FBgn0003011]	485	1
1138	osa	osa [Source:FlyBase gene name;Acc:FBgn0261885]	2716	18
1139	Osi12	Osiris 12 [Source:FlyBase gene name;Acc:FBgn0037419]	295	1
1140	Osi2	Osiris 2 [Source:FlyBase gene name;Acc:FBgn0037410]	390	1
1141	osk	oskar [Source:FlyBase gene name;Acc:FBgn0003015]	606	1
1142	otu	ovarian tumor [Source:FlyBase gene name;Acc:FBgn0003023]	853	1
1143	oys	oysgedart [Source:FlyBase gene name;Acc:FBgn0033476]	722	1
1144	Parg	Poly(ADP-ribose) glycohydrolase [Source:FlyBase gene name;Acc:FBgn0023216]	723	1
1145	Patr-1	Protein associated with topo II related - 1 [Source:FlyBase gene name;Acc:FBgn0028470]	968	2
1146	Patronin	Patronin [Source:FlyBase gene name;Acc:FBgn0263197]	1689	2
1147	Pbprp3	Pheromone-binding protein-related protein 3 [Source:FlyBase gene name;Acc:FBgn0011281]	154	1
1148	pch2		421	1
1149	PCID2	PCI domain-containing protein 2 [Source:FlyBase gene name;Acc:FBgn0036184]	395	1
1150	pcs	parcas [Source:FlyBase gene name;Acc:FBgn0033988]	477	1
1151	Pdfr	Pigment-dispersing factor receptor [Source:FlyBase gene name;Acc:FBgn0260753]	738	1
1152	pdm2	POU domain protein 2 [Source:FlyBase gene name;Acc:FBgn0004394]	893	1
1153	pdm3	pou domain motif 3 [Source:FlyBase gene name;Acc:FBgn0261588]	1291	1
1154	pea	peanuts [Source:FlyBase gene name;Acc:FBgn0086895]	1242	1
1155	peb	pebbled [Source:FlyBase gene name;Acc:FBgn0003053]	1894	1
1156	PEK	pancreatic eIF-2alpha kinase [Source:FlyBase gene name;Acc:FBgn0037327]	1162	2
1157	Pex1	Peroxin 1 [Source:FlyBase gene name;Acc:FBgn0013563]	1006	1
1158	Pex23	Peroxin 23 [Source:FlyBase gene name;Acc:FBgn0052226]	1350	1
1159	Pex6	Peroxin 6 [Source:FlyBase gene name;Acc:FBgn0033564]	897	1
1160	Pez	Pez [Source:FlyBase gene name;Acc:FBgn0031799]	1252	1
1161	Pgk	Phosphoglycerate kinase [Source:FlyBase gene name;Acc:FBgn0250906]	415	1
1162	ph-d	polyhomeotic distal [Source:FlyBase gene name;Acc:FBgn0004860]	1537	1
1163	Phlpp	PH domain leucine-rich repeat protein phosphatase [Source:FlyBase gene name;Acc:FBgn0032749]	954	1
1164	Phm	Peptidylglycine-alpha-hydroxylating monooxygenase [Source:FlyBase gene name;Acc:FBgn0019948]	574	1
1165	phol	pleiohomeotic like [Source:FlyBase gene name;Acc:FBgn0035997]	669	1
1166	ph-p	polyhomeotic proximal [Source:FlyBase gene name;Acc:FBgn0004861]	1589	1
1167	Pi4KIIalpha	Pi4KIIalpha [Source:FlyBase gene name;Acc:FBgn0037339]	710	1
1168	PI4KIIIalpha	Phosphatidylinositol 4-kinase III alpha [Source:FlyBase gene name;Acc:FBgn0261922]	2154	1
1169	pico	pico [Source:FlyBase gene name;Acc:FBgn0261811]	1162	4
1170	PIP5K59B	PIP5K59B [Source:FlyBase gene name;Acc:FBgn0034789]	891	2
1171	piwi	piwi [Source:FlyBase gene name;Acc:FBgn0004872]	843	1
1172	pk	prickle [Source:FlyBase gene name;Acc:FBgn0003090]	1299	2
1173	Pk17E	Protein kinase-like 17E [Source:FlyBase gene name;Acc:FBgn0004462]	483	1
1174	Pkd2	Polycystic kidney disease gene-2 [Source:FlyBase gene name;Acc:FBgn0041195]	924	2
1175	Pld	Phospholipase D [Source:FlyBase gene name;Acc:FBgn0033075]	1364	1
1176	PNUTS	PNUTS [Source:FlyBase gene name;Acc:FBgn0053526]	1135	4
1177	pont	pontin [Source:FlyBase gene name;Acc:FBgn0040078]	456	1
1178	Pop2	Pop2 [Source:FlyBase gene name;Acc:FBgn0036239]	357	1
1179	pot	papillote [Source:FlyBase gene name;Acc:FBgn0250871]	963	1
1180	Pp2C1	Protein phosphatase 2C [Source:FlyBase gene name;Acc:FBgn0022768]	1427	1
1181	Ppi1	Protein phosphatase 1c interacting protein 1 [Source:FlyBase gene name;Acc:FBgn0051025]	998	1
1182	ppk6	pickpocket 6 [Source:FlyBase gene name;Acc:FBgn0034489]	498	1
1183	ppk7	pickpocket 7 [Source:FlyBase gene name;Acc:FBgn0031802]	573	1
1184	pps	protein partner of snf [Source:FlyBase gene name;Acc:FBgn0082831]	2018	1
1185	prc	pericardin [Source:FlyBase gene name;Acc:FBgn0028573]	1713	1
1186	pros	prospero [Source:FlyBase gene name;Acc:FBgn0004595]	1835	1
1187	Pros26.4	Proteasome 26S subunit subunit 4 ATPase [Source:FlyBase gene name;Acc:FBgn0015282]	439	1
1188	Pros45	Pros45 [Source:FlyBase gene name;Acc:FBgn0020369]	405	1
1189	Prp8	pre-mRNA processing factor 8 [Source:FlyBase gene name;Acc:FBgn0033688]	2396	2
1190	Psc	Posterior sex combs [Source:FlyBase gene name;Acc:FBgn0005624]	1601	1
1191	PsGEF	Protostome-specific GEF [Source:FlyBase gene name;Acc:FBgn0264598]	2777	2
1192	Psi	P-element somatic inhibitor [Source:FlyBase gene name;Acc:FBgn0014870]	797	2
1193	ptip		2294	2
1194	Ptp10D	Protein tyrosine phosphatase 10D [Source:FlyBase gene name;Acc:FBgn0004370]	1990	1
1195	Ptp4E	Protein tyrosine phosphatase 4E [Source:FlyBase gene name;Acc:FBgn0004368]	1767	3
1196	Ptp52F	Ptp52F [Source:FlyBase gene name;Acc:FBgn0034085]	1433	1
1197	pUf68	poly U binding factor 68kD [Source:FlyBase gene name;Acc:FBgn0028577]	637	1
1198	pum	pumilio [Source:FlyBase gene name;Acc:FBgn0003165]	1533	3
1199	pwn	pawn [Source:FlyBase gene name;Acc:FBgn0003174]	1363	1
1200	px	plexus [Source:FlyBase gene name;Acc:FBgn0003175]	1995	3
1201	Pxn	Peroxidasin [Source:FlyBase gene name;Acc:FBgn0011828]	1527	1
1202	pyd	polychaetoid [Source:FlyBase gene name;Acc:FBgn0262614]	2395	1
1203	pygo	pygopus [Source:FlyBase gene name;Acc:FBgn0043900]	815	2
1204	qin	qin [Source:FlyBase gene name;Acc:FBgn0263974]	1857	1
1205	qkr58E-2	quaking related 58E-2 [Source:FlyBase gene name;Acc:FBgn0022985]	416	1
1206	R	Roughened [Source:FlyBase gene name;Acc:FBgn0004636]	2224	1
1207	Rab30	Rab30 [Source:FlyBase gene name;Acc:FBgn0031882]	223	1
1208	rab3-GEF	rab3-GEF [Source:FlyBase gene name;Acc:FBgn0030613]	2154	1
1209	rad	radish [Source:FlyBase gene name;Acc:FBgn0261379]	583	2
1210	Rad1	Radiation insensitive 1 [Source:FlyBase gene name;Acc:FBgn0026778]	274	1
1211	rad50	rad50 [Source:FlyBase gene name;Acc:FBgn0034728]	1318	1
1212	Rb97D	Ribonuclear protein at 97D [Source:FlyBase gene name;Acc:FBgn0004903]	471	1
1213	Rbcn-3B	Rabconnectin-3B [Source:FlyBase gene name;Acc:FBgn0023510]	1525	1
1214	Rbp	RIM-binding protein [Source:FlyBase gene name;Acc:FBgn0262483]	1844	1
1215	Rbp1	RNA-binding protein 1 [Source:FlyBase gene name;Acc:FBgn0260944]	144	1
1216	Rbp1-like	Rbp1-like [Source:FlyBase gene name;Acc:FBgn0030479]	247	1
1217	Rcd1	Reduction in Cnn dots 1 [Source:FlyBase gene name;Acc:FBgn0033897]	1131	1
1218	Rcd6	Reduction in Cnn dots 6 [Source:FlyBase gene name;Acc:FBgn0034530]	513	2
1219	rdgB	retinal degeneration B [Source:FlyBase gene name;Acc:FBgn0003218]	1297	1
1220	Rdl	Resistant to dieldrin [Source:FlyBase gene name;Acc:FBgn0004244]	608	1
1221	rdo	reduced ocelli [Source:FlyBase gene name;Acc:FBgn0243486]	741	1
1222	Reck	Reversion-inducing-cysteine-rich protein with kazal motifs [Source:FlyBase gene name;Acc:FBgn0036463]	1071	1
1223	repo	reversed polarity [Source:FlyBase gene name;Acc:FBgn0011701]	612	1
1224	Ret	Ret oncogene [Source:FlyBase gene name;Acc:FBgn0011829]	1237	1
1225	retn	retained [Source:FlyBase gene name;Acc:FBgn0004795]	911	2
1226	RfC3	Replication factor C subunit 3 [Source:FlyBase gene name;Acc:FBgn0032244]	332	1
1227	RfC4	Replication factor C subunit 4 [Source:FlyBase gene name;Acc:FBgn0260985]	331	1
1228	rg	rugose [Source:FlyBase gene name;Acc:FBgn0086911]	3722	1
1229	Rga	Regena [Source:FlyBase gene name;Acc:FBgn0017550]	585	1
1230	Rgk1	Rgk1 [Source:FlyBase gene name;Acc:FBgn0034434]	498	1
1231	rgr	regular [Source:FlyBase gene name;Acc:FBgn0033310]	856	1
1232	rho-5	rhomboid-5 [Source:FlyBase gene name;Acc:FBgn0041723]	1429	2
1233	RhoGAP100F	RhoGAP100F [Source:FlyBase gene name;Acc:FBgn0039883]	1866	2
1234	RhoGAP102A	RhoGAP102A [Source:FlyBase gene name;Acc:FBgn0259216]	1256	1
1235	RhoGAP19D	RhoGAP19D [Source:FlyBase gene name;Acc:FBgn0031118]	2181	1
1236	RhoGEF2	RhoGEF2 [Source:FlyBase gene name;Acc:FBgn0023172]	2559	1
1237	rib	ribbon [Source:FlyBase gene name;Acc:FBgn0003254]	680	1
1238	Rich	RIC1 homolog [Source:FlyBase gene name;Acc:FBgn0028500]	1429	1
1239	rig	rigor mortis [Source:FlyBase gene name;Acc:FBgn0250850]	1235	1
1240	rin	rasputin [Source:FlyBase gene name;Acc:FBgn0015778]	690	1
1241	rk	rickets [Source:FlyBase gene name;Acc:FBgn0003255]	1360	2
1242	rno	rhinoceros [Source:FlyBase gene name;Acc:FBgn0035106]	3241	1
1243	ro	rough [Source:FlyBase gene name;Acc:FBgn0003267]	350	1
1244	robo	roundabout [Source:FlyBase gene name;Acc:FBgn0005631]	1429	2
1245	Rootletin	Rootletin [Source:FlyBase gene name;Acc:FBgn0039152]	2048	1
1246	row	relative of woc [Source:FlyBase gene name;Acc:FBgn0033998]	1301	1
1247	RpII215	RNA polymerase II 215kD subunit [Source:FlyBase gene name;Acc:FBgn0003277]	1887	1
1248	RpL38	Ribosomal protein L38 [Source:FlyBase gene name;Acc:FBgn0040007]	70	1
1249	Rpt1	Regulatory particle triple-A ATPase 1 [Source:FlyBase gene name;Acc:FBgn0028687]	433	1
1250	Rpt3	Regulatory particle triple-A ATPase 3 [Source:FlyBase gene name;Acc:FBgn0028686]	413	1
1251	Rpt3R	Rpt3R [Source:FlyBase gene name;Acc:FBgn0037742]	405	1
1252	Rpt4	Regulatory particle triple-A ATPase 4 [Source:FlyBase gene name;Acc:FBgn0028685]	397	1
1253	Rpt4R		398	1
1254	Rpt6R		399	1
1255	Rsf1	Repressor splicing factor 1 [Source:FlyBase gene name;Acc:FBgn0011305]	200	1
1256	Rtf1	Rtf1 [Source:FlyBase gene name;Acc:FBgn0034722]	775	1
1257	rtGEF	rho-type guanine exchange factor [Source:FlyBase gene name;Acc:FBgn0015803]	1473	1
1258	run	runt [Source:FlyBase gene name;Acc:FBgn0003300]	510	1
1259	Rx	Retinal Homeobox [Source:FlyBase gene name;Acc:FBgn0020617]	873	2
1260	Rya-r44F	Ryanodine receptor 44F [Source:FlyBase gene name;Acc:FBgn0011286]	5134	1
1261	SA-2	Stromalin-2 [Source:FlyBase gene name;Acc:FBgn0043865]	973	1
1262	salm	spalt major [Source:FlyBase gene name;Acc:FBgn0261648]	1365	3
1263	salr	spalt-related [Source:FlyBase gene name;Acc:FBgn0000287]	1267	2
1264	sas	stranded at second [Source:FlyBase gene name;Acc:FBgn0002306]	1693	1
1265	sas-6	spindle assembly abnormal 6 [Source:FlyBase gene name;Acc:FBgn0039731]	472	1
1266	sav	salvador [Source:FlyBase gene name;Acc:FBgn0053193]	608	1
1267	sbb	scribbler [Source:FlyBase gene name;Acc:FBgn0010575]	2330	8
1268	Sc2	Sc2 [Source:FlyBase gene name;Acc:FBgn0035471]	302	1
1269	scaf6		960	4
1270	SCAP	SCAP [Source:FlyBase gene name;Acc:FBgn0033052]	1276	1
1271	Scm	Sex comb on midleg [Source:FlyBase gene name;Acc:FBgn0003334]	877	1
1272	scramb1	scramblase 1 [Source:FlyBase gene name;Acc:FBgn0052056]	416	4
1273	scramb2	scramblase 2 [Source:FlyBase gene name;Acc:FBgn0035390]	263	1
1274	scrib	scribbled [Source:FlyBase gene name;Acc:FBgn0263289]	2585	1
1275	Scsalpha	Succinyl coenzyme A synthetase alpha subunit [Source:FlyBase gene name;Acc:FBgn0004888]	328	2
1276	s-cup	stanley-cup [Source:FlyBase gene name;Acc:FBgn0050044]	536	1
1277	Sdic1	Sperm-specific dynein intermediate chain 1 [Source:FlyBase gene name;Acc:FBgn0067861]	517	2
1278	Sdic2	Sperm-specific dynein intermediate chain 2 [Source:FlyBase gene name;Acc:FBgn0053497]	543	1
1279	Sdic3	Sperm-specific dynein intermediate chain 3 [Source:FlyBase gene name;Acc:FBgn0052823]	544	1
1280	Sdic4	Sperm-specific dynein intermediate chain 4 [Source:FlyBase gene name;Acc:FBgn0053499]	543	1
1281	sdt	stardust [Source:FlyBase gene name;Acc:FBgn0261873]	2020	1
1282	sec10	sec10 [Source:FlyBase gene name;Acc:FBgn0027103]	710	1
1283	sec15	sec15 [Source:FlyBase gene name;Acc:FBgn0038856]	766	1
1284	Sec16	Sec16 [Source:FlyBase gene name;Acc:FBgn0052654]	2250	1
1285	sec24	sec24 [Source:FlyBase gene name;Acc:FBgn0033460]	1184	2
1286	sec31	sec31 [Source:FlyBase gene name;Acc:FBgn0033339]	1241	1
1287	sec5	sec5 [Source:FlyBase gene name;Acc:FBgn0031537]	894	1
1288	sec6	sec6 [Source:FlyBase gene name;Acc:FBgn0034367]	738	1
1289	sei	seizure [Source:FlyBase gene name;Acc:FBgn0003353]	855	1
1290	Sema-1a	Sema-1a [Source:FlyBase gene name;Acc:FBgn0011259]	1131	1
1291	Send2	Spermathecal endopeptidase 2 [Source:FlyBase gene name;Acc:FBgn0264253]	239	1
1292	sens-2	senseless-2 [Source:FlyBase gene name;Acc:FBgn0051632]	746	2
1293	Ser	Serrate [Source:FlyBase gene name;Acc:FBgn0004197]	1407	1
1294	Set1		1641	1
1295	Set2	Set2 [Source:FlyBase gene name;Acc:FBgn0030486]	2362	3
1296	SF1	Splicing factor 1 [Source:FlyBase gene name;Acc:FBgn0025571]	787	2
1297	sff	sugar-free frosting [Source:FlyBase gene name;Acc:FBgn0036544]	861	1
1298	Sfp70A4	Seminal fluid protein 70A4 [Source:FlyBase gene name;Acc:FBgn0259970]	55	1
1299	sgg	shaggy [Source:FlyBase gene name;Acc:FBgn0003371]	1168	1
1300	Shawl	Shaw-like [Source:FlyBase gene name;Acc:FBgn0085395]	937	1
1301	shg	shotgun [Source:FlyBase gene name;Acc:FBgn0003391]	1507	1
1302	shn	schnurri [Source:FlyBase gene name;Acc:FBgn0003396]	2587	1
1303	shot	short stop [Source:FlyBase gene name;Acc:FBgn0013733]	8805	3
1304	Shroom	Shroom [Source:FlyBase gene name;Acc:FBgn0085408]	1576	1
1305	shtd	shattered [Source:FlyBase gene name;Acc:FBgn0004391]	2030	2
1306	SIDL	Shal Interactor of Di-Leucine Motif [Source:FlyBase gene name;Acc:FBgn0038303]	1145	1
1307	sif	still life [Source:FlyBase gene name;Acc:FBgn0085447]	2734	1
1308	SIFR	SIFamide receptor [Source:FlyBase gene name;Acc:FBgn0038880]	758	1
1309	Sik2	Salt-inducible kinase 2 [Source:FlyBase gene name;Acc:FBgn0025625]	1398	1
1310	sima	similar [Source:FlyBase gene name;Acc:FBgn0015542]	1507	1
1311	Sin3A	Sin3A [Source:FlyBase gene name;Acc:FBgn0022764]	2066	2
1312	Sir2	Sir2 [Source:FlyBase gene name;Acc:FBgn0024291]	823	1
1313	siz	schizo [Source:FlyBase gene name;Acc:FBgn0026179]	1325	1
1314	Sk2	Sphingosine kinase 2 [Source:FlyBase gene name;Acc:FBgn0052484]	661	1
1315	skd	skuld [Source:FlyBase gene name;Acc:FBgn0003415]	2768	3
1316	skl	sickle [Source:FlyBase gene name;Acc:FBgn0036786]	108	1
1317	slou	slouch [Source:FlyBase gene name;Acc:FBgn0002941]	698	1
1318	slp2	sloppy paired 2 [Source:FlyBase gene name;Acc:FBgn0004567]	451	3
1319	slpr	slipper [Source:FlyBase gene name;Acc:FBgn0030018]	1155	1
1320	sls	sallimus [Source:FlyBase gene name;Acc:FBgn0086906]	18468	1
1321	sm	smooth [Source:FlyBase gene name;Acc:FBgn0003435]	552	1
1322	SmB	Small ribonucleoprotein particle protein SmB [Source:FlyBase gene name;Acc:FBgn0262601]	199	2
1323	SmD3	Small ribonucleoprotein particle protein SmD3 [Source:FlyBase gene name;Acc:FBgn0023167]	151	2
1324	smid	smallminded [Source:FlyBase gene name;Acc:FBgn0016983]	944	2
1325	Smox	Smad on X [Source:FlyBase gene name;Acc:FBgn0025800]	486	2
1326	Smr	Smrter [Source:FlyBase gene name;Acc:FBgn0263865]	3607	3
1327	snama	something that sticks like glue [Source:FlyBase gene name;Acc:FBgn0086129]	1231	1
1328	sns	sticks and stones [Source:FlyBase gene name;Acc:FBgn0024189]	1542	1
1329	Socs16D	Suppressor of Cytokine Signaling at 16D [Source:FlyBase gene name;Acc:FBgn0030869]	1021	1
1330	sol	small optic lobes [Source:FlyBase gene name;Acc:FBgn0003464]	1594	1
1331	Sox102F	Sox102F [Source:FlyBase gene name;Acc:FBgn0039938]	618	1
1332	spas	spastin [Source:FlyBase gene name;Acc:FBgn0039141]	758	1
1333	spd-2	spindle defective 2 [Source:FlyBase gene name;Acc:FBgn0027500]	1146	1
1334	spen	split ends [Source:FlyBase gene name;Acc:FBgn0016977]	5560	6
1335	Spn	Spinophilin [Source:FlyBase gene name;Acc:FBgn0010905]	2148	1
1336	Spn85F	Serpin 85F [Source:FlyBase gene name;Acc:FBgn0037772]	640	1
1337	spn-E	spindle E [Source:FlyBase gene name;Acc:FBgn0003483]	1434	1
1338	sprt	sprite [Source:FlyBase gene name;Acc:FBgn0082585]	634	1
1339	Spt20		1873	1
1340	Spt5	Spt5 [Source:FlyBase gene name;Acc:FBgn0040273]	1078	1
1341	Spx	Spliceosomal protein on the X [Source:FlyBase gene name;Acc:FBgn0015818]	347	1
1342	spz3	spatzle 3 [Source:FlyBase gene name;Acc:FBgn0031959]	611	1
1343	spz5	spatzle 5 [Source:FlyBase gene name;Acc:FBgn0035379]	387	1
1344	sqz	squeeze [Source:FlyBase gene name;Acc:FBgn0010768]	535	1
1345	sr	stripe [Source:FlyBase gene name;Acc:FBgn0003499]	1271	1
1346	Ssdp	Sequence-specific single-stranded DNA-binding protein [Source:FlyBase gene name;Acc:FBgn0011481]	509	4
1347	ssp2	short spindle 2 [Source:FlyBase gene name;Acc:FBgn0036389]	982	1
1348	ssp3	short spindle 3 [Source:FlyBase gene name;Acc:FBgn0032723]	1732	1
1349	ssp5	short spindle 5 [Source:FlyBase gene name;Acc:FBgn0037985]	711	1
1350	stan	starry night [Source:FlyBase gene name;Acc:FBgn0024836]	3648	3
1351	stau	staufen [Source:FlyBase gene name;Acc:FBgn0003520]	1026	1
1352	ste24b	ste24b prenyl protease type I [Source:FlyBase gene name;Acc:FBgn0034175]	447	1
1353	stl	stall [Source:FlyBase gene name;Acc:FBgn0086408]	1136	2
1354	stnB	stoned B [Source:FlyBase gene name;Acc:FBgn0016975]	1262	1
1355	Strn-Mlck	Stretchin-Mlck [Source:FlyBase gene name;Acc:FBgn0013988]	9839	1
1356	stumps	stumps [Source:FlyBase gene name;Acc:FBgn0020299]	1211	1
1357	stwl	stonewall [Source:FlyBase gene name;Acc:FBgn0003459]	1037	1
1358	Su(dx)	Suppressor of deltex [Source:FlyBase gene name;Acc:FBgn0003557]	949	3
1359	Su(fu)	Suppressor of fused [Source:FlyBase gene name;Acc:FBgn0005355]	468	1
1360	su(s)	suppressor of sable [Source:FlyBase gene name;Acc:FBgn0003575]	1325	1
1361	Su(var)2-HP2	Su(var)2-HP2 [Source:FlyBase gene name;Acc:FBgn0026427]	3257	1
1362	su(w[a])	suppressor of white-apricot [Source:FlyBase gene name;Acc:FBgn0003638]	963	1
1363	sug	sugarbabe [Source:FlyBase gene name;Acc:FBgn0033782]	625	1
1364	Sulf1	Sulfated [Source:FlyBase gene name;Acc:FBgn0040271]	1114	1
1365	sw	short wing [Source:FlyBase gene name;Acc:FBgn0003654]	663	1
1366	swm	second mitotic wave missing [Source:FlyBase gene name;Acc:FBgn0002044]	1063	3
1367	Sym	Symplekin [Source:FlyBase gene name;Acc:FBgn0037371]	1165	1
1368	Syx7	Syntaxin 7 [Source:FlyBase gene name;Acc:FBgn0086377]	282	1
1369	Tab2	TAK1-associated binding protein 2 [Source:FlyBase gene name;Acc:FBgn0086358]	831	3
1370	Taf1	TBP-associated factor 1 [Source:FlyBase gene name;Acc:FBgn0010355]	2172	1
1371	Takr86C	Tachykinin-like receptor at 86C [Source:FlyBase gene name;Acc:FBgn0004841]	555	1
1372	tam	tamas [Source:FlyBase gene name;Acc:FBgn0004406]	1145	1
1373	tankyrase	tankyrase [Source:FlyBase gene name;Acc:FBgn0027508]	1520	1
1374	Tao	Tao [Source:FlyBase gene name;Acc:FBgn0031030]	1039	1
1375	tap	target of Poxn [Source:FlyBase gene name;Acc:FBgn0015550]	398	1
1376	tay	tay bridge [Source:FlyBase gene name;Acc:FBgn0260938]	2486	4
1377	Tbh	Tyramine beta hydroxylase [Source:FlyBase gene name;Acc:FBgn0010329]	670	1
1378	Tbp-1	Tat-binding protein-1 [Source:FlyBase gene name;Acc:FBgn0028684]	428	1
1379	Ten-a	Tenascin accessory [Source:FlyBase gene name;Acc:FBgn0259240]	3378	2
1380	TepIII	Thiolester containing protein III [Source:FlyBase gene name;Acc:FBgn0041181]	1469	2
1381	Tequila	Tequila [Source:FlyBase gene name;Acc:FBgn0023479]	2786	3
1382	TER94	TER94 [Source:FlyBase gene name;Acc:FBgn0261014]	826	2
1383	Tes	Testin ortholog [Source:FlyBase gene name;Acc:FBgn0034223]	816	1
1384	thoc6	thoc6 [Source:FlyBase gene name;Acc:FBgn0036263]	350	1
1385	timeout	timeout [Source:FlyBase gene name;Acc:FBgn0038118]	1384	1
1386	tio	tiptop [Source:FlyBase gene name;Acc:FBgn0028979]	1024	1
1387	Tip60	Tip60 [Source:FlyBase gene name;Acc:FBgn0026080]	541	2
1388	tipE	temperature-induced paralytic E [Source:FlyBase gene name;Acc:FBgn0003710]	452	1
1389	tld	tolloid [Source:FlyBase gene name;Acc:FBgn0003719]	1067	1
1390	tna	tonalli [Source:FlyBase gene name;Acc:FBgn0026160]	1149	1
1391	tnc	tenectin [Source:FlyBase gene name;Acc:FBgn0039257]	2819	2
1392	toe	twin of eyg [Source:FlyBase gene name;Acc:FBgn0036285]	640	2
1393	tok	tolkin [Source:FlyBase gene name;Acc:FBgn0004885]	1464	1
1394	Toll-6	Toll-6 [Source:FlyBase gene name;Acc:FBgn0036494]	1514	1
1395	tomosyn	tomosyn [Source:FlyBase gene name;Acc:FBgn0030412]	1470	1
1396	Top1	Topoisomerase 1 [Source:FlyBase gene name;Acc:FBgn0004924]	974	2
1397	Top3alpha	Topoisomerase 3alpha [Source:FlyBase gene name;Acc:FBgn0040268]	1250	1
1398	Tor	Target of rapamycin [Source:FlyBase gene name;Acc:FBgn0021796]	2470	1
1399	tow	target of wingless [Source:FlyBase gene name;Acc:FBgn0035719]	451	1
1400	Tpi	Triose phosphate isomerase [Source:FlyBase gene name;Acc:FBgn0086355]	348	1
1401	Trh	Tryptophan hydroxylase [Source:FlyBase gene name;Acc:FBgn0035187]	1022	2
1402	Trim9	Trim9 [Source:FlyBase gene name;Acc:FBgn0051721]	740	1
1403	trio	trio [Source:FlyBase gene name;Acc:FBgn0024277]	2263	3
1404	trk	trunk [Source:FlyBase gene name;Acc:FBgn0003751]	235	1
1405	Trl	Trithorax-like [Source:FlyBase gene name;Acc:FBgn0013263]	623	1
1406	trol	terribly reduced optic lobes [Source:FlyBase gene name;Acc:FBgn0261451]	4621	2
1407	trpgamma	trpgamma [Source:FlyBase gene name;Acc:FBgn0032593]	1128	1
1408	trr	trithorax-related [Source:FlyBase gene name;Acc:FBgn0023518]	2431	1
1409	trx	trithorax [Source:FlyBase gene name;Acc:FBgn0003862]	3726	1
1410	Tsp42Ep	Tetraspanin 42Ep [Source:FlyBase gene name;Acc:FBgn0033137]	250	1
1411	tst	twister [Source:FlyBase gene name;Acc:FBgn0039117]	1197	1
1412	tup	tailup [Source:FlyBase gene name;Acc:FBgn0003896]	534	1
1413	Tusp	Tusp [Source:FlyBase gene name;Acc:FBgn0039530]	1432	1
1414	TwdlS	TweedleS [Source:FlyBase gene name;Acc:FBgn0039443]	228	1
1415	TwdlT	TweedleT [Source:FlyBase gene name;Acc:FBgn0029170]	286	1
1416	tyn	trynity [Source:FlyBase gene name;Acc:FBgn0029128]	715	1
1417	TyrR	Tyramine receptor [Source:FlyBase gene name;Acc:FBgn0038542]	631	1
1418	U2af50	U2 small nuclear riboprotein auxiliary factor 50 [Source:FlyBase gene name;Acc:FBgn0005411]	427	1
1419	UbcD2	Ubiquitin conjugating enzyme 2 [Source:FlyBase gene name;Acc:FBgn0015320]	232	1
1420	Ubqn	Ubiquilin [Source:FlyBase gene name;Acc:FBgn0031057]	547	1
1421	UGP	UGP [Source:FlyBase gene name;Acc:FBgn0035978]	520	1
1422	Ugt35b	UDP-glycosyltransferase 35b [Source:FlyBase gene name;Acc:FBgn0026314]	516	1
1423	Ugt36Bc	Ugt36Bc [Source:FlyBase gene name;Acc:FBgn0040260]	543	1
1424	Ugt86Dh	Ugt86Dh [Source:FlyBase gene name;Acc:FBgn0040252]	526	1
1425	Ugt86Dj	Ugt86Dj [Source:FlyBase gene name;Acc:FBgn0040250]	529	1
1426	uif	uninflatable [Source:FlyBase gene name;Acc:FBgn0031879]	3589	3
1427	Ulp1	Ulp1 [Source:FlyBase gene name;Acc:FBgn0027603]	1513	1
1428	unc	uncoordinated [Source:FlyBase gene name;Acc:FBgn0003950]	1386	1
1429	Unc-115a		844	1
1430	Unc-115b		784	1
1431	unc-5	unc-5 [Source:FlyBase gene name;Acc:FBgn0034013]	1072	1
1432	unc79		3028	1
1433	Unc-89	Unc-89 [Source:FlyBase gene name;Acc:FBgn0053519]	4218	2
1434	Upf1	Upf1 [Source:FlyBase gene name;Acc:FBgn0030354]	1180	1
1435	uri	unconventional prefoldin RPB5 interactor [Source:FlyBase gene name;Acc:FBgn0035025]	731	1
1436	ush	u-shaped [Source:FlyBase gene name;Acc:FBgn0003963]	1212	2
1437	usp	ultraspiracle [Source:FlyBase gene name;Acc:FBgn0003964]	508	1
1438	Uvrag	UV-resistance associated gene [Source:FlyBase gene name;Acc:FBgn0032499]	696	1
1439	vav	vav [Source:FlyBase gene name;Acc:FBgn0040068]	1001	1
1440	vfl	vielfaltig [Source:FlyBase gene name;Acc:FBgn0259789]	1596	1
1441	VGAT	Vesicular GABA Transporter [Source:FlyBase gene name;Acc:FBgn0033911]	549	1
1442	VGlut	Vesicular glutamate transporter [Source:FlyBase gene name;Acc:FBgn0031424]	632	1
1443	Vha68-1	Vacuolar H[+] ATPase subunit 68-1 [Source:FlyBase gene name;Acc:FBgn0020368]	614	1
1444	Vha68-2	V-ATPase 69 kDa subunit 2 [Source:FlyBase gene name;Acc:FBgn0263598]	614	1
1445	Vha68-3	Vacuolar H[+] ATPase subunit 68-3 [Source:FlyBase gene name;Acc:FBgn0032464]	743	2
1446	vkg	viking [Source:FlyBase gene name;Acc:FBgn0016075]	1940	19
1447	Vps4	Vacuolar protein sorting 4 [Source:FlyBase gene name;Acc:FBgn0027605]	442	1
1448	vri	vrille [Source:FlyBase gene name;Acc:FBgn0016076]	729	1
1449	Vrp1	Verprolin 1 [Source:FlyBase gene name;Acc:FBgn0243516]	852	4
1450	Vsx1	Visual system homeobox 1 ortholog [Source:FlyBase gene name;Acc:FBgn0263511]	837	1
1451	vvl	ventral veins lacking [Source:FlyBase gene name;Acc:FBgn0086680]	713	1
1452	wb	wing blister [Source:FlyBase gene name;Acc:FBgn0261563]	3375	1
1453	Wbp2	Wbp2 ortholog [Source:FlyBase gene name;Acc:FBgn0036318]	384	3
1454	wg	wingless [Source:FlyBase gene name;Acc:FBgn0004009]	468	1
1455	wibg	within bgcn [Source:FlyBase gene name;Acc:FBgn0034918]	207	1
1456	wisp	wispy [Source:FlyBase gene name;Acc:FBgn0260780]	1373	1
1457	wry	weary [Source:FlyBase gene name;Acc:FBgn0051665]	1157	1
1458	Wwox	WW domain containing oxidoreductase [Source:FlyBase gene name;Acc:FBgn0031972]	409	1
1459	X11L	X11L [Source:FlyBase gene name;Acc:FBgn0026313]	1168	1
1460	x16		258	1
1461	Xe7	Xe7 [Source:FlyBase gene name;Acc:FBgn0010772]	783	1
1462	yemalpha	yemanuclein alpha [Source:FlyBase gene name;Acc:FBgn0005596]	1101	1
1463	yki	yorkie [Source:FlyBase gene name;Acc:FBgn0034970]	395	1
1464	yps	ypsilon schachtel [Source:FlyBase gene name;Acc:FBgn0022959]	352	4
1465	yrt	yurt [Source:FlyBase gene name;Acc:FBgn0004049]	972	1
1466	YT521-B	YT521-B [Source:FlyBase gene name;Acc:FBgn0027616]	721	5
1467	ZAP3		1885	7
1468	Zasp52	Z band alternatively spliced PDZ-motif protein 52 [Source:FlyBase gene name;Acc:FBgn0083919]	2194	2
1469	zf30C	Zinc finger protein 30C [Source:FlyBase gene name;Acc:FBgn0022720]	777	2
1470	zfh2	Zn finger homeodomain 2 [Source:FlyBase gene name;Acc:FBgn0004607]	3005	1
1471	zormin	zormin [Source:FlyBase gene name;Acc:FBgn0052311]	3664	2
1472	zpg	zero population growth [Source:FlyBase gene name;Acc:FBgn0024177]	367	1
