# Supplementary material for: Genome-Wide Analyses and Functional Classification of Proline Repeat-Rich Proteins: Potential Role of eIF5A in Eukaryotic Evolution
Source: PLoS One. 2014 Nov 3;9(11):e111800. doi: 10.1371/journal.pone.0111800 (PMC4218817; doi:10.1371/journal.pone.0111800)
Supplement: Table S14 — M. musculus proteins with ≥1 PPP units. (XLSX) [file pone.0111800.s015.xlsx]

## Sheet: PPP
#	Gene name	Description	Protein length (amino acids)	Number of PPP units
1	0610010K14Rik	RIKEN cDNA 0610010K14 gene [Source:MGI Symbol;Acc:MGI:1915609]	191	1
2	1110032F04Rik	RIKEN cDNA 1110032F04 gene [Source:MGI Symbol;Acc:MGI:1915975]	247	1
3	1110037F02Rik	RIKEN cDNA 1110037F02 gene [Source:MGI Symbol;Acc:MGI:1913435]	1861	7
4	1110051M20Rik	RIKEN cDNA 1110051M20 gene [Source:MGI Symbol;Acc:MGI:1915079]	331	1
5	1110059G10Rik	RIKEN cDNA 1110059G10 gene [Source:MGI Symbol;Acc:MGI:1913452]	155	1
6	1110065P20Rik	RIKEN cDNA 1110065P20 gene [Source:MGI Symbol;Acc:MGI:1916170]	110	1
7	1600014C23Rik	RIKEN cDNA 1600014C23 gene [Source:MGI Symbol;Acc:MGI:1919490]	101	1
8	1700013G24Rik	RIKEN cDNA 1700013G24 gene [Source:MGI Symbol;Acc:MGI:1916630]	286	1
9	1700017B05Rik	RIKEN cDNA 1700017B05 gene [Source:MGI Symbol;Acc:MGI:1921461]	1023	2
10	1700019B03Rik	RIKEN cDNA 1700019B03 gene [Source:MGI Symbol;Acc:MGI:1923656]	500	2
11	1700019O17Rik	RIKEN cDNA 1700019O17 gene [Source:MGI Symbol;Acc:MGI:1919113]	530	1
12	1700028J19Rik	RIKEN cDNA 1700028J19 gene [Source:MGI Symbol;Acc:MGI:1917254]	177	1
13	1700028P14Rik	RIKEN cDNA 1700028P14 gene [Source:MGI Symbol;Acc:MGI:1914733]	228	1
14	1700056E22Rik	RIKEN cDNA 1700056E22 gene [Source:MGI Symbol;Acc:MGI:1920613]	234	2
15	1700065D16Rik	RIKEN cDNA 1700065D16 gene [Source:MGI Symbol;Acc:MGI:1920660]	199	1
16	1700069B07Rik	RIKEN cDNA 1700069B07 gene [Source:MGI Symbol;Acc:MGI:1923863]	119	1
17	1700101I19Rik	RIKEN cDNA 1700101I19 gene [Source:MGI Symbol;Acc:MGI:1920839]	129	1
18	1700123O20Rik	RIKEN cDNA 1700123O20 gene [Source:MGI Symbol;Acc:MGI:1920893]	142	1
19	1810013L24Rik	RIKEN cDNA 1810013L24 gene [Source:MGI Symbol;Acc:MGI:1916303]	275	1
20	1810019J16Rik	RIKEN cDNA 1810019J16 gene [Source:MGI Symbol;Acc:MGI:1916323]	397	2
21	1810041L15Rik	RIKEN cDNA 1810041L15 gene [Source:MGI Symbol;Acc:MGI:1919551]	199	1
22	2300002M23Rik	RIKEN cDNA 2300002M23 gene [Source:MGI Symbol;Acc:MGI:1916792]	349	1
23	2310009B15Rik	RIKEN cDNA 2310009B15 gene [Source:MGI Symbol;Acc:MGI:1916799]	136	1
24	2310014L17Rik	RIKEN cDNA 2310014L17 gene [Source:MGI Symbol;Acc:MGI:1924198]	332	3
25	2310022B05Rik	RIKEN cDNA 2310022B05 gene [Source:MGI Symbol;Acc:MGI:1916801]	322	1
26	2310036O22Rik	RIKEN cDNA 2310036O22 gene [Source:MGI Symbol;Acc:MGI:1922833]	173	1
27	2310042D19Rik	RIKEN cDNA 2310042D19 gene [Source:MGI Symbol;Acc:MGI:1921433]	807	2
28	2310045N01Rik	RIKEN cDNA 2310045N01 gene [Source:MGI Symbol;Acc:MGI:1919618]	349	2
29	2310047M10Rik	RIKEN cDNA 2310047M10 gene [Source:MGI Symbol;Acc:MGI:1919173]	360	2
30	2310057J18Rik	RIKEN cDNA 2310057J18 gene [Source:MGI Symbol;Acc:MGI:1914969]	337	1
31	2310057M21Rik	RIKEN cDNA 2310057M21 gene [Source:MGI Symbol;Acc:MGI:1915527]	444	1
32	2310061I04Rik	RIKEN cDNA 2310061I04 gene [Source:MGI Symbol;Acc:MGI:1916912]	315	1
33	2310067B10Rik	RIKEN cDNA 2310067B10 gene [Source:MGI Symbol;Acc:MGI:1919197]	1360	1
34	2410004B18Rik	RIKEN cDNA 2410004B18 gene [Source:MGI Symbol;Acc:MGI:1913671]	180	2
35	2410004P03Rik	RIKEN cDNA 2410004P03 gene [Source:MGI Symbol;Acc:MGI:1920917]	149	1
36	2410016O06Rik	RIKEN cDNA 2410016O06 gene [Source:MGI Symbol;Acc:MGI:1919202]	603	1
37	2610028H24Rik	RIKEN cDNA 2610028H24 gene [Source:MGI Symbol;Acc:MGI:1924214]	270	1
38	2610318N02Rik	RIKEN cDNA 2610318N02 gene [Source:MGI Symbol;Acc:MGI:1917708]	305	2
39	2700049A03Rik	RIKEN cDNA 2700049A03 gene [Source:MGI Symbol;Acc:MGI:1924217]	1432	1
40	2700081O15Rik	RIKEN cDNA 2700081O15 gene [Source:MGI Symbol;Acc:MGI:1919667]	678	3
41	2810403A07Rik	RIKEN cDNA 2810403A07 gene [Source:MGI Symbol;Acc:MGI:1921450]	612	2
42	2810474O19Rik	RIKEN cDNA 2810474O19 gene [Source:MGI Symbol;Acc:MGI:1914496]	1521	2
43	2900011O08Rik	RIKEN cDNA 2900011O08 gene [Source:MGI Symbol;Acc:MGI:1914504]	203	1
44	2900026A02Rik	RIKEN cDNA 2900026A02 gene [Source:MGI Symbol;Acc:MGI:1920194]	308	1
45	3110009E18Rik	RIKEN cDNA 3110009E18 gene [Source:MGI Symbol;Acc:MGI:1920353]	126	1
46	3110021A11Rik	RIKEN cDNA 3110021A11 gene [Source:MGI Symbol;Acc:MGI:1914539]	145	1
47	3110035E14Rik	RIKEN cDNA 3110035E14 gene [Source:MGI Symbol;Acc:MGI:1924232]	207	1
48	3110043O21Rik	RIKEN cDNA 3110043O21 gene [Source:MGI Symbol;Acc:MGI:1920455]	481	1
49	3110070M22Rik	RIKEN cDNA 3110070M22 gene [Source:MGI Symbol;Acc:MGI:1914554]	118	1
50	3425401B19Rik	RIKEN cDNA 3425401B19 gene [Source:MGI Symbol;Acc:MGI:3588196]	1412	3
51	3930402G23Rik	RIKEN cDNA 3930402G23 gene [Source:MGI Symbol;Acc:MGI:1921277]	157	1
52	4430402I18Rik	RIKEN cDNA 4430402I18 gene [Source:MGI Symbol;Acc:MGI:1918036]	347	1
53	4833439L19Rik	RIKEN cDNA 4833439L19 gene [Source:MGI Symbol;Acc:MGI:1921162]	303	1
54	4921517D22Rik	RIKEN cDNA 4921517D22 gene [Source:MGI Symbol;Acc:MGI:1918150]	269	1
55	4921539E11Rik	RIKEN cDNA 4921539E11 gene [Source:MGI Symbol;Acc:MGI:1918191]	446	1
56	4930402H24Rik	RIKEN cDNA 4930402H24 gene [Source:MGI Symbol;Acc:MGI:1923029]	1179	1
57	4930423O20Rik	RIKEN cDNA 4930423O20 gene [Source:MGI Symbol;Acc:MGI:1921196]	188	1
58	4930425F17Rik	RIKEN cDNA 4930425F17 gene [Source:MGI Symbol;Acc:MGI:1925357]	158	1
59	4930432K09Rik	RIKEN cDNA 4930432K09 gene [Source:MGI Symbol;Acc:MGI:1921029]	352	2
60	4930452B06Rik	RIKEN cDNA 4930452B06 gene [Source:MGI Symbol;Acc:MGI:1926154]	674	2
61	4930506M07Rik	RIKEN cDNA 4930506M07 gene [Source:MGI Symbol;Acc:MGI:1918903]	631	4
62	4930524J08Rik	RIKEN cDNA 4930524J08 gene [Source:MGI Symbol;Acc:MGI:1922379]	163	1
63	4930533K18Rik	RIKEN cDNA 4930533K18 gene [Source:MGI Symbol;Acc:MGI:1922439]	122	1
64	4930535I16Rik	RIKEN cDNA 4930535I16 gene [Source:MGI Symbol;Acc:MGI:1922470]	172	2
65	4930539E08Rik	RIKEN cDNA 4930539E08 gene [Source:MGI Symbol;Acc:MGI:1925441]	669	1
66	4930546H06Rik	RIKEN cDNA 4930546H06 gene [Source:MGI Symbol;Acc:MGI:1922452]	339	1
67	4930578I06Rik	RIKEN cDNA 4930578I06 gene [Source:MGI Symbol;Acc:MGI:1915000]	298	1
68	4930589L23Rik	RIKEN cDNA 4930589L23 gene [Source:MGI Symbol;Acc:MGI:1923129]	161	1
69	4930590J08Rik	RIKEN cDNA 4930590J08 gene [Source:MGI Symbol;Acc:MGI:2685917]	933	3
70	4931414P19Rik	RIKEN cDNA 4931414P19 gene [Source:MGI Symbol;Acc:MGI:1921609]	541	1
71	4931440P22Rik	RIKEN cDNA 4931440P22 gene [Source:MGI Symbol;Acc:MGI:1918254]	105	1
72	4932418E24Rik	RIKEN cDNA 4932418E24 gene [Source:MGI Symbol;Acc:MGI:3045295]	958	1
73	4932427H20Rik	RIKEN cDNA 4932427H20 gene [Source:MGI Symbol;Acc:MGI:3641919]	166	2
74	4932431L22Rik	RIKEN cDNA 4932431L22 gene [Source:MGI Symbol;Acc:MGI:3588255]	360	1
75	4932438A13Rik	RIKEN cDNA 4932438A13 gene [Source:MGI Symbol;Acc:MGI:2444631]	5005	3
76	4932442L08Rik	RIKEN cDNA 4932442L08 gene [Source:MGI Symbol;Acc:MGI:1921682]	411	1
77	4933402P03Rik	RIKEN cDNA 4933402P03 gene [Source:MGI Symbol;Acc:MGI:1918293]	503	4
78	4933430I17Rik	RIKEN cDNA 4933430I17 gene [Source:MGI Symbol;Acc:MGI:3045314]	495	1
79	4933440N22Rik	RIKEN cDNA 4933440N22 gene [Source:MGI Symbol;Acc:MGI:1921721]	216	2
80	5033411D12Rik	RIKEN cDNA 5033411D12 gene [Source:MGI Symbol;Acc:MGI:1923221]	436	1
81	5033430I15Rik	RIKEN cDNA 5033430I15 gene [Source:MGI Symbol;Acc:MGI:1923250]	138	1
82	5430419D17Rik	RIKEN cDNA 5430419D17 gene [Source:MGI Symbol;Acc:MGI:1918645]	841	2
83	5730455P16Rik	RIKEN cDNA 5730455P16 gene [Source:MGI Symbol;Acc:MGI:1917841]	393	1
84	5730559C18Rik	RIKEN cDNA 5730559C18 gene [Source:MGI Symbol;Acc:MGI:1921579]	677	2
85	5730596B20Rik	RIKEN cDNA 5730596B20 gene [Source:MGI Symbol;Acc:MGI:1924830]	205	1
86	5830411N06Rik	RIKEN cDNA 5830411N06 gene [Source:MGI Symbol;Acc:MGI:2443685]	1112	1
87	5830418K08Rik	RIKEN cDNA 5830418K08 gene [Source:MGI Symbol;Acc:MGI:2442521]	2412	1
88	5830462I19Rik	RIKEN cDNA 5830462I19 gene [Source:MGI Symbol;Acc:MGI:3642105]	127	1
89	6330403L08Rik	RIKEN cDNA 6330403L08 gene [Source:MGI Symbol;Acc:MGI:1917994]	318	1
90	7420426K07Rik	RIKEN cDNA 7420426K07 gene [Source:MGI Symbol;Acc:MGI:3588253]	186	1
91	7420461P10Rik	RIKEN cDNA 7420461P10 gene [Source:MGI Symbol;Acc:MGI:3642786]	143	1
92	9330154J02Rik	RIKEN cDNA 9330154J02 gene [Source:MGI Symbol;Acc:MGI:3045244]	193	1
93	9330159F19Rik	RIKEN cDNA 9330159F19 gene [Source:MGI Symbol;Acc:MGI:3036239]	648	1
94	9330160F10Rik	RIKEN cDNA 9330160F10 gene [Source:MGI Symbol;Acc:MGI:3693095]	162	1
95	9430020K01Rik	RIKEN cDNA 9430020K01 gene [Source:MGI Symbol;Acc:MGI:2685174]	1320	1
96	9530053A07Rik	RIKEN cDNA 9530053A07 gene [Source:MGI Symbol;Acc:MGI:2442118]	2581	1
97	9530068E07Rik	RIKEN cDNA 9530068E07 gene [Source:MGI Symbol;Acc:MGI:2654705]	259	1
98	9930021J03Rik	RIKEN cDNA 9930021J03 gene [Source:MGI Symbol;Acc:MGI:2444398]	2094	1
99	9930111J21Rik1	RIKEN cDNA 9930111J21 gene 1 [Source:MGI Symbol;Acc:MGI:3041173]	844	1
100	a	nonagouti [Source:MGI Symbol;Acc:MGI:87853]	131	1
101	A130057D12Rik	RIKEN cDNA A130057D12 gene [Source:MGI Symbol;Acc:MGI:3642847]	176	3
102	A1bg	alpha-1-B glycoprotein [Source:MGI Symbol;Acc:MGI:2152878]	512	1
103	A1cf	APOBEC1 complementation factor [Source:MGI Symbol;Acc:MGI:1917115]	595	1
104	A230020J21Rik	RIKEN cDNA A230020J21 gene [Source:MGI Symbol;Acc:MGI:3704207]	278	1
105	A230052G05Rik	RIKEN cDNA A230052G05 gene [Source:MGI Symbol;Acc:MGI:3045239]	178	1
106	A2m	alpha-2-macroglobulin [Source:MGI Symbol;Acc:MGI:2449119]	1474	1
107	A330017A19Rik	RIKEN cDNA A330017A19 gene [Source:MGI Symbol;Acc:MGI:3045380]	136	1
108	A430033K04Rik	RIKEN cDNA A430033K04 gene [Source:MGI Symbol;Acc:MGI:3583896]	680	1
109	A430105I19Rik	RIKEN cDNA A430105I19 gene [Source:MGI Symbol;Acc:MGI:2685199]	545	1
110	A4gnt	alpha-1,4-N-acetylglucosaminyltransferase [Source:MGI Symbol;Acc:MGI:2143261]	341	1
111	A530084C06Rik	RIKEN cDNA A530084C06 gene [Source:MGI Symbol;Acc:MGI:3704402]	186	2
112	A630073D07Rik	RIKEN cDNA A630073D07 gene [Source:MGI Symbol;Acc:MGI:2686534]	100	2
113	A730061H03Rik	RIKEN cDNA A730061H03 gene [Source:MGI Symbol;Acc:MGI:2445099]	154	1
114	A730071L15Rik	RIKEN cDNA A730071L15Rik gene [Source:MGI Symbol;Acc:MGI:3642498]	137	1
115	A830073O21Rik	RIKEN cDNA A830073O21 gene [Source:MGI Symbol;Acc:MGI:2443692]	243	1
116	A930002H24Rik	RIKEN cDNA A930002H24 gene [Source:MGI Symbol;Acc:MGI:2443151]	163	1
117	A930018P22Rik	RIKEN cDNA A930018P22 gene [Source:MGI Symbol;Acc:MGI:1915493]	194	3
118	AA415398	expressed sequence AA415398 [Source:MGI Symbol;Acc:MGI:3035485]	227	1
119	AA986860	expressed sequence AA986860 [Source:MGI Symbol;Acc:MGI:2138143]	606	1
120	Aaas	achalasia, adrenocortical insufficiency, alacrimia [Source:MGI Symbol;Acc:MGI:2443767]	546	2
121	Aak1	AP2 associated kinase 1 [Source:MGI Symbol;Acc:MGI:1098687]	959	1
122	Abca1	ATP-binding cassette, sub-family A (ABC1), member 1 [Source:MGI Symbol;Acc:MGI:99607]	2261	1
123	Abca17	ATP-binding cassette, sub-family A (ABC1), member 17 [Source:MGI Symbol;Acc:MGI:3625331]	1733	1
124	Abca2	ATP-binding cassette, sub-family A (ABC1), member 2 [Source:MGI Symbol;Acc:MGI:99606]	2433	1
125	Abca3	ATP-binding cassette, sub-family A (ABC1), member 3 [Source:MGI Symbol;Acc:MGI:1351617]	1704	1
126	Abca4	ATP-binding cassette, sub-family A (ABC1), member 4 [Source:MGI Symbol;Acc:MGI:109424]	2310	1
127	Abca7	ATP-binding cassette, sub-family A (ABC1), member 7 [Source:MGI Symbol;Acc:MGI:1351646]	2167	1
128	Abcc4	ATP-binding cassette, sub-family C (CFTR/MRP), member 4 [Source:MGI Symbol;Acc:MGI:2443111]	1325	1
129	Abcd1	ATP-binding cassette, sub-family D (ALD), member 1 [Source:MGI Symbol;Acc:MGI:1349215]	736	1
130	Abcd2	ATP-binding cassette, sub-family D (ALD), member 2 [Source:MGI Symbol;Acc:MGI:1349467]	741	1
131	Abcf1	ATP-binding cassette, sub-family F (GCN20), member 1 [Source:MGI Symbol;Acc:MGI:1351658]	837	1
132	Abcf2	ATP-binding cassette, sub-family F (GCN20), member 2 [Source:MGI Symbol;Acc:MGI:1351657]	628	1
133	Abhd12b	abhydrolase domain containing 12B [Source:MGI Symbol;Acc:MGI:2685650]	57	1
134	Abhd8	abhydrolase domain containing 8 [Source:MGI Symbol;Acc:MGI:1918946]	439	2
135	Abi1	abl-interactor 1 [Source:MGI Symbol;Acc:MGI:104913]	481	5
136	Abi2	abl-interactor 2 [Source:MGI Symbol;Acc:MGI:106913]	446	4
137	Abi3	ABI gene family, member 3 [Source:MGI Symbol;Acc:MGI:1913860]	367	5
138	Abi3bp	ABI gene family, member 3 (NESH) binding protein [Source:MGI Symbol;Acc:MGI:2444583]	1179	1
139	Abl1	c-abl oncogene 1, non-receptor tyrosine kinase [Source:MGI Symbol;Acc:MGI:87859]	1142	2
140	Abl2	v-abl Abelson murine leukemia viral oncogene 2 (arg, Abelson-related gene) [Source:MGI Symbol;Acc:MGI:87860]	1182	2
141	Abtb1	ankyrin repeat and BTB (POZ) domain containing 1 [Source:MGI Symbol;Acc:MGI:1933148]	478	1
142	Acin1	apoptotic chromatin condensation inducer 1 [Source:MGI Symbol;Acc:MGI:1891824]	1338	6
143	Acly	ATP citrate lyase [Source:MGI Symbol;Acc:MGI:103251]	1101	2
144	Acot2	acyl-CoA thioesterase 2 [Source:MGI Symbol;Acc:MGI:2159605]	453	1
145	Acot6	acyl-CoA thioesterase 6 [Source:MGI Symbol;Acc:MGI:1921287]	419	1
146	Acot8	acyl-CoA thioesterase 8 [Source:MGI Symbol;Acc:MGI:2158201]	320	1
147	Acsbg1	acyl-CoA synthetase bubblegum family member 1 [Source:MGI Symbol;Acc:MGI:2385656]	721	1
148	Acsm5	acyl-CoA synthetase medium-chain family member 5 [Source:MGI Symbol;Acc:MGI:2444086]	578	1
149	Acss2	acyl-CoA synthetase short-chain family member 2 [Source:MGI Symbol;Acc:MGI:1890410]	701	1
150	Acss3	acyl-CoA synthetase short-chain family member 3 [Source:MGI Symbol;Acc:MGI:2685720]	682	1
151	Actr10	ARP10 actin-related protein 10 [Source:MGI Symbol;Acc:MGI:1891654]	417	1
152	Acvr2a	activin receptor IIA [Source:MGI Symbol;Acc:MGI:102806]	513	1
153	Acvr2b	activin receptor IIB [Source:MGI Symbol;Acc:MGI:87912]	536	2
154	Adad1	adenosine deaminase domain containing 1 (testis specific) [Source:MGI Symbol;Acc:MGI:103258]	619	1
155	Adad2	adenosine deaminase domain containing 2 [Source:MGI Symbol;Acc:MGI:1923023]	561	1
156	Adam10	a disintegrin and metallopeptidase domain 10 [Source:MGI Symbol;Acc:MGI:109548]	749	1
157	Adam11	a disintegrin and metallopeptidase domain 11 [Source:MGI Symbol;Acc:MGI:1098667]	778	1
158	Adam15	a disintegrin and metallopeptidase domain 15 (metargidin) [Source:MGI Symbol;Acc:MGI:1333882]	864	2
159	Adam17	a disintegrin and metallopeptidase domain 17 [Source:MGI Symbol;Acc:MGI:1096335]	827	1
160	Adam19	a disintegrin and metallopeptidase domain 19 (meltrin beta) [Source:MGI Symbol;Acc:MGI:105377]	920	3
161	Adam2	a disintegrin and metallopeptidase domain 2 [Source:MGI Symbol;Acc:MGI:1340894]	735	1
162	Adam20	a disintegrin and metallopeptidase domain 20 [Source:MGI Symbol;Acc:MGI:2152342]	760	1
163	Adam26a	a disintegrin and metallopeptidase domain 26A (testase 3) [Source:MGI Symbol;Acc:MGI:105985]	697	1
164	Adam26b	a disintegrin and metallopeptidase domain 26B [Source:MGI Symbol;Acc:MGI:3588304]	699	1
165	Adam28	a disintegrin and metallopeptidase domain 28 [Source:MGI Symbol;Acc:MGI:105988]	793	2
166	Adam33	a disintegrin and metallopeptidase domain 33 [Source:MGI Symbol;Acc:MGI:1341813]	797	1
167	Adam34	a disintegrin and metallopeptidase domain 34 [Source:MGI Symbol;Acc:MGI:2181992]	714	1
168	Adam4	a disintegrin and metallopeptidase domain 4 [Source:MGI Symbol;Acc:MGI:104731]	763	1
169	Adam8	a disintegrin and metallopeptidase domain 8 [Source:MGI Symbol;Acc:MGI:107825]	826	1
170	Adam9	a disintegrin and metallopeptidase domain 9 (meltrin gamma) [Source:MGI Symbol;Acc:MGI:105376]	845	2
171	Adamts10	a disintegrin-like and metallopeptidase (reprolysin type) with thrombospondin type 1 motif, 10 [Source:MGI Symbol;Acc:MGI:2449112]	1104	1
172	Adamts12	a disintegrin-like and metallopeptidase (reprolysin type) with thrombospondin type 1 motif, 12 [Source:MGI Symbol;Acc:MGI:2146046]	1600	2
173	Adamts16	a disintegrin-like and metallopeptidase (reprolysin type) with thrombospondin type 1 motif, 16 [Source:MGI Symbol;Acc:MGI:2429637]	1222	1
174	Adamts17	a disintegrin-like and metallopeptidase (reprolysin type) with thrombospondin type 1 motif, 17 [Source:MGI Symbol;Acc:MGI:3588195]	1122	1
175	Adamts19	a disintegrin-like and metallopeptidase (reprolysin type) with thrombospondin type 1 motif, 19 [Source:MGI Symbol;Acc:MGI:2442875]	1210	1
176	Adamts2	a disintegrin-like and metallopeptidase (reprolysin type) with thrombospondin type 1 motif, 2 [Source:MGI Symbol;Acc:MGI:1347356]	1213	4
177	Adamts20	a disintegrin-like and metallopeptidase (reprolysin type) with thrombospondin type 1 motif, 20 [Source:MGI Symbol;Acc:MGI:2660628]	1906	1
178	Adamts3	a disintegrin-like and metallopeptidase (reprolysin type) with thrombospondin type 1 motif, 3 [Source:MGI Symbol;Acc:MGI:3045353]	1204	1
179	Adamts4	a disintegrin-like and metallopeptidase (reprolysin type) with thrombospondin type 1 motif, 4 [Source:MGI Symbol;Acc:MGI:1339949]	845	2
180	Adamts6	a disintegrin-like and metallopeptidase (reprolysin type) with thrombospondin type 1 motif, 6 [Source:MGI Symbol;Acc:MGI:1347348]	1117	1
181	Adamts8	a disintegrin-like and metallopeptidase (reprolysin type) with thrombospondin type 1 motif, 8 [Source:MGI Symbol;Acc:MGI:1353468]	905	2
182	Adamtsl3	ADAMTS-like 3 [Source:MGI Symbol;Acc:MGI:3028499]	1706	1
183	Adamtsl4	ADAMTS-like 4 [Source:MGI Symbol;Acc:MGI:2389008]	1036	3
184	Adar	adenosine deaminase, RNA-specific [Source:MGI Symbol;Acc:MGI:1889575]	1178	2
185	Adarb1	adenosine deaminase, RNA-specific, B1 [Source:MGI Symbol;Acc:MGI:891999]	711	2
186	Adck3	aarF domain containing kinase 3 [Source:MGI Symbol;Acc:MGI:1914676]	645	1
187	Adck4	aarF domain containing kinase 4 [Source:MGI Symbol;Acc:MGI:1924139]	533	1
188	Adcy10	adenylate cyclase 10 [Source:MGI Symbol;Acc:MGI:2660854]	1614	1
189	Adcy4	adenylate cyclase 4 [Source:MGI Symbol;Acc:MGI:99674]	1077	1
190	Adcy7	adenylate cyclase 7 [Source:MGI Symbol;Acc:MGI:102891]	1099	1
191	Adcy9	adenylate cyclase 9 [Source:MGI Symbol;Acc:MGI:108450]	1353	1
192	Add1	adducin 1 (alpha) [Source:MGI Symbol;Acc:MGI:87918]	735	1
193	Add2	adducin 2 (beta) [Source:MGI Symbol;Acc:MGI:87919]	725	1
194	Add3	adducin 3 (gamma) [Source:MGI Symbol;Acc:MGI:1351615]	706	1
195	Adgb	androglobin [Source:MGI Symbol;Acc:MGI:3605549]	1660	1
196	Adipoq	adiponectin, C1Q and collagen domain containing [Source:MGI Symbol;Acc:MGI:106675]	247	1
197	Adnp	activity-dependent neuroprotective protein [Source:MGI Symbol;Acc:MGI:1338758]	1108	2
198	Adnp2	ADNP homeobox 2 [Source:MGI Symbol;Acc:MGI:2448562]	1165	3
199	Ado	2-aminoethanethiol (cysteamine) dioxygenase [Source:MGI Symbol;Acc:MGI:2685083]	256	1
200	Adra2c	adrenergic receptor, alpha 2c [Source:MGI Symbol;Acc:MGI:87936]	458	1
201	Adrb1	adrenergic receptor, beta 1 [Source:MGI Symbol;Acc:MGI:87937]	466	1
202	Adrbk1	adrenergic receptor kinase, beta 1 [Source:MGI Symbol;Acc:MGI:87940]	689	1
203	Adrbk2	adrenergic receptor kinase, beta 2 [Source:MGI Symbol;Acc:MGI:87941]	688	1
204	Aebp1	AE binding protein 1 [Source:MGI Symbol;Acc:MGI:1197012]	1128	2
205	Afap1	actin filament associated protein 1 [Source:MGI Symbol;Acc:MGI:1917542]	731	2
206	Afap1l1	actin filament associated protein 1-like 1 [Source:MGI Symbol;Acc:MGI:2147199]	768	2
207	Afap1l2	actin filament associated protein 1-like 2 [Source:MGI Symbol;Acc:MGI:2147658]	843	2
208	Aff1	AF4/FMR2 family, member 1 [Source:MGI Symbol;Acc:MGI:1100819]	1226	4
209	Aff2	AF4/FMR2 family, member 2 [Source:MGI Symbol;Acc:MGI:1202294]	1272	3
210	Aff4	AF4/FMR2 family, member 4 [Source:MGI Symbol;Acc:MGI:2136171]	1160	2
211	Afp	alpha fetoprotein [Source:MGI Symbol;Acc:MGI:87951]	605	1
212	Aftph	aftiphilin [Source:MGI Symbol;Acc:MGI:1923012]	931	1
213	Agap1	ArfGAP with GTPase domain, ankyrin repeat and PH domain 1 [Source:MGI Symbol;Acc:MGI:2653690]	857	1
214	Agap2	ArfGAP with GTPase domain, ankyrin repeat and PH domain 2 [Source:MGI Symbol;Acc:MGI:3580016]	1186	3
215	Agap3	ArfGAP with GTPase domain, ankyrin repeat and PH domain 3 [Source:MGI Symbol;Acc:MGI:2183446]	910	1
216	Agbl1	ATP/GTP binding protein-like 1 [Source:MGI Symbol;Acc:MGI:3646469]	879	1
217	Agbl5	ATP/GTP binding protein-like 5 [Source:MGI Symbol;Acc:MGI:2441745]	808	1
218	Ager	advanced glycosylation end product-specific receptor [Source:MGI Symbol;Acc:MGI:893592]	402	1
219	Aggf1	angiogenic factor with G patch and FHA domains 1 [Source:MGI Symbol;Acc:MGI:1913799]	711	1
220	Ago2	argonaute RISC catalytic subunit 2 [Source:MGI Symbol;Acc:MGI:2446632]	860	1
221	Agrn	agrin [Source:MGI Symbol;Acc:MGI:87961]	2034	1
222	Agt	angiotensinogen (serpin peptidase inhibitor, clade A, member 8) [Source:MGI Symbol;Acc:MGI:87963]	482	1
223	Agtpbp1	ATP/GTP binding protein 1 [Source:MGI Symbol;Acc:MGI:2159437]	1218	1
224	Agxt	alanine-glyoxylate aminotransferase [Source:MGI Symbol;Acc:MGI:1329033]	414	1
225	Ahctf1	AT hook containing transcription factor 1 [Source:MGI Symbol;Acc:MGI:1915033]	2243	3
226	Ahdc1	AT hook, DNA binding motif, containing 1 [Source:MGI Symbol;Acc:MGI:2444218]	1594	8
227	Ahi1	Abelson helper integration site 1 [Source:MGI Symbol;Acc:MGI:87971]	1047	2
228	Ahr	aryl-hydrocarbon receptor [Source:MGI Symbol;Acc:MGI:105043]	805	1
229	AI314180	expressed sequence AI314180 [Source:MGI Symbol;Acc:MGI:2140220]	1840	1
230	AI593442	expressed sequence AI593442 [Source:MGI Symbol;Acc:MGI:2143099]	199	1
231	AI661453	expressed sequence AI661453 [Source:MGI Symbol;Acc:MGI:2146908]	1206	14
232	AI846148	expressed sequence AI846148 [Source:MGI Symbol;Acc:MGI:2147611]	381	1
233	AI848285	expressed sequence AI848285 [Source:MGI Symbol;Acc:MGI:2146080]	399	1
234	Aif1l	allograft inflammatory factor 1-like [Source:MGI Symbol;Acc:MGI:1919598]	150	1
235	Ajuba	ajuba LIM protein [Source:MGI Symbol;Acc:MGI:1341886]	547	1
236	AK129341	cDNA sequence AK129341 [Source:MGI Symbol;Acc:MGI:2680221]	1103	1
237	Ak8	adenylate kinase 8 [Source:MGI Symbol;Acc:MGI:1916120]	479	1
238	Akap1	A kinase (PRKA) anchor protein 1 [Source:MGI Symbol;Acc:MGI:104729]	890	1
239	Akap13	A kinase (PRKA) anchor protein 13 [Source:MGI Symbol;Acc:MGI:2676556]	2776	1
240	Akap2	A kinase (PRKA) anchor protein 2 [Source:MGI Symbol;Acc:MGI:1306795]	921	1
241	Akap3	A kinase (PRKA) anchor protein 3 [Source:MGI Symbol;Acc:MGI:1341149]	864	1
242	Akap6	A kinase (PRKA) anchor protein 6 [Source:MGI Symbol;Acc:MGI:3050566]	2307	1
243	Akap8	A kinase (PRKA) anchor protein 8 [Source:MGI Symbol;Acc:MGI:1928488]	687	1
244	Akap8l	A kinase (PRKA) anchor protein 8-like [Source:MGI Symbol;Acc:MGI:1860606]	641	2
245	Akap9	A kinase (PRKA) anchor protein (yotiao) 9 [Source:MGI Symbol;Acc:MGI:2178217]	3779	1
246	Akirin1	akirin 1 [Source:MGI Symbol;Acc:MGI:1915300]	191	1
247	Akna	AT-hook transcription factor [Source:MGI Symbol;Acc:MGI:2140340]	1404	1
248	Akr7a5	aldo-keto reductase family 7, member A5 (aflatoxin aldehyde reductase) [Source:MGI Symbol;Acc:MGI:107796]	367	1
249	Akt1s1	AKT1 substrate 1 (proline-rich) [Source:MGI Symbol;Acc:MGI:1914855]	257	3
250	Alcam	activated leukocyte cell adhesion molecule [Source:MGI Symbol;Acc:MGI:1313266]	583	1
251	Aldh5a1	aldhehyde dehydrogenase family 5, subfamily A1 [Source:MGI Symbol;Acc:MGI:2441982]	523	1
252	Alk	anaplastic lymphoma kinase [Source:MGI Symbol;Acc:MGI:103305]	1621	2
253	Alkbh3	alkB, alkylation repair homolog 3 (E. coli) [Source:MGI Symbol;Acc:MGI:1916363]	287	1
254	Alkbh7	alkB, alkylation repair homolog 7 (E. coli) [Source:MGI Symbol;Acc:MGI:1913650]	221	1
255	Alms1	Alstrom syndrome 1 [Source:MGI Symbol;Acc:MGI:1934606]	3251	4
256	Alox12	arachidonate 12-lipoxygenase [Source:MGI Symbol;Acc:MGI:87998]	663	1
257	Alox12b	arachidonate 12-lipoxygenase, 12R type [Source:MGI Symbol;Acc:MGI:1274782]	701	1
258	Alox12e	arachidonate lipoxygenase, epidermal [Source:MGI Symbol;Acc:MGI:1274790]	662	2
259	Alox15	arachidonate 15-lipoxygenase [Source:MGI Symbol;Acc:MGI:87997]	663	2
260	Alox5	arachidonate 5-lipoxygenase [Source:MGI Symbol;Acc:MGI:87999]	674	1
261	Alox8	arachidonate 8-lipoxygenase [Source:MGI Symbol;Acc:MGI:1098228]	677	1
262	Aloxe3	arachidonate lipoxygenase 3 [Source:MGI Symbol;Acc:MGI:1345140]	711	1
263	Alpk3	alpha-kinase 3 [Source:MGI Symbol;Acc:MGI:2151224]	1680	2
264	Als2cr11	amyotrophic lateral sclerosis 2 (juvenile) chromosome region, candidate 11 (human) [Source:MGI Symbol;Acc:MGI:1920713]	557	2
265	Als2cr12	amyotrophic lateral sclerosis 2 (juvenile) chromosome region, candidate 12 (human) [Source:MGI Symbol;Acc:MGI:1918359]	383	1
266	Alx4	aristaless-like homeobox 4 [Source:MGI Symbol;Acc:MGI:108359]	399	1
267	Ambra1	autophagy/beclin 1 regulator 1 [Source:MGI Symbol;Acc:MGI:2443564]	1300	3
268	Amer1	APC membrane recruitment 1 [Source:MGI Symbol;Acc:MGI:1919595]	1132	1
269	Amh	anti-Mullerian hormone [Source:MGI Symbol;Acc:MGI:88006]	554	1
270	Amhr2	anti-Mullerian hormone type 2 receptor [Source:MGI Symbol;Acc:MGI:105062]	568	1
271	Amot	angiomotin [Source:MGI Symbol;Acc:MGI:108440]	1126	2
272	Amotl1	angiomotin-like 1 [Source:MGI Symbol;Acc:MGI:1922973]	968	3
273	Amotl2	angiomotin-like 2 [Source:MGI Symbol;Acc:MGI:1929286]	772	1
274	Ampd1	adenosine monophosphate deaminase 1 [Source:MGI Symbol;Acc:MGI:88015]	745	1
275	Ampd3	adenosine monophosphate deaminase 3 [Source:MGI Symbol;Acc:MGI:1096344]	766	1
276	Angel1	angel homolog 1 (Drosophila) [Source:MGI Symbol;Acc:MGI:1915987]	667	1
277	Angptl1	angiopoietin-like 1 [Source:MGI Symbol;Acc:MGI:1919963]	490	1
278	Angptl2	angiopoietin-like 2 [Source:MGI Symbol;Acc:MGI:1347002]	493	1
279	Ank1	ankyrin 1, erythroid [Source:MGI Symbol;Acc:MGI:88024]	1907	1
280	Ank3	ankyrin 3, epithelial [Source:MGI Symbol;Acc:MGI:88026]	1961	2
281	Ankhd1	ankyrin repeat and KH domain containing 1 [Source:MGI Symbol;Acc:MGI:1921733]	2485	4
282	Ankib1	ankyrin repeat and IBR domain containing 1 [Source:MGI Symbol;Acc:MGI:1918047]	1085	1
283	Ankle2	ankyrin repeat and LEM domain containing 2 [Source:MGI Symbol;Acc:MGI:1261856]	964	1
284	Ankrd11	ankyrin repeat domain 11 [Source:MGI Symbol;Acc:MGI:1924337]	2664	3
285	Ankrd12	ankyrin repeat domain 12 [Source:MGI Symbol;Acc:MGI:1914357]	2041	1
286	Ankrd13b	ankyrin repeat domain 13b [Source:MGI Symbol;Acc:MGI:2144501]	696	1
287	Ankrd13c	ankyrin repeat domain 13c [Source:MGI Symbol;Acc:MGI:2139746]	541	1
288	Ankrd13d	ankyrin repeat domain 13 family, member D [Source:MGI Symbol;Acc:MGI:1915673]	605	1
289	Ankrd17	ankyrin repeat domain 17 [Source:MGI Symbol;Acc:MGI:1932101]	2603	2
290	Ankrd2	ankyrin repeat domain 2 (stretch responsive muscle) [Source:MGI Symbol;Acc:MGI:1861447]	328	1
291	Ankrd33	ankyrin repeat domain 33 [Source:MGI Symbol;Acc:MGI:2443398]	337	1
292	Ankrd34a	ankyrin repeat domain 34A [Source:MGI Symbol;Acc:MGI:3617846]	495	2
293	Ankrd36	ankyrin repeat domain 36 [Source:MGI Symbol;Acc:MGI:1923639]	1415	1
294	Ankrd40	ankyrin repeat domain 40 [Source:MGI Symbol;Acc:MGI:1918702]	363	1
295	Ankrd6	ankyrin repeat domain 6 [Source:MGI Symbol;Acc:MGI:2154278]	712	2
296	Anks1	ankyrin repeat and SAM domain containing 1 [Source:MGI Symbol;Acc:MGI:2446180]	1189	2
297	Ano8	anoctamin 8 [Source:MGI Symbol;Acc:MGI:2687327]	1060	2
298	Antxr1	anthrax toxin receptor 1 [Source:MGI Symbol;Acc:MGI:1916788]	562	8
299	Antxr2	anthrax toxin receptor 2 [Source:MGI Symbol;Acc:MGI:1919164]	487	1
300	Antxrl	anthrax toxin receptor-like [Source:MGI Symbol;Acc:MGI:1925726]	641	3
301	Anxa10	annexin A10 [Source:MGI Symbol;Acc:MGI:1347090]	324	1
302	Aoc2	amine oxidase, copper containing 2 (retina-specific) [Source:MGI Symbol;Acc:MGI:2668431]	757	1
303	Aoc3	amine oxidase, copper containing 3 [Source:MGI Symbol;Acc:MGI:1306797]	765	1
304	Ap1g1	adaptor protein complex AP-1, gamma 1 subunit [Source:MGI Symbol;Acc:MGI:101919]	825	1
305	Ap1g2	adaptor protein complex AP-1, gamma 2 subunit [Source:MGI Symbol;Acc:MGI:1328307]	791	1
306	Ap2a1	adaptor-related protein complex 2, alpha 1 subunit [Source:MGI Symbol;Acc:MGI:101921]	977	2
307	Ap2a2	adaptor-related protein complex 2, alpha 2 subunit [Source:MGI Symbol;Acc:MGI:101920]	938	2
308	Ap3d1	adaptor-related protein complex 3, delta 1 subunit [Source:MGI Symbol;Acc:MGI:107734]	1199	1
309	Apba1	amyloid beta (A4) precursor protein binding, family A, member 1 [Source:MGI Symbol;Acc:MGI:1860297]	842	3
310	Apbb1ip	amyloid beta (A4) precursor protein-binding, family B, member 1 interacting protein [Source:MGI Symbol;Acc:MGI:1861354]	670	15
311	Apbb2	amyloid beta (A4) precursor protein-binding, family B, member 2 [Source:MGI Symbol;Acc:MGI:108405]	760	1
312	Apbb3	amyloid beta (A4) precursor protein-binding, family B, member 3 [Source:MGI Symbol;Acc:MGI:108404]	486	1
313	Apc	adenomatosis polyposis coli [Source:MGI Symbol;Acc:MGI:88039]	2842	2
314	Apc2	adenomatosis polyposis coli 2 [Source:MGI Symbol;Acc:MGI:1346052]	2274	2
315	Apeh	acylpeptide hydrolase [Source:MGI Symbol;Acc:MGI:88041]	732	1
316	Aplp1	amyloid beta (A4) precursor-like protein 1 [Source:MGI Symbol;Acc:MGI:88046]	654	3
317	Apoa5	apolipoprotein A-V [Source:MGI Symbol;Acc:MGI:1913363]	368	1
318	Apoh	apolipoprotein H [Source:MGI Symbol;Acc:MGI:88058]	345	1
319	Apon	apolipoprotein N [Source:MGI Symbol;Acc:MGI:88931]	251	1
320	Aqp3	aquaporin 3 [Source:MGI Symbol;Acc:MGI:1333777]	292	1
321	Ar	androgen receptor [Source:MGI Symbol;Acc:MGI:88064]	899	1
322	Arap1	ArfGAP with RhoGAP domain, ankyrin repeat and PH domain 1 [Source:MGI Symbol;Acc:MGI:1916960]	1441	2
323	Arap3	ArfGAP with RhoGAP domain, ankyrin repeat and PH domain 3 [Source:MGI Symbol;Acc:MGI:2147274]	1538	2
324	Arc	activity regulated cytoskeletal-associated protein [Source:MGI Symbol;Acc:MGI:88067]	396	1
325	Arfgap3	ADP-ribosylation factor GTPase activating protein 3 [Source:MGI Symbol;Acc:MGI:1913501]	524	1
326	Arhgap15	Rho GTPase activating protein 15 [Source:MGI Symbol;Acc:MGI:1923367]	481	1
327	Arhgap17	Rho GTPase activating protein 17 [Source:MGI Symbol;Acc:MGI:1917747]	846	2
328	Arhgap21	Rho GTPase activating protein 21 [Source:MGI Symbol;Acc:MGI:1918685]	1955	2
329	Arhgap23	Rho GTPase activating protein 23 [Source:MGI Symbol;Acc:MGI:3697726]	1488	2
330	Arhgap31	Rho GTPase activating protein 31 [Source:MGI Symbol;Acc:MGI:1333857]	1425	3
331	Arhgap32	Rho GTPase activating protein 32 [Source:MGI Symbol;Acc:MGI:2450166]	2089	6
332	Arhgap33	Rho GTPase activating protein 33 [Source:MGI Symbol;Acc:MGI:2673998]	1305	7
333	Arhgap4	Rho GTPase activating protein 4 [Source:MGI Symbol;Acc:MGI:2159577]	847	1
334	Arhgap5	Rho GTPase activating protein 5 [Source:MGI Symbol;Acc:MGI:1332637]	1503	4
335	Arhgap6	Rho GTPase activating protein 6 [Source:MGI Symbol;Acc:MGI:1196332]	987	2
336	Arhgap8	Rho GTPase activating protein 8 [Source:MGI Symbol;Acc:MGI:1920417]	425	2
337	Arhgdib	Rho, GDP dissociation inhibitor (GDI) beta [Source:MGI Symbol;Acc:MGI:101940]	200	1
338	Arhgef11	Rho guanine nucleotide exchange factor (GEF) 11 [Source:MGI Symbol;Acc:MGI:2441869]	1552	4
339	Arhgef12	Rho guanine nucleotide exchange factor (GEF) 12 [Source:MGI Symbol;Acc:MGI:1916882]	1544	2
340	Arhgef15	Rho guanine nucleotide exchange factor (GEF) 15 [Source:MGI Symbol;Acc:MGI:3045246]	849	1
341	Arhgef16	Rho guanine nucleotide exchange factor (GEF) 16 [Source:MGI Symbol;Acc:MGI:2446219]	713	1
342	Arhgef17	Rho guanine nucleotide exchange factor (GEF) 17 [Source:MGI Symbol;Acc:MGI:2673002]	2057	2
343	Arhgef2	rho/rac guanine nucleotide exchange factor (GEF) 2 [Source:MGI Symbol;Acc:MGI:103264]	985	1
344	Arhgef40	Rho guanine nucleotide exchange factor (GEF) 40 [Source:MGI Symbol;Acc:MGI:2685515]	1517	1
345	Arhgef5	Rho guanine nucleotide exchange factor (GEF) 5 [Source:MGI Symbol;Acc:MGI:1858952]	1581	2
346	Arhgef9	CDC42 guanine nucleotide exchange factor (GEF) 9 [Source:MGI Symbol;Acc:MGI:2442233]	516	1
347	Arid1a	AT rich interactive domain 1A (SWI-like) [Source:MGI Symbol;Acc:MGI:1935147]	2283	10
348	Arid1b	AT rich interactive domain 1B (SWI-like) [Source:MGI Symbol;Acc:MGI:1926129]	2244	7
349	Arid2	AT rich interactive domain 2 (ARID, RFX-like) [Source:MGI Symbol;Acc:MGI:1924294]	1828	3
350	Arid3a	AT rich interactive domain 3A (BRIGHT-like) [Source:MGI Symbol;Acc:MGI:1328360]	601	4
351	Arid3c	AT rich interactive domain 3C (BRIGHT-like) [Source:MGI Symbol;Acc:MGI:3650624]	409	2
352	Arid5b	AT rich interactive domain 5B (MRF1-like) [Source:MGI Symbol;Acc:MGI:2175912]	1188	1
353	Arl13b	ADP-ribosylation factor-like 13B [Source:MGI Symbol;Acc:MGI:1915396]	427	1
354	Arl15	ADP-ribosylation factor-like 15 [Source:MGI Symbol;Acc:MGI:2442308]	204	1
355	Arl16	ADP-ribosylation factor-like 16 [Source:MGI Symbol;Acc:MGI:1917567]	173	1
356	Armc3	armadillo repeat containing 3 [Source:MGI Symbol;Acc:MGI:1918132]	881	4
357	Armc5	armadillo repeat containing 5 [Source:MGI Symbol;Acc:MGI:2384586]	926	2
358	Armcx2	armadillo repeat containing, X-linked 2 [Source:MGI Symbol;Acc:MGI:1914666]	784	2
359	Armcx5	armadillo repeat containing, X-linked 5 [Source:MGI Symbol;Acc:MGI:2148026]	606	1
360	Arntl	aryl hydrocarbon receptor nuclear translocator-like [Source:MGI Symbol;Acc:MGI:1096381]	626	1
361	Arpp21	cyclic AMP-regulated phosphoprotein, 21 [Source:MGI Symbol;Acc:MGI:107562]	809	1
362	Arrdc2	arrestin domain containing 2 [Source:MGI Symbol;Acc:MGI:1918057]	407	1
363	Arrdc3	arrestin domain containing 3 [Source:MGI Symbol;Acc:MGI:2145242]	414	1
364	Arrdc4	arrestin domain containing 4 [Source:MGI Symbol;Acc:MGI:1913662]	415	1
365	Arsb	arylsulfatase B [Source:MGI Symbol;Acc:MGI:88075]	534	1
366	Artn	artemin [Source:MGI Symbol;Acc:MGI:1333791]	224	2
367	Arvcf	armadillo repeat gene deleted in velo-cardio-facial syndrome [Source:MGI Symbol;Acc:MGI:109620]	962	1
368	Arx	aristaless related homeobox [Source:MGI Symbol;Acc:MGI:1097716]	564	4
369	Asah2	N-acylsphingosine amidohydrolase 2 [Source:MGI Symbol;Acc:MGI:1859310]	756	1
370	Asap1	ArfGAP with SH3 domain, ankyrin repeat and PH domain1 [Source:MGI Symbol;Acc:MGI:1342335]	1147	2
371	Asap2	ArfGAP with SH3 domain, ankyrin repeat and PH domain 2 [Source:MGI Symbol;Acc:MGI:2685438]	1000	2
372	Asap3	ArfGAP with SH3 domain, ankyrin repeat and PH domain 3 [Source:MGI Symbol;Acc:MGI:2684986]	904	1
373	Asb6	ankyrin repeat and SOCS box-containing 6 [Source:MGI Symbol;Acc:MGI:1919573]	418	1
374	Ascc2	activating signal cointegrator 1 complex subunit 2 [Source:MGI Symbol;Acc:MGI:1922702]	749	1
375	Ascl5	achaete-scute complex homolog 5 (Drosophila) [Source:MGI Symbol;Acc:MGI:2685043]	188	2
376	Asf1b	ASF1 anti-silencing function 1 homolog B (S. cerevisiae) [Source:MGI Symbol;Acc:MGI:1914179]	202	1
377	Asgr1	asialoglycoprotein receptor 1 [Source:MGI Symbol;Acc:MGI:88081]	284	1
378	Ash1l	ash1 (absent, small, or homeotic)-like (Drosophila) [Source:MGI Symbol;Acc:MGI:2183158]	2958	2
379	Asic2	acid-sensing (proton-gated) ion channel 2 [Source:MGI Symbol;Acc:MGI:1100867]	563	1
380	Asic3	acid-sensing (proton-gated) ion channel 3 [Source:MGI Symbol;Acc:MGI:2159339]	530	1
381	Asmt	acetylserotonin O-methyltransferase [Source:MGI Symbol;Acc:MGI:96090]	387	1
382	Astn2	astrotactin 2 [Source:MGI Symbol;Acc:MGI:1889277]	1352	3
383	Asxl1	additional sex combs like 1 [Source:MGI Symbol;Acc:MGI:2684063]	1514	2
384	Asxl3	additional sex combs like 3 (Drosophila) [Source:MGI Symbol;Acc:MGI:2685175]	2204	9
385	Atad2	ATPase family, AAA domain containing 2 [Source:MGI Symbol;Acc:MGI:1917722]	1364	1
386	Atad5	ATPase family, AAA domain containing 5 [Source:MGI Symbol;Acc:MGI:2442925]	1826	1
387	Atat1	alpha tubulin acetyltransferase 1 [Source:MGI Symbol;Acc:MGI:1913869]	310	1
388	Atf5	activating transcription factor 5 [Source:MGI Symbol;Acc:MGI:2141857]	283	5
389	Atf6	activating transcription factor 6 [Source:MGI Symbol;Acc:MGI:1926157]	656	1
390	Atf6b	activating transcription factor 6 beta [Source:MGI Symbol;Acc:MGI:105121]	706	1
391	Atf7ip	activating transcription factor 7 interacting protein [Source:MGI Symbol;Acc:MGI:1858965]	1306	1
392	Atg2a	autophagy related 2A [Source:MGI Symbol;Acc:MGI:1916291]	1914	2
393	Atg3	autophagy related 3 [Source:MGI Symbol;Acc:MGI:1915091]	314	1
394	Atg9b	autophagy related 9B [Source:MGI Symbol;Acc:MGI:2685420]	922	1
395	Atn1	atrophin 1 [Source:MGI Symbol;Acc:MGI:104725]	1175	13
396	Atoh1	atonal homolog 1 (Drosophila) [Source:MGI Symbol;Acc:MGI:104654]	351	1
397	Atoh8	atonal homolog 8 (Drosophila) [Source:MGI Symbol;Acc:MGI:1918343]	322	1
398	Atp11a	ATPase, class VI, type 11A [Source:MGI Symbol;Acc:MGI:1354735]	1187	1
399	Atp13a2	ATPase type 13A2 [Source:MGI Symbol;Acc:MGI:1922022]	1169	1
400	Atp1a1	ATPase, Na+/K+ transporting, alpha 1 polypeptide [Source:MGI Symbol;Acc:MGI:88105]	1023	1
401	Atp1a2	ATPase, Na+/K+ transporting, alpha 2 polypeptide [Source:MGI Symbol;Acc:MGI:88106]	1020	1
402	Atp1a3	ATPase, Na+/K+ transporting, alpha 3 polypeptide [Source:MGI Symbol;Acc:MGI:88107]	1053	1
403	Atp1a4	ATPase, Na+/K+ transporting, alpha 4 polypeptide [Source:MGI Symbol;Acc:MGI:1351335]	1032	1
404	Atp2b1	ATPase, Ca++ transporting, plasma membrane 1 [Source:MGI Symbol;Acc:MGI:104653]	1220	1
405	Atp2b3	ATPase, Ca++ transporting, plasma membrane 3 [Source:MGI Symbol;Acc:MGI:1347353]	1220	2
406	Atrn	attractin [Source:MGI Symbol;Acc:MGI:1341628]	1428	2
407	Atrnl1	attractin like 1 [Source:MGI Symbol;Acc:MGI:2147749]	1378	1
408	Atrx	alpha thalassemia/mental retardation syndrome X-linked homolog (human) [Source:MGI Symbol;Acc:MGI:103067]	2476	2
409	Atxn1	ataxin 1 [Source:MGI Symbol;Acc:MGI:104783]	799	4
410	Atxn10	ataxin 10 [Source:MGI Symbol;Acc:MGI:1859293]	475	1
411	Atxn1l	ataxin 1-like [Source:MGI Symbol;Acc:MGI:3694797]	687	2
412	Atxn2	ataxin 2 [Source:MGI Symbol;Acc:MGI:1277223]	1286	1
413	Atxn2l	ataxin 2-like [Source:MGI Symbol;Acc:MGI:2446242]	1049	2
414	Atxn7	ataxin 7 [Source:MGI Symbol;Acc:MGI:2179277]	867	1
415	Atxn7l2	ataxin 7-like 2 [Source:MGI Symbol;Acc:MGI:1919772]	696	1
416	AU018091	expressed sequence AU018091 [Source:MGI Symbol;Acc:MGI:2142124]	684	1
417	AU023871	expressed sequence AU023871 [Source:MGI Symbol;Acc:MGI:2146995]	242	3
418	Aup1	ancient ubiquitous protein 1 [Source:MGI Symbol;Acc:MGI:107789]	439	1
419	Axl	AXL receptor tyrosine kinase [Source:MGI Symbol;Acc:MGI:1347244]	888	1
420	Azi1	5-azacytidine induced gene 1 [Source:MGI Symbol;Acc:MGI:107440]	1060	1
421	B230216G23Rik	RIKEN cDNA B230216G23 gene [Source:MGI Symbol;Acc:MGI:2442262]	116	1
422	B3galt2	UDP-Gal:betaGlcNAc beta 1,3-galactosyltransferase, polypeptide 2 [Source:MGI Symbol;Acc:MGI:1349461]	422	1
423	B3galt4	UDP-Gal:betaGlcNAc beta 1,3-galactosyltransferase, polypeptide 4 [Source:MGI Symbol;Acc:MGI:1859517]	371	1
424	B3gat1	beta-1,3-glucuronyltransferase 1 (glucuronosyltransferase P) [Source:MGI Symbol;Acc:MGI:1924148]	334	1
425	B3gat3	beta-1,3-glucuronyltransferase 3 (glucuronosyltransferase I) [Source:MGI Symbol;Acc:MGI:1919977]	335	2
426	B430319F04Rik	RIKEN cDNA B430319F04 gene [Source:MGI Symbol;Acc:MGI:3588258]	181	1
427	B4galnt2	beta-1,4-N-acetyl-galactosaminyl transferase 2 [Source:MGI Symbol;Acc:MGI:1342058]	510	1
428	B4galnt4	beta-1,4-N-acetyl-galactosaminyl transferase 4 [Source:MGI Symbol;Acc:MGI:2652891]	1034	3
429	B4galt1	UDP-Gal:betaGlcNAc beta 1,4- galactosyltransferase, polypeptide 1 [Source:MGI Symbol;Acc:MGI:95705]	399	1
430	B4galt7	xylosylprotein beta1,4-galactosyltransferase, polypeptide 7 (galactosyltransferase I) [Source:MGI Symbol;Acc:MGI:2384987]	327	1
431	Babam1	BRISC and BRCA1 A complex member 1 [Source:MGI Symbol;Acc:MGI:1915501]	333	1
432	Bach1	BTB and CNC homology 1 [Source:MGI Symbol;Acc:MGI:894680]	739	1
433	Bach2	BTB and CNC homology 2 [Source:MGI Symbol;Acc:MGI:894679]	839	1
434	Bag3	BCL2-associated athanogene 3 [Source:MGI Symbol;Acc:MGI:1352493]	577	2
435	Bag4	BCL2-associated athanogene 4 [Source:MGI Symbol;Acc:MGI:1914634]	457	3
436	Bag6	BCL2-associated athanogene 6 [Source:MGI Symbol;Acc:MGI:1919439]	1154	11
437	Bahcc1	BAH domain and coiled-coil containing 1 [Source:MGI Symbol;Acc:MGI:2679272]	2643	5
438	Bai1	brain-specific angiogenesis inhibitor 1 [Source:MGI Symbol;Acc:MGI:1933736]	1582	7
439	Bai2	brain-specific angiogenesis inhibitor 2 [Source:MGI Symbol;Acc:MGI:2451244]	1561	3
440	Baiap2	brain-specific angiogenesis inhibitor 1-associated protein 2 [Source:MGI Symbol;Acc:MGI:2137336]	535	1
441	Baiap2l1	BAI1-associated protein 2-like 1 [Source:MGI Symbol;Acc:MGI:1914148]	514	1
442	Baiap2l2	BAI1-associated protein 2-like 2 [Source:MGI Symbol;Acc:MGI:2652819]	522	1
443	Banp	BTG3 associated nuclear protein [Source:MGI Symbol;Acc:MGI:1889023]	548	1
444	Bard1	BRCA1 associated RING domain 1 [Source:MGI Symbol;Acc:MGI:1328361]	765	1
445	Barhl1	BarH-like 1 (Drosophila) [Source:MGI Symbol;Acc:MGI:1859288]	327	2
446	Barhl2	BarH-like 2 (Drosophila) [Source:MGI Symbol;Acc:MGI:1859314]	384	2
447	Barx2	BarH-like homeobox 2 [Source:MGI Symbol;Acc:MGI:109617]	283	1
448	Batf	basic leucine zipper transcription factor, ATF-like [Source:MGI Symbol;Acc:MGI:1859147]	125	1
449	Baz2a	bromodomain adjacent to zinc finger domain, 2A [Source:MGI Symbol;Acc:MGI:2151152]	1888	1
450	BC003965	cDNA sequence BC003965 [Source:MGI Symbol;Acc:MGI:2670966]	136	1
451	BC005561	cDNA sequence BC005561 [Source:MGI Symbol;Acc:MGI:3040669]	1589	1
452	BC005764	cDNA sequence BC005764 [Source:MGI Symbol;Acc:MGI:2388640]	716	1
453	BC016423	cDNA sequence BC016423 [Source:MGI Symbol;Acc:MGI:2145274]	2382	1
454	BC018242	cDNA sequence BC018242 [Source:MGI Symbol;Acc:MGI:2384575]	452	1
455	BC018507	cDNA sequence BC018507 [Source:MGI Symbol;Acc:MGI:2385865]	2241	2
456	BC021891	cDNA sequence BC021891 [Source:MGI Symbol;Acc:MGI:2385307]	1002	2
457	BC024978	cDNA sequence BC024978 [Source:MGI Symbol;Acc:MGI:3041247]	361	6
458	BC026590	cDNA sequence BC026590 [Source:MGI Symbol;Acc:MGI:2677850]	193	1
459	BC027072	cDNA sequence BC027072 [Source:MGI Symbol;Acc:MGI:2385061]	1279	1
460	BC034090	cDNA sequence BC034090 [Source:MGI Symbol;Acc:MGI:2672904]	909	1
461	BC035947	cDNA sequence BC035947 [Source:MGI Symbol;Acc:MGI:2652858]	695	2
462	BC037034	cDNA sequence BC037034 [Source:MGI Symbol;Acc:MGI:2385896]	580	3
463	BC048562	cDNA sequence BC048562 [Source:MGI Symbol;Acc:MGI:3618861]	204	1
464	BC048671	cDNA sequence BC048671 [Source:MGI Symbol;Acc:MGI:2679261]	137	1
465	BC051019	cDNA sequence BC051019 [Source:MGI Symbol;Acc:MGI:1928824]	402	1
466	BC051142	cDNA sequence BC051142 [Source:MGI Symbol;Acc:MGI:3039565]	393	2
467	BC053749	cDNA sequence BC053749 [Source:MGI Symbol;Acc:MGI:2681861]	634	3
468	BC056474	cDNA sequence BC056474 [Source:MGI Symbol;Acc:MGI:3041257]	186	1
469	BC068157	cDNA sequence BC068157 [Source:MGI Symbol;Acc:MGI:3605626]	1098	8
470	Bcan	brevican [Source:MGI Symbol;Acc:MGI:1096385]	883	1
471	Bcar1	breast cancer anti-estrogen resistance 1 [Source:MGI Symbol;Acc:MGI:108091]	874	3
472	Bcar3	breast cancer anti-estrogen resistance 3 [Source:MGI Symbol;Acc:MGI:1352501]	820	1
473	Bcas1	breast carcinoma amplified sequence 1 [Source:MGI Symbol;Acc:MGI:1924210]	633	2
474	Bcl11a	B cell CLL/lymphoma 11A (zinc finger protein) [Source:MGI Symbol;Acc:MGI:106190]	773	2
475	Bcl11b	B cell leukemia/lymphoma 11B [Source:MGI Symbol;Acc:MGI:1929913]	884	5
476	Bcl2l10	Bcl2-like 10 [Source:MGI Symbol;Acc:MGI:1330841]	191	1
477	Bcl2l12	BCL2-like 12 (proline rich) [Source:MGI Symbol;Acc:MGI:1922986]	255	2
478	Bcl2l14	BCL2-like 14 (apoptosis facilitator) [Source:MGI Symbol;Acc:MGI:1914063]	328	1
479	Bcl6b	B cell CLL/lymphoma 6, member B [Source:MGI Symbol;Acc:MGI:1278332]	474	1
480	Bcl9	B cell CLL/lymphoma 9 [Source:MGI Symbol;Acc:MGI:1924828]	1425	3
481	Bcl9l	B cell CLL/lymphoma 9-like [Source:MGI Symbol;Acc:MGI:1933114]	1494	8
482	Bcor	BCL6 interacting corepressor [Source:MGI Symbol;Acc:MGI:1918708]	1759	1
483	Bcorl1	BCL6 co-repressor-like 1 [Source:MGI Symbol;Acc:MGI:2443910]	1781	2
484	Bcr	breakpoint cluster region [Source:MGI Symbol;Acc:MGI:88141]	1270	1
485	Bdp1	B double prime 1, subunit of RNA polymerase III transcription initiation factor IIIB [Source:MGI Symbol;Acc:MGI:1347077]	2467	1
486	Bean1	brain expressed, associated with Nedd4, 1 [Source:MGI Symbol;Acc:MGI:1929597]	326	2
487	Bend3	BEN domain containing 3 [Source:MGI Symbol;Acc:MGI:2677212]	825	1
488	Bend4	BEN domain containing 4 [Source:MGI Symbol;Acc:MGI:3648414]	541	5
489	Bhlhe22	basic helix-loop-helix family, member e22 [Source:MGI Symbol;Acc:MGI:1930001]	355	1
490	Bhlhe40	basic helix-loop-helix family, member e40 [Source:MGI Symbol;Acc:MGI:1097714]	411	1
491	Bhlhe41	basic helix-loop-helix family, member e41 [Source:MGI Symbol;Acc:MGI:1930704]	410	1
492	Bicc1	bicaudal C homolog 1 (Drosophila) [Source:MGI Symbol;Acc:MGI:1933388]	977	1
493	Bin1	bridging integrator 1 [Source:MGI Symbol;Acc:MGI:108092]	588	2
494	Birc6	baculoviral IAP repeat-containing 6 [Source:MGI Symbol;Acc:MGI:1276108]	4873	4
495	Blk	B lymphoid kinase [Source:MGI Symbol;Acc:MGI:88169]	499	1
496	Blm	Bloom syndrome, RecQ helicase-like [Source:MGI Symbol;Acc:MGI:1328362]	1419	1
497	Blnk	B cell linker [Source:MGI Symbol;Acc:MGI:96878]	457	2
498	Bloc1s6	biogenesis of organelles complex-1, subunit 6, pallidin [Source:MGI Symbol;Acc:MGI:1927580]	172	1
499	Bmp6	bone morphogenetic protein 6 [Source:MGI Symbol;Acc:MGI:88182]	510	3
500	Bmpr2	bone morphogenetic protein receptor, type II (serine/threonine kinase) [Source:MGI Symbol;Acc:MGI:1095407]	1038	1
501	Bms1	BMS1 homolog, ribosome assembly protein (yeast) [Source:MGI Symbol;Acc:MGI:2446132]	1284	1
502	Bnc2	basonuclin 2 [Source:MGI Symbol;Acc:MGI:2443805]	1127	2
503	Bnip3l	BCL2/adenovirus E1B interacting protein 3-like [Source:MGI Symbol;Acc:MGI:1332659]	218	2
504	Boc	biregional cell adhesion molecule-related/down-regulated by oncogenes (Cdon) binding protein [Source:MGI Symbol;Acc:MGI:2151153]	1110	5
505	Bod1	biorientation of chromosomes in cell division 1 [Source:MGI Symbol;Acc:MGI:1916806]	173	1
506	Bod1l	biorientation of chromosomes in cell division 1-like [Source:MGI Symbol;Acc:MGI:2444804]	3032	5
507	Boll	bol, boule-like (Drosophila) [Source:MGI Symbol;Acc:MGI:1922638]	160	1
508	Bop1	block of proliferation 1 [Source:MGI Symbol;Acc:MGI:1334460]	732	1
509	Bpgm	2,3-bisphosphoglycerate mutase [Source:MGI Symbol;Acc:MGI:1098242]	259	1
510	Bpifb4	BPI fold containing family B, member 4 [Source:MGI Symbol;Acc:MGI:2685852]	617	1
511	Bpifb5	BPI fold containing family B, member 5 [Source:MGI Symbol;Acc:MGI:2385160]	490	1
512	Bpifb9a	BPI fold containing family B, member 9A [Source:MGI Symbol;Acc:MGI:3767993]	591	1
513	Bpifb9b	BPI fold containing family B, member 9B [Source:MGI Symbol;Acc:MGI:1918675]	591	1
514	Bptf	bromodomain PHD finger transcription factor [Source:MGI Symbol;Acc:MGI:2444008]	3036	10
515	Brd2	bromodomain containing 2 [Source:MGI Symbol;Acc:MGI:99495]	798	2
516	Brd3	bromodomain containing 3 [Source:MGI Symbol;Acc:MGI:1914632]	743	4
517	Brd4	bromodomain containing 4 [Source:MGI Symbol;Acc:MGI:1888520]	1401	21
518	Brd7	bromodomain containing 7 [Source:MGI Symbol;Acc:MGI:1349766]	651	1
519	Brd8	bromodomain containing 8 [Source:MGI Symbol;Acc:MGI:1925906]	951	2
520	Brd9	bromodomain containing 9 [Source:MGI Symbol;Acc:MGI:2145317]	597	2
521	Brdt	bromodomain, testis-specific [Source:MGI Symbol;Acc:MGI:1891374]	956	6
522	Bri3	brain protein I3 [Source:MGI Symbol;Acc:MGI:1933174]	125	1
523	Brpf1	bromodomain and PHD finger containing, 1 [Source:MGI Symbol;Acc:MGI:1926033]	1246	2
524	Brpf3	bromodomain and PHD finger containing, 3 [Source:MGI Symbol;Acc:MGI:2146836]	1204	1
525	Brsk1	BR serine/threonine kinase 1 [Source:MGI Symbol;Acc:MGI:2685946]	778	3
526	Brwd1	bromodomain and WD repeat domain containing 1 [Source:MGI Symbol;Acc:MGI:1890651]	2304	3
527	Bsdc1	BSD domain containing 1 [Source:MGI Symbol;Acc:MGI:1913466]	427	2
528	Bsn	bassoon [Source:MGI Symbol;Acc:MGI:1277955]	3942	5
529	Btbd1	BTB (POZ) domain containing 1 [Source:MGI Symbol;Acc:MGI:1933765]	488	3
530	Btbd11	BTB (POZ) domain containing 11 [Source:MGI Symbol;Acc:MGI:1921257]	1109	1
531	Btbd17	BTB (POZ) domain containing 17 [Source:MGI Symbol;Acc:MGI:1919264]	478	1
532	Btbd2	BTB (POZ) domain containing 2 [Source:MGI Symbol;Acc:MGI:1933831]	523	3
533	Btbd7	BTB (POZ) domain containing 7 [Source:MGI Symbol;Acc:MGI:1917858]	1130	3
534	Btg3	B cell translocation gene 3 [Source:MGI Symbol;Acc:MGI:109532]	252	2
535	Btk	Bruton agammaglobulinemia tyrosine kinase [Source:MGI Symbol;Acc:MGI:88216]	659	1
536	Bud13	BUD13 homolog (yeast) [Source:MGI Symbol;Acc:MGI:2443443]	637	1
537	Bzrap1	benzodiazepine receptor associated protein 1 [Source:MGI Symbol;Acc:MGI:2450877]	1846	3
538	C030006K11Rik	RIKEN cDNA C030006K11 gene [Source:MGI Symbol;Acc:MGI:1925941]	218	1
539	C1ql1	complement component 1, q subcomponent-like 1 [Source:MGI Symbol;Acc:MGI:1344400]	258	1
540	C1ql2	complement component 1, q subcomponent-like 2 [Source:MGI Symbol;Acc:MGI:3032521]	287	2
541	C1qtnf1	C1q and tumor necrosis factor related protein 1 [Source:MGI Symbol;Acc:MGI:1919254]	281	1
542	C1qtnf5	C1q and tumor necrosis factor related protein 5 [Source:MGI Symbol;Acc:MGI:2385958]	243	1
543	C1qtnf9	C1q and tumor necrosis factor related protein 9 [Source:MGI Symbol;Acc:MGI:3045252]	333	1
544	C230081A13Rik	RIKEN cDNA C230081A13 gene [Source:MGI Symbol;Acc:MGI:2442366]	1735	5
545	C2cd2	C2 calcium-dependent domain containing 2 [Source:MGI Symbol;Acc:MGI:1891883]	696	2
546	C2cd3	C2 calcium-dependent domain containing 3 [Source:MGI Symbol;Acc:MGI:2142166]	2323	2
547	C2cd5	C2 calcium-dependent domain containing 5 [Source:MGI Symbol;Acc:MGI:1921991]	1016	1
548	C330027C09Rik	RIKEN cDNA C330027C09 gene [Source:MGI Symbol;Acc:MGI:2146335]	907	1
549	C4bp	complement component 4 binding protein [Source:MGI Symbol;Acc:MGI:88229]	469	2
550	C530025M09Rik	RIKEN cDNA C530025M09 gene [Source:MGI Symbol;Acc:MGI:2442090]	229	1
551	C7	complement component 7 [Source:MGI Symbol;Acc:MGI:88235]	845	3
552	C77080	expressed sequence C77080 [Source:MGI Symbol;Acc:MGI:2140651]	1070	16
553	C77370	expressed sequence C77370 [Source:MGI Symbol;Acc:MGI:2148050]	1515	1
554	C78339	expressed sequence C78339 [Source:MGI Symbol;Acc:MGI:2145496]	399	3
555	C8a	complement component 8, alpha polypeptide [Source:MGI Symbol;Acc:MGI:2668347]	587	1
556	CAAA01154301.1	protein phosphatase 2 (formerly 2A), regulatory subunit B'', delta (Ppp2r3d), transcript variant 1, mRNA [Source:RefSeq mRNA;Acc:NM_001163415]	149	3
557	Cables1	CDK5 and Abl enzyme substrate 1 [Source:MGI Symbol;Acc:MGI:1927065]	594	2
558	Cables2	CDK5 and Abl enzyme substrate 2 [Source:MGI Symbol;Acc:MGI:2182335]	476	3
559	Cabyr	calcium-binding tyrosine-(Y)-phosphorylation regulated (fibrousheathin 2) [Source:MGI Symbol;Acc:MGI:1918382]	453	2
560	Cacna1b	calcium channel, voltage-dependent, N type, alpha 1B subunit [Source:MGI Symbol;Acc:MGI:88296]	2328	1
561	Cacna1d	calcium channel, voltage-dependent, L type, alpha 1D subunit [Source:MGI Symbol;Acc:MGI:88293]	2166	1
562	Cacna1e	calcium channel, voltage-dependent, R type, alpha 1E subunit [Source:MGI Symbol;Acc:MGI:106217]	1965	1
563	Cacna1g	calcium channel, voltage-dependent, T type, alpha 1G subunit [Source:MGI Symbol;Acc:MGI:1201678]	2381	4
564	Cacna1h	calcium channel, voltage-dependent, T type, alpha 1H subunit [Source:MGI Symbol;Acc:MGI:1928842]	2359	1
565	Cacna1i	calcium channel, voltage-dependent, alpha 1I subunit [Source:MGI Symbol;Acc:MGI:2178051]	2199	3
566	Cacnb1	calcium channel, voltage-dependent, beta 1 subunit [Source:MGI Symbol;Acc:MGI:102522]	677	1
567	Cacnb3	calcium channel, voltage-dependent, beta 3 subunit [Source:MGI Symbol;Acc:MGI:103307]	484	1
568	Cacng4	calcium channel, voltage-dependent, gamma subunit 4 [Source:MGI Symbol;Acc:MGI:1859167]	327	1
569	Cactin	cactin, spliceosome C complex subunit [Source:MGI Symbol;Acc:MGI:1917562]	772	1
570	Cacul1	CDK2 associated, cullin domain 1 [Source:MGI Symbol;Acc:MGI:1926082]	377	4
571	Cad	carbamoyl-phosphate synthetase 2, aspartate transcarbamylase, and dihydroorotase [Source:MGI Symbol;Acc:MGI:1916969]	2225	3
572	Cadm1	cell adhesion molecule 1 [Source:MGI Symbol;Acc:MGI:1889272]	456	1
573	Camk1	calcium/calmodulin-dependent protein kinase I [Source:MGI Symbol;Acc:MGI:1098535]	374	1
574	Camk2b	calcium/calmodulin-dependent protein kinase II, beta [Source:MGI Symbol;Acc:MGI:88257]	666	2
575	Camkk1	calcium/calmodulin-dependent protein kinase kinase 1, alpha [Source:MGI Symbol;Acc:MGI:1891766]	505	2
576	Camkk2	calcium/calmodulin-dependent protein kinase kinase 2, beta [Source:MGI Symbol;Acc:MGI:2444812]	541	1
577	Camsap2	calmodulin regulated spectrin-associated protein family, member 2 [Source:MGI Symbol;Acc:MGI:1922434]	1478	1
578	Camsap3	calmodulin regulated spectrin-associated protein family, member 3 [Source:MGI Symbol;Acc:MGI:1916947]	1253	3
579	Camta2	calmodulin binding transcription activator 2 [Source:MGI Symbol;Acc:MGI:2135957]	1208	2
580	Cap1	CAP, adenylate cyclase-associated protein 1 (yeast) [Source:MGI Symbol;Acc:MGI:88262]	474	3
581	Cap2	CAP, adenylate cyclase-associated protein, 2 (yeast) [Source:MGI Symbol;Acc:MGI:1914502]	476	4
582	Capn2	calpain 2 [Source:MGI Symbol;Acc:MGI:88264]	700	1
583	Capn7	calpain 7 [Source:MGI Symbol;Acc:MGI:1338030]	813	1
584	Capns1	calpain, small subunit 1 [Source:MGI Symbol;Acc:MGI:88266]	268	1
585	Capns2	calpain, small subunit 2 [Source:MGI Symbol;Acc:MGI:1916793]	247	1
586	Caprin1	cell cycle associated protein 1 [Source:MGI Symbol;Acc:MGI:1858234]	707	1
587	Card10	caspase recruitment domain family, member 10 [Source:MGI Symbol;Acc:MGI:2146012]	1070	1
588	Carhsp1	calcium regulated heat stable protein 1 [Source:MGI Symbol;Acc:MGI:1196368]	148	1
589	Carm1	coactivator-associated arginine methyltransferase 1 [Source:MGI Symbol;Acc:MGI:1913208]	608	1
590	Casc3	cancer susceptibility candidate 3 [Source:MGI Symbol;Acc:MGI:2179723]	698	7
591	Cask	calcium/calmodulin-dependent serine protein kinase (MAGUK family) [Source:MGI Symbol;Acc:MGI:1309489]	920	1
592	Caskin1	CASK interacting protein 1 [Source:MGI Symbol;Acc:MGI:2442952]	1431	10
593	Caskin2	CASK-interacting protein 2 [Source:MGI Symbol;Acc:MGI:2157062]	1201	5
594	Cass4	Cas scaffolding protein family member 4 [Source:MGI Symbol;Acc:MGI:2444482]	804	2
595	Cbfa2t2	core-binding factor, runt domain, alpha subunit 2, translocated to, 2 (human) [Source:MGI Symbol;Acc:MGI:1333833]	594	1
596	Cbfa2t3	core-binding factor, runt domain, alpha subunit 2, translocated to, 3 (human) [Source:MGI Symbol;Acc:MGI:1338013]	620	2
597	Cbl	Casitas B-lineage lymphoma [Source:MGI Symbol;Acc:MGI:88279]	913	2
598	Cblb	Casitas B-lineage lymphoma b [Source:MGI Symbol;Acc:MGI:2146430]	938	7
599	Cbll1	Casitas B-lineage lymphoma-like 1 [Source:MGI Symbol;Acc:MGI:2144842]	491	13
600	Cbx2	chromobox 2 [Source:MGI Symbol;Acc:MGI:88289]	519	1
601	Cbx6	chromobox 6 [Source:MGI Symbol;Acc:MGI:3512628]	414	1
602	Cbx7	chromobox 7 [Source:MGI Symbol;Acc:MGI:1196439]	158	1
603	Cbx8	chromobox 8 [Source:MGI Symbol;Acc:MGI:1353589]	362	1
604	Cc2d1a	coiled-coil and C2 domain containing 1A [Source:MGI Symbol;Acc:MGI:2384831]	943	2
605	Cc2d1b	coiled-coil and C2 domain containing 1B [Source:MGI Symbol;Acc:MGI:2443076]	848	1
606	Ccar2	cell cycle activator and apoptosis regulator 2 [Source:MGI Symbol;Acc:MGI:2444228]	922	2
607	Ccbe1	collagen and calcium binding EGF domains 1 [Source:MGI Symbol;Acc:MGI:2445053]	408	1
608	Ccdc101	coiled-coil domain containing 101 [Source:MGI Symbol;Acc:MGI:1922815]	293	1
609	Ccdc102a	coiled-coil domain containing 102A [Source:MGI Symbol;Acc:MGI:2686927]	549	1
610	Ccdc105	coiled-coil domain containing 105 [Source:MGI Symbol;Acc:MGI:1918226]	499	2
611	Ccdc107	coiled-coil domain containing 107 [Source:MGI Symbol;Acc:MGI:1913423]	267	1
612	Ccdc117	coiled-coil domain containing 117 [Source:MGI Symbol;Acc:MGI:2144383]	277	1
613	Ccdc120	coiled-coil domain containing 120 [Source:MGI Symbol;Acc:MGI:1859619]	629	4
614	Ccdc121	coiled-coil domain containing 121 [Source:MGI Symbol;Acc:MGI:2685601]	323	1
615	Ccdc125	coiled-coil domain containing 125 [Source:MGI Symbol;Acc:MGI:1923291]	500	1
616	Ccdc129	coiled-coil domain containing 129 [Source:MGI Symbol;Acc:MGI:2685304]	1034	1
617	Ccdc130	coiled-coil domain containing 130 [Source:MGI Symbol;Acc:MGI:1914986]	385	1
618	Ccdc155	coiled-coil domain containing 155 [Source:MGI Symbol;Acc:MGI:2687329]	648	2
619	Ccdc159	coiled-coil domain containing 159 [Source:MGI Symbol;Acc:MGI:1914369]	411	1
620	Ccdc17	coiled-coil domain containing 17 [Source:MGI Symbol;Acc:MGI:1915667]	565	1
621	Ccdc177	coiled-coil domain containing 177 [Source:MGI Symbol;Acc:MGI:2686414]	706	1
622	Ccdc24	coiled-coil domain containing 24 [Source:MGI Symbol;Acc:MGI:2685874]	268	1
623	Ccdc34	coiled-coil domain containing 34 [Source:MGI Symbol;Acc:MGI:1915451]	367	1
624	Ccdc39	coiled-coil domain containing 39 [Source:MGI Symbol;Acc:MGI:1289263]	937	1
625	Ccdc50	coiled-coil domain containing 50 [Source:MGI Symbol;Acc:MGI:1914751]	305	1
626	Ccdc6	coiled-coil domain containing 6 [Source:MGI Symbol;Acc:MGI:1923801]	469	4
627	Ccdc62	coiled-coil domain containing 62 [Source:MGI Symbol;Acc:MGI:2684996]	701	1
628	Ccdc64	coiled-coil domain containing 64 [Source:MGI Symbol;Acc:MGI:1922915]	577	1
629	Ccdc65	coiled-coil domain containing 65 [Source:MGI Symbol;Acc:MGI:2146001]	493	1
630	Ccdc66	coiled-coil domain containing 66 [Source:MGI Symbol;Acc:MGI:2443639]	935	1
631	Ccdc74a	coiled-coil domain containing 74A [Source:MGI Symbol;Acc:MGI:1919565]	364	1
632	Ccdc8	coiled-coil domain containing 8 [Source:MGI Symbol;Acc:MGI:3612184]	685	1
633	Ccdc80	coiled-coil domain containing 80 [Source:MGI Symbol;Acc:MGI:1915146]	949	3
634	Ccdc86	coiled-coil domain containing 86 [Source:MGI Symbol;Acc:MGI:1277220]	426	1
635	Ccdc87	coiled-coil domain containing 87 [Source:MGI Symbol;Acc:MGI:3026882]	855	3
636	Ccdc88b	coiled-coil domain containing 88B [Source:MGI Symbol;Acc:MGI:1925567]	1481	2
637	Ccdc88c	coiled-coil domain containing 88C [Source:MGI Symbol;Acc:MGI:1915589]	2016	1
638	Ccdc89	coiled-coil domain containing 89 [Source:MGI Symbol;Acc:MGI:1917304]	370	1
639	Ccdc9	coiled-coil domain containing 9 [Source:MGI Symbol;Acc:MGI:1921443]	589	1
640	Ccnb3	cyclin B3 [Source:MGI Symbol;Acc:MGI:2183443]	1396	1
641	Ccnc	cyclin C [Source:MGI Symbol;Acc:MGI:1858199]	283	1
642	Ccne1	cyclin E1 [Source:MGI Symbol;Acc:MGI:88316]	408	2
643	Ccnjl	cyclin J-like [Source:MGI Symbol;Acc:MGI:2685723]	387	1
644	Ccnk	cyclin K [Source:MGI Symbol;Acc:MGI:1276106]	582	16
645	Ccnt1	cyclin T1 [Source:MGI Symbol;Acc:MGI:1328363]	724	2
646	Ccnt2	cyclin T2 [Source:MGI Symbol;Acc:MGI:1920199]	723	2
647	Ccser2	coiled-coil serine rich 2 [Source:MGI Symbol;Acc:MGI:101859]	1038	2
648	Cd14	CD14 antigen [Source:MGI Symbol;Acc:MGI:88318]	366	1
649	Cd177	CD177 antigen [Source:MGI Symbol;Acc:MGI:1916141]	817	3
650	Cd2	CD2 antigen [Source:MGI Symbol;Acc:MGI:88320]	344	3
651	Cd207	CD207 antigen [Source:MGI Symbol;Acc:MGI:2180021]	331	1
652	Cd22	CD22 antigen [Source:MGI Symbol;Acc:MGI:88322]	868	1
653	Cd248	CD248 antigen, endosialin [Source:MGI Symbol;Acc:MGI:1917695]	765	1
654	Cd27	CD27 antigen [Source:MGI Symbol;Acc:MGI:88326]	250	2
655	Cd28	CD28 antigen [Source:MGI Symbol;Acc:MGI:88327]	218	1
656	Cd2ap	CD2-associated protein [Source:MGI Symbol;Acc:MGI:1330281]	637	2
657	Cd2bp2	CD2 antigen (cytoplasmic tail) binding protein 2 [Source:MGI Symbol;Acc:MGI:1917483]	342	1
658	Cd300lg	CD300 antigen like family member G [Source:MGI Symbol;Acc:MGI:1289168]	415	1
659	Cd320	CD320 antigen [Source:MGI Symbol;Acc:MGI:1860083]	260	1
660	Cd3e	CD3 antigen, epsilon polypeptide [Source:MGI Symbol;Acc:MGI:88332]	189	1
661	Cd46	CD46 antigen, complement regulatory protein [Source:MGI Symbol;Acc:MGI:1203290]	365	1
662	Cd5	CD5 antigen [Source:MGI Symbol;Acc:MGI:88340]	494	1
663	Cd55	CD55 antigen [Source:MGI Symbol;Acc:MGI:104850]	390	3
664	Cd6	CD6 antigen [Source:MGI Symbol;Acc:MGI:103566]	665	2
665	Cd68	CD68 antigen [Source:MGI Symbol;Acc:MGI:88342]	335	1
666	Cd99l2	CD99 antigen-like 2 [Source:MGI Symbol;Acc:MGI:2177151]	214	1
667	Cdan1	congenital dyserythropoietic anemia, type I (human) [Source:MGI Symbol;Acc:MGI:1916218]	1239	2
668	Cdc23	CDC23 cell division cycle 23 [Source:MGI Symbol;Acc:MGI:1098815]	597	1
669	Cdc37l1	cell division cycle 37-like 1 [Source:MGI Symbol;Acc:MGI:1914322]	335	1
670	Cdc42ep1	CDC42 effector protein (Rho GTPase binding) 1 [Source:MGI Symbol;Acc:MGI:1929763]	409	1
671	Cdc42ep5	CDC42 effector protein (Rho GTPase binding) 5 [Source:MGI Symbol;Acc:MGI:1929745]	150	1
672	Cdc73	cell division cycle 73, Paf1/RNA polymerase II complex component [Source:MGI Symbol;Acc:MGI:2384876]	531	1
673	Cdca4	cell division cycle associated 4 [Source:MGI Symbol;Acc:MGI:1919213]	237	1
674	Cdcp1	CUB domain containing protein 1 [Source:MGI Symbol;Acc:MGI:2442010]	833	1
675	Cdcp2	CUB domain containing protein 2 [Source:MGI Symbol;Acc:MGI:3045328]	427	2
676	Cdhr1	cadherin-related family member 1 [Source:MGI Symbol;Acc:MGI:2157782]	859	1
677	Cdip1	cell death inducing Trp53 target 1 [Source:MGI Symbol;Acc:MGI:1913876]	208	4
678	Cdk12	cyclin-dependent kinase 12 [Source:MGI Symbol;Acc:MGI:1098802]	1484	7
679	Cdk13	cyclin-dependent kinase 13 [Source:MGI Symbol;Acc:MGI:1916812]	1511	4
680	Cdk15	cyclin-dependent kinase 15 [Source:MGI Symbol;Acc:MGI:3583944]	435	1
681	Cdk19	cyclin-dependent kinase 19 [Source:MGI Symbol;Acc:MGI:1925584]	501	1
682	Cdk4	cyclin-dependent kinase 4 [Source:MGI Symbol;Acc:MGI:88357]	303	1
683	Cdk5r1	cyclin-dependent kinase 5, regulatory subunit 1 (p35) [Source:MGI Symbol;Acc:MGI:101764]	307	1
684	Cdk5r2	cyclin-dependent kinase 5, regulatory subunit 2 (p39) [Source:MGI Symbol;Acc:MGI:1330828]	369	3
685	Cdk5rap1	CDK5 regulatory subunit associated protein 1 [Source:MGI Symbol;Acc:MGI:1914221]	588	1
686	Cdkl2	cyclin-dependent kinase-like 2 (CDC2-related kinase) [Source:MGI Symbol;Acc:MGI:1858227]	568	1
687	Cdkn1c	cyclin-dependent kinase inhibitor 1C (P57) [Source:MGI Symbol;Acc:MGI:104564]	348	1
688	Cds1	CDP-diacylglycerol synthase 1 [Source:MGI Symbol;Acc:MGI:1921846]	461	1
689	Cdx1	caudal type homeobox 1 [Source:MGI Symbol;Acc:MGI:88360]	268	2
690	Cdx2	caudal type homeobox 2 [Source:MGI Symbol;Acc:MGI:88361]	311	1
691	Cebpa	CCAAT/enhancer binding protein (C/EBP), alpha [Source:MGI Symbol;Acc:MGI:99480]	359	5
692	Cebpb	CCAAT/enhancer binding protein (C/EBP), beta [Source:MGI Symbol;Acc:MGI:88373]	296	2
693	Cecr5	cat eye syndrome chromosome region, candidate 5 [Source:MGI Symbol;Acc:MGI:2136976]	419	1
694	Cecr6	cat eye syndrome chromosome region, candidate 6 [Source:MGI Symbol;Acc:MGI:2136977]	572	4
695	Celf3	CUGBP, Elav-like family member 3 [Source:MGI Symbol;Acc:MGI:1926034]	465	1
696	Celf4	CUGBP, Elav-like family member 4 [Source:MGI Symbol;Acc:MGI:1932407]	504	1
697	Celsr1	cadherin, EGF LAG seven-pass G-type receptor 1 (flamingo homolog, Drosophila) [Source:MGI Symbol;Acc:MGI:1100883]	3034	1
698	Celsr2	cadherin, EGF LAG seven-pass G-type receptor 2 (flamingo homolog, Drosophila) [Source:MGI Symbol;Acc:MGI:1858235]	2919	2
699	Celsr3	cadherin, EGF LAG seven-pass G-type receptor 3 (flamingo homolog, Drosophila) [Source:MGI Symbol;Acc:MGI:1858236]	3301	1
700	Cenpc1	centromere protein C1 [Source:MGI Symbol;Acc:MGI:99700]	906	1
701	Cenpj	centromere protein J [Source:MGI Symbol;Acc:MGI:2684927]	1344	1
702	Cenpt	centromere protein T [Source:MGI Symbol;Acc:MGI:2443939]	515	2
703	Cenpv	centromere protein V [Source:MGI Symbol;Acc:MGI:1920389]	252	2
704	Cep110	centrosomal protein 110 [Source:MGI Symbol;Acc:MGI:1889576]	2334	3
705	Cep120	centrosomal protein 120 [Source:MGI Symbol;Acc:MGI:2147298]	988	2
706	Cep164	centrosomal protein 164 [Source:MGI Symbol;Acc:MGI:2384878]	1333	3
707	Cep170b	centrosomal protein 170B [Source:MGI Symbol;Acc:MGI:2145043]	1574	2
708	Cep89	centrosomal protein 89 [Source:MGI Symbol;Acc:MGI:1919390]	791	2
709	Cfh	complement component factor h [Source:MGI Symbol;Acc:MGI:88385]	1252	5
710	Cfhr1	complement factor H-related 1 [Source:MGI Symbol;Acc:MGI:2138169]	343	2
711	Cfhr2	complement factor H-related 2 [Source:MGI Symbol;Acc:MGI:3611575]	332	2
712	Cfhr3	complement factor H-related 3 [Source:MGI Symbol;Acc:MGI:3647418]	135	1
713	Cfl1	cofilin 1, non-muscle [Source:MGI Symbol;Acc:MGI:101757]	227	1
714	Cgrrf1	cell growth regulator with ring finger domain 1 [Source:MGI Symbol;Acc:MGI:1916368]	332	1
715	Chac1	ChaC, cation transport regulator 1 [Source:MGI Symbol;Acc:MGI:1916315]	223	1
716	Chchd10	coiled-coil-helix-coiled-coil-helix domain containing 10 [Source:MGI Symbol;Acc:MGI:2143558]	138	2
717	Chd3	chromodomain helicase DNA binding protein 3 [Source:MGI Symbol;Acc:MGI:1344395]	2055	9
718	Chd4	chromodomain helicase DNA binding protein 4 [Source:MGI Symbol;Acc:MGI:1344380]	1915	3
719	Chd5	chromodomain helicase DNA binding protein 5 [Source:MGI Symbol;Acc:MGI:3036258]	1952	2
720	Chd6	chromodomain helicase DNA binding protein 6 [Source:MGI Symbol;Acc:MGI:1918639]	2711	1
721	Chd7	chromodomain helicase DNA binding protein 7 [Source:MGI Symbol;Acc:MGI:2444748]	2986	3
722	Chd9	chromodomain helicase DNA binding protein 9 [Source:MGI Symbol;Acc:MGI:1924001]	2885	1
723	Cherp	calcium homeostasis endoplasmic reticulum protein [Source:MGI Symbol;Acc:MGI:106417]	938	5
724	Chfr	checkpoint with forkhead and ring finger domains [Source:MGI Symbol;Acc:MGI:2444898]	664	1
725	Chic1	cysteine-rich hydrophobic domain 1 [Source:MGI Symbol;Acc:MGI:1344694]	227	1
726	Chka	choline kinase alpha [Source:MGI Symbol;Acc:MGI:107760]	453	3
727	Chml	choroideremia-like [Source:MGI Symbol;Acc:MGI:101913]	621	1
728	Chmp5	charged multivesicular body protein 5 [Source:MGI Symbol;Acc:MGI:1924209]	219	1
729	Chrd	chordin [Source:MGI Symbol;Acc:MGI:1313268]	948	1
730	Chrdl1	chordin-like 1 [Source:MGI Symbol;Acc:MGI:1933172]	447	1
731	Chrm2	cholinergic receptor, muscarinic 2, cardiac [Source:MGI Symbol;Acc:MGI:88397]	466	1
732	Chrm4	cholinergic receptor, muscarinic 4 [Source:MGI Symbol;Acc:MGI:88399]	479	3
733	Chrna1	cholinergic receptor, nicotinic, alpha polypeptide 1 (muscle) [Source:MGI Symbol;Acc:MGI:87885]	457	1
734	Chrna3	cholinergic receptor, nicotinic, alpha polypeptide 3 [Source:MGI Symbol;Acc:MGI:87887]	504	1
735	Chrna4	cholinergic receptor, nicotinic, alpha polypeptide 4 [Source:MGI Symbol;Acc:MGI:87888]	629	1
736	Chrnb1	cholinergic receptor, nicotinic, beta polypeptide 1 (muscle) [Source:MGI Symbol;Acc:MGI:87890]	501	1
737	Chrne	cholinergic receptor, nicotinic, epsilon polypeptide [Source:MGI Symbol;Acc:MGI:87894]	493	1
738	Chst1	carbohydrate (keratan sulfate Gal-6) sulfotransferase 1 [Source:MGI Symbol;Acc:MGI:1924219]	411	1
739	Chst3	carbohydrate (chondroitin 6/keratan) sulfotransferase 3 [Source:MGI Symbol;Acc:MGI:1858224]	478	1
740	Chst5	carbohydrate (N-acetylglucosamine 6-O) sulfotransferase 5 [Source:MGI Symbol;Acc:MGI:1931825]	395	1
741	Chsy3	chondroitin sulfate synthase 3 [Source:MGI Symbol;Acc:MGI:1926173]	884	2
742	Chtf18	CTF18, chromosome transmission fidelity factor 18 [Source:MGI Symbol;Acc:MGI:2384887]	969	1
743	Cic	capicua homolog (Drosophila) [Source:MGI Symbol;Acc:MGI:1918972]	2510	14
744	Cideb	cell death-inducing DNA fragmentation factor, alpha subunit-like effector B [Source:MGI Symbol;Acc:MGI:1270844]	219	1
745	Cirh1a	cirrhosis, autosomal recessive 1A (human) [Source:MGI Symbol;Acc:MGI:1096573]	686	1
746	Cit	citron [Source:MGI Symbol;Acc:MGI:105313]	2055	1
747	Cited4	Cbp/p300-interacting transactivator, with Glu/Asp-rich carboxy-terminal domain, 4 [Source:MGI Symbol;Acc:MGI:1861694]	182	3
748	Ciz1	CDKN1A interacting zinc finger protein 1 [Source:MGI Symbol;Acc:MGI:1920234]	845	5
749	Ckap2l	cytoskeleton associated protein 2-like [Source:MGI Symbol;Acc:MGI:1917716]	745	1
750	Ckmt1	creatine kinase, mitochondrial 1, ubiquitous [Source:MGI Symbol;Acc:MGI:99441]	418	1
751	Ckmt2	creatine kinase, mitochondrial 2 [Source:MGI Symbol;Acc:MGI:1923972]	419	1
752	Clasp1	CLIP associating protein 1 [Source:MGI Symbol;Acc:MGI:1923957]	1536	1
753	Clca1	chloride channel calcium activated 1 [Source:MGI Symbol;Acc:MGI:1316732]	902	1
754	Clca2	chloride channel calcium activated 2 [Source:MGI Symbol;Acc:MGI:1931471]	902	1
755	Clcn1	chloride channel 1 [Source:MGI Symbol;Acc:MGI:88417]	994	4
756	Cldn23	claudin 23 [Source:MGI Symbol;Acc:MGI:1919158]	296	2
757	Clec12b	C-type lectin domain family 12, member B [Source:MGI Symbol;Acc:MGI:1918433]	275	1
758	Clec2l	C-type lectin domain family 2, member L [Source:MGI Symbol;Acc:MGI:2141402]	211	1
759	Clint1	clathrin interactor 1 [Source:MGI Symbol;Acc:MGI:2144243]	641	1
760	Clip2	CAP-GLY domain containing linker protein 2 [Source:MGI Symbol;Acc:MGI:1313136]	1047	1
761	Clip3	CAP-GLY domain containing linker protein 3 [Source:MGI Symbol;Acc:MGI:1923936]	547	1
762	Clk3	CDC-like kinase 3 [Source:MGI Symbol;Acc:MGI:1098670]	638	1
763	Clmn	calmin [Source:MGI Symbol;Acc:MGI:2136957]	1052	3
764	Clnk	cytokine-dependent hematopoietic cell linker [Source:MGI Symbol;Acc:MGI:1351468]	435	1
765	Clns1a	chloride channel, nucleotide-sensitive, 1A [Source:MGI Symbol;Acc:MGI:109638]	241	1
766	Clptm1	cleft lip and palate associated transmembrane protein 1 [Source:MGI Symbol;Acc:MGI:1927155]	664	2
767	Clpx	caseinolytic peptidase X (E.coli) [Source:MGI Symbol;Acc:MGI:1346017]	634	1
768	Clstn3	calsyntenin 3 [Source:MGI Symbol;Acc:MGI:2178323]	956	1
769	Cluh	clustered mitochondria (cluA/CLU1) homolog [Source:MGI Symbol;Acc:MGI:1921398]	1353	1
770	Cmip	c-Maf inducing protein [Source:MGI Symbol;Acc:MGI:1921690]	773	1
771	Cmpk2	cytidine monophosphate (UMP-CMP) kinase 2, mitochondrial [Source:MGI Symbol;Acc:MGI:99830]	447	1
772	Cmya5	cardiomyopathy associated 5 [Source:MGI Symbol;Acc:MGI:1923719]	3676	3
773	Cnga1	cyclic nucleotide gated channel alpha 1 [Source:MGI Symbol;Acc:MGI:88436]	684	1
774	Cnga2	cyclic nucleotide gated channel alpha 2 [Source:MGI Symbol;Acc:MGI:108040]	664	2
775	Cnga3	cyclic nucleotide gated channel alpha 3 [Source:MGI Symbol;Acc:MGI:1341818]	631	1
776	Cngb1	cyclic nucleotide gated channel beta 1 [Source:MGI Symbol;Acc:MGI:2664102]	1325	5
777	Cnksr2	connector enhancer of kinase suppressor of Ras 2 [Source:MGI Symbol;Acc:MGI:2661175]	1032	2
778	Cnksr3	Cnksr family member 3 [Source:MGI Symbol;Acc:MGI:2674130]	555	2
779	Cnnm2	cyclin M2 [Source:MGI Symbol;Acc:MGI:2151054]	875	1
780	Cnot1	CCR4-NOT transcription complex, subunit 1 [Source:MGI Symbol;Acc:MGI:2442402]	2376	1
781	Cnot3	CCR4-NOT transcription complex, subunit 3 [Source:MGI Symbol;Acc:MGI:2385261]	751	2
782	Cnot4	CCR4-NOT transcription complex, subunit 4 [Source:MGI Symbol;Acc:MGI:1859026]	710	3
783	Cnot6	CCR4-NOT transcription complex, subunit 6 [Source:MGI Symbol;Acc:MGI:2144529]	557	1
784	Cnppd1	cyclin Pas1/PHO80 domain containing 1 [Source:MGI Symbol;Acc:MGI:1916421]	407	1
785	Cntfr	ciliary neurotrophic factor receptor [Source:MGI Symbol;Acc:MGI:99605]	372	1
786	Cntln	centlein, centrosomal protein [Source:MGI Symbol;Acc:MGI:2443104]	1397	1
787	Cntn2	contactin 2 [Source:MGI Symbol;Acc:MGI:104518]	1040	1
788	Cntn3	contactin 3 [Source:MGI Symbol;Acc:MGI:99534]	1028	1
789	Cntn4	contactin 4 [Source:MGI Symbol;Acc:MGI:1095737]	1026	2
790	Cntn5	contactin 5 [Source:MGI Symbol;Acc:MGI:3042287]	1098	1
791	Cntn6	contactin 6 [Source:MGI Symbol;Acc:MGI:1858223]	1028	1
792	Cntrob	centrobin, centrosomal BRCA2 interacting protein [Source:MGI Symbol;Acc:MGI:2443290]	887	1
793	Cobl	cordon-bleu WH2 repeat [Source:MGI Symbol;Acc:MGI:105056]	1337	10
794	Cobll1	Cobl-like 1 [Source:MGI Symbol;Acc:MGI:2442894]	1241	4
795	Cog4	component of oligomeric golgi complex 4 [Source:MGI Symbol;Acc:MGI:2142808]	785	1
796	Cog6	component of oligomeric golgi complex 6 [Source:MGI Symbol;Acc:MGI:1914792]	657	1
797	Coil	coilin [Source:MGI Symbol;Acc:MGI:104842]	573	1
798	Col12a1	collagen, type XII, alpha 1 [Source:MGI Symbol;Acc:MGI:88448]	3065	1
799	Col13a1	collagen, type XIII, alpha 1 [Source:MGI Symbol;Acc:MGI:1277201]	739	1
800	Col15a1	collagen, type XV, alpha 1 [Source:MGI Symbol;Acc:MGI:88449]	1367	1
801	Col18a1	collagen, type XVIII, alpha 1 [Source:MGI Symbol;Acc:MGI:88451]	1774	2
802	Col19a1	collagen, type XIX, alpha 1 [Source:MGI Symbol;Acc:MGI:1095415]	1136	1
803	Col20a1	collagen, type XX, alpha 1 [Source:MGI Symbol;Acc:MGI:1920618]	1320	1
804	Col26a1	collagen, type XXVI, alpha 1 [Source:MGI Symbol;Acc:MGI:2155345]	440	1
805	Col4a2	collagen, type IV, alpha 2 [Source:MGI Symbol;Acc:MGI:88455]	1707	1
806	Col4a6	collagen, type IV, alpha 6 [Source:MGI Symbol;Acc:MGI:2152695]	1691	1
807	Col5a1	collagen, type V, alpha 1 [Source:MGI Symbol;Acc:MGI:88457]	1838	1
808	Col6a3	collagen, type VI, alpha 3 [Source:MGI Symbol;Acc:MGI:88461]	3283	1
809	Col6a4	collagen, type VI, alpha 4 [Source:MGI Symbol;Acc:MGI:1915803]	2309	1
810	Col6a5	collagen, type VI, alpha 5 [Source:MGI Symbol;Acc:MGI:3648134]	2639	1
811	Col6a6	collagen, type VI, alpha 6 [Source:MGI Symbol;Acc:MGI:2444259]	2265	2
812	Colgalt2	collagen beta(1-O)galactosyltransferase 2 [Source:MGI Symbol;Acc:MGI:2138232]	625	1
813	Colq	collagen-like tail subunit (single strand of homotrimer) of asymmetric acetylcholinesterase [Source:MGI Symbol;Acc:MGI:1338761]	457	2
814	Coprs	coordinator of PRMT5, differentiation stimulator [Source:MGI Symbol;Acc:MGI:1913673]	173	1
815	Coq10a	coenzyme Q10 homolog A (yeast) [Source:MGI Symbol;Acc:MGI:2684847]	259	1
816	Coq4	coenzyme Q4 homolog (yeast) [Source:MGI Symbol;Acc:MGI:1098826]	266	1
817	Coq9	coenzyme Q9 homolog (yeast) [Source:MGI Symbol;Acc:MGI:1915164]	313	1
818	Cort	cortistatin [Source:MGI Symbol;Acc:MGI:109538]	109	1
819	Cox6b2	cytochrome c oxidase subunit VIb polypeptide 2 [Source:MGI Symbol;Acc:MGI:3044182]	88	1
820	Cpd	carboxypeptidase D [Source:MGI Symbol;Acc:MGI:107265]	1377	2
821	Cpeb2	cytoplasmic polyadenylation element binding protein 2 [Source:MGI Symbol;Acc:MGI:2442640]	1014	8
822	Cpeb3	cytoplasmic polyadenylation element binding protein 3 [Source:MGI Symbol;Acc:MGI:2443075]	716	2
823	Cpeb4	cytoplasmic polyadenylation element binding protein 4 [Source:MGI Symbol;Acc:MGI:1914829]	729	1
824	Cpne5	copine V [Source:MGI Symbol;Acc:MGI:2385908]	593	1
825	Cpne8	copine VIII [Source:MGI Symbol;Acc:MGI:1914121]	577	1
826	Cpne9	copine family member IX [Source:MGI Symbol;Acc:MGI:2443052]	553	1
827	Cpsf6	cleavage and polyadenylation specific factor 6 [Source:MGI Symbol;Acc:MGI:1913948]	551	14
828	Cpsf7	cleavage and polyadenylation specific factor 7 [Source:MGI Symbol;Acc:MGI:1917826]	471	9
829	Cpt1b	carnitine palmitoyltransferase 1b, muscle [Source:MGI Symbol;Acc:MGI:1098297]	772	1
830	Cpxm2	carboxypeptidase X 2 (M14 family) [Source:MGI Symbol;Acc:MGI:1926006]	764	1
831	Cr1l	complement component (3b/4b) receptor 1-like [Source:MGI Symbol;Acc:MGI:88513]	440	2
832	Cr2	complement receptor 2 [Source:MGI Symbol;Acc:MGI:88489]	1032	6
833	Crb1	crumbs homolog 1 (Drosophila) [Source:MGI Symbol;Acc:MGI:2136343]	1405	1
834	Crebbp	CREB binding protein [Source:MGI Symbol;Acc:MGI:1098280]	2441	5
835	Creld1	cysteine-rich with EGF-like domains 1 [Source:MGI Symbol;Acc:MGI:2152539]	420	1
836	Creld2	cysteine-rich with EGF-like domains 2 [Source:MGI Symbol;Acc:MGI:1923987]	350	1
837	Crem	cAMP responsive element modulator [Source:MGI Symbol;Acc:MGI:88495]	345	1
838	Crip3	cysteine-rich protein 3 [Source:MGI Symbol;Acc:MGI:2152434]	205	1
839	Crk	v-crk sarcoma virus CT10 oncogene homolog (avian) [Source:MGI Symbol;Acc:MGI:88508]	304	1
840	Crlf1	cytokine receptor-like factor 1 [Source:MGI Symbol;Acc:MGI:1340030]	425	1
841	Crmp1	collapsin response mediator protein 1 [Source:MGI Symbol;Acc:MGI:107793]	686	1
842	Crnkl1	Crn, crooked neck-like 1 (Drosophila) [Source:MGI Symbol;Acc:MGI:1914127]	690	1
843	Crtam	cytotoxic and regulatory T cell molecule [Source:MGI Symbol;Acc:MGI:1859822]	393	1
844	Crtc1	CREB regulated transcription coactivator 1 [Source:MGI Symbol;Acc:MGI:2142523]	630	4
845	Crtc2	CREB regulated transcription coactivator 2 [Source:MGI Symbol;Acc:MGI:1921593]	692	2
846	Crtc3	CREB regulated transcription coactivator 3 [Source:MGI Symbol;Acc:MGI:1917711]	619	1
847	Csf2rb2	colony stimulating factor 2 receptor, beta 2, low-affinity (granulocyte-macrophage) [Source:MGI Symbol;Acc:MGI:1339760]	878	1
848	Csgalnact2	chondroitin sulfate N-acetylgalactosaminyltransferase 2 [Source:MGI Symbol;Acc:MGI:1926002]	542	1
849	Csmd1	CUB and Sushi multiple domains 1 [Source:MGI Symbol;Acc:MGI:2137383]	3564	2
850	Csmd3	CUB and Sushi multiple domains 3 [Source:MGI Symbol;Acc:MGI:2386403]	3707	4
851	Cspg4	chondroitin sulfate proteoglycan 4 [Source:MGI Symbol;Acc:MGI:2153093]	2327	1
852	Cspg5	chondroitin sulfate proteoglycan 5 [Source:MGI Symbol;Acc:MGI:1352747]	566	1
853	Cspp1	centrosome and spindle pole associated protein 1 [Source:MGI Symbol;Acc:MGI:2681832]	1197	3
854	Csrp2bp	cysteine and glycine-rich protein 2 binding protein [Source:MGI Symbol;Acc:MGI:1917264]	779	1
855	Cstf2	cleavage stimulation factor, 3' pre-RNA subunit 2 [Source:MGI Symbol;Acc:MGI:1343054]	580	2
856	Cstf3	cleavage stimulation factor, 3' pre-RNA, subunit 3 [Source:MGI Symbol;Acc:MGI:1351825]	717	1
857	CT868723.2		1266	3
858	Ctage5	CTAGE family, member 5 [Source:MGI Symbol;Acc:MGI:1346056]	794	4
859	Ctc1	CTS telomere maintenance complex component 1 [Source:MGI Symbol;Acc:MGI:1916214]	1212	1
860	Ctcf	CCCTC-binding factor [Source:MGI Symbol;Acc:MGI:109447]	736	2
861	Ctla2a	cytotoxic T lymphocyte-associated protein 2 alpha [Source:MGI Symbol;Acc:MGI:88554]	137	1
862	Ctla4	cytotoxic T-lymphocyte-associated protein 4 [Source:MGI Symbol;Acc:MGI:88556]	223	1
863	Ctnnd1	catenin (cadherin associated protein), delta 1 [Source:MGI Symbol;Acc:MGI:105100]	967	1
864	Ctnnd2	catenin (cadherin associated protein), delta 2 [Source:MGI Symbol;Acc:MGI:1195966]	1246	2
865	Ctsd	cathepsin D [Source:MGI Symbol;Acc:MGI:88562]	410	1
866	Ctse	cathepsin E [Source:MGI Symbol;Acc:MGI:107361]	397	1
867	Cttnbp2	cortactin binding protein 2 [Source:MGI Symbol;Acc:MGI:1353467]	1648	1
868	Cttnbp2nl	CTTNBP2 N-terminal like [Source:MGI Symbol;Acc:MGI:1933137]	638	1
869	Ctu1	cytosolic thiouridylase subunit 1 homolog (S. pombe) [Source:MGI Symbol;Acc:MGI:2385277]	420	1
870	Ctu2	cytosolic thiouridylase subunit 2 homolog (S. pombe) [Source:MGI Symbol;Acc:MGI:1914215]	514	1
871	Cubn	cubilin (intrinsic factor-cobalamin receptor) [Source:MGI Symbol;Acc:MGI:1931256]	3623	1
872	Cuedc1	CUE domain containing 1 [Source:MGI Symbol;Acc:MGI:2144281]	388	3
873	Cul4b	cullin 4B [Source:MGI Symbol;Acc:MGI:1919834]	970	2
874	Cul9	cullin 9 [Source:MGI Symbol;Acc:MGI:1925559]	2530	2
875	Cuta	cutA divalent cation tolerance homolog (E. coli) [Source:MGI Symbol;Acc:MGI:1914925]	177	1
876	Cutal	cutA divalent cation tolerance homolog-like [Source:MGI Symbol;Acc:MGI:1925246]	156	1
877	Cux1	cut-like homeobox 1 [Source:MGI Symbol;Acc:MGI:88568]	1517	1
878	Cux2	cut-like homeobox 2 [Source:MGI Symbol;Acc:MGI:107321]	1426	2
879	Cxadr	coxsackie virus and adenovirus receptor [Source:MGI Symbol;Acc:MGI:1201679]	365	1
880	Cxxc1	CXXC finger 1 (PHD domain) [Source:MGI Symbol;Acc:MGI:1921572]	660	1
881	Cxxc5	CXXC finger 5 [Source:MGI Symbol;Acc:MGI:1914643]	317	1
882	Cyb5d1	cytochrome b5 domain containing 1 [Source:MGI Symbol;Acc:MGI:2685586]	228	1
883	Cyb5r1	cytochrome b5 reductase 1 [Source:MGI Symbol;Acc:MGI:1919267]	305	1
884	Cyb5r2	cytochrome b5 reductase 2 [Source:MGI Symbol;Acc:MGI:2444415]	292	2
885	Cyb5r3	cytochrome b5 reductase 3 [Source:MGI Symbol;Acc:MGI:94893]	301	1
886	Cyba	cytochrome b-245, alpha polypeptide [Source:MGI Symbol;Acc:MGI:1316658]	192	1
887	Cyfip1	cytoplasmic FMR1 interacting protein 1 [Source:MGI Symbol;Acc:MGI:1338801]	1253	1
888	Cyfip2	cytoplasmic FMR1 interacting protein 2 [Source:MGI Symbol;Acc:MGI:1924134]	1253	2
889	Cyld	cylindromatosis (turban tumor syndrome) [Source:MGI Symbol;Acc:MGI:1921506]	955	2
890	Cyp21a1	cytochrome P450, family 21, subfamily a, polypeptide 1 [Source:MGI Symbol;Acc:MGI:88591]	487	1
891	Cyp2c29	cytochrome P450, family 2, subfamily c, polypeptide 29 [Source:MGI Symbol;Acc:MGI:103238]	490	1
892	Cyp2c44	cytochrome P450, family 2, subfamily c, polypeptide 44 [Source:MGI Symbol;Acc:MGI:1888897]	494	1
893	Cyp2c70	cytochrome P450, family 2, subfamily c, polypeptide 70 [Source:MGI Symbol;Acc:MGI:2385878]	489	1
894	Cyp2w1	cytochrome P450, family 2, subfamily w, polypeptide 1 [Source:MGI Symbol;Acc:MGI:3616076]	493	1
895	Cyp46a1	cytochrome P450, family 46, subfamily a, polypeptide 1 [Source:MGI Symbol;Acc:MGI:1341877]	500	1
896	Cystm1	cysteine-rich transmembrane module containing 1 [Source:MGI Symbol;Acc:MGI:1913310]	106	3
897	Cyyr1	cysteine and tyrosine-rich protein 1 [Source:MGI Symbol;Acc:MGI:2152187]	165	3
898	D030056L22Rik	RIKEN cDNA D030056L22 gene [Source:MGI Symbol;Acc:MGI:3583960]	163	1
899	D10Bwg1379e	DNA segment, Chr 10, Brigham & Women's Genetics 1379 expressed [Source:MGI Symbol;Acc:MGI:106387]	2170	1
900	D130043K22Rik	RIKEN cDNA D130043K22 gene [Source:MGI Symbol;Acc:MGI:3036268]	1081	1
901	D330020A13Rik	RIKEN cDNA D330020A13 gene [Source:MGI Symbol;Acc:MGI:3642762]	211	2
902	D430041D05Rik	RIKEN cDNA D430041D05 gene [Source:MGI Symbol;Acc:MGI:2181743]	1678	3
903	D630045J12Rik	RIKEN cDNA D630045J12 gene [Source:MGI Symbol;Acc:MGI:2669829]	1940	2
904	Daam1	dishevelled associated activator of morphogenesis 1 [Source:MGI Symbol;Acc:MGI:1914596]	1077	7
905	Daam2	dishevelled associated activator of morphogenesis 2 [Source:MGI Symbol;Acc:MGI:1923691]	1115	5
906	Dab1	disabled 1 [Source:MGI Symbol;Acc:MGI:108554]	555	1
907	Dab2	disabled 2, mitogen-responsive phosphoprotein [Source:MGI Symbol;Acc:MGI:109175]	766	4
908	Dab2ip	disabled 2 interacting protein [Source:MGI Symbol;Acc:MGI:1916851]	1189	3
909	Dact3	dapper homolog 3, antagonist of beta-catenin (xenopus) [Source:MGI Symbol;Acc:MGI:3654828]	610	2
910	Daf2	decay accelerating factor 2 [Source:MGI Symbol;Acc:MGI:104849]	400	2
911	Dag1	dystroglycan 1 [Source:MGI Symbol;Acc:MGI:101864]	893	4
912	Dazap1	DAZ associated protein 1 [Source:MGI Symbol;Acc:MGI:1917498]	406	9
913	Dazap2	DAZ associated protein 2 [Source:MGI Symbol;Acc:MGI:1344344]	168	1
914	Dazl	deleted in azoospermia-like [Source:MGI Symbol;Acc:MGI:1342328]	298	1
915	Dbn1	drebrin 1 [Source:MGI Symbol;Acc:MGI:1931838]	706	4
916	Dbp	D site albumin promoter binding protein [Source:MGI Symbol;Acc:MGI:94866]	325	1
917	Dbt	dihydrolipoamide branched chain transacylase E2 [Source:MGI Symbol;Acc:MGI:105386]	482	1
918	Dbx1	developing brain homeobox 1 [Source:MGI Symbol;Acc:MGI:94867]	335	1
919	Dbx2	developing brain homeobox 2 [Source:MGI Symbol;Acc:MGI:107445]	377	1
920	Dcaf10	DDB1 and CUL4 associated factor 10 [Source:MGI Symbol;Acc:MGI:2140179]	566	2
921	Dcaf17	DDB1 and CUL4 associated factor 17 [Source:MGI Symbol;Acc:MGI:1923013]	519	1
922	Dcaf5	DDB1 and CUL4 associated factor 5 [Source:MGI Symbol;Acc:MGI:2444785]	946	1
923	Dcbld2	discoidin, CUB and LCCL domain containing 2 [Source:MGI Symbol;Acc:MGI:1920629]	769	1
924	Dcc	deleted in colorectal carcinoma [Source:MGI Symbol;Acc:MGI:94869]	1447	3
925	Dchs1	dachsous 1 (Drosophila) [Source:MGI Symbol;Acc:MGI:2685011]	3291	4
926	Dclk2	doublecortin-like kinase 2 [Source:MGI Symbol;Acc:MGI:1918012]	756	1
927	Dclk3	doublecortin-like kinase 3 [Source:MGI Symbol;Acc:MGI:3039580]	790	1
928	Dclre1c	DNA cross-link repair 1C, PSO2 homolog (S. cerevisiae) [Source:MGI Symbol;Acc:MGI:2441769]	705	1
929	Dctn1	dynactin 1 [Source:MGI Symbol;Acc:MGI:107745]	1281	3
930	Ddhd1	DDHD domain containing 1 [Source:MGI Symbol;Acc:MGI:2150302]	918	1
931	Ddn	dendrin [Source:MGI Symbol;Acc:MGI:108101]	710	2
932	Ddr1	discoidin domain receptor family, member 1 [Source:MGI Symbol;Acc:MGI:99216]	911	3
933	Ddx17	DEAD (Asp-Glu-Ala-Asp) box polypeptide 17 [Source:MGI Symbol;Acc:MGI:1914290]	652	3
934	Ddx18	DEAD (Asp-Glu-Ala-Asp) box polypeptide 18 [Source:MGI Symbol;Acc:MGI:1914192]	660	1
935	Ddx4	DEAD (Asp-Glu-Ala-Asp) box polypeptide 4 [Source:MGI Symbol;Acc:MGI:102670]	728	1
936	Ddx41	DEAD (Asp-Glu-Ala-Asp) box polypeptide 41 [Source:MGI Symbol;Acc:MGI:1920185]	622	2
937	Decr2	2-4-dienoyl-Coenzyme A reductase 2, peroxisomal [Source:MGI Symbol;Acc:MGI:1347059]	292	1
938	Def6	differentially expressed in FDCP 6 [Source:MGI Symbol;Acc:MGI:1346328]	630	1
939	Dennd1a	DENN/MADD domain containing 1A [Source:MGI Symbol;Acc:MGI:2442794]	1016	1
940	Dennd2a	DENN/MADD domain containing 2A [Source:MGI Symbol;Acc:MGI:2444961]	1000	3
941	Dennd3	DENN/MADD domain containing 3 [Source:MGI Symbol;Acc:MGI:2146009]	1274	1
942	Dennd4a	DENN/MADD domain containing 4A [Source:MGI Symbol;Acc:MGI:2142979]	1869	1
943	Dennd4b	DENN/MADD domain containing 4B [Source:MGI Symbol;Acc:MGI:2446201]	1510	3
944	Dennd4c	DENN/MADD domain containing 4C [Source:MGI Symbol;Acc:MGI:1914769]	1906	2
945	Dennd5a	DENN/MADD domain containing 5A [Source:MGI Symbol;Acc:MGI:1201681]	1287	2
946	Dennd5b	DENN/MADD domain containing 5B [Source:MGI Symbol;Acc:MGI:2444273]	1274	2
947	Depdc1a	DEP domain containing 1a [Source:MGI Symbol;Acc:MGI:1923381]	804	1
948	Depdc1b	DEP domain containing 1B [Source:MGI Symbol;Acc:MGI:2145425]	529	1
949	Depdc5	DEP domain containing 5 [Source:MGI Symbol;Acc:MGI:2141101]	1530	1
950	Dgcr14	DiGeorge syndrome critical region gene 14 [Source:MGI Symbol;Acc:MGI:107854]	480	1
951	Dgcr2	DiGeorge syndrome critical region gene 2 [Source:MGI Symbol;Acc:MGI:892866]	548	2
952	Dgcr8	DiGeorge syndrome critical region gene 8 [Source:MGI Symbol;Acc:MGI:2151114]	773	1
953	Dgkb	diacylglycerol kinase, beta [Source:MGI Symbol;Acc:MGI:2442474]	795	1
954	Dgkd	diacylglycerol kinase, delta [Source:MGI Symbol;Acc:MGI:2138334]	1220	4
955	Dgkz	diacylglycerol kinase zeta [Source:MGI Symbol;Acc:MGI:1278339]	929	2
956	Dhdh	dihydrodiol dehydrogenase (dimeric) [Source:MGI Symbol;Acc:MGI:1919005]	333	1
957	Dhx15	DEAH (Asp-Glu-Ala-His) box polypeptide 15 [Source:MGI Symbol;Acc:MGI:1099786]	795	1
958	Dhx16	DEAH (Asp-Glu-Ala-His) box polypeptide 16 [Source:MGI Symbol;Acc:MGI:1916442]	1044	1
959	Dhx29	DEAH (Asp-Glu-Ala-His) box polypeptide 29 [Source:MGI Symbol;Acc:MGI:2145374]	1365	1
960	Dhx34	DEAH (Asp-Glu-Ala-His) box polypeptide 34 [Source:MGI Symbol;Acc:MGI:1918973]	1145	2
961	Dhx35	DEAH (Asp-Glu-Ala-His) box polypeptide 35 [Source:MGI Symbol;Acc:MGI:1918965]	679	1
962	Dhx37	DEAH (Asp-Glu-Ala-His) box polypeptide 37 [Source:MGI Symbol;Acc:MGI:3028576]	1150	7
963	Dhx38	DEAH (Asp-Glu-Ala-His) box polypeptide 38 [Source:MGI Symbol;Acc:MGI:1927617]	1228	1
964	Dhx40	DEAH (Asp-Glu-Ala-His) box polypeptide 40 [Source:MGI Symbol;Acc:MGI:1914737]	779	1
965	Dhx8	DEAH (Asp-Glu-Ala-His) box polypeptide 8 [Source:MGI Symbol;Acc:MGI:1306823]	1244	1
966	Dhx9	DEAH (Asp-Glu-Ala-His) box polypeptide 9 [Source:MGI Symbol;Acc:MGI:108177]	1384	4
967	Diap1	diaphanous homolog 1 (Drosophila) [Source:MGI Symbol;Acc:MGI:1194490]	1255	15
968	Diap2	diaphanous homolog 2 (Drosophila) [Source:MGI Symbol;Acc:MGI:1858500]	1102	12
969	Diap3	diaphanous homolog 3 (Drosophila) [Source:MGI Symbol;Acc:MGI:1927222]	1171	6
970	Dido1	death inducer-obliterator 1 [Source:MGI Symbol;Acc:MGI:1344352]	2256	8
971	Dimt1	DIM1 dimethyladenosine transferase 1-like (S. cerevisiae) [Source:MGI Symbol;Acc:MGI:1913504]	313	2
972	Dip2a	DIP2 disco-interacting protein 2 homolog A (Drosophila) [Source:MGI Symbol;Acc:MGI:2385920]	1572	1
973	Dis3	DIS3 mitotic control homolog (S. cerevisiae) [Source:MGI Symbol;Acc:MGI:1919912]	958	1
974	Dis3l	DIS3 mitotic control homolog (S. cerevisiae)-like [Source:MGI Symbol;Acc:MGI:2143272]	1053	1
975	Dis3l2	DIS3 mitotic control homolog (S. cerevisiae)-like 2 [Source:MGI Symbol;Acc:MGI:2442555]	884	1
976	Disp1	dispatched homolog 1 (Drosophila) [Source:MGI Symbol;Acc:MGI:1916147]	1521	1
977	Disp2	dispatched homolog 2 (Drosophila) [Source:MGI Symbol;Acc:MGI:2388733]	1345	1
978	Dkk1	dickkopf homolog 1 (Xenopus laevis) [Source:MGI Symbol;Acc:MGI:1329040]	272	1
979	Dlat	dihydrolipoamide S-acetyltransferase (E2 component of pyruvate dehydrogenase complex) [Source:MGI Symbol;Acc:MGI:2385311]	642	1
980	Dlec1	deleted in lung and esophageal cancer 1 [Source:MGI Symbol;Acc:MGI:2443671]	1741	2
981	Dlg1	discs, large homolog 1 (Drosophila) [Source:MGI Symbol;Acc:MGI:107231]	927	1
982	Dlg3	discs, large homolog 3 (Drosophila) [Source:MGI Symbol;Acc:MGI:1888986]	849	1
983	Dlgap1	discs, large (Drosophila) homolog-associated protein 1 [Source:MGI Symbol;Acc:MGI:1346065]	992	3
984	Dlgap2	discs, large (Drosophila) homolog-associated protein 2 [Source:MGI Symbol;Acc:MGI:2443181]	1059	3
985	Dlgap3	discs, large (Drosophila) homolog-associated protein 3 [Source:MGI Symbol;Acc:MGI:3039563]	977	2
986	Dlgap4	discs, large homolog-associated protein 4 (Drosophila) [Source:MGI Symbol;Acc:MGI:2138865]	992	7
987	Dll1	delta-like 1 (Drosophila) [Source:MGI Symbol;Acc:MGI:104659]	722	2
988	Dlst	dihydrolipoamide S-succinyltransferase (E2 component of 2-oxo-glutarate complex) [Source:MGI Symbol;Acc:MGI:1926170]	454	1
989	Dlx3	distal-less homeobox 3 [Source:MGI Symbol;Acc:MGI:94903]	287	2
990	Dlx5	distal-less homeobox 5 [Source:MGI Symbol;Acc:MGI:101926]	289	1
991	Dlx6	distal-less homeobox 6 [Source:MGI Symbol;Acc:MGI:101927]	297	3
992	Dmd	dystrophin, muscular dystrophy [Source:MGI Symbol;Acc:MGI:94909]	3678	1
993	Dmkn	dermokine [Source:MGI Symbol;Acc:MGI:1920962]	524	1
994	Dmp1	dentin matrix protein 1 [Source:MGI Symbol;Acc:MGI:94910]	503	1
995	Dmrt1	doublesex and mab-3 related transcription factor 1 [Source:MGI Symbol;Acc:MGI:1354733]	374	1
996	Dmrt2	doublesex and mab-3 related transcription factor 2 [Source:MGI Symbol;Acc:MGI:1330307]	561	2
997	Dmrt3	doublesex and mab-3 related transcription factor 3 [Source:MGI Symbol;Acc:MGI:2449470]	476	1
998	Dmrta2	doublesex and mab-3 related transcription factor like family A2 [Source:MGI Symbol;Acc:MGI:2653629]	531	1
999	Dmrtb1	DMRT-like family B with proline-rich C-terminal, 1 [Source:MGI Symbol;Acc:MGI:1927125]	359	7
1000	Dmrtc1b	DMRT-like family C1b [Source:MGI Symbol;Acc:MGI:3639121]	241	1
1001	Dmrtc2	doublesex and mab-3 related transcription factor like family C2 [Source:MGI Symbol;Acc:MGI:1918491]	370	1
1002	Dmtn	dematin actin binding protein [Source:MGI Symbol;Acc:MGI:99670]	383	1
1003	Dmwd	dystrophia myotonica-containing WD repeat motif [Source:MGI Symbol;Acc:MGI:94907]	665	2
1004	Dmxl2	Dmx-like 2 [Source:MGI Symbol;Acc:MGI:2444630]	3032	4
1005	Dnah1	dynein, axonemal, heavy chain 1 [Source:MGI Symbol;Acc:MGI:107721]	4250	1
1006	Dnah7a	dynein, axonemal, heavy chain 7A [Source:MGI Symbol;Acc:MGI:2685838]	4024	2
1007	Dnah7b	dynein, axonemal, heavy chain 7B [Source:MGI Symbol;Acc:MGI:2684953]	4068	2
1008	Dnah8	dynein, axonemal, heavy chain 8 [Source:MGI Symbol;Acc:MGI:107714]	4731	6
1009	Dnajc13	DnaJ (Hsp40) homolog, subfamily C, member 13 [Source:MGI Symbol;Acc:MGI:2676368]	2243	1
1010	Dnajc30	DnaJ (Hsp40) homolog, subfamily C, member 30 [Source:MGI Symbol;Acc:MGI:1913364]	219	1
1011	Dnajc6	DnaJ (Hsp40) homolog, subfamily C, member 6 [Source:MGI Symbol;Acc:MGI:1919935]	968	1
1012	Dnase2a	deoxyribonuclease II alpha [Source:MGI Symbol;Acc:MGI:1329019]	353	1
1013	Dnd1	dead end homolog 1 (zebrafish) [Source:MGI Symbol;Acc:MGI:2447763]	352	2
1014	Dnm1	dynamin 1 [Source:MGI Symbol;Acc:MGI:107384]	867	3
1015	Dnm2	dynamin 2 [Source:MGI Symbol;Acc:MGI:109547]	870	1
1016	Dnm3	dynamin 3 [Source:MGI Symbol;Acc:MGI:1341299]	863	3
1017	Dnmbp	dynamin binding protein [Source:MGI Symbol;Acc:MGI:1917352]	1580	2
1018	Dnmt1	DNA methyltransferase (cytosine-5) 1 [Source:MGI Symbol;Acc:MGI:94912]	1620	1
1019	Dnmt3a	DNA methyltransferase 3A [Source:MGI Symbol;Acc:MGI:1261827]	908	1
1020	Dnmt3b	DNA methyltransferase 3B [Source:MGI Symbol;Acc:MGI:1261819]	860	1
1021	Dock1	dedicator of cytokinesis 1 [Source:MGI Symbol;Acc:MGI:2429765]	1865	7
1022	Dock4	dedicator of cytokinesis 4 [Source:MGI Symbol;Acc:MGI:1918006]	1978	1
1023	Dock5	dedicator of cytokinesis 5 [Source:MGI Symbol;Acc:MGI:2652871]	1868	5
1024	Dock6	dedicator of cytokinesis 6 [Source:MGI Symbol;Acc:MGI:1914789]	2111	1
1025	Dohh	deoxyhypusine hydroxylase/monooxygenase [Source:MGI Symbol;Acc:MGI:1915964]	302	1
1026	Dok1	docking protein 1 [Source:MGI Symbol;Acc:MGI:893587]	482	2
1027	Dok2	docking protein 2 [Source:MGI Symbol;Acc:MGI:1332623]	412	1
1028	Dok7	docking protein 7 [Source:MGI Symbol;Acc:MGI:3584043]	504	2
1029	Dopey2	dopey family member 2 [Source:MGI Symbol;Acc:MGI:1917278]	2295	1
1030	Dos	downstream of Stk11 [Source:MGI Symbol;Acc:MGI:1354170]	705	3
1031	Dot1l	DOT1-like, histone H3 methyltransferase (S. cerevisiae) [Source:MGI Symbol;Acc:MGI:2143886]	1540	1
1032	Dph2	DPH2 homolog (S. cerevisiae) [Source:MGI Symbol;Acc:MGI:1914978]	489	3
1033	Dppa2	developmental pluripotency associated 2 [Source:MGI Symbol;Acc:MGI:2157523]	301	1
1034	Dppa4	developmental pluripotency associated 4 [Source:MGI Symbol;Acc:MGI:2157525]	296	1
1035	Dpy19l1	dpy-19-like 1 (C. elegans) [Source:MGI Symbol;Acc:MGI:1915685]	746	1
1036	Dpyd	dihydropyrimidine dehydrogenase [Source:MGI Symbol;Acc:MGI:2139667]	1025	1
1037	Dqx1	DEAQ RNA-dependent ATPase [Source:MGI Symbol;Acc:MGI:2136388]	718	1
1038	Drd4	dopamine receptor D4 [Source:MGI Symbol;Acc:MGI:94926]	387	1
1039	Drosha	drosha, ribonuclease type III [Source:MGI Symbol;Acc:MGI:1261425]	1373	7
1040	Dscaml1	Down syndrome cell adhesion molecule like 1 [Source:MGI Symbol;Acc:MGI:2150309]	2111	4
1041	Dse	dermatan sulfate epimerase [Source:MGI Symbol;Acc:MGI:2443455]	958	1
1042	Dsel	dermatan sulfate epimerase-like [Source:MGI Symbol;Acc:MGI:2442948]	1207	1
1043	Dsg2	desmoglein 2 [Source:MGI Symbol;Acc:MGI:1196466]	1122	1
1044	Dst	dystonin [Source:MGI Symbol;Acc:MGI:104627]	7406	2
1045	Dtna	dystrobrevin alpha [Source:MGI Symbol;Acc:MGI:106039]	682	1
1046	Dtnb	dystrobrevin, beta [Source:MGI Symbol;Acc:MGI:1203728]	659	1
1047	Dtwd2	DTW domain containing 2 [Source:MGI Symbol;Acc:MGI:1916107]	298	1
1048	Dtx1	deltex 1 homolog (Drosophila) [Source:MGI Symbol;Acc:MGI:1352744]	627	4
1049	Dtx3	deltex 3 homolog (Drosophila) [Source:MGI Symbol;Acc:MGI:2135752]	350	5
1050	Dtx4	deltex 4 homolog (Drosophila) [Source:MGI Symbol;Acc:MGI:2672905]	616	1
1051	Dusp11	dual specificity phosphatase 11 (RNA/RNP complex 1-interacting) [Source:MGI Symbol;Acc:MGI:1919352]	321	1
1052	Dusp13	dual specificity phosphatase 13 [Source:MGI Symbol;Acc:MGI:1351599]	266	1
1053	Dusp27	dual specificity phosphatase 27 (putative) [Source:MGI Symbol;Acc:MGI:2685055]	1138	1
1054	Dusp28	dual specificity phosphatase 28 [Source:MGI Symbol;Acc:MGI:1914696]	163	1
1055	Dusp4	dual specificity phosphatase 4 [Source:MGI Symbol;Acc:MGI:2442191]	398	1
1056	Dusp9	dual specificity phosphatase 9 [Source:MGI Symbol;Acc:MGI:2387107]	452	1
1057	Dvl1	dishevelled, dsh homolog 1 (Drosophila) [Source:MGI Symbol;Acc:MGI:94941]	695	2
1058	Dvl2	dishevelled 2, dsh homolog (Drosophila) [Source:MGI Symbol;Acc:MGI:106613]	736	5
1059	Dvl3	dishevelled 3, dsh homolog (Drosophila) [Source:MGI Symbol;Acc:MGI:108100]	716	2
1060	Dxo	decapping exoribonuclease [Source:MGI Symbol;Acc:MGI:1890444]	397	1
1061	Dym	dymeclin [Source:MGI Symbol;Acc:MGI:1918480]	669	1
1062	Dync1h1	dynein cytoplasmic 1 heavy chain 1 [Source:MGI Symbol;Acc:MGI:103147]	4644	1
1063	Dync1i2	dynein cytoplasmic 1 intermediate chain 2 [Source:MGI Symbol;Acc:MGI:107750]	612	1
1064	Dyrk1b	dual-specificity tyrosine-(Y)-phosphorylation regulated kinase 1b [Source:MGI Symbol;Acc:MGI:1330302]	629	3
1065	Dyrk2	dual-specificity tyrosine-(Y)-phosphorylation regulated kinase 2 [Source:MGI Symbol;Acc:MGI:1330301]	599	1
1066	Dysf	dysferlin [Source:MGI Symbol;Acc:MGI:1349385]	2099	4
1067	Dzank1	double zinc ribbon and ankyrin repeat domains 1 [Source:MGI Symbol;Acc:MGI:2139080]	779	1
1068	Dzip1	DAZ interacting protein 1 [Source:MGI Symbol;Acc:MGI:1914311]	852	1
1069	Dzip3	DAZ interacting protein 3, zinc finger [Source:MGI Symbol;Acc:MGI:1917433]	1204	1
1070	E030037K01Rik	RIKEN cDNA E030037K01 gene [Source:MGI Symbol;Acc:MGI:3704310]	347	1
1071	E130012A19Rik	RIKEN cDNA E130012A19 gene [Source:MGI Symbol;Acc:MGI:2143991]	369	4
1072	E2f1	E2F transcription factor 1 [Source:MGI Symbol;Acc:MGI:101941]	430	1
1073	E2f2	E2F transcription factor 2 [Source:MGI Symbol;Acc:MGI:1096341]	443	2
1074	E2f4	E2F transcription factor 4 [Source:MGI Symbol;Acc:MGI:103012]	410	4
1075	E2f5	E2F transcription factor 5 [Source:MGI Symbol;Acc:MGI:105091]	336	2
1076	E2f8	E2F transcription factor 8 [Source:MGI Symbol;Acc:MGI:1922038]	860	1
1077	E330009J07Rik	RIKEN cDNA E330009J07 gene [Source:MGI Symbol;Acc:MGI:2444256]	391	1
1078	E330017A01Rik	RIKEN cDNA E330017A01 gene [Source:MGI Symbol;Acc:MGI:3045360]	192	1
1079	E330021D16Rik	RIKEN cDNA E330021D16 gene [Source:MGI Symbol;Acc:MGI:2141773]	371	1
1080	Eaf1	ELL associated factor 1 [Source:MGI Symbol;Acc:MGI:1921677]	268	2
1081	Ebf1	early B cell factor 1 [Source:MGI Symbol;Acc:MGI:95275]	592	1
1082	Ebf3	early B cell factor 3 [Source:MGI Symbol;Acc:MGI:894289]	596	1
1083	Ecd	ecdysoneless homolog (Drosophila) [Source:MGI Symbol;Acc:MGI:1917851]	641	1
1084	Ecm1	extracellular matrix protein 1 [Source:MGI Symbol;Acc:MGI:103060]	559	1
1085	Ecm2	extracellular matrix protein 2, female organ and adipocyte specific [Source:MGI Symbol;Acc:MGI:3039578]	670	1
1086	Ecsit	ECSIT homolog (Drosophila) [Source:MGI Symbol;Acc:MGI:1349469]	435	1
1087	Edar	ectodysplasin-A receptor [Source:MGI Symbol;Acc:MGI:1343498]	448	1
1088	Edn1	endothelin 1 [Source:MGI Symbol;Acc:MGI:95283]	202	1
1089	Ednrb	endothelin receptor type B [Source:MGI Symbol;Acc:MGI:102720]	442	1
1090	Eef1b2	eukaryotic translation elongation factor 1 beta 2 [Source:MGI Symbol;Acc:MGI:1929520]	225	1
1091	Efcab12	EF-hand calcium binding domain 12 [Source:MGI Symbol;Acc:MGI:2681834]	673	1
1092	Efcab6	EF-hand calcium binding domain 6 [Source:MGI Symbol;Acc:MGI:1924877]	1516	3
1093	Efcab7	EF-hand calcium binding domain 7 [Source:MGI Symbol;Acc:MGI:2385199]	570	1
1094	Efemp2	epidermal growth factor-containing fibulin-like extracellular matrix protein 2 [Source:MGI Symbol;Acc:MGI:1891209]	462	2
1095	Efhc1	EF-hand domain (C-terminal) containing 1 [Source:MGI Symbol;Acc:MGI:1919127]	648	1
1096	Efhc2	EF-hand domain (C-terminal) containing 2 [Source:MGI Symbol;Acc:MGI:1921655]	750	1
1097	Efnb3	ephrin B3 [Source:MGI Symbol;Acc:MGI:109196]	340	1
1098	Efr3b	EFR3 homolog B (S. cerevisiae) [Source:MGI Symbol;Acc:MGI:2444851]	817	1
1099	Efs	embryonal Fyn-associated substrate [Source:MGI Symbol;Acc:MGI:105311]	560	2
1100	Egln1	EGL nine homolog 1 (C. elegans) [Source:MGI Symbol;Acc:MGI:1932286]	400	1
1101	Egr1	early growth response 1 [Source:MGI Symbol;Acc:MGI:95295]	533	1
1102	Egr2	early growth response 2 [Source:MGI Symbol;Acc:MGI:95296]	470	4
1103	Egr3	early growth response 3 [Source:MGI Symbol;Acc:MGI:1306780]	387	1
1104	Ehbp1l1	EH domain binding protein 1-like 1 [Source:MGI Symbol;Acc:MGI:3612340]	1718	4
1105	Eif2ak4	eukaryotic translation initiation factor 2 alpha kinase 4 [Source:MGI Symbol;Acc:MGI:1353427]	1648	4
1106	Eif2b5	eukaryotic translation initiation factor 2B, subunit 5 epsilon [Source:MGI Symbol;Acc:MGI:2446176]	717	1
1107	Eif3a	eukaryotic translation initiation factor 3, subunit A [Source:MGI Symbol;Acc:MGI:95301]	1344	1
1108	Eif3g	eukaryotic translation initiation factor 3, subunit G [Source:MGI Symbol;Acc:MGI:1858258]	320	1
1109	Eif4b	eukaryotic translation initiation factor 4B [Source:MGI Symbol;Acc:MGI:95304]	611	1
1110	Eif4e	eukaryotic translation initiation factor 4E [Source:MGI Symbol;Acc:MGI:95305]	217	1
1111	Eif4g1	eukaryotic translation initiation factor 4, gamma 1 [Source:MGI Symbol;Acc:MGI:2384784]	1600	3
1112	Eif4g2	eukaryotic translation initiation factor 4, gamma 2 [Source:MGI Symbol;Acc:MGI:109207]	906	1
1113	Eif4g3	eukaryotic translation initiation factor 4 gamma, 3 [Source:MGI Symbol;Acc:MGI:1923935]	1579	1
1114	Eif5	eukaryotic translation initiation factor 5 [Source:MGI Symbol;Acc:MGI:95309]	429	2
1115	Eif5b	eukaryotic translation initiation factor 5B [Source:MGI Symbol;Acc:MGI:2441772]	1216	1
1116	Elfn1	leucine rich repeat and fibronectin type III, extracellular 1 [Source:MGI Symbol;Acc:MGI:2442479]	828	4
1117	Ell2	elongation factor RNA polymerase II 2 [Source:MGI Symbol;Acc:MGI:2183438]	639	1
1118	Elmo1	engulfment and cell motility 1 [Source:MGI Symbol;Acc:MGI:2153044]	727	2
1119	Elmo2	engulfment and cell motility 2 [Source:MGI Symbol;Acc:MGI:2153045]	798	1
1120	Elmo3	engulfment and cell motility 3 [Source:MGI Symbol;Acc:MGI:2679007]	720	2
1121	Elmsan1	ELM2 and Myb/SANT-like domain containing 1 [Source:MGI Symbol;Acc:MGI:2685106]	1089	7
1122	Elof1	elongation factor 1 homolog (ELF1, S. cerevisiae) [Source:MGI Symbol;Acc:MGI:1913376]	83	1
1123	Emilin2	elastin microfibril interfacer 2 [Source:MGI Symbol;Acc:MGI:2389136]	1074	1
1124	Eml3	echinoderm microtubule associated protein like 3 [Source:MGI Symbol;Acc:MGI:2387612]	897	1
1125	Eml4	echinoderm microtubule associated protein like 4 [Source:MGI Symbol;Acc:MGI:1926048]	988	1
1126	Emx2	empty spiracles homeobox 2 [Source:MGI Symbol;Acc:MGI:95388]	253	1
1127	En1	engrailed 1 [Source:MGI Symbol;Acc:MGI:95389]	401	4
1128	Enah	enabled homolog (Drosophila) [Source:MGI Symbol;Acc:MGI:108360]	804	19
1129	Enam	enamelin [Source:MGI Symbol;Acc:MGI:1333772]	1274	4
1130	Enho	energy homeostasis associated [Source:MGI Symbol;Acc:MGI:1916888]	76	1
1131	Eno4	enolase 4 [Source:MGI Symbol;Acc:MGI:2441717]	619	5
1132	Enox1	ecto-NOX disulfide-thiol exchanger 1 [Source:MGI Symbol;Acc:MGI:2444896]	643	2
1133	Enox2	ecto-NOX disulfide-thiol exchanger 2 [Source:MGI Symbol;Acc:MGI:2384799]	598	3
1134	Enpep	glutamyl aminopeptidase [Source:MGI Symbol;Acc:MGI:106645]	945	1
1135	Enthd2	ENTH domain containing 2 [Source:MGI Symbol;Acc:MGI:1926027]	573	1
1136	Ep300	E1A binding protein p300 [Source:MGI Symbol;Acc:MGI:1276116]	2412	4
1137	Ep400	E1A binding protein p400 [Source:MGI Symbol;Acc:MGI:1276124]	3035	7
1138	Epas1	endothelial PAS domain protein 1 [Source:MGI Symbol;Acc:MGI:109169]	874	1
1139	Epb4.1l1	erythrocyte protein band 4.1-like 1 [Source:MGI Symbol;Acc:MGI:103010]	879	1
1140	Epha1	Eph receptor A1 [Source:MGI Symbol;Acc:MGI:107381]	977	1
1141	Epha3	Eph receptor A3 [Source:MGI Symbol;Acc:MGI:99612]	984	1
1142	Epha4	Eph receptor A4 [Source:MGI Symbol;Acc:MGI:98277]	986	1
1143	Epha8	Eph receptor A8 [Source:MGI Symbol;Acc:MGI:109378]	1004	2
1144	Ephb1	Eph receptor B1 [Source:MGI Symbol;Acc:MGI:1096337]	984	1
1145	Ephb2	Eph receptor B2 [Source:MGI Symbol;Acc:MGI:99611]	986	1
1146	Ephb3	Eph receptor B3 [Source:MGI Symbol;Acc:MGI:104770]	993	2
1147	Ephb4	Eph receptor B4 [Source:MGI Symbol;Acc:MGI:104757]	987	2
1148	Ephb6	Eph receptor B6 [Source:MGI Symbol;Acc:MGI:1096338]	1014	1
1149	Epn1	epsin 1 [Source:MGI Symbol;Acc:MGI:1333763]	575	2
1150	Epn3	epsin 3 [Source:MGI Symbol;Acc:MGI:1919139]	636	1
1151	Epor	erythropoietin receptor [Source:MGI Symbol;Acc:MGI:95408]	507	1
1152	Eps15	epidermal growth factor receptor pathway substrate 15 [Source:MGI Symbol;Acc:MGI:104583]	897	2
1153	Eps15l1	epidermal growth factor receptor pathway substrate 15-like 1 [Source:MGI Symbol;Acc:MGI:104582]	907	4
1154	Eps8	epidermal growth factor receptor pathway substrate 8 [Source:MGI Symbol;Acc:MGI:104684]	821	3
1155	Eps8l1	EPS8-like 1 [Source:MGI Symbol;Acc:MGI:1914675]	716	1
1156	Eps8l2	EPS8-like 2 [Source:MGI Symbol;Acc:MGI:2138828]	729	1
1157	Eps8l3	EPS8-like 3 [Source:MGI Symbol;Acc:MGI:2139743]	600	2
1158	Erbb2	v-erb-b2 erythroblastic leukemia viral oncogene homolog 2, neuro/glioblastoma derived oncogene homolog (avian) [Source:MGI Symbol;Acc:MGI:95410]	1256	2
1159	Erbb4	v-erb-a erythroblastic leukemia viral oncogene homolog 4 (avian) [Source:MGI Symbol;Acc:MGI:104771]	1308	3
1160	Erdr1	erythroid differentiation regulator 1 [Source:MGI Symbol;Acc:MGI:2384747]	205	1
1161	Erf	Ets2 repressor factor [Source:MGI Symbol;Acc:MGI:109637]	551	3
1162	Erg	avian erythroblastosis virus E-26 (v-ets) oncogene related [Source:MGI Symbol;Acc:MGI:95415]	486	1
1163	Ern1	endoplasmic reticulum (ER) to nucleus signalling 1 [Source:MGI Symbol;Acc:MGI:1930134]	977	1
1164	Ern2	endoplasmic reticulum (ER) to nucleus signalling 2 [Source:MGI Symbol;Acc:MGI:1349436]	911	1
1165	Errfi1	ERBB receptor feedback inhibitor 1 [Source:MGI Symbol;Acc:MGI:1921405]	461	1
1166	Esam	endothelial cell-specific adhesion molecule [Source:MGI Symbol;Acc:MGI:1916774]	394	1
1167	Espl1	extra spindle poles-like 1 (S. cerevisiae) [Source:MGI Symbol;Acc:MGI:2146156]	2118	2
1168	Espn	espin [Source:MGI Symbol;Acc:MGI:1861630]	871	10
1169	Espnl	espin-like [Source:MGI Symbol;Acc:MGI:2685402]	1005	2
1170	Esr1	estrogen receptor 1 (alpha) [Source:MGI Symbol;Acc:MGI:1352467]	599	1
1171	Esrp1	epithelial splicing regulatory protein 1 [Source:MGI Symbol;Acc:MGI:1917326]	681	1
1172	Esrp2	epithelial splicing regulatory protein 2 [Source:MGI Symbol;Acc:MGI:1924661]	717	4
1173	Esx1	extraembryonic, spermatogenesis, homeobox 1 [Source:MGI Symbol;Acc:MGI:1096388]	382	3
1174	Etl4	enhancer trap locus 4 [Source:MGI Symbol;Acc:MGI:95454]	1997	4
1175	Etv1	ets variant gene 1 [Source:MGI Symbol;Acc:MGI:99254]	477	1
1176	Etv3	ets variant gene 3 [Source:MGI Symbol;Acc:MGI:1350926]	513	1
1177	Etv5	ets variant gene 5 [Source:MGI Symbol;Acc:MGI:1096867]	510	3
1178	Evc	Ellis van Creveld gene syndrome [Source:MGI Symbol;Acc:MGI:1890596]	1005	1
1179	Evi2b	ecotropic viral integration site 2b [Source:MGI Symbol;Acc:MGI:1890682]	444	5
1180	Evl	Ena-vasodilator stimulated phosphoprotein [Source:MGI Symbol;Acc:MGI:1194884]	414	5
1181	Ewsr1	Ewing sarcoma breakpoint region 1 [Source:MGI Symbol;Acc:MGI:99960]	661	3
1182	Exd2	exonuclease 3'-5' domain containing 2 [Source:MGI Symbol;Acc:MGI:1922485]	650	1
1183	Exoc3l	exocyst complex component 3-like [Source:MGI Symbol;Acc:MGI:3041195]	739	1
1184	Exoc8	exocyst complex component 8 [Source:MGI Symbol;Acc:MGI:2142527]	716	2
1185	Exosc9	exosome component 9 [Source:MGI Symbol;Acc:MGI:1355319]	438	1
1186	Exph5	exophilin 5 [Source:MGI Symbol;Acc:MGI:2443248]	1960	2
1187	Extl3	exostoses (multiple)-like 3 [Source:MGI Symbol;Acc:MGI:1860765]	919	1
1188	Eya1	eyes absent 1 homolog (Drosophila) [Source:MGI Symbol;Acc:MGI:109344]	591	1
1189	Eya4	eyes absent 4 homolog (Drosophila) [Source:MGI Symbol;Acc:MGI:1337104]	616	1
1190	Ezr	ezrin [Source:MGI Symbol;Acc:MGI:98931]	586	2
1191	F13b	coagulation factor XIII, beta subunit [Source:MGI Symbol;Acc:MGI:88379]	669	2
1192	F2r	coagulation factor II (thrombin) receptor [Source:MGI Symbol;Acc:MGI:101802]	430	1
1193	F5	coagulation factor V [Source:MGI Symbol;Acc:MGI:88382]	2183	1
1194	F8a	factor 8-associated gene A [Source:MGI Symbol;Acc:MGI:95474]	381	1
1195	Fa2h	fatty acid 2-hydroxylase [Source:MGI Symbol;Acc:MGI:2443327]	372	1
1196	Faf1	Fas-associated factor 1 [Source:MGI Symbol;Acc:MGI:109419]	649	1
1197	Faf2	Fas associated factor family member 2 [Source:MGI Symbol;Acc:MGI:1923827]	445	1
1198	Fam104a	family with sequence similarity 104, member A [Source:MGI Symbol;Acc:MGI:106351]	185	1
1199	Fam109a	family with sequence similarity 109, member A [Source:MGI Symbol;Acc:MGI:2442708]	266	1
1200	Fam110a	family with sequence similarity 110, member A [Source:MGI Symbol;Acc:MGI:1921097]	296	1
1201	Fam110c	family with sequence similarity 110, member C [Source:MGI Symbol;Acc:MGI:1918813]	421	3
1202	Fam114a1	family with sequence similarity 114, member A1 [Source:MGI Symbol;Acc:MGI:1915553]	569	1
1203	Fam115e	family with sequence similarity 115, member E [Source:MGI Symbol;Acc:MGI:3042585]	914	1
1204	Fam117b	family with sequence similarity 117, member B [Source:MGI Symbol;Acc:MGI:1920000]	584	2
1205	Fam120a	family with sequence similarity 120, member A [Source:MGI Symbol;Acc:MGI:2446163]	1112	2
1206	Fam120c	family with sequence similarity 120, member C [Source:MGI Symbol;Acc:MGI:2387687]	1091	7
1207	Fam131b	family with sequence similarity 131, member B [Source:MGI Symbol;Acc:MGI:1923406]	360	1
1208	Fam134a	family with sequence similarity 134, member A [Source:MGI Symbol;Acc:MGI:2388278]	541	2
1209	Fam134c	family with sequence similarity 134, member C [Source:MGI Symbol;Acc:MGI:1915248]	466	1
1210	Fam149b	family with sequence similarity 149, member B [Source:MGI Symbol;Acc:MGI:2145567]	578	1
1211	Fam154b	family with sequence similarity 154, member B [Source:MGI Symbol;Acc:MGI:1914618]	394	1
1212	Fam160a1	family with sequence similarity 160, member A1 [Source:MGI Symbol;Acc:MGI:2444746]	1081	1
1213	Fam160a2	family with sequence similarity 160, member A2 [Source:MGI Symbol;Acc:MGI:1921599]	989	2
1214	Fam160b2	family with sequence similarity 160, member B2 [Source:MGI Symbol;Acc:MGI:3036290]	744	2
1215	Fam168a	family with sequence similarity 168, member A [Source:MGI Symbol;Acc:MGI:2442372]	235	1
1216	Fam168b	family with sequence similarity 168, member B [Source:MGI Symbol;Acc:MGI:2448487]	206	1
1217	Fam171a2	family with sequence similarity 171, member A2 [Source:MGI Symbol;Acc:MGI:2448496]	822	4
1218	Fam171b	family with sequence similarity 171, member B [Source:MGI Symbol;Acc:MGI:2444579]	821	1
1219	Fam174b	family with sequence similarity 174, member B [Source:MGI Symbol;Acc:MGI:3698178]	153	2
1220	Fam175b	family with sequence similarity 175, member B [Source:MGI Symbol;Acc:MGI:1926116]	424	1
1221	Fam178b	family with sequence similarity 178, member B [Source:MGI Symbol;Acc:MGI:3026913]	523	1
1222	Fam179a	family with sequence similarity 179, member A [Source:MGI Symbol;Acc:MGI:2443498]	1002	1
1223	Fam179b	family with sequence similarity 179, member B [Source:MGI Symbol;Acc:MGI:2684313]	1776	1
1224	Fam181a	family with sequence similarity 181, member A [Source:MGI Symbol;Acc:MGI:3647570]	292	1
1225	Fam186b	family with sequence similarity 186, member B [Source:MGI Symbol;Acc:MGI:3647604]	943	1
1226	Fam188b	family with sequence similarity 188, member B [Source:MGI Symbol;Acc:MGI:3583959]	744	1
1227	Fam189a1	family with sequence similarity 189, member A1 [Source:MGI Symbol;Acc:MGI:1917888]	515	2
1228	Fam189a2	family with sequence similarity 189, member A2 [Source:MGI Symbol;Acc:MGI:2685813]	596	3
1229	Fam189b	family with sequence similarity 189, member B [Source:MGI Symbol;Acc:MGI:1915771]	669	4
1230	Fam193a	family with sequence similarity 193, member A [Source:MGI Symbol;Acc:MGI:2447768]	1517	3
1231	Fam193b	family with sequence similarity 193, member B [Source:MGI Symbol;Acc:MGI:2385851]	778	6
1232	FAM205A	Protein FAM205A [Source:UniProtKB/Swiss-Prot;Acc:A2APU8]	1308	2
1233	Fam20c	family with sequence similarity 20, member C [Source:MGI Symbol;Acc:MGI:2136853]	579	2
1234	Fam21	family with sequence similarity 21 [Source:MGI Symbol;Acc:MGI:106463]	1334	1
1235	Fam210a	family with sequence similarity 210, member A [Source:MGI Symbol;Acc:MGI:1914000]	273	1
1236	Fam219b	family with sequence similarity 219, member B [Source:MGI Symbol;Acc:MGI:1925573]	197	1
1237	Fam222a	family with sequence similarity 222, member A [Source:MGI Symbol;Acc:MGI:3605543]	453	3
1238	Fam222b	family with sequence similarity 222, member B [Source:MGI Symbol;Acc:MGI:2384939]	562	1
1239	Fam43b	family with sequence similarity 43, member B [Source:MGI Symbol;Acc:MGI:3651622]	330	2
1240	Fam53c	family with sequence similarity 53, member C [Source:MGI Symbol;Acc:MGI:1913556]	393	1
1241	Fam57b	family with sequence similarity 57, member B [Source:MGI Symbol;Acc:MGI:1916202]	275	1
1242	Fam63a	family with sequence similarity 63, member A [Source:MGI Symbol;Acc:MGI:1922257]	459	1
1243	Fam64a	family with sequence similarity 64, member A [Source:MGI Symbol;Acc:MGI:1924434]	231	1
1244	Fam71a	family with sequence similarity 71, member A [Source:MGI Symbol;Acc:MGI:3588202]	585	1
1245	Fam71e2	family with sequence similarity 71, member E2 [Source:MGI Symbol;Acc:MGI:3045311]	754	1
1246	Fam83c	family with sequence similarity 83, member C [Source:MGI Symbol;Acc:MGI:1918655]	776	1
1247	Fam83g	family with sequence similarity 83, member G [Source:MGI Symbol;Acc:MGI:1916890]	812	1
1248	Fam83h	family with sequence similarity 83, member H [Source:MGI Symbol;Acc:MGI:2145900]	1209	3
1249	Fam84b	family with sequence similarity 84, member B [Source:MGI Symbol;Acc:MGI:3026924]	310	2
1250	Fam89b	family with sequence similarity 89, member B [Source:MGI Symbol;Acc:MGI:106595]	189	1
1251	Fam98a	family with sequence similarity 98, member A [Source:MGI Symbol;Acc:MGI:1919972]	515	1
1252	Fam98b	family with sequence similarity 98, member B [Source:MGI Symbol;Acc:MGI:1915465]	429	1
1253	Far1	fatty acyl CoA reductase 1 [Source:MGI Symbol;Acc:MGI:1914670]	515	1
1254	Farp1	FERM, RhoGEF (Arhgef) and pleckstrin domain protein 1 (chondrocyte-derived) [Source:MGI Symbol;Acc:MGI:2446173]	1048	1
1255	Farp2	FERM, RhoGEF and pleckstrin domain protein 2 [Source:MGI Symbol;Acc:MGI:2385126]	1065	1
1256	Fasl	Fas ligand (TNF superfamily, member 6) [Source:MGI Symbol;Acc:MGI:99255]	279	3
1257	Fastk	Fas-activated serine/threonine kinase [Source:MGI Symbol;Acc:MGI:1913837]	545	1
1258	Fat1	FAT tumor suppressor homolog 1 (Drosophila) [Source:MGI Symbol;Acc:MGI:109168]	4590	2
1259	Fat3	FAT tumor suppressor homolog 3 (Drosophila) [Source:MGI Symbol;Acc:MGI:2444314]	4551	3
1260	Fbf1	Fas (TNFRSF6) binding factor 1 [Source:MGI Symbol;Acc:MGI:1922033]	1173	1
1261	Fbl	fibrillarin [Source:MGI Symbol;Acc:MGI:95486]	327	1
1262	Fblim1	filamin binding LIM protein 1 [Source:MGI Symbol;Acc:MGI:1921452]	375	8
1263	Fbll1	fibrillarin-like 1 [Source:MGI Symbol;Acc:MGI:3034689]	314	1
1264	Fbn1	fibrillin 1 [Source:MGI Symbol;Acc:MGI:95489]	2873	2
1265	Fbn2	fibrillin 2 [Source:MGI Symbol;Acc:MGI:95490]	2907	2
1266	Fbrs	fibrosin [Source:MGI Symbol;Acc:MGI:104648]	466	3
1267	Fbrsl1	fibrosin-like 1 [Source:MGI Symbol;Acc:MGI:1920907]	1031	4
1268	Fbxl16	F-box and leucine-rich repeat protein 16 [Source:MGI Symbol;Acc:MGI:2448488]	479	2
1269	Fbxl19	F-box and leucine-rich repeat protein 19 [Source:MGI Symbol;Acc:MGI:3039600]	674	5
1270	Fbxl2	F-box and leucine-rich repeat protein 2 [Source:MGI Symbol;Acc:MGI:1919429]	423	1
1271	Fbxl20	F-box and leucine-rich repeat protein 20 [Source:MGI Symbol;Acc:MGI:1919444]	436	1
1272	Fbxl7	F-box and leucine-rich repeat protein 7 [Source:MGI Symbol;Acc:MGI:3052506]	491	1
1273	Fbxo28	F-box protein 28 [Source:MGI Symbol;Acc:MGI:1261890]	368	1
1274	Fbxo34	F-box protein 34 [Source:MGI Symbol;Acc:MGI:1926188]	746	1
1275	Fbxo4	F-box protein 4 [Source:MGI Symbol;Acc:MGI:2146220]	385	1
1276	Fbxo40	F-box protein 40 [Source:MGI Symbol;Acc:MGI:2443753]	710	1
1277	Fbxo41	F-box protein 41 [Source:MGI Symbol;Acc:MGI:1261912]	873	1
1278	Fbxo42	F-box protein 42 [Source:MGI Symbol;Acc:MGI:1924992]	717	1
1279	Fbxo46	F-box protein 46 [Source:MGI Symbol;Acc:MGI:2444918]	603	3
1280	Fbxo6	F-box protein 6 [Source:MGI Symbol;Acc:MGI:1354743]	295	2
1281	Fbxw5	F-box and WD-40 domain protein 5 [Source:MGI Symbol;Acc:MGI:1354731]	573	1
1282	Fcgbp	Fc fragment of IgG binding protein [Source:MGI Symbol;Acc:MGI:2444336]	2583	1
1283	Fcho1	FCH domain only 1 [Source:MGI Symbol;Acc:MGI:1921265]	873	1
1284	Fcho2	FCH domain only 2 [Source:MGI Symbol;Acc:MGI:3505790]	809	2
1285	Fchsd1	FCH and double SH3 domains 1 [Source:MGI Symbol;Acc:MGI:2441771]	688	3
1286	Fchsd2	FCH and double SH3 domains 2 [Source:MGI Symbol;Acc:MGI:2448475]	764	2
1287	Fcrla	Fc receptor-like A [Source:MGI Symbol;Acc:MGI:2138647]	353	1
1288	Fcrls	Fc receptor-like S, scavenger receptor [Source:MGI Symbol;Acc:MGI:1933397]	509	1
1289	Fdx1l	ferredoxin 1-like [Source:MGI Symbol;Acc:MGI:1915415]	174	1
1290	Fer	fer (fms/fps related) protein kinase [Source:MGI Symbol;Acc:MGI:105917]	823	1
1291	Fer1l4	fer-1-like 4 (C. elegans) [Source:MGI Symbol;Acc:MGI:1921812]	1994	3
1292	Fermt1	fermitin family homolog 1 (Drosophila) [Source:MGI Symbol;Acc:MGI:2443583]	677	1
1293	Fes	feline sarcoma oncogene [Source:MGI Symbol;Acc:MGI:95514]	822	1
1294	Fev	FEV (ETS oncogene family) [Source:MGI Symbol;Acc:MGI:2449712]	237	2
1295	Fezf1	Fez family zinc finger 1 [Source:MGI Symbol;Acc:MGI:1920441]	475	3
1296	Fgb	fibrinogen beta chain [Source:MGI Symbol;Acc:MGI:99501]	481	1
1297	Fgd1	FYVE, RhoGEF and PH domain containing 1 [Source:MGI Symbol;Acc:MGI:104566]	960	3
1298	Fgd5	FYVE, RhoGEF and PH domain containing 5 [Source:MGI Symbol;Acc:MGI:2443369]	1356	1
1299	Fgd6	FYVE, RhoGEF and PH domain containing 6 [Source:MGI Symbol;Acc:MGI:1261419]	1399	1
1300	Fgf23	fibroblast growth factor 23 [Source:MGI Symbol;Acc:MGI:1891427]	251	1
1301	Fgfrl1	fibroblast growth factor receptor-like 1 [Source:MGI Symbol;Acc:MGI:2150920]	529	1
1302	Fhdc1	FH2 domain containing 1 [Source:MGI Symbol;Acc:MGI:2684972]	1149	9
1303	Fhod1	formin homology 2 domain containing 1 [Source:MGI Symbol;Acc:MGI:2679008]	1197	10
1304	Fhod3	formin homology 2 domain containing 3 [Source:MGI Symbol;Acc:MGI:1925847]	1578	7
1305	Fig4	FIG4 homolog (S. cerevisiae) [Source:MGI Symbol;Acc:MGI:2143585]	907	1
1306	Fign	fidgetin [Source:MGI Symbol;Acc:MGI:1890647]	759	4
1307	Fignl2	fidgetin-like 2 [Source:MGI Symbol;Acc:MGI:3646919]	644	3
1308	Fip1l1	FIP1 like 1 (S. cerevisiae) [Source:MGI Symbol;Acc:MGI:1914149]	581	7
1309	Fjx1	four jointed box 1 (Drosophila) [Source:MGI Symbol;Acc:MGI:1341907]	450	1
1310	Fkbp15	FK506 binding protein 15 [Source:MGI Symbol;Acc:MGI:2444782]	1216	1
1311	Fkbpl	FK506 binding protein-like [Source:MGI Symbol;Acc:MGI:1932127]	347	1
1312	Fli1	Friend leukemia integration 1 [Source:MGI Symbol;Acc:MGI:95554]	452	1
1313	Flrt2	fibronectin leucine rich transmembrane protein 2 [Source:MGI Symbol;Acc:MGI:3603594]	660	1
1314	Flt1	FMS-like tyrosine kinase 1 [Source:MGI Symbol;Acc:MGI:95558]	1333	1
1315	Flt4	FMS-like tyrosine kinase 4 [Source:MGI Symbol;Acc:MGI:95561]	1363	1
1316	Fmn1	formin 1 [Source:MGI Symbol;Acc:MGI:101815]	1466	14
1317	Fmn2	formin 2 [Source:MGI Symbol;Acc:MGI:1859252]	1578	21
1318	Fmnl1	formin-like 1 [Source:MGI Symbol;Acc:MGI:1888994]	1094	8
1319	Fmnl2	formin-like 2 [Source:MGI Symbol;Acc:MGI:1918659]	1091	9
1320	Fmnl3	formin-like 3 [Source:MGI Symbol;Acc:MGI:109569]	1028	3
1321	Fmo1	flavin containing monooxygenase 1 [Source:MGI Symbol;Acc:MGI:1310002]	532	1
1322	Fmod	fibromodulin [Source:MGI Symbol;Acc:MGI:1328364]	376	1
1323	Fmr1	fragile X mental retardation syndrome 1 [Source:MGI Symbol;Acc:MGI:95564]	614	2
1324	Fn1	fibronectin 1 [Source:MGI Symbol;Acc:MGI:95566]	2477	3
1325	Fnbp1	formin binding protein 1 [Source:MGI Symbol;Acc:MGI:109606]	616	2
1326	Fnbp4	formin binding protein 4 [Source:MGI Symbol;Acc:MGI:1860513]	1077	13
1327	Fndc1	fibronectin type III domain containing 1 [Source:MGI Symbol;Acc:MGI:1915905]	1732	1
1328	Fndc3a	fibronectin type III domain containing 3A [Source:MGI Symbol;Acc:MGI:1196463]	1198	2
1329	Fnta	farnesyltransferase, CAAX box, alpha [Source:MGI Symbol;Acc:MGI:104683]	377	3
1330	Folh1	folate hydrolase 1 [Source:MGI Symbol;Acc:MGI:1858193]	752	1
1331	Fosb	FBJ osteosarcoma oncogene B [Source:MGI Symbol;Acc:MGI:95575]	338	2
1332	Fosl1	fos-like antigen 1 [Source:MGI Symbol;Acc:MGI:107179]	273	1
1333	Foxb2	forkhead box B2 [Source:MGI Symbol;Acc:MGI:1347468]	428	2
1334	Foxc1	forkhead box C1 [Source:MGI Symbol;Acc:MGI:1347466]	553	4
1335	Foxc2	forkhead box C2 [Source:MGI Symbol;Acc:MGI:1347481]	494	2
1336	Foxd1	forkhead box D1 [Source:MGI Symbol;Acc:MGI:1347463]	456	6
1337	Foxd2	forkhead box D2 [Source:MGI Symbol;Acc:MGI:1347471]	492	4
1338	Foxd4	forkhead box D4 [Source:MGI Symbol;Acc:MGI:1347467]	444	2
1339	Foxe1	forkhead box E1 [Source:MGI Symbol;Acc:MGI:1353500]	371	2
1340	Foxe3	forkhead box E3 [Source:MGI Symbol;Acc:MGI:1353569]	288	3
1341	Foxf2	forkhead box F2 [Source:MGI Symbol;Acc:MGI:1347479]	446	4
1342	Foxg1	forkhead box G1 [Source:MGI Symbol;Acc:MGI:1347464]	481	4
1343	Foxh1	forkhead box H1 [Source:MGI Symbol;Acc:MGI:1347465]	401	1
1344	Foxi1	forkhead box I1 [Source:MGI Symbol;Acc:MGI:1096329]	372	1
1345	Foxi2	forkhead box I2 [Source:MGI Symbol;Acc:MGI:3028075]	329	1
1346	Foxj1	forkhead box J1 [Source:MGI Symbol;Acc:MGI:1347474]	421	1
1347	Foxj2	forkhead box J2 [Source:MGI Symbol;Acc:MGI:1926805]	565	4
1348	Foxj3	forkhead box J3 [Source:MGI Symbol;Acc:MGI:2443432]	623	3
1349	Foxk1	forkhead box K1 [Source:MGI Symbol;Acc:MGI:1347488]	719	2
1350	Foxl2	forkhead box L2 [Source:MGI Symbol;Acc:MGI:1349428]	375	5
1351	Foxm1	forkhead box M1 [Source:MGI Symbol;Acc:MGI:1347487]	757	1
1352	Foxn1	forkhead box N1 [Source:MGI Symbol;Acc:MGI:102949]	648	2
1353	Foxn3	forkhead box N3 [Source:MGI Symbol;Acc:MGI:1918625]	457	1
1354	Foxo1	forkhead box O1 [Source:MGI Symbol;Acc:MGI:1890077]	652	2
1355	Foxo4	forkhead box O4 [Source:MGI Symbol;Acc:MGI:1891915]	505	2
1356	Foxo6	forkhead box O6 [Source:MGI Symbol;Acc:MGI:2676586]	559	3
1357	Foxp3	forkhead box P3 [Source:MGI Symbol;Acc:MGI:1891436]	429	1
1358	Frat2	frequently rearranged in advanced T cell lymphomas 2 [Source:MGI Symbol;Acc:MGI:2673967]	231	1
1359	Frem1	Fras1 related extracellular matrix protein 1 [Source:MGI Symbol;Acc:MGI:2670972]	2191	1
1360	Frmd4a	FERM domain containing 4A [Source:MGI Symbol;Acc:MGI:1919850]	1042	1
1361	Frmd4b	FERM domain containing 4B [Source:MGI Symbol;Acc:MGI:2141794]	1035	1
1362	Frmd8	FERM domain containing 8 [Source:MGI Symbol;Acc:MGI:1914707]	466	1
1363	Frmpd4	FERM and PDZ domain containing 4 [Source:MGI Symbol;Acc:MGI:3042378]	1320	3
1364	Fry	furry homolog (Drosophila) [Source:MGI Symbol;Acc:MGI:2443895]	3020	1
1365	Fryl	furry homolog-like (Drosophila) [Source:MGI Symbol;Acc:MGI:1919563]	3007	1
1366	Fscb	fibrous sheath CABYR binding protein [Source:MGI Symbol;Acc:MGI:3646964]	1062	9
1367	Ftsj3	FtsJ homolog 3 (E. coli) [Source:MGI Symbol;Acc:MGI:1860295]	838	1
1368	Fubp1	far upstream element (FUSE) binding protein 1 [Source:MGI Symbol;Acc:MGI:1196294]	642	3
1369	Fubp3	far upstream element (FUSE) binding protein 3 [Source:MGI Symbol;Acc:MGI:2443699]	575	1
1370	Fundc1	FUN14 domain containing 1 [Source:MGI Symbol;Acc:MGI:1919268]	155	1
1371	Fut11	fucosyltransferase 11 [Source:MGI Symbol;Acc:MGI:1920318]	489	2
1372	Fut4	fucosyltransferase 4 [Source:MGI Symbol;Acc:MGI:95594]	433	1
1373	Fxr1	fragile X mental retardation gene 1, autosomal homolog [Source:MGI Symbol;Acc:MGI:104860]	677	1
1374	Fxr2	fragile X mental retardation, autosomal homolog 2 [Source:MGI Symbol;Acc:MGI:1346074]	674	3
1375	Fyb	FYN binding protein [Source:MGI Symbol;Acc:MGI:1346327]	819	4
1376	Fyttd1	forty-two-three domain containing 1 [Source:MGI Symbol;Acc:MGI:1917955]	317	1
1377	Fzd1	frizzled homolog 1 (Drosophila) [Source:MGI Symbol;Acc:MGI:1196625]	642	1
1378	Fzd8	frizzled homolog 8 (Drosophila) [Source:MGI Symbol;Acc:MGI:108460]	685	2
1379	G3bp2	GTPase activating protein (SH3 domain) binding protein 2 [Source:MGI Symbol;Acc:MGI:2442040]	482	2
1380	G430049J08Rik	RIKEN cDNA G430049J08 gene [Source:MGI Symbol;Acc:MGI:3645649]	166	1
1381	G730046D07Rik	RIKEN cDNA G730046D07 gene [Source:MGI Symbol;Acc:MGI:3642131]	153	1
1382	Gab1	growth factor receptor bound protein 2-associated protein 1 [Source:MGI Symbol;Acc:MGI:108088]	695	5
1383	Gab2	growth factor receptor bound protein 2-associated protein 2 [Source:MGI Symbol;Acc:MGI:1333854]	666	2
1384	Gab3	growth factor receptor bound protein 2-associated protein 3 [Source:MGI Symbol;Acc:MGI:2387324]	595	3
1385	Gabbr2	gamma-aminobutyric acid (GABA) B receptor, 2 [Source:MGI Symbol;Acc:MGI:2386030]	940	3
1386	Gabra4	gamma-aminobutyric acid (GABA) A receptor, subunit alpha 4 [Source:MGI Symbol;Acc:MGI:95616]	552	3
1387	Gabrg3	gamma-aminobutyric acid (GABA) A receptor, subunit gamma 3 [Source:MGI Symbol;Acc:MGI:95624]	467	1
1388	Gadd45gip1	growth arrest and DNA-damage-inducible, gamma interacting protein 1 [Source:MGI Symbol;Acc:MGI:1914947]	222	1
1389	Gak	cyclin G associated kinase [Source:MGI Symbol;Acc:MGI:2442153]	1305	1
1390	Gal3st3	galactose-3-O-sulfotransferase 3 [Source:MGI Symbol;Acc:MGI:3617843]	431	1
1391	Galc	galactosylceramidase [Source:MGI Symbol;Acc:MGI:95636]	684	1
1392	Galnt15	UDP-N-acetyl-alpha-D-galactosamine:polypeptide N-acetylgalactosaminyltransferase 15 [Source:MGI Symbol;Acc:MGI:1926004]	638	1
1393	Galnt16	UDP-N-acetyl-alpha-D-galactosamine:polypeptide N-acetylgalactosaminyltransferase 16 [Source:MGI Symbol;Acc:MGI:1917754]	558	1
1394	Galnt7	UDP-N-acetyl-alpha-D-galactosamine: polypeptide N-acetylgalactosaminyltransferase 7 [Source:MGI Symbol;Acc:MGI:1349449]	657	1
1395	Gapdhs	glyceraldehyde-3-phosphate dehydrogenase, spermatogenic [Source:MGI Symbol;Acc:MGI:95653]	440	13
1396	Gapt	Grb2-binding adaptor, transmembrane [Source:MGI Symbol;Acc:MGI:3608341]	157	1
1397	Gapvd1	GTPase activating protein and VPS9 domains 1 [Source:MGI Symbol;Acc:MGI:1913941]	1458	1
1398	Garem	GRB2 associated, regulator of MAPK1 [Source:MGI Symbol;Acc:MGI:2685790]	876	2
1399	Gareml	GRB2 associated, regulator of MAPK1-like [Source:MGI Symbol;Acc:MGI:2685290]	880	2
1400	Gas2l2	growth arrest-specific 2 like 2 [Source:MGI Symbol;Acc:MGI:3652048]	860	3
1401	Gas6	growth arrest specific 6 [Source:MGI Symbol;Acc:MGI:95660]	674	1
1402	Gas7	growth arrest specific 7 [Source:MGI Symbol;Acc:MGI:1202388]	416	1
1403	Gata4	GATA binding protein 4 [Source:MGI Symbol;Acc:MGI:95664]	441	2
1404	Gatad2a	GATA zinc finger domain containing 2A [Source:MGI Symbol;Acc:MGI:2384585]	630	4
1405	Gatad2b	GATA zinc finger domain containing 2B [Source:MGI Symbol;Acc:MGI:2443225]	594	1
1406	Gbf1	golgi-specific brefeldin A-resistance factor 1 [Source:MGI Symbol;Acc:MGI:1861607]	1861	1
1407	Gbp2b	guanylate binding protein 2b [Source:MGI Symbol;Acc:MGI:95666]	589	1
1408	Gbx1	gastrulation brain homeobox 1 [Source:MGI Symbol;Acc:MGI:95667]	418	3
1409	Gbx2	gastrulation brain homeobox 2 [Source:MGI Symbol;Acc:MGI:95668]	348	2
1410	Gcgr	glucagon receptor [Source:MGI Symbol;Acc:MGI:99572]	485	1
1411	Gclc	glutamate-cysteine ligase, catalytic subunit [Source:MGI Symbol;Acc:MGI:104990]	637	1
1412	Gcn1l1	GCN1 general control of amino-acid synthesis 1-like 1 (yeast) [Source:MGI Symbol;Acc:MGI:2444248]	2671	1
1413	Gcnt1	glucosaminyl (N-acetyl) transferase 1, core 2 [Source:MGI Symbol;Acc:MGI:95676]	428	1
1414	Gcnt2	glucosaminyl (N-acetyl) transferase 2, I-branching enzyme [Source:MGI Symbol;Acc:MGI:1100870]	401	1
1415	Gcnt3	glucosaminyl (N-acetyl) transferase 3, mucin type [Source:MGI Symbol;Acc:MGI:1919327]	437	2
1416	Gdf10	growth differentiation factor 10 [Source:MGI Symbol;Acc:MGI:95684]	476	1
1417	Gdf15	growth differentiation factor 15 [Source:MGI Symbol;Acc:MGI:1346047]	303	1
1418	Gdf5	growth differentiation factor 5 [Source:MGI Symbol;Acc:MGI:95688]	495	1
1419	Gdf6	growth differentiation factor 6 [Source:MGI Symbol;Acc:MGI:95689]	454	1
1420	Gdf7	growth differentiation factor 7 [Source:MGI Symbol;Acc:MGI:95690]	461	1
1421	Gfi1	growth factor independent 1 [Source:MGI Symbol;Acc:MGI:103170]	489	1
1422	Gfod1	glucose-fructose oxidoreductase domain containing 1 [Source:MGI Symbol;Acc:MGI:2145304]	390	1
1423	Gfod2	glucose-fructose oxidoreductase domain containing 2 [Source:MGI Symbol;Acc:MGI:1917825]	385	1
1424	Gfral	GDNF family receptor alpha like [Source:MGI Symbol;Acc:MGI:3607786]	393	1
1425	Gga1	golgi associated, gamma adaptin ear containing, ARF binding protein 1 [Source:MGI Symbol;Acc:MGI:2146207]	635	6
1426	Gga2	golgi associated, gamma adaptin ear containing, ARF binding protein 2 [Source:MGI Symbol;Acc:MGI:1921355]	603	1
1427	Gga3	golgi associated, gamma adaptin ear containing, ARF binding protein 3 [Source:MGI Symbol;Acc:MGI:2384159]	718	3
1428	Ggn	gametogenetin [Source:MGI Symbol;Acc:MGI:2181461]	709	8
1429	Ggnbp1	gametogenetin binding protein 1 [Source:MGI Symbol;Acc:MGI:3055306]	370	2
1430	Ggt5	gamma-glutamyltransferase 5 [Source:MGI Symbol;Acc:MGI:1346063]	573	2
1431	Ggt7	gamma-glutamyltransferase 7 [Source:MGI Symbol;Acc:MGI:1913385]	662	1
1432	Ghr	growth hormone receptor [Source:MGI Symbol;Acc:MGI:95708]	650	1
1433	Gid4	GID complex subunit 4, VID24 homolog (S. cerevisiae) [Source:MGI Symbol;Acc:MGI:1914021]	217	2
1434	Gigyf1	GRB10 interacting GYF protein 1 [Source:MGI Symbol;Acc:MGI:1888677]	1044	4
1435	Gigyf2	GRB10 interacting GYF protein 2 [Source:MGI Symbol;Acc:MGI:2138584]	1291	1
1436	Gipc1	GIPC PDZ domain containing family, member 1 [Source:MGI Symbol;Acc:MGI:1926252]	333	1
1437	Git1	G protein-coupled receptor kinase-interactor 1 [Source:MGI Symbol;Acc:MGI:1927140]	770	1
1438	Gja4	gap junction protein, alpha 4 [Source:MGI Symbol;Acc:MGI:95715]	333	1
1439	Gja5	gap junction protein, alpha 5 [Source:MGI Symbol;Acc:MGI:95716]	358	1
1440	Gjc2	gap junction protein, gamma 2 [Source:MGI Symbol;Acc:MGI:2153060]	440	2
1441	Gjd3	gap junction protein, delta 3 [Source:MGI Symbol;Acc:MGI:2384150]	278	1
1442	Gjd4	gap junction protein, delta 4 [Source:MGI Symbol;Acc:MGI:2444990]	364	1
1443	Glb1l	galactosidase, beta 1-like [Source:MGI Symbol;Acc:MGI:1921827]	646	1
1444	Glb1l2	galactosidase, beta 1-like 2 [Source:MGI Symbol;Acc:MGI:2388283]	652	2
1445	Glcci1	glucocorticoid induced transcript 1 [Source:MGI Symbol;Acc:MGI:2179717]	538	1
1446	Glg1	golgi apparatus protein 1 [Source:MGI Symbol;Acc:MGI:104967]	1175	1
1447	Gli1	GLI-Kruppel family member GLI1 [Source:MGI Symbol;Acc:MGI:95727]	1111	3
1448	Gli2	GLI-Kruppel family member GLI2 [Source:MGI Symbol;Acc:MGI:95728]	1544	2
1449	Gli3	GLI-Kruppel family member GLI3 [Source:MGI Symbol;Acc:MGI:95729]	1583	2
1450	Glipr2	GLI pathogenesis-related 2 [Source:MGI Symbol;Acc:MGI:1917770]	154	1
1451	Glis1	GLIS family zinc finger 1 [Source:MGI Symbol;Acc:MGI:2386723]	789	5
1452	Glis2	GLIS family zinc finger 2 [Source:MGI Symbol;Acc:MGI:1932535]	521	3
1453	Glis3	GLIS family zinc finger 3 [Source:MGI Symbol;Acc:MGI:2444289]	935	3
1454	Glra1	glycine receptor, alpha 1 subunit [Source:MGI Symbol;Acc:MGI:95747]	457	1
1455	Glrb	glycine receptor, beta subunit [Source:MGI Symbol;Acc:MGI:95751]	496	1
1456	Gltscr1	glioma tumor suppressor candidate region gene 1 [Source:MGI Symbol;Acc:MGI:2154263]	1578	11
1457	Gm10253	predicted gene 10253 [Source:MGI Symbol;Acc:MGI:3641796]	115	1
1458	Gm10256	predicted gene 10256 [Source:MGI Symbol;Acc:MGI:3710530]	380	1
1459	Gm10300	predicted gene 10300 [Source:MGI Symbol;Acc:MGI:3641670]	189	1
1460	Gm10352	predicted gene 10352 [Source:MGI Symbol;Acc:MGI:3708825]	380	1
1461	Gm1045	predicted gene 1045 [Source:MGI Symbol;Acc:MGI:2685891]	126	1
1462	Gm10564	predicted gene 10564 [Source:MGI Symbol;Acc:MGI:3704240]	222	1
1463	Gm10600	predicted gene 10600 [Source:MGI Symbol;Acc:MGI:3710628]	223	2
1464	Gm10610	predicted gene 10610 [Source:MGI Symbol;Acc:MGI:3642045]	161	1
1465	Gm10621	predicted gene 10621 [Source:MGI Symbol;Acc:MGI:3642291]	156	1
1466	Gm10657	predicted gene 10657 [Source:MGI Symbol;Acc:MGI:3642259]	146	1
1467	Gm10760	predicted gene 10760 [Source:MGI Symbol;Acc:MGI:3642546]	236	3
1468	Gm11110	predicted gene 11110 [Source:MGI Symbol;Acc:MGI:3779362]	109	1
1469	Gm11492	predicted gene 11492 [Source:MGI Symbol;Acc:MGI:3651136]	536	2
1470	Gm11541	predicted gene 11541 [Source:MGI Symbol;Acc:MGI:3650066]	108	1
1471	Gm15800	predicted gene 15800 [Source:MGI Symbol;Acc:MGI:3647820]	4418	6
1472	Gm1587	predicted gene 1587 [Source:MGI Symbol;Acc:MGI:2686433]	123	1
1473	Gm16372	predicted pseudogene 16372 [Source:MGI Symbol;Acc:MGI:3648102]	149	1
1474	Gm16401	predicted gene 16401 [Source:MGI Symbol;Acc:MGI:3648398]	153	1
1475	Gm166	predicted gene 166 [Source:MGI Symbol;Acc:MGI:2685012]	333	1
1476	Gm17244	predicted gene, 17244 [Source:MGI Symbol;Acc:MGI:4936878]	152	1
1477	Gm17305	predicted gene, 17305 [Source:MGI Symbol;Acc:MGI:4936939]	168	6
1478	Gm17641	predicted gene, 17641 [Source:MGI Symbol;Acc:MGI:4937275]	188	2
1479	Gm18856	predicted gene, 18856 [Source:MGI Symbol;Acc:MGI:5011041]	418	1
1480	Gm20518	predicted gene 20518 [Source:MGI Symbol;Acc:MGI:5141983]	580	2
1481	Gm20605	predicted gene 20605 [Source:MGI Symbol;Acc:MGI:5306917]	680	1
1482	Gm21093	predicted gene, 21093 [Source:MGI Symbol;Acc:MGI:5434448]	569	1
1483	Gm21310	predicted gene, 21310 [Source:MGI Symbol;Acc:MGI:5434665]	232	1
1484	Gm21598	predicted gene, 21598 [Source:MGI Symbol;Acc:MGI:5434953]	1308	2
1485	Gm2163	predicted gene 2163 [Source:MGI Symbol;Acc:MGI:3780332]	473	3
1486	Gm21677	predicted gene, 21677 [Source:MGI Symbol;Acc:MGI:5435032]	380	1
1487	Gm21693	predicted gene, 21693 [Source:MGI Symbol;Acc:MGI:5435048]	380	1
1488	Gm21704	predicted gene, 21704 [Source:MGI Symbol;Acc:MGI:5435059]	380	1
1489	Gm21708	predicted gene, 21708 [Source:MGI Symbol;Acc:MGI:5435063]	380	1
1490	Gm21732	predicted gene, 21732 [Source:MGI Symbol;Acc:MGI:5433896]	360	1
1491	Gm21773	predicted gene, 21773 [Source:MGI Symbol;Acc:MGI:5433937]	360	1
1492	Gm21776	predicted gene, 21776 [Source:MGI Symbol;Acc:MGI:5433940]	360	1
1493	Gm21807	predicted gene, 21807 [Source:MGI Symbol;Acc:MGI:5433971]	275	1
1494	Gm21820	predicted gene, 21820 [Source:MGI Symbol;Acc:MGI:5433984]	360	1
1495	Gm21882	predicted gene, 21882 [Source:MGI Symbol;Acc:MGI:5434046]	360	1
1496	Gm21887	predicted gene, 21887 [Source:MGI Symbol;Acc:MGI:5434051]	176	1
1497	Gm21913	predicted gene, 21913 [Source:MGI Symbol;Acc:MGI:5434077]	360	1
1498	Gm21921	predicted gene, 21921 [Source:MGI Symbol;Acc:MGI:5434085]	360	1
1499	Gm22	predicted gene 22 [Source:MGI Symbol;Acc:MGI:2684868]	597	2
1500	Gm26571	predicted gene, 26571 [Source:MGI Symbol;Acc:MGI:5477065]	221	2
1501	Gm26605	predicted gene, 26605 [Source:MGI Symbol;Acc:MGI:5477099]	179	1
1502	Gm26616	predicted gene, 26616 [Source:MGI Symbol;Acc:MGI:5477110]	200	1
1503	Gm26661	predicted gene, 26661 [Source:MGI Symbol;Acc:MGI:5477155]	156	1
1504	Gm3376	predicted gene 3376 [Source:MGI Symbol;Acc:MGI:3781554]	380	1
1505	Gm3883	predicted gene 3883 [Source:MGI Symbol;Acc:MGI:3823028]	569	1
1506	Gm3893	predicted gene 3893 [Source:MGI Symbol;Acc:MGI:3782066]	302	3
1507	Gm4736	predicted gene 4736 [Source:MGI Symbol;Acc:MGI:3647826]	301	10
1508	Gm4776	predicted gene 4776 [Source:MGI Symbol;Acc:MGI:3643324]	499	1
1509	Gm4782	predicted gene 4782 [Source:MGI Symbol;Acc:MGI:3646036]	690	1
1510	Gm4788	predicted gene 4788 [Source:MGI Symbol;Acc:MGI:3646434]	879	4
1511	Gm4861	predicted gene 4861 [Source:MGI Symbol;Acc:MGI:3643777]	106	1
1512	Gm4884	predicted gene 4884 [Source:MGI Symbol;Acc:MGI:3649090]	694	1
1513	Gm4978	predicted gene 4978 [Source:MGI Symbol;Acc:MGI:3645765]	267	2
1514	Gm5114	predicted gene 5114 [Source:MGI Symbol;Acc:MGI:3647631]	858	1
1515	Gm5145	predicted pseudogene 5145 [Source:MGI Symbol;Acc:MGI:3645482]	278	2
1516	Gm5174	predicted gene 5174 [Source:MGI Symbol;Acc:MGI:3646116]	480	1
1517	Gm5346	predicted gene 5346 [Source:MGI Symbol;Acc:MGI:3647273]	736	1
1518	Gm5460	predicted gene 5460 [Source:MGI Symbol;Acc:MGI:3643519]	254	9
1519	Gm5464	predicted gene 5464 [Source:MGI Symbol;Acc:MGI:3643060]	175	1
1520	Gm5501	predicted gene 5501 [Source:MGI Symbol;Acc:MGI:3644023]	286	1
1521	Gm581	predicted gene 581 [Source:MGI Symbol;Acc:MGI:2685427]	504	2
1522	Gm5828	predicted gene 5828 [Source:MGI Symbol;Acc:MGI:3644176]	622	8
1523	Gm5885	predicted gene 5885 [Source:MGI Symbol;Acc:MGI:3648672]	174	1
1524	Gm5901	predicted gene 5901 [Source:MGI Symbol;Acc:MGI:3643909]	333	3
1525	Gm6034	predicted gene 6034 [Source:MGI Symbol;Acc:MGI:3646212]	117	1
1526	Gm608	predicted gene 608 [Source:MGI Symbol;Acc:MGI:2685454]	2221	1
1527	Gm6420	predicted gene 6420 [Source:MGI Symbol;Acc:MGI:3644588]	139	1
1528	Gm6625	predicted gene 6625 [Source:MGI Symbol;Acc:MGI:3647663]	166	1
1529	Gm6658	predicted gene 6658 [Source:MGI Symbol;Acc:MGI:3645470]	158	1
1530	Gm6685	predicted pseudogene 6685 [Source:MGI Symbol;Acc:MGI:3704119]	228	1
1531	Gm6729	predicted gene 6729 [Source:MGI Symbol;Acc:MGI:3646339]	483	1
1532	Gm6899	predicted gene 6899 [Source:MGI Symbol;Acc:MGI:3648261]	134	1
1533	Gm7052	predicted gene 7052 [Source:MGI Symbol;Acc:MGI:3804969]	503	1
1534	Gm7092	predicted gene 7092 [Source:MGI Symbol;Acc:MGI:3646269]	140	1
1535	Gm7148	predicted gene 7148 [Source:MGI Symbol;Acc:MGI:3805950]	237	1
1536	Gm7168	predicted gene 7168 [Source:MGI Symbol;Acc:MGI:3643198]	508	1
1537	Gm7334	predicted gene 7334 [Source:MGI Symbol;Acc:MGI:3647393]	252	2
1538	Gm7353	predicted pseudogene 7353 [Source:MGI Symbol;Acc:MGI:3643014]	950	1
1539	Gm7694	predicted gene 7694 [Source:MGI Symbol;Acc:MGI:3649135]	270	2
1540	Gm7714	predicted gene 7714 [Source:MGI Symbol;Acc:MGI:3646267]	131	1
1541	Gm7732	predicted gene 7732 [Source:MGI Symbol;Acc:MGI:3643625]	508	1
1542	Gm7736	predicted gene 7736 [Source:MGI Symbol;Acc:MGI:3647086]	508	1
1543	Gm7742	predicted gene 7742 [Source:MGI Symbol;Acc:MGI:3647092]	508	1
1544	GM7819	4933409K07Rik protein; Protein LOC101055653 [Source:UniProtKB/TrEMBL;Acc:Q6PCY5]	473	3
1545	Gm7932	predicted gene 7932 [Source:MGI Symbol;Acc:MGI:3643446]	126	1
1546	Gm7964	predicted gene 7964 [Source:MGI Symbol;Acc:MGI:3646150]	463	4
1547	Gm8334	predicted gene 8334 [Source:MGI Symbol;Acc:MGI:3648921]	553	2
1548	Gm8674	predicted gene 8674 [Source:MGI Symbol;Acc:MGI:3645762]	1033	1
1549	Gm872	RIKEN cDNA 4930485B16 gene [Source:MGI Symbol;Acc:MGI:1922208]	816	1
1550	Gm8909	predicted gene 8909 [Source:MGI Symbol;Acc:MGI:3704134]	393	1
1551	Gm960	predicted gene 960 [Source:MGI Symbol;Acc:MGI:2685806]	753	1
1552	Gm97	predicted gene 97 [Source:MGI Symbol;Acc:MGI:2684943]	195	1
1553	Gm9791	predicted pseudogene 9791 [Source:MGI Symbol;Acc:MGI:3642317]	148	1
1554	Gm9825	predicted gene 9825 [Source:MGI Symbol;Acc:MGI:3708729]	282	2
1555	Gm9875	predicted gene 9875 [Source:MGI Symbol;Acc:MGI:3642007]	125	1
1556	Gm9881	predicted gene 9881 [Source:MGI Symbol;Acc:MGI:3641832]	211	1
1557	Gm9887	predicted gene 9887 [Source:MGI Symbol;Acc:MGI:3642578]	207	2
1558	Gm9905	predicted gene 9905 [Source:MGI Symbol;Acc:MGI:3642311]	221	1
1559	Gm9922	predicted gene 9922 [Source:MGI Symbol;Acc:MGI:3642123]	144	1
1560	Gm9938	predicted gene 9938 [Source:MGI Symbol;Acc:MGI:3641836]	112	1
1561	Gm996	predicted gene 996 [Source:MGI Symbol;Acc:MGI:2685842]	974	4
1562	Gm9966	predicted gene 9966 [Source:MGI Symbol;Acc:MGI:3641871]	133	1
1563	Gm9970	predicted gene 9970 [Source:MGI Symbol;Acc:MGI:3642876]	185	1
1564	Gm9992	predicted gene 9992 [Source:MGI Symbol;Acc:MGI:3712668]	458	1
1565	Gm9996	predicted gene 9996 [Source:MGI Symbol;Acc:MGI:3642549]	112	1
1566	Gmip	Gem-interacting protein [Source:MGI Symbol;Acc:MGI:1926066]	971	1
1567	Gnas	GNAS (guanine nucleotide binding protein, alpha stimulating) complex locus [Source:MGI Symbol;Acc:MGI:95777]	1133	5
1568	Gnb1l	guanine nucleotide binding protein (G protein), beta polypeptide 1-like [Source:MGI Symbol;Acc:MGI:1338057]	326	1
1569	Gnl3l	guanine nucleotide binding protein-like 3 (nucleolar)-like [Source:MGI Symbol;Acc:MGI:2448557]	577	1
1570	Gnptab	N-acetylglucosamine-1-phosphate transferase, alpha and beta subunits [Source:MGI Symbol;Acc:MGI:3643902]	1235	1
1571	Golga2	golgi autoantigen, golgin subfamily a, 2 [Source:MGI Symbol;Acc:MGI:2139395]	1026	2
1572	Golga3	golgi autoantigen, golgin subfamily a, 3 [Source:MGI Symbol;Acc:MGI:96958]	1487	1
1573	Gon4l	gon-4-like (C.elegans) [Source:MGI Symbol;Acc:MGI:1917579]	2243	1
1574	Gorasp1	golgi reassembly stacking protein 1 [Source:MGI Symbol;Acc:MGI:1921748]	446	2
1575	Gpatch1	G patch domain containing 1 [Source:MGI Symbol;Acc:MGI:1914721]	930	1
1576	Gpatch8	G patch domain containing 8 [Source:MGI Symbol;Acc:MGI:1918667]	1505	1
1577	Gpbp1l1	GC-rich promoter binding protein 1-like 1 [Source:MGI Symbol;Acc:MGI:1924360]	473	1
1578	Gpc3	glypican 3 [Source:MGI Symbol;Acc:MGI:104903]	579	1
1579	Gphn	gephyrin [Source:MGI Symbol;Acc:MGI:109602]	772	2
1580	Gpkow	G patch domain and KOW motifs [Source:MGI Symbol;Acc:MGI:1859610]	488	1
1581	Gpnmb	glycoprotein (transmembrane) nmb [Source:MGI Symbol;Acc:MGI:1934765]	574	3
1582	Gpr124	G protein-coupled receptor 124 [Source:MGI Symbol;Acc:MGI:1925810]	1336	1
1583	Gpr125	G protein-coupled receptor 125 [Source:MGI Symbol;Acc:MGI:1917943]	1310	1
1584	Gpr133	G protein-coupled receptor 133 [Source:MGI Symbol;Acc:MGI:3041203]	903	1
1585	Gpr150	G protein-coupled receptor 150 [Source:MGI Symbol;Acc:MGI:2441872]	427	2
1586	Gpr165	G protein-coupled receptor 165 [Source:MGI Symbol;Acc:MGI:1923456]	455	1
1587	Gpr17	G protein-coupled receptor 17 [Source:MGI Symbol;Acc:MGI:3584514]	339	1
1588	Gpr176	G protein-coupled receptor 176 [Source:MGI Symbol;Acc:MGI:2685858]	515	1
1589	Gpr179	G protein-coupled receptor 179 [Source:MGI Symbol;Acc:MGI:2443409]	2293	1
1590	Gpr182	G protein-coupled receptor 182 [Source:MGI Symbol;Acc:MGI:109545]	398	1
1591	Gpr37	G protein-coupled receptor 37 [Source:MGI Symbol;Acc:MGI:1313297]	600	1
1592	Gpr61	G protein-coupled receptor 61 [Source:MGI Symbol;Acc:MGI:2441719]	449	1
1593	Gpr62	G protein-coupled receptor 62 [Source:MGI Symbol;Acc:MGI:3525078]	358	2
1594	Gpr64	G protein-coupled receptor 64 [Source:MGI Symbol;Acc:MGI:2446854]	1009	1
1595	Gpr98	G protein-coupled receptor 98 [Source:MGI Symbol;Acc:MGI:1274784]	6298	2
1596	Gprin1	G protein-regulated inducer of neurite outgrowth 1 [Source:MGI Symbol;Acc:MGI:1349455]	932	3
1597	Gprin3	GPRIN family member 3 [Source:MGI Symbol;Acc:MGI:1924785]	763	1
1598	Gps1	G protein pathway suppressor 1 [Source:MGI Symbol;Acc:MGI:2384801]	526	1
1599	Gps2	G protein pathway suppressor 2 [Source:MGI Symbol;Acc:MGI:1891751]	327	1
1600	Gpsm1	G-protein signalling modulator 1 (AGS3-like, C. elegans) [Source:MGI Symbol;Acc:MGI:1915089]	705	1
1601	Gpsm3	G-protein signalling modulator 3 (AGS3-like, C. elegans) [Source:MGI Symbol;Acc:MGI:2146785]	159	1
1602	Gramd1a	GRAM domain containing 1A [Source:MGI Symbol;Acc:MGI:105490]	722	1
1603	Grasp	GRP1 (general receptor for phosphoinositides 1)-associated scaffold protein [Source:MGI Symbol;Acc:MGI:1860303]	392	2
1604	Grb10	growth factor receptor bound protein 10 [Source:MGI Symbol;Acc:MGI:103232]	596	2
1605	Grb7	growth factor receptor bound protein 7 [Source:MGI Symbol;Acc:MGI:102683]	535	2
1606	Greb1	gene regulated by estrogen in breast cancer protein [Source:MGI Symbol;Acc:MGI:2149712]	1954	1
1607	Grem1	gremlin 1 [Source:MGI Symbol;Acc:MGI:1344337]	184	1
1608	Grhl1	grainyhead-like 1 (Drosophila) [Source:MGI Symbol;Acc:MGI:2182540]	618	1
1609	Grid2ip	glutamate receptor, ionotropic, delta 2 (Grid2) interacting protein 1 [Source:MGI Symbol;Acc:MGI:2176213]	1203	7
1610	Grin2c	glutamate receptor, ionotropic, NMDA2C (epsilon 3) [Source:MGI Symbol;Acc:MGI:95822]	1239	1
1611	Grin2d	glutamate receptor, ionotropic, NMDA2D (epsilon 4) [Source:MGI Symbol;Acc:MGI:95823]	1323	12
1612	Grin3a	glutamate receptor ionotropic, NMDA3A [Source:MGI Symbol;Acc:MGI:1933206]	1135	1
1613	Grina	glutamate receptor, ionotropic, N-methyl D-aspartate-associated protein 1 (glutamate binding) [Source:MGI Symbol;Acc:MGI:1913418]	345	1
1614	Grip2	glutamate receptor interacting protein 2 [Source:MGI Symbol;Acc:MGI:2681173]	1042	2
1615	Grlf1	glucocorticoid receptor DNA binding factor 1 [Source:MGI Symbol;Acc:MGI:1929494]	1499	2
1616	Grm1	glutamate receptor, metabotropic 1 [Source:MGI Symbol;Acc:MGI:1351338]	1199	5
1617	Grm6	glutamate receptor, metabotropic 6 [Source:MGI Symbol;Acc:MGI:1351343]	871	1
1618	Grxcr2	glutaredoxin, cysteine rich 2 [Source:MGI Symbol;Acc:MGI:2685697]	254	1
1619	Gse1	genetic suppressor element 1 [Source:MGI Symbol;Acc:MGI:1098275]	1223	3
1620	Gsg1	germ cell-specific gene 1 [Source:MGI Symbol;Acc:MGI:1194499]	368	1
1621	Gsg2	germ cell-specific gene 2 [Source:MGI Symbol;Acc:MGI:1194498]	754	1
1622	Gsk3a	glycogen synthase kinase 3 alpha [Source:MGI Symbol;Acc:MGI:2152453]	490	1
1623	Gsta4	glutathione S-transferase, alpha 4 [Source:MGI Symbol;Acc:MGI:1309515]	222	1
1624	Gstt2	glutathione S-transferase, theta 2 [Source:MGI Symbol;Acc:MGI:106188]	244	1
1625	Gsx1	GS homeobox 1 [Source:MGI Symbol;Acc:MGI:95842]	261	2
1626	Gtf2a1l	general transcription factor IIA, 1-like [Source:MGI Symbol;Acc:MGI:1919078]	468	2
1627	Gtf2h2	general transcription factor II H, polypeptide 2 [Source:MGI Symbol;Acc:MGI:1345669]	398	1
1628	Gtf2h3	general transcription factor IIH, polypeptide 3 [Source:MGI Symbol;Acc:MGI:1277143]	309	1
1629	Gtf2i	general transcription factor II I [Source:MGI Symbol;Acc:MGI:1202722]	998	2
1630	Gtf3c2	general transcription factor IIIC, polypeptide 2, beta [Source:MGI Symbol;Acc:MGI:1919002]	907	1
1631	Gtf3c5	general transcription factor IIIC, polypeptide 5 [Source:MGI Symbol;Acc:MGI:1917489]	520	1
1632	Gtpbp3	GTP binding protein 3 [Source:MGI Symbol;Acc:MGI:1917609]	493	1
1633	Gtse1	G two S phase expressed protein 1 [Source:MGI Symbol;Acc:MGI:1352755]	741	1
1634	Gucy2d	guanylate cyclase 2d [Source:MGI Symbol;Acc:MGI:106030]	1116	1
1635	Gucy2e	guanylate cyclase 2e [Source:MGI Symbol;Acc:MGI:105123]	1108	1
1636	Gucy2f	guanylate cyclase 2f [Source:MGI Symbol;Acc:MGI:105119]	1108	2
1637	Guf1	GUF1 GTPase homolog (S. cerevisiae) [Source:MGI Symbol;Acc:MGI:2140726]	651	1
1638	Gyltl1b	glycosyltransferase-like 1B [Source:MGI Symbol;Acc:MGI:2443769]	690	1
1639	Gypc	glycophorin C [Source:MGI Symbol;Acc:MGI:1098566]	95	1
1640	H2-Ab1	histocompatibility 2, class II antigen A, beta 1 [Source:MGI Symbol;Acc:MGI:103070]	265	1
1641	H2afy	H2A histone family, member Y [Source:MGI Symbol;Acc:MGI:1349392]	372	1
1642	H2afy2	H2A histone family, member Y2 [Source:MGI Symbol;Acc:MGI:3037658]	372	1
1643	H2-D1	histocompatibility 2, D region locus 1 [Source:MGI Symbol;Acc:MGI:95896]	362	1
1644	H2-K1	histocompatibility 2, K1, K region [Source:MGI Symbol;Acc:MGI:95904]	369	1
1645	H2-Q1	histocompatibility 2, Q region locus 1 [Source:MGI Symbol;Acc:MGI:95928]	368	1
1646	H2-Q10	histocompatibility 2, Q region locus 10 [Source:MGI Symbol;Acc:MGI:95929]	325	1
1647	H2-Q2	histocompatibility 2, Q region locus 2 [Source:MGI Symbol;Acc:MGI:95931]	360	1
1648	H2-Q4	histocompatibility 2, Q region locus 4 [Source:MGI Symbol;Acc:MGI:95933]	354	1
1649	H2-Q6	histocompatibility 2, Q region locus 6 [Source:MGI Symbol;Acc:MGI:95935]	326	1
1650	H2-Q7	histocompatibility 2, Q region locus 7 [Source:MGI Symbol;Acc:MGI:95936]	334	1
1651	H2-T23	histocompatibility 2, T region locus 23 [Source:MGI Symbol;Acc:MGI:95957]	357	1
1652	Hacl1	2-hydroxyacyl-CoA lyase 1 [Source:MGI Symbol;Acc:MGI:1929657]	581	1
1653	Hand1	heart and neural crest derivatives expressed transcript 1 [Source:MGI Symbol;Acc:MGI:103577]	216	1
1654	Hap1	huntingtin-associated protein 1 [Source:MGI Symbol;Acc:MGI:1261831]	628	2
1655	Hbp1	high mobility group box transcription factor 1 [Source:MGI Symbol;Acc:MGI:894659]	526	1
1656	Hbs1l	Hbs1-like (S. cerevisiae) [Source:MGI Symbol;Acc:MGI:1891704]	682	1
1657	Hccs	holocytochrome c synthetase [Source:MGI Symbol;Acc:MGI:106911]	272	1
1658	Hcfc1	host cell factor C1 [Source:MGI Symbol;Acc:MGI:105942]	2045	7
1659	Hcfc2	host cell factor C2 [Source:MGI Symbol;Acc:MGI:1915183]	722	1
1660	Hcn1	hyperpolarization-activated, cyclic nucleotide-gated K+ 1 [Source:MGI Symbol;Acc:MGI:1096392]	910	1
1661	Hcn2	hyperpolarization-activated, cyclic nucleotide-gated K+ 2 [Source:MGI Symbol;Acc:MGI:1298210]	863	6
1662	Hcn3	hyperpolarization-activated, cyclic nucleotide-gated K+ 3 [Source:MGI Symbol;Acc:MGI:1298211]	779	1
1663	Hcn4	hyperpolarization-activated, cyclic nucleotide-gated K+ 4 [Source:MGI Symbol;Acc:MGI:1298209]	1201	7
1664	Hdac10	histone deacetylase 10 [Source:MGI Symbol;Acc:MGI:2158340]	666	1
1665	Hdac6	histone deacetylase 6 [Source:MGI Symbol;Acc:MGI:1333752]	1149	1
1666	Hdac7	histone deacetylase 7 [Source:MGI Symbol;Acc:MGI:1891835]	953	1
1667	Hdc	histidine decarboxylase [Source:MGI Symbol;Acc:MGI:96062]	662	1
1668	Hdgfrp2	hepatoma-derived growth factor, related protein 2 [Source:MGI Symbol;Acc:MGI:1194492]	669	3
1669	Hdhd1a	haloacid dehalogenase-like hydrolase domain containing 1A [Source:MGI Symbol;Acc:MGI:1914615]	234	1
1670	Hdhd2	haloacid dehalogenase-like hydrolase domain containing 2 [Source:MGI Symbol;Acc:MGI:1924237]	259	1
1671	Hdlbp	high density lipoprotein (HDL) binding protein [Source:MGI Symbol;Acc:MGI:99256]	1268	1
1672	Hdx	highly divergent homeobox [Source:MGI Symbol;Acc:MGI:2685226]	692	1
1673	Heatr5b	HEAT repeat containing 5B [Source:MGI Symbol;Acc:MGI:2444098]	2070	1
1674	Hectd1	HECT domain containing 1 [Source:MGI Symbol;Acc:MGI:2384768]	2618	1
1675	Heg1	HEG homolog 1 (zebrafish) [Source:MGI Symbol;Acc:MGI:1924696]	1075	2
1676	Helz	helicase with zinc finger domain [Source:MGI Symbol;Acc:MGI:1925705]	1965	6
1677	Helz2	helicase with zinc finger 2, transcriptional coactivator [Source:MGI Symbol;Acc:MGI:2385169]	2947	1
1678	Herc2	hect (homologous to the E6-AP (UBE3A) carboxyl terminus) domain and RCC1 (CHC1)-like domain (RLD) 2 [Source:MGI Symbol;Acc:MGI:103234]	4836	3
1679	Herpud2	HERPUD family member 2 [Source:MGI Symbol;Acc:MGI:1915393]	404	1
1680	Hes1	hairy and enhancer of split 1 (Drosophila) [Source:MGI Symbol;Acc:MGI:104853]	282	4
1681	Hes2	hairy and enhancer of split 2 (Drosophila) [Source:MGI Symbol;Acc:MGI:1098624]	157	1
1682	Hes7	hairy and enhancer of split 7 (Drosophila) [Source:MGI Symbol;Acc:MGI:2135679]	225	3
1683	Hexdc	hexosaminidase (glycosyl hydrolase family 20, catalytic domain) containing [Source:MGI Symbol;Acc:MGI:3605542]	559	1
1684	Heyl	hairy/enhancer-of-split related with YRPW motif-like [Source:MGI Symbol;Acc:MGI:1860511]	326	1
1685	Hfe2	hemochromatosis type 2 (juvenile) (human homolog) [Source:MGI Symbol;Acc:MGI:1916835]	420	1
1686	Hgfac	hepatocyte growth factor activator [Source:MGI Symbol;Acc:MGI:1859281]	653	1
1687	Hhat	hedgehog acyltransferase [Source:MGI Symbol;Acc:MGI:2444681]	499	1
1688	Hic1	hypermethylated in cancer 1 [Source:MGI Symbol;Acc:MGI:1338010]	893	3
1689	Hif3a	hypoxia inducible factor 3, alpha subunit [Source:MGI Symbol;Acc:MGI:1859778]	662	1
1690	Hinfp	histone H4 transcription factor [Source:MGI Symbol;Acc:MGI:2429620]	503	1
1691	Hipk3	homeodomain interacting protein kinase 3 [Source:MGI Symbol;Acc:MGI:1314882]	1213	1
1692	Hipk4	homeodomain interacting protein kinase 4 [Source:MGI Symbol;Acc:MGI:2685008]	616	1
1693	Hivep1	human immunodeficiency virus type I enhancer binding protein 1 [Source:MGI Symbol;Acc:MGI:96100]	2688	2
1694	Hivep2	human immunodeficiency virus type I enhancer binding protein 2 [Source:MGI Symbol;Acc:MGI:1338076]	2430	1
1695	Hivep3	human immunodeficiency virus type I enhancer binding protein 3 [Source:MGI Symbol;Acc:MGI:106589]	2348	4
1696	Hlcs	holocarboxylase synthetase (biotin- [propriony-Coenzyme A-carboxylase (ATP-hydrolysing)] ligase) [Source:MGI Symbol;Acc:MGI:894646]	722	1
1697	Hlf	hepatic leukemia factor [Source:MGI Symbol;Acc:MGI:96108]	295	1
1698	Hlx	H2.0-like homeobox [Source:MGI Symbol;Acc:MGI:96109]	476	1
1699	Hmbox1	homeobox containing 1 [Source:MGI Symbol;Acc:MGI:2445066]	420	1
1700	Hmcn1	hemicentin 1 [Source:MGI Symbol;Acc:MGI:2685047]	5634	17
1701	Hmgxb3	HMG box domain containing 3 [Source:MGI Symbol;Acc:MGI:2441817]	1254	1
1702	Hmx1	H6 homeobox 1 [Source:MGI Symbol;Acc:MGI:107178]	332	2
1703	Hmx3	H6 homeobox 3 [Source:MGI Symbol;Acc:MGI:107160]	356	4
1704	Hnf1a	HNF1 homeobox A [Source:MGI Symbol;Acc:MGI:98504]	628	1
1705	Hnrnpa3	heterogeneous nuclear ribonucleoprotein A3 [Source:MGI Symbol;Acc:MGI:1917171]	379	1
1706	Hnrnpc	heterogeneous nuclear ribonucleoprotein C [Source:MGI Symbol;Acc:MGI:107795]	313	1
1707	Hnrnpdl	heterogeneous nuclear ribonucleoprotein D-like [Source:MGI Symbol;Acc:MGI:1355299]	420	1
1708	Hnrnpk	heterogeneous nuclear ribonucleoprotein K [Source:MGI Symbol;Acc:MGI:99894]	464	4
1709	Hnrnpl	heterogeneous nuclear ribonucleoprotein L [Source:MGI Symbol;Acc:MGI:104816]	586	3
1710	Hnrnpr	heterogeneous nuclear ribonucleoprotein R [Source:MGI Symbol;Acc:MGI:1891692]	632	5
1711	Hnrnpul1	heterogeneous nuclear ribonucleoprotein U-like 1 [Source:MGI Symbol;Acc:MGI:2443517]	859	10
1712	Hnrnpul2	heterogeneous nuclear ribonucleoprotein U-like 2 [Source:MGI Symbol;Acc:MGI:1915943]	745	4
1713	Homez	homeodomain leucine zipper-encoding gene [Source:MGI Symbol;Acc:MGI:2678023]	518	1
1714	Hoxa10	homeobox A10 [Source:MGI Symbol;Acc:MGI:96171]	416	6
1715	Hoxa2	homeobox A2 [Source:MGI Symbol;Acc:MGI:96174]	372	1
1716	Hoxa3	homeobox A3 [Source:MGI Symbol;Acc:MGI:96175]	443	5
1717	Hoxa5	homeobox A5 [Source:MGI Symbol;Acc:MGI:96177]	270	1
1718	Hoxb1	homeobox B1 [Source:MGI Symbol;Acc:MGI:96182]	297	1
1719	Hoxb13	homeobox B13 [Source:MGI Symbol;Acc:MGI:107730]	286	1
1720	Hoxb2	homeobox B2 [Source:MGI Symbol;Acc:MGI:96183]	354	2
1721	Hoxb3	homeobox B3 [Source:MGI Symbol;Acc:MGI:96184]	433	2
1722	Hoxb4	homeobox B4 [Source:MGI Symbol;Acc:MGI:96185]	250	5
1723	Hoxb6	homeobox B6 [Source:MGI Symbol;Acc:MGI:96187]	224	1
1724	Hoxc13	homeobox C13 [Source:MGI Symbol;Acc:MGI:99560]	328	1
1725	Hoxc4	homeobox C4 [Source:MGI Symbol;Acc:MGI:96195]	264	1
1726	Hoxc5	homeobox C5 [Source:MGI Symbol;Acc:MGI:96196]	222	1
1727	Hoxd10	homeobox D10 [Source:MGI Symbol;Acc:MGI:96202]	340	1
1728	Hoxd3	homeobox D3 [Source:MGI Symbol;Acc:MGI:96207]	433	3
1729	Hoxd8	homeobox D8 [Source:MGI Symbol;Acc:MGI:96209]	289	5
1730	Hoxd9	homeobox D9 [Source:MGI Symbol;Acc:MGI:96210]	339	1
1731	Hp1bp3	heterochromatin protein 1, binding protein 3 [Source:MGI Symbol;Acc:MGI:109369]	554	1
1732	Hps6	Hermansky-Pudlak syndrome 6 [Source:MGI Symbol;Acc:MGI:2181763]	805	1
1733	Hpse	heparanase [Source:MGI Symbol;Acc:MGI:1343124]	535	1
1734	Hrg	histidine-rich glycoprotein [Source:MGI Symbol;Acc:MGI:2146636]	536	1
1735	Hrh3	histamine receptor H3 [Source:MGI Symbol;Acc:MGI:2139279]	445	2
1736	Hs3st3b1	heparan sulfate (glucosamine) 3-O-sulfotransferase 3B1 [Source:MGI Symbol;Acc:MGI:1333853]	390	2
1737	Hs3st4	heparan sulfate (glucosamine) 3-O-sulfotransferase 4 [Source:MGI Symbol;Acc:MGI:1333792]	449	7
1738	Hs6st3	heparan sulfate 6-O-sulfotransferase 3 [Source:MGI Symbol;Acc:MGI:1354960]	470	1
1739	Hsd11b2	hydroxysteroid 11-beta dehydrogenase 2 [Source:MGI Symbol;Acc:MGI:104720]	386	1
1740	Hsf4	heat shock transcription factor 4 [Source:MGI Symbol;Acc:MGI:1347058]	492	1
1741	Hsf5	heat shock transcription factor family member 5 [Source:MGI Symbol;Acc:MGI:2685585]	624	1
1742	Hsh2d	hematopoietic SH2 domain containing [Source:MGI Symbol;Acc:MGI:2676364]	334	2
1743	Hspa5	heat shock protein 5 [Source:MGI Symbol;Acc:MGI:95835]	655	1
1744	Hspb8	heat shock protein 8 [Source:MGI Symbol;Acc:MGI:2135756]	196	1
1745	Hspb9	heat shock protein, alpha-crystallin-related, B9 [Source:MGI Symbol;Acc:MGI:1922732]	199	1
1746	Hspbp1	HSPA (heat shock 70kDa) binding protein, cytoplasmic cochaperone 1 [Source:MGI Symbol;Acc:MGI:1913495]	357	1
1747	Hspg2	perlecan (heparan sulfate proteoglycan 2) [Source:MGI Symbol;Acc:MGI:96257]	4383	4
1748	Htr1a	5-hydroxytryptamine (serotonin) receptor 1A [Source:MGI Symbol;Acc:MGI:96273]	421	1
1749	Htr1b	5-hydroxytryptamine (serotonin) receptor 1B [Source:MGI Symbol;Acc:MGI:96274]	386	1
1750	Htr3a	5-hydroxytryptamine (serotonin) receptor 3A [Source:MGI Symbol;Acc:MGI:96282]	489	1
1751	Htr6	5-hydroxytryptamine (serotonin) receptor 6 [Source:MGI Symbol;Acc:MGI:1196627]	440	2
1752	Htra1	HtrA serine peptidase 1 [Source:MGI Symbol;Acc:MGI:1929076]	480	1
1753	Htra2	HtrA serine peptidase 2 [Source:MGI Symbol;Acc:MGI:1928676]	458	1
1754	Htt	huntingtin [Source:MGI Symbol;Acc:MGI:96067]	3120	8
1755	Hunk	hormonally upregulated Neu-associated kinase [Source:MGI Symbol;Acc:MGI:1347352]	714	2
1756	Huwe1	HECT, UBA and WWE domain containing 1 [Source:MGI Symbol;Acc:MGI:1926884]	4377	5
1757	Hydin	HYDIN, axonemal central pair apparatus protein [Source:MGI Symbol;Acc:MGI:2389007]	5154	1
1758	Hyou1	hypoxia up-regulated 1 [Source:MGI Symbol;Acc:MGI:108030]	999	1
1759	Iah1	isoamyl acetate-hydrolyzing esterase 1 homolog (S. cerevisiae) [Source:MGI Symbol;Acc:MGI:1914982]	249	1
1760	Iars2	isoleucine-tRNA synthetase 2, mitochondrial [Source:MGI Symbol;Acc:MGI:1919586]	1012	1
1761	Ibsp	integrin binding sialoprotein [Source:MGI Symbol;Acc:MGI:96389]	324	1
1762	Ibtk	inhibitor of Bruton agammaglobulinemia tyrosine kinase [Source:MGI Symbol;Acc:MGI:1918677]	1352	2
1763	Icam1	intercellular adhesion molecule 1 [Source:MGI Symbol;Acc:MGI:96392]	537	1
1764	Icam5	intercellular adhesion molecule 5, telencephalin [Source:MGI Symbol;Acc:MGI:109430]	917	1
1765	Ick	intestinal cell kinase [Source:MGI Symbol;Acc:MGI:1934157]	629	2
1766	Icos	inducible T cell co-stimulator [Source:MGI Symbol;Acc:MGI:1858745]	200	1
1767	Id4	inhibitor of DNA binding 4 [Source:MGI Symbol;Acc:MGI:99414]	161	1
1768	Ids	iduronate 2-sulfatase [Source:MGI Symbol;Acc:MGI:96417]	552	2
1769	Ier2	immediate early response 2 [Source:MGI Symbol;Acc:MGI:104815]	221	2
1770	Ier5	immediate early response 5 [Source:MGI Symbol;Acc:MGI:1337072]	308	2
1771	Ier5l	immediate early response 5-like [Source:MGI Symbol;Acc:MGI:1919750]	406	2
1772	Iffo1	intermediate filament family orphan 1 [Source:MGI Symbol;Acc:MGI:2444516]	562	1
1773	Ifnar1	interferon (alpha and beta) receptor 1 [Source:MGI Symbol;Acc:MGI:107658]	590	1
1774	Ifngr1	interferon gamma receptor 1 [Source:MGI Symbol;Acc:MGI:107655]	477	1
1775	Ift122	intraflagellar transport 122 [Source:MGI Symbol;Acc:MGI:1932386]	1183	1
1776	Ift140	intraflagellar transport 140 [Source:MGI Symbol;Acc:MGI:2146906]	1464	1
1777	Ift43	intraflagellar transport 43 homolog (Chlamydomonas) [Source:MGI Symbol;Acc:MGI:1923661]	195	1
1778	Ift46	intraflagellar transport 46 [Source:MGI Symbol;Acc:MGI:1923818]	301	1
1779	Ift52	intraflagellar transport 52 [Source:MGI Symbol;Acc:MGI:2387217]	426	1
1780	Igdcc3	immunoglobulin superfamily, DCC subclass, member 3 [Source:MGI Symbol;Acc:MGI:1202390]	793	4
1781	Igdcc4	immunoglobulin superfamily, DCC subclass, member 4 [Source:MGI Symbol;Acc:MGI:1858497]	1299	2
1782	Igf2bp1	insulin-like growth factor 2 mRNA binding protein 1 [Source:MGI Symbol;Acc:MGI:1890357]	577	1
1783	Igf2bp2	insulin-like growth factor 2 mRNA binding protein 2 [Source:MGI Symbol;Acc:MGI:1890358]	592	1
1784	Igf2bp3	insulin-like growth factor 2 mRNA binding protein 3 [Source:MGI Symbol;Acc:MGI:1890359]	579	1
1785	Igfbp2	insulin-like growth factor binding protein 2 [Source:MGI Symbol;Acc:MGI:96437]	305	2
1786	Igfbp3	insulin-like growth factor binding protein 3 [Source:MGI Symbol;Acc:MGI:96438]	292	1
1787	Igfn1	immunoglobulin-like and fibronectin type III domain containing 1 [Source:MGI Symbol;Acc:MGI:3045352]	2849	1
1788	Ighe	Immunoglobulin heavy constant epsilon [Source:MGI Symbol;Acc:MGI:2685746]	421	1
1789	Ighg2c	immunoglobulin heavy constant gamma 2C [Source:MGI Symbol;Acc:MGI:2686979]	403	1
1790	Iglon5	IgLON family member 5 [Source:MGI Symbol;Acc:MGI:2686277]	336	1
1791	Igsf10	immunoglobulin superfamily, member 10 [Source:MGI Symbol;Acc:MGI:1923481]	2594	2
1792	Igsf8	immunoglobulin superfamily, member 8 [Source:MGI Symbol;Acc:MGI:2154090]	611	1
1793	Igsf9	immunoglobulin superfamily, member 9 [Source:MGI Symbol;Acc:MGI:2135283]	1179	4
1794	Ikbkap	inhibitor of kappa light polypeptide enhancer in B cells, kinase complex-associated protein [Source:MGI Symbol;Acc:MGI:1914544]	1333	2
1795	Ikzf3	IKAROS family zinc finger 3 [Source:MGI Symbol;Acc:MGI:1342542]	507	1
1796	Ikzf4	IKAROS family zinc finger 4 [Source:MGI Symbol;Acc:MGI:1343139]	686	2
1797	Il10ra	interleukin 10 receptor, alpha [Source:MGI Symbol;Acc:MGI:96538]	575	1
1798	Il10rb	interleukin 10 receptor, beta [Source:MGI Symbol;Acc:MGI:109380]	351	2
1799	Il15ra	interleukin 15 receptor, alpha chain [Source:MGI Symbol;Acc:MGI:104644]	263	1
1800	Il17ra	interleukin 17 receptor A [Source:MGI Symbol;Acc:MGI:107399]	864	1
1801	Il20ra	interleukin 20 receptor, alpha [Source:MGI Symbol;Acc:MGI:3605069]	546	1
1802	Il21r	interleukin 21 receptor [Source:MGI Symbol;Acc:MGI:1890475]	529	1
1803	Il2ra	interleukin 2 receptor, alpha chain [Source:MGI Symbol;Acc:MGI:96549]	268	1
1804	Il2rg	interleukin 2 receptor, gamma chain [Source:MGI Symbol;Acc:MGI:96551]	369	1
1805	Il4ra	interleukin 4 receptor, alpha [Source:MGI Symbol;Acc:MGI:105367]	810	1
1806	Il6ra	interleukin 6 receptor, alpha [Source:MGI Symbol;Acc:MGI:105304]	460	1
1807	Il6st	interleukin 6 signal transducer [Source:MGI Symbol;Acc:MGI:96560]	917	1
1808	Il9r	interleukin 9 receptor [Source:MGI Symbol;Acc:MGI:96564]	474	1
1809	Ildr2	immunoglobulin-like domain containing receptor 2 [Source:MGI Symbol;Acc:MGI:1196370]	661	1
1810	Ilf3	interleukin enhancer binding factor 3 [Source:MGI Symbol;Acc:MGI:1339973]	898	2
1811	Impg1	interphotoreceptor matrix proteoglycan 1 [Source:MGI Symbol;Acc:MGI:1926876]	798	1
1812	Inadl	InaD-like (Drosophila) [Source:MGI Symbol;Acc:MGI:1277960]	1834	4
1813	Inca1	inhibitor of CDK, cyclin A1 interacting protein 1 [Source:MGI Symbol;Acc:MGI:2144284]	231	1
1814	Inf2	inverted formin, FH2 and WH2 domain containing [Source:MGI Symbol;Acc:MGI:1917685]	1271	17
1815	Inhbb	inhibin beta-B [Source:MGI Symbol;Acc:MGI:96571]	411	3
1816	Ino80	INO80 homolog (S. cerevisiae) [Source:MGI Symbol;Acc:MGI:1915392]	1559	1
1817	Ino80e	INO80 complex subunit E [Source:MGI Symbol;Acc:MGI:2141881]	205	1
1818	Inpp4a	inositol polyphosphate-4-phosphatase, type I [Source:MGI Symbol;Acc:MGI:1931123]	939	1
1819	Inpp5d	inositol polyphosphate-5-phosphatase D [Source:MGI Symbol;Acc:MGI:107357]	1191	2
1820	Inpp5j	inositol polyphosphate 5-phosphatase J [Source:MGI Symbol;Acc:MGI:2158663]	1003	4
1821	Inppl1	inositol polyphosphate phosphatase-like 1 [Source:MGI Symbol;Acc:MGI:1333787]	1257	7
1822	Insm1	insulinoma-associated 1 [Source:MGI Symbol;Acc:MGI:1859980]	521	7
1823	Insm2	insulinoma-associated 2 [Source:MGI Symbol;Acc:MGI:1930787]	493	1
1824	Insr	insulin receptor [Source:MGI Symbol;Acc:MGI:96575]	1372	2
1825	Ints1	integrator complex subunit 1 [Source:MGI Symbol;Acc:MGI:1915760]	2222	3
1826	Ints5	integrator complex subunit 5 [Source:MGI Symbol;Acc:MGI:1923578]	1018	3
1827	Ints6	integrator complex subunit 6 [Source:MGI Symbol;Acc:MGI:1202397]	883	1
1828	Ints7	integrator complex subunit 7 [Source:MGI Symbol;Acc:MGI:1924315]	966	1
1829	Ints8	integrator complex subunit 8 [Source:MGI Symbol;Acc:MGI:1919906]	995	1
1830	Ints9	integrator complex subunit 9 [Source:MGI Symbol;Acc:MGI:1098533]	687	2
1831	Invs	inversin [Source:MGI Symbol;Acc:MGI:1335082]	1062	1
1832	Ip6k1	inositol hexaphosphate kinase 1 [Source:MGI Symbol;Acc:MGI:1351633]	433	1
1833	Ipcef1	interaction protein for cytohesin exchange factors 1 [Source:MGI Symbol;Acc:MGI:2444159]	242	1
1834	Ipmk	inositol polyphosphate multikinase [Source:MGI Symbol;Acc:MGI:1916968]	396	1
1835	Ipo8	importin 8 [Source:MGI Symbol;Acc:MGI:2444611]	1010	1
1836	Iqce	IQ motif containing E [Source:MGI Symbol;Acc:MGI:1921489]	778	1
1837	Iqsec1	IQ motif and Sec7 domain 1 [Source:MGI Symbol;Acc:MGI:1196356]	1099	5
1838	Iqsec2	IQ motif and Sec7 domain 2 [Source:MGI Symbol;Acc:MGI:3528396]	1479	12
1839	Iqsec3	IQ motif and Sec7 domain 3 [Source:MGI Symbol;Acc:MGI:2677208]	1195	7
1840	Irf2bp1	interferon regulatory factor 2 binding protein 1 [Source:MGI Symbol;Acc:MGI:2442159]	584	2
1841	Irf2bp2	interferon regulatory factor 2 binding protein 2 [Source:MGI Symbol;Acc:MGI:2443921]	570	3
1842	Irf2bpl	interferon regulatory factor 2 binding protein-like [Source:MGI Symbol;Acc:MGI:2442463]	775	6
1843	Irf5	interferon regulatory factor 5 [Source:MGI Symbol;Acc:MGI:1350924]	497	2
1844	Irf7	interferon regulatory factor 7 [Source:MGI Symbol;Acc:MGI:1859212]	457	1
1845	Irf9	interferon regulatory factor 9 [Source:MGI Symbol;Acc:MGI:107587]	399	1
1846	Irgq	immunity-related GTPase family, Q [Source:MGI Symbol;Acc:MGI:2667176]	583	1
1847	Irs1	insulin receptor substrate 1 [Source:MGI Symbol;Acc:MGI:99454]	1231	3
1848	Irs3	insulin receptor substrate 3 [Source:MGI Symbol;Acc:MGI:1194882]	495	2
1849	Irs4	insulin receptor substrate 4 [Source:MGI Symbol;Acc:MGI:1338009]	1216	6
1850	Irx1	Iroquois related homeobox 1 (Drosophila) [Source:MGI Symbol;Acc:MGI:1197515]	480	2
1851	Irx2	Iroquois related homeobox 2 (Drosophila) [Source:MGI Symbol;Acc:MGI:1197526]	474	1
1852	Irx3	Iroquois related homeobox 3 (Drosophila) [Source:MGI Symbol;Acc:MGI:1197522]	522	1
1853	Irx5	Iroquois related homeobox 5 (Drosophila) [Source:MGI Symbol;Acc:MGI:1859086]	484	3
1854	Islr2	immunoglobulin superfamily containing leucine-rich repeat 2 [Source:MGI Symbol;Acc:MGI:2444277]	789	1
1855	Isy1	ISY1 splicing factor homolog (S. cerevisiae) [Source:MGI Symbol;Acc:MGI:1923310]	285	1
1856	Itch	itchy, E3 ubiquitin protein ligase [Source:MGI Symbol;Acc:MGI:1202301]	864	1
1857	Itga5	integrin alpha 5 (fibronectin receptor alpha) [Source:MGI Symbol;Acc:MGI:96604]	1053	1
1858	Itgb4	integrin beta 4 [Source:MGI Symbol;Acc:MGI:96613]	1818	2
1859	Itih5	inter-alpha (globulin) inhibitor H5 [Source:MGI Symbol;Acc:MGI:1925751]	952	1
1860	Itprip	inositol 1,4,5-triphosphate receptor interacting protein [Source:MGI Symbol;Acc:MGI:3042776]	555	1
1861	Itpripl2	inositol 1,4,5-triphosphate receptor interacting protein-like 2 [Source:MGI Symbol;Acc:MGI:2442416]	535	1
1862	Jag2	jagged 2 [Source:MGI Symbol;Acc:MGI:1098270]	1247	1
1863	Jak3	Janus kinase 3 [Source:MGI Symbol;Acc:MGI:99928]	1100	1
1864	Jarid2	jumonji, AT rich interactive domain 2 [Source:MGI Symbol;Acc:MGI:104813]	1234	3
1865	Jmjd1c	jumonji domain containing 1C [Source:MGI Symbol;Acc:MGI:1918614]	2531	2
1866	Jmjd8	jumonji domain containing 8 [Source:MGI Symbol;Acc:MGI:1919356]	271	1
1867	Jmy	junction-mediating and regulatory protein [Source:MGI Symbol;Acc:MGI:1913096]	983	6
1868	Jph2	junctophilin 2 [Source:MGI Symbol;Acc:MGI:1891496]	696	2
1869	Jph3	junctophilin 3 [Source:MGI Symbol;Acc:MGI:1891497]	744	1
1870	Jph4	junctophilin 4 [Source:MGI Symbol;Acc:MGI:2443113]	628	1
1871	Jsrp1	junctional sarcoplasmic reticulum protein 1 [Source:MGI Symbol;Acc:MGI:1916700]	332	3
1872	Junb	Jun-B oncogene [Source:MGI Symbol;Acc:MGI:96647]	344	1
1873	Jund	Jun proto-oncogene related gene d [Source:MGI Symbol;Acc:MGI:96648]	341	2
1874	Kank1	KN motif and ankyrin repeat domains 1 [Source:MGI Symbol;Acc:MGI:2147707]	1360	1
1875	Kank2	KN motif and ankyrin repeat domains 2 [Source:MGI Symbol;Acc:MGI:2384568]	843	1
1876	Kank4	KN motif and ankyrin repeat domains 4 [Source:MGI Symbol;Acc:MGI:3043381]	1016	6
1877	Kansl1	KAT8 regulatory NSL complex subunit 1 [Source:MGI Symbol;Acc:MGI:1923969]	1099	1
1878	Kansl3	KAT8 regulatory NSL complex subunit 3 [Source:MGI Symbol;Acc:MGI:1918055]	877	1
1879	Kars	lysyl-tRNA synthetase [Source:MGI Symbol;Acc:MGI:1934754]	624	1
1880	Kat6a	K(lysine) acetyltransferase 6A [Source:MGI Symbol;Acc:MGI:2442415]	2003	8
1881	Kat6b	K(lysine) acetyltransferase 6B [Source:MGI Symbol;Acc:MGI:1858746]	1872	3
1882	Katnal1	katanin p60 subunit A-like 1 [Source:MGI Symbol;Acc:MGI:2387638]	488	1
1883	Kbtbd12	kelch repeat and BTB (POZ) domain containing 12 [Source:MGI Symbol;Acc:MGI:1918481]	625	1
1884	Kcmf1	potassium channel modulatory factor 1 [Source:MGI Symbol;Acc:MGI:1921537]	381	1
1885	Kcna7	potassium voltage-gated channel, shaker-related subfamily, member 7 [Source:MGI Symbol;Acc:MGI:96664]	489	1
1886	Kcnb2	potassium voltage gated channel, Shab-related subfamily, member 2 [Source:MGI Symbol;Acc:MGI:99632]	907	1
1887	Kcnc2	potassium voltage gated channel, Shaw-related subfamily, member 2 [Source:MGI Symbol;Acc:MGI:96668]	639	3
1888	Kcnc3	potassium voltage gated channel, Shaw-related subfamily, member 3 [Source:MGI Symbol;Acc:MGI:96669]	769	5
1889	Kcnd3	potassium voltage-gated channel, Shal-related family, member 3 [Source:MGI Symbol;Acc:MGI:1928743]	655	1
1890	Kcnh1	potassium voltage-gated channel, subfamily H (eag-related), member 1 [Source:MGI Symbol;Acc:MGI:1341721]	989	1
1891	Kcnh2	potassium voltage-gated channel, subfamily H (eag-related), member 2 [Source:MGI Symbol;Acc:MGI:1341722]	1162	1
1892	Kcnh3	potassium voltage-gated channel, subfamily H (eag-related), member 3 [Source:MGI Symbol;Acc:MGI:1341723]	1095	3
1893	Kcnh4	potassium voltage-gated channel, subfamily H (eag-related), member 4 [Source:MGI Symbol;Acc:MGI:2156184]	1018	1
1894	Kcnj14	potassium inwardly-rectifying channel, subfamily J, member 14 [Source:MGI Symbol;Acc:MGI:2384820]	434	1
1895	Kcnj4	potassium inwardly-rectifying channel, subfamily J, member 4 [Source:MGI Symbol;Acc:MGI:104743]	445	1
1896	Kcnj9	potassium inwardly-rectifying channel, subfamily J, member 9 [Source:MGI Symbol;Acc:MGI:108007]	393	1
1897	Kcnk12	potassium channel, subfamily K, member 12 [Source:MGI Symbol;Acc:MGI:2684043]	430	1
1898	Kcnk4	potassium channel, subfamily K, member 4 [Source:MGI Symbol;Acc:MGI:1298234]	398	1
1899	Kcnn1	potassium intermediate/small conductance calcium-activated channel, subfamily N, member 1 [Source:MGI Symbol;Acc:MGI:1933993]	539	1
1900	Kcnn2	potassium intermediate/small conductance calcium-activated channel, subfamily N, member 2 [Source:MGI Symbol;Acc:MGI:2153182]	839	1
1901	Kcnn3	potassium intermediate/small conductance calcium-activated channel, subfamily N, member 3 [Source:MGI Symbol;Acc:MGI:2153183]	732	1
1902	Kcnq2	potassium voltage-gated channel, subfamily Q, member 2 [Source:MGI Symbol;Acc:MGI:1309503]	870	2
1903	Kcnq4	potassium voltage-gated channel, subfamily Q, member 4 [Source:MGI Symbol;Acc:MGI:1926803]	696	2
1904	Kcnq5	potassium voltage-gated channel, subfamily Q, member 5 [Source:MGI Symbol;Acc:MGI:1924937]	952	2
1905	Kcnt1	potassium channel, subfamily T, member 1 [Source:MGI Symbol;Acc:MGI:1924627]	1238	1
1906	KCTD12	mmu-mir-5130 [Source:miRBase;Acc:MI0018042]	327	1
1907	Kctd18	potassium channel tetramerisation domain containing 18 [Source:MGI Symbol;Acc:MGI:3603813]	262	2
1908	Kctd20	potassium channel tetramerisation domain containing 20 [Source:MGI Symbol;Acc:MGI:1914239]	419	1
1909	Kctd3	potassium channel tetramerisation domain containing 3 [Source:MGI Symbol;Acc:MGI:2444629]	815	1
1910	Kctd8	potassium channel tetramerisation domain containing 8 [Source:MGI Symbol;Acc:MGI:2443804]	476	1
1911	Kdm1a	lysine (K)-specific demethylase 1A [Source:MGI Symbol;Acc:MGI:1196256]	853	1
1912	Kdm2a	lysine (K)-specific demethylase 2A [Source:MGI Symbol;Acc:MGI:1354736]	1161	1
1913	Kdm2b	lysine (K)-specific demethylase 2B [Source:MGI Symbol;Acc:MGI:1354737]	1309	3
1914	Kdm4b	lysine (K)-specific demethylase 4B [Source:MGI Symbol;Acc:MGI:2442355]	1086	3
1915	Kdm5a	lysine (K)-specific demethylase 5A [Source:MGI Symbol;Acc:MGI:2136980]	1690	2
1916	Kdm5b	lysine (K)-specific demethylase 5B [Source:MGI Symbol;Acc:MGI:1922855]	1544	2
1917	Kdm5c	lysine (K)-specific demethylase 5C [Source:MGI Symbol;Acc:MGI:99781]	1554	1
1918	Kdm5d	lysine (K)-specific demethylase 5D [Source:MGI Symbol;Acc:MGI:99780]	1548	1
1919	Kdm6a	lysine (K)-specific demethylase 6A [Source:MGI Symbol;Acc:MGI:1095419]	1424	2
1920	Kdm6b	KDM1 lysine (K)-specific demethylase 6B [Source:MGI Symbol;Acc:MGI:2448492]	1641	22
1921	Khdc3	KH domain containing 3, subcortical maternal complex member [Source:MGI Symbol;Acc:MGI:1914241]	440	1
1922	Khdrbs1	KH domain containing, RNA binding, signal transduction associated 1 [Source:MGI Symbol;Acc:MGI:893579]	443	3
1923	Khdrbs2	KH domain containing, RNA binding, signal transduction associated 2 [Source:MGI Symbol;Acc:MGI:2159649]	349	4
1924	Khdrbs3	KH domain containing, RNA binding, signal transduction associated 3 [Source:MGI Symbol;Acc:MGI:1313312]	346	2
1925	Khk	ketohexokinase [Source:MGI Symbol;Acc:MGI:1096353]	298	1
1926	Khnyn	KH and NYN domain containing [Source:MGI Symbol;Acc:MGI:2451333]	671	1
1927	Khsrp	KH-type splicing regulatory protein [Source:MGI Symbol;Acc:MGI:1336214]	748	8
1928	Kif12	kinesin family member 12 [Source:MGI Symbol;Acc:MGI:1098232]	642	3
1929	Kif13a	kinesin family member 13A [Source:MGI Symbol;Acc:MGI:1098264]	1749	2
1930	Kif14	kinesin family member 14 [Source:MGI Symbol;Acc:MGI:1098226]	1624	1
1931	Kif19a	kinesin family member 19A [Source:MGI Symbol;Acc:MGI:2447024]	997	1
1932	Kif1b	kinesin family member 1B [Source:MGI Symbol;Acc:MGI:108426]	1816	1
1933	Kif1c	kinesin family member 1C [Source:MGI Symbol;Acc:MGI:1098260]	1100	2
1934	Kif20a	kinesin family member 20A [Source:MGI Symbol;Acc:MGI:1201682]	887	1
1935	Kif21a	kinesin family member 21A [Source:MGI Symbol;Acc:MGI:109188]	1672	1
1936	Kif26a	kinesin family member 26A [Source:MGI Symbol;Acc:MGI:2447072]	1881	4
1937	Kif26b	kinesin family member 26B [Source:MGI Symbol;Acc:MGI:2447076]	2112	3
1938	Kif2a	kinesin family member 2A [Source:MGI Symbol;Acc:MGI:108390]	716	2
1939	Kif3c	kinesin family member 3C [Source:MGI Symbol;Acc:MGI:107979]	796	1
1940	Kifap3	kinesin-associated protein 3 [Source:MGI Symbol;Acc:MGI:107566]	793	1
1941	Kifc2	kinesin family member C2 [Source:MGI Symbol;Acc:MGI:109187]	792	1
1942	Kirrel	kin of IRRE like (Drosophila) [Source:MGI Symbol;Acc:MGI:1891396]	789	1
1943	Kirrel2	kin of IRRE like 2 (Drosophila) [Source:MGI Symbol;Acc:MGI:2442334]	700	1
1944	Kirrel3	kin of IRRE like 3 (Drosophila) [Source:MGI Symbol;Acc:MGI:1914953]	766	1
1945	Klf13	Kruppel-like factor 13 [Source:MGI Symbol;Acc:MGI:1354948]	289	1
1946	Klf15	Kruppel-like factor 15 [Source:MGI Symbol;Acc:MGI:1929988]	415	1
1947	Klf16	Kruppel-like factor 16 [Source:MGI Symbol;Acc:MGI:2153049]	251	1
1948	Klf2	Kruppel-like factor 2 (lung) [Source:MGI Symbol;Acc:MGI:1342772]	354	5
1949	Klf4	Kruppel-like factor 4 (gut) [Source:MGI Symbol;Acc:MGI:1342287]	483	1
1950	Klf5	Kruppel-like factor 5 [Source:MGI Symbol;Acc:MGI:1338056]	446	3
1951	Klf7	Kruppel-like factor 7 (ubiquitous) [Source:MGI Symbol;Acc:MGI:1935151]	301	1
1952	Klhdc10	kelch domain containing 10 [Source:MGI Symbol;Acc:MGI:1924038]	439	1
1953	Klhdc4	kelch domain containing 4 [Source:MGI Symbol;Acc:MGI:2384569]	584	2
1954	Klhdc7a	kelch domain containing 7A [Source:MGI Symbol;Acc:MGI:2444612]	773	1
1955	Klhl14	kelch-like 14 [Source:MGI Symbol;Acc:MGI:1921249]	630	2
1956	Klhl17	kelch-like 17 [Source:MGI Symbol;Acc:MGI:2678948]	640	2
1957	Klhl29	kelch-like 29 [Source:MGI Symbol;Acc:MGI:2683857]	875	1
1958	Klk8	kallikrein related-peptidase 8 [Source:MGI Symbol;Acc:MGI:1343327]	260	1
1959	Kmt2a	lysine (K)-specific methyltransferase 2A [Source:MGI Symbol;Acc:MGI:96995]	3966	9
1960	Kmt2b	lysine (K)-specific methyltransferase 2B [Source:MGI Symbol;Acc:MGI:109565]	2713	17
1961	Kmt2d	lysine (K)-specific methyltransferase 2D [Source:MGI Symbol;Acc:MGI:2682319]	5588	37
1962	Kndc1	kinase non-catalytic C-lobe domain (KIND) containing 1 [Source:MGI Symbol;Acc:MGI:1923734]	1742	1
1963	Kpna1	karyopherin (importin) alpha 1 [Source:MGI Symbol;Acc:MGI:103560]	538	1
1964	Kpna3	karyopherin (importin) alpha 3 [Source:MGI Symbol;Acc:MGI:1100863]	521	1
1965	Kpna4	karyopherin (importin) alpha 4 [Source:MGI Symbol;Acc:MGI:1100848]	521	1
1966	Kpna6	karyopherin (importin) alpha 6 [Source:MGI Symbol;Acc:MGI:1100836]	536	1
1967	Kremen1	kringle containing transmembrane protein 1 [Source:MGI Symbol;Acc:MGI:1933988]	473	1
1968	Kremen2	kringle containing transmembrane protein 2 [Source:MGI Symbol;Acc:MGI:1920266]	461	1
1969	Krr1	KRR1, small subunit (SSU) processome component, homolog (yeast) [Source:MGI Symbol;Acc:MGI:1289274]	380	1
1970	Krt222	keratin 222 [Source:MGI Symbol;Acc:MGI:2442728]	294	1
1971	Krt31	keratin 31 [Source:MGI Symbol;Acc:MGI:1309993]	416	1
1972	Krtap3-1	keratin associated protein 3-1 [Source:MGI Symbol;Acc:MGI:1916723]	98	1
1973	Krtap3-2	keratin associated protein 3-2 [Source:MGI Symbol;Acc:MGI:1913958]	99	1
1974	Krtap3-3	keratin associated protein 3-3 [Source:MGI Symbol;Acc:MGI:1913630]	99	1
1975	Ksr1	kinase suppressor of ras 1 [Source:MGI Symbol;Acc:MGI:105051]	873	1
1976	Kti12	KTI12 homolog, chromatin associated (S. cerevisiae) [Source:MGI Symbol;Acc:MGI:1923547]	351	1
1977	Ktn1	kinectin 1 [Source:MGI Symbol;Acc:MGI:109153]	1327	1
1978	L1cam	L1 cell adhesion molecule [Source:MGI Symbol;Acc:MGI:96721]	1259	1
1979	Lace1	lactation elevated 1 [Source:MGI Symbol;Acc:MGI:2148801]	480	1
1980	Lactb	lactamase, beta [Source:MGI Symbol;Acc:MGI:1933395]	551	1
1981	Lactbl1	lactamase, beta-like 1 [Source:MGI Symbol;Acc:MGI:2448566]	581	1
1982	Lama2	laminin, alpha 2 [Source:MGI Symbol;Acc:MGI:99912]	3118	1
1983	Lama4	laminin, alpha 4 [Source:MGI Symbol;Acc:MGI:109321]	1816	1
1984	Lama5	laminin, alpha 5 [Source:MGI Symbol;Acc:MGI:105382]	3718	1
1985	Lamc3	laminin gamma 3 [Source:MGI Symbol;Acc:MGI:1344394]	1581	1
1986	Laptm4a	lysosomal-associated protein transmembrane 4A [Source:MGI Symbol;Acc:MGI:108017]	308	1
1987	Laptm4b	lysosomal-associated protein transmembrane 4B [Source:MGI Symbol;Acc:MGI:1890494]	227	1
1988	Laptm5	lysosomal-associated protein transmembrane 5 [Source:MGI Symbol;Acc:MGI:108046]	261	1
1989	Larp1	La ribonucleoprotein domain family, member 1 [Source:MGI Symbol;Acc:MGI:1890165]	1072	3
1990	Larp1b	La ribonucleoprotein domain family, member 1B [Source:MGI Symbol;Acc:MGI:1914604]	335	1
1991	Lats1	large tumor suppressor [Source:MGI Symbol;Acc:MGI:1333883]	1129	7
1992	Lats2	large tumor suppressor 2 [Source:MGI Symbol;Acc:MGI:1354386]	1042	1
1993	Lax1	lymphocyte transmembrane adaptor 1 [Source:MGI Symbol;Acc:MGI:2443362]	407	1
1994	Lbr	lamin B receptor [Source:MGI Symbol;Acc:MGI:2138281]	626	1
1995	Lbx1	ladybird homeobox homolog 1 (Drosophila) [Source:MGI Symbol;Acc:MGI:104867]	282	1
1996	Lcat	lecithin cholesterol acyltransferase [Source:MGI Symbol;Acc:MGI:96755]	438	1
1997	Lce1a1	late cornified envelope 1A1 [Source:MGI Symbol;Acc:MGI:1914377]	143	1
1998	Lce1a2	late cornified envelope 1A2 [Source:MGI Symbol;Acc:MGI:1920972]	149	1
1999	Lce1b	late cornified envelope 1B [Source:MGI Symbol;Acc:MGI:1915970]	137	1
[truncated: 2,158 more rows]
