# Supplementary material for: Genome-Wide Analyses and Functional Classification of Proline Repeat-Rich Proteins: Potential Role of eIF5A in Eukaryotic Evolution
Source: PLoS One. 2014 Nov 3;9(11):e111800. doi: 10.1371/journal.pone.0111800 (PMC4218817; doi:10.1371/journal.pone.0111800)
Supplement: Table S15 — M. musculus proteins with ≥1 PPG units. (XLSX) [file pone.0111800.s016.xlsx]

## Sheet: PPG
#	Gene name	Description	Protein length (amino acids)	Number of PPG units
1	0610009O20Rik	RIKEN cDNA 0610009O20 gene [Source:MGI Symbol;Acc:MGI:1914089]	510	1
2	0610030E20Rik	RIKEN cDNA 0610030E20 gene [Source:MGI Symbol;Acc:MGI:1915614]	166	1
3	0610031J06Rik	RIKEN cDNA 0610031J06 gene [Source:MGI Symbol;Acc:MGI:1913318]	404	1
4	1110002L01Rik	RIKEN cDNA 1110002L01 gene [Source:MGI Symbol;Acc:MGI:1915821]	121	1
5	1110032F04Rik	RIKEN cDNA 1110032F04 gene [Source:MGI Symbol;Acc:MGI:1915975]	247	2
6	1110037F02Rik	RIKEN cDNA 1110037F02 gene [Source:MGI Symbol;Acc:MGI:1913435]	1861	2
7	1600014C10Rik	RIKEN cDNA 1600014C10 gene [Source:MGI Symbol;Acc:MGI:1919494]	141	1
8	1600016N20Rik	RIKEN cDNA 1600016N20 gene [Source:MGI Symbol;Acc:MGI:1919250]	674	1
9	1600029I14Rik	RIKEN cDNA 1600029I14 gene [Source:MGI Symbol;Acc:MGI:1917047]	249	1
10	1700017B05Rik	RIKEN cDNA 1700017B05 gene [Source:MGI Symbol;Acc:MGI:1921461]	1023	1
11	1700019B03Rik	RIKEN cDNA 1700019B03 gene [Source:MGI Symbol;Acc:MGI:1923656]	500	1
12	1700019O17Rik	RIKEN cDNA 1700019O17 gene [Source:MGI Symbol;Acc:MGI:1919113]	530	1
13	1700022I11Rik	RIKEN cDNA 1700022I11 gene [Source:MGI Symbol;Acc:MGI:1914567]	1183	2
14	1700023F06Rik	RIKEN cDNA 1700023F06 gene [Source:MGI Symbol;Acc:MGI:1916691]	313	1
15	1700029J07Rik	RIKEN cDNA 1700029J07 gene [Source:MGI Symbol;Acc:MGI:1916729]	316	1
16	1700034H15Rik	RIKEN cDNA 1700034H15 gene [Source:MGI Symbol;Acc:MGI:1921515]	139	1
17	1700042G07Rik	RIKEN cDNA 1700042G07 gene [Source:MGI Symbol;Acc:MGI:1914573]	90	1
18	1700055D18Rik	RIKEN cDNA 1700055D18 gene [Source:MGI Symbol;Acc:MGI:1920655]	175	1
19	1700065D16Rik	RIKEN cDNA 1700065D16 gene [Source:MGI Symbol;Acc:MGI:1920660]	199	1
20	1700067K01Rik	RIKEN cDNA 1700067K01 gene [Source:MGI Symbol;Acc:MGI:1920703]	300	1
21	1700110M21Rik	RIKEN cDNA 1700110M21 gene [Source:MGI Symbol;Acc:MGI:1923877]	401	1
22	1810009A15Rik	RIKEN cDNA 1810009A15 gene [Source:MGI Symbol;Acc:MGI:1913526]	123	1
23	1810019J16Rik	RIKEN cDNA 1810019J16 gene [Source:MGI Symbol;Acc:MGI:1916323]	397	1
24	1810041L15Rik	RIKEN cDNA 1810041L15 gene [Source:MGI Symbol;Acc:MGI:1919551]	199	1
25	2010107G23Rik	RIKEN cDNA 2010107G23 gene [Source:MGI Symbol;Acc:MGI:1917144]	120	1
26	2010109I03Rik	RIKEN cDNA 2010109I03 gene [Source:MGI Symbol;Acc:MGI:1914288]	111	1
27	2210018M11Rik	RIKEN cDNA 2210018M11 gene [Source:MGI Symbol;Acc:MGI:1924203]	1264	1
28	2300002M23Rik	RIKEN cDNA 2300002M23 gene [Source:MGI Symbol;Acc:MGI:1916792]	349	1
29	2310007B03Rik	RIKEN cDNA 2310007B03 gene [Source:MGI Symbol;Acc:MGI:1919124]	452	1
30	2310022A10Rik	RIKEN cDNA 2310022A10 gene [Source:MGI Symbol;Acc:MGI:1913617]	413	1
31	2310035C23Rik	RIKEN cDNA 2310035C23 gene [Source:MGI Symbol;Acc:MGI:1922832]	1216	2
32	2310036O22Rik	RIKEN cDNA 2310036O22 gene [Source:MGI Symbol;Acc:MGI:1922833]	173	2
33	2310042D19Rik	RIKEN cDNA 2310042D19 gene [Source:MGI Symbol;Acc:MGI:1921433]	807	2
34	2310045N01Rik	RIKEN cDNA 2310045N01 gene [Source:MGI Symbol;Acc:MGI:1919618]	349	2
35	2310057M21Rik	RIKEN cDNA 2310057M21 gene [Source:MGI Symbol;Acc:MGI:1915527]	444	1
36	2410016O06Rik	RIKEN cDNA 2410016O06 gene [Source:MGI Symbol;Acc:MGI:1919202]	603	2
37	2410127L17Rik	RIKEN cDNA 2410127L17 gene [Source:MGI Symbol;Acc:MGI:1914633]	400	1
38	2610028H24Rik	RIKEN cDNA 2610028H24 gene [Source:MGI Symbol;Acc:MGI:1924214]	270	1
39	2810004N23Rik	RIKEN cDNA 2810004N23 gene [Source:MGI Symbol;Acc:MGI:1913773]	281	1
40	2810408A11Rik	RIKEN cDNA 2810408A11 gene [Source:MGI Symbol;Acc:MGI:1917669]	435	2
41	2900026A02Rik	RIKEN cDNA 2900026A02 gene [Source:MGI Symbol;Acc:MGI:1920194]	308	1
42	3110021A11Rik	RIKEN cDNA 3110021A11 gene [Source:MGI Symbol;Acc:MGI:1914539]	145	1
43	3110035E14Rik	RIKEN cDNA 3110035E14 gene [Source:MGI Symbol;Acc:MGI:1924232]	207	1
44	3110082J24Rik	RIKEN cDNA 3110082J24 gene [Source:MGI Symbol;Acc:MGI:3641994]	108	1
45	3425401B19Rik	RIKEN cDNA 3425401B19 gene [Source:MGI Symbol;Acc:MGI:3588196]	1412	2
46	3632451O06Rik	RIKEN cDNA 3632451O06 gene [Source:MGI Symbol;Acc:MGI:1914669]	775	1
47	4632428N05Rik	RIKEN cDNA 4632428N05 gene [Source:MGI Symbol;Acc:MGI:1921298]	309	1
48	4732471J01Rik	RIKEN cDNA 4732471J01 gene [Source:MGI Symbol;Acc:MGI:3603586]	145	1
49	4833403I15Rik	RIKEN cDNA 4833403I15 gene [Source:MGI Symbol;Acc:MGI:1921824]	991	1
50	4930407I10Rik	RIKEN cDNA 4930407I10 gene [Source:MGI Symbol;Acc:MGI:2685593]	1512	2
51	4930422G04Rik	RIKEN cDNA 4930422G04 gene [Source:MGI Symbol;Acc:MGI:1918893]	1863	1
52	4930442H23Rik	RIKEN cDNA 4930442H23 gene [Source:MGI Symbol;Acc:MGI:1922144]	103	1
53	4930467E23Rik	RIKEN cDNA 4930467E23 gene [Source:MGI Symbol;Acc:MGI:1923056]	350	1
54	4930507D05Rik	RIKEN cDNA 4930507D05 gene [Source:MGI Symbol;Acc:MGI:1921956]	103	3
55	4930535I16Rik	RIKEN cDNA 4930535I16 gene [Source:MGI Symbol;Acc:MGI:1922470]	172	1
56	4930539E08Rik	RIKEN cDNA 4930539E08 gene [Source:MGI Symbol;Acc:MGI:1925441]	669	2
57	4930542C12Rik	RIKEN cDNA 4930542C12 gene [Source:MGI Symbol;Acc:MGI:1914898]	193	1
58	4930547C10Rik	RIKEN cDNA 4930547C10 gene [Source:MGI Symbol;Acc:MGI:1915524]	683	1
59	4932431L22Rik	RIKEN cDNA 4932431L22 gene [Source:MGI Symbol;Acc:MGI:3588255]	360	1
60	4932438A13Rik	RIKEN cDNA 4932438A13 gene [Source:MGI Symbol;Acc:MGI:2444631]	5005	1
61	4933405L10Rik	RIKEN cDNA 4933405L10 gene [Source:MGI Symbol;Acc:MGI:1918296]	307	1
62	4933415F23Rik	RIKEN cDNA 4933415F23 gene [Source:MGI Symbol;Acc:MGI:1914005]	153	1
63	4933425L06Rik	RIKEN cDNA 4933425L06 gene [Source:MGI Symbol;Acc:MGI:1914013]	585	1
64	4933429H19Rik	RIKEN cDNA 4933429H19 gene [Source:MGI Symbol;Acc:MGI:1918530]	140	1
65	4933440N22Rik	RIKEN cDNA 4933440N22 gene [Source:MGI Symbol;Acc:MGI:1921721]	216	1
66	5031439G07Rik	RIKEN cDNA 5031439G07 gene [Source:MGI Symbol;Acc:MGI:2444899]	447	1
67	5430419D17Rik	RIKEN cDNA 5430419D17 gene [Source:MGI Symbol;Acc:MGI:1918645]	841	1
68	5730559C18Rik	RIKEN cDNA 5730559C18 gene [Source:MGI Symbol;Acc:MGI:1921579]	677	3
69	6330403L08Rik	RIKEN cDNA 6330403L08 gene [Source:MGI Symbol;Acc:MGI:1917994]	318	1
70	6330416G13Rik	RIKEN cDNA 6330416G13 gene [Source:MGI Symbol;Acc:MGI:1913920]	342	1
71	8430419L09Rik	RIKEN cDNA 8430419L09 gene [Source:MGI Symbol;Acc:MGI:1921775]	658	1
72	8430432A02Rik	RIKEN cDNA 8430432A02 gene [Source:MGI Symbol;Acc:MGI:1918774]	167	1
73	9030617O03Rik	RIKEN cDNA 9030617O03 gene [Source:MGI Symbol;Acc:MGI:2444813]	617	2
74	9330160F10Rik	RIKEN cDNA 9330160F10 gene [Source:MGI Symbol;Acc:MGI:3693095]	162	1
75	9330182L06Rik	RIKEN cDNA 9330182L06 gene [Source:MGI Symbol;Acc:MGI:2443264]	1028	2
76	9630033F20Rik	RIKEN cDNA 9630033F20 gene [Source:MGI Symbol;Acc:MGI:2442752]	269	1
77	9930021J03Rik	RIKEN cDNA 9930021J03 gene [Source:MGI Symbol;Acc:MGI:2444398]	2094	2
78	A130050O07Rik	RIKEN cDNA A130050O07 gene [Source:MGI Symbol;Acc:MGI:2443458]	110	1
79	A1cf	APOBEC1 complementation factor [Source:MGI Symbol;Acc:MGI:1917115]	595	1
80	A230060F14Rik	RIKEN cDNA A230060F14 gene [Source:MGI Symbol;Acc:MGI:3642156]	181	1
81	A230065H16Rik	RIKEN cDNA A230065H16 gene [Source:MGI Symbol;Acc:MGI:2685744]	114	1
82	A330017A19Rik	RIKEN cDNA A330017A19 gene [Source:MGI Symbol;Acc:MGI:3045380]	136	1
83	A530084C06Rik	RIKEN cDNA A530084C06 gene [Source:MGI Symbol;Acc:MGI:3704402]	186	1
84	A630023A22Rik	RIKEN cDNA A630023A22 gene [Source:MGI Symbol;Acc:MGI:2145657]	199	1
85	A730071L15Rik	RIKEN cDNA A730071L15Rik gene [Source:MGI Symbol;Acc:MGI:3642498]	137	1
86	A930002H24Rik	RIKEN cDNA A930002H24 gene [Source:MGI Symbol;Acc:MGI:2443151]	163	1
87	A930018P22Rik	RIKEN cDNA A930018P22 gene [Source:MGI Symbol;Acc:MGI:1915493]	194	2
88	AA986860	expressed sequence AA986860 [Source:MGI Symbol;Acc:MGI:2138143]	606	1
89	Aar2	AAR2 splicing factor homolog (S. cerevisiae) [Source:MGI Symbol;Acc:MGI:1915545]	384	1
90	Aars2	alanyl-tRNA synthetase 2, mitochondrial (putative) [Source:MGI Symbol;Acc:MGI:2681839]	980	1
91	Aatk	apoptosis-associated tyrosine kinase [Source:MGI Symbol;Acc:MGI:1197518]	1374	2
92	AB099516	cDNA sequence AB099516 [Source:MGI Symbol;Acc:MGI:3845761]	181	1
93	Abca1	ATP-binding cassette, sub-family A (ABC1), member 1 [Source:MGI Symbol;Acc:MGI:99607]	2261	2
94	Abca3	ATP-binding cassette, sub-family A (ABC1), member 3 [Source:MGI Symbol;Acc:MGI:1351617]	1704	1
95	Abca7	ATP-binding cassette, sub-family A (ABC1), member 7 [Source:MGI Symbol;Acc:MGI:1351646]	2167	2
96	Abcc10	ATP-binding cassette, sub-family C (CFTR/MRP), member 10 [Source:MGI Symbol;Acc:MGI:2386976]	1526	1
97	Abcc4	ATP-binding cassette, sub-family C (CFTR/MRP), member 4 [Source:MGI Symbol;Acc:MGI:2443111]	1325	1
98	Abcf1	ATP-binding cassette, sub-family F (GCN20), member 1 [Source:MGI Symbol;Acc:MGI:1351658]	837	1
99	Abcg5	ATP-binding cassette, sub-family G (WHITE), member 5 [Source:MGI Symbol;Acc:MGI:1351659]	652	1
100	Abi3	ABI gene family, member 3 [Source:MGI Symbol;Acc:MGI:1913860]	367	1
101	Abl1	c-abl oncogene 1, non-receptor tyrosine kinase [Source:MGI Symbol;Acc:MGI:87859]	1142	2
102	Ablim1	actin-binding LIM protein 1 [Source:MGI Symbol;Acc:MGI:1194500]	861	1
103	Ablim2	actin-binding LIM protein 2 [Source:MGI Symbol;Acc:MGI:2385758]	617	1
104	Ablim3	actin binding LIM protein family, member 3 [Source:MGI Symbol;Acc:MGI:2442582]	682	1
105	AC110575.1	vomeronasal 2, receptor 7 [Source:RefSeq peptide;Acc:NP_783605]	824	1
106	AC164084.1	Protein Gm3139 [Source:UniProtKB/TrEMBL;Acc:J3QK78]	481	1
107	AC165294.3		481	1
108	Acad11	acyl-Coenzyme A dehydrogenase family, member 11 [Source:MGI Symbol;Acc:MGI:2143169]	779	1
109	Acan	aggrecan [Source:MGI Symbol;Acc:MGI:99602]	2132	1
110	Acap3	ArfGAP with coiled-coil, ankyrin repeat and PH domains 3 [Source:MGI Symbol;Acc:MGI:2153589]	833	1
111	Acbd4	acyl-Coenzyme A binding domain containing 4 [Source:MGI Symbol;Acc:MGI:1914381]	327	1
112	Accsl	1-aminocyclopropane-1-carboxylate synthase (non-functional)-like [Source:MGI Symbol;Acc:MGI:3584519]	580	1
113	Ache	acetylcholinesterase [Source:MGI Symbol;Acc:MGI:87876]	614	1
114	Ackr2	atypical chemokine receptor 2 [Source:MGI Symbol;Acc:MGI:1891697]	378	1
115	Acnat1	acyl-coenzyme A amino acid N-acyltransferase 1 [Source:MGI Symbol;Acc:MGI:2140197]	416	1
116	Acnat2	acyl-coenzyme A amino acid N-acyltransferase 2 [Source:MGI Symbol;Acc:MGI:2444345]	420	1
117	Aco1	aconitase 1 [Source:MGI Symbol;Acc:MGI:87879]	889	1
118	Acot3	acyl-CoA thioesterase 3 [Source:MGI Symbol;Acc:MGI:2159619]	432	1
119	Acot4	acyl-CoA thioesterase 4 [Source:MGI Symbol;Acc:MGI:2159621]	421	1
120	Acot5	acyl-CoA thioesterase 5 [Source:MGI Symbol;Acc:MGI:2384969]	421	1
121	Acot6	acyl-CoA thioesterase 6 [Source:MGI Symbol;Acc:MGI:1921287]	419	1
122	Acp2	acid phosphatase 2, lysosomal [Source:MGI Symbol;Acc:MGI:87882]	423	1
123	Acrv1	acrosomal vesicle protein 1 [Source:MGI Symbol;Acc:MGI:104590]	261	1
124	Acsm2	acyl-CoA synthetase medium-chain family member 2 [Source:MGI Symbol;Acc:MGI:2385289]	600	1
125	Acsm3	acyl-CoA synthetase medium-chain family member 3 [Source:MGI Symbol;Acc:MGI:99538]	580	1
126	Acsm5	acyl-CoA synthetase medium-chain family member 5 [Source:MGI Symbol;Acc:MGI:2444086]	578	1
127	Acss3	acyl-CoA synthetase short-chain family member 3 [Source:MGI Symbol;Acc:MGI:2685720]	682	2
128	Acvr2b	activin receptor IIB [Source:MGI Symbol;Acc:MGI:87912]	536	1
129	Adam11	a disintegrin and metallopeptidase domain 11 [Source:MGI Symbol;Acc:MGI:1098667]	778	1
130	Adam12	a disintegrin and metallopeptidase domain 12 (meltrin alpha) [Source:MGI Symbol;Acc:MGI:105378]	903	1
131	Adam15	a disintegrin and metallopeptidase domain 15 (metargidin) [Source:MGI Symbol;Acc:MGI:1333882]	864	1
132	Adam17	a disintegrin and metallopeptidase domain 17 [Source:MGI Symbol;Acc:MGI:1096335]	827	1
133	Adam19	a disintegrin and metallopeptidase domain 19 (meltrin beta) [Source:MGI Symbol;Acc:MGI:105377]	920	1
134	Adam20	a disintegrin and metallopeptidase domain 20 [Source:MGI Symbol;Acc:MGI:2152342]	760	1
135	Adam22	a disintegrin and metallopeptidase domain 22 [Source:MGI Symbol;Acc:MGI:1340046]	927	1
136	Adam23	a disintegrin and metallopeptidase domain 23 [Source:MGI Symbol;Acc:MGI:1345162]	837	1
137	Adam30	a disintegrin and metallopeptidase domain 30 [Source:MGI Symbol;Acc:MGI:1918328]	732	1
138	Adam8	a disintegrin and metallopeptidase domain 8 [Source:MGI Symbol;Acc:MGI:107825]	826	2
139	Adam9	a disintegrin and metallopeptidase domain 9 (meltrin gamma) [Source:MGI Symbol;Acc:MGI:105376]	845	5
140	Adamts10	a disintegrin-like and metallopeptidase (reprolysin type) with thrombospondin type 1 motif, 10 [Source:MGI Symbol;Acc:MGI:2449112]	1104	3
141	Adamts13	a disintegrin-like and metallopeptidase (reprolysin type) with thrombospondin type 1 motif, 13 [Source:MGI Symbol;Acc:MGI:2685556]	1426	1
142	Adamts17	a disintegrin-like and metallopeptidase (reprolysin type) with thrombospondin type 1 motif, 17 [Source:MGI Symbol;Acc:MGI:3588195]	1122	1
143	Adamts2	a disintegrin-like and metallopeptidase (reprolysin type) with thrombospondin type 1 motif, 2 [Source:MGI Symbol;Acc:MGI:1347356]	1213	3
144	Adamts7	a disintegrin-like and metallopeptidase (reprolysin type) with thrombospondin type 1 motif, 7 [Source:MGI Symbol;Acc:MGI:1347346]	1615	2
145	Adamtsl4	ADAMTS-like 4 [Source:MGI Symbol;Acc:MGI:2389008]	1036	2
146	Adamtsl5	ADAMTS-like 5 [Source:MGI Symbol;Acc:MGI:1913798]	244	1
147	Adar	adenosine deaminase, RNA-specific [Source:MGI Symbol;Acc:MGI:1889575]	1178	1
148	Adarb2	adenosine deaminase, RNA-specific, B2 [Source:MGI Symbol;Acc:MGI:2151118]	745	1
149	Adcy5	adenylate cyclase 5 [Source:MGI Symbol;Acc:MGI:99673]	1262	1
150	Adcyap1	adenylate cyclase activating polypeptide 1 [Source:MGI Symbol;Acc:MGI:105094]	175	1
151	Adgb	androglobin [Source:MGI Symbol;Acc:MGI:3605549]	1660	1
152	Adnp	activity-dependent neuroprotective protein [Source:MGI Symbol;Acc:MGI:1338758]	1108	1
153	Adnp2	ADNP homeobox 2 [Source:MGI Symbol;Acc:MGI:2448562]	1165	1
154	Adra1b	adrenergic receptor, alpha 1b [Source:MGI Symbol;Acc:MGI:104774]	515	1
155	Adra1d	adrenergic receptor, alpha 1d [Source:MGI Symbol;Acc:MGI:106673]	562	1
156	Adra2a	adrenergic receptor, alpha 2a [Source:MGI Symbol;Acc:MGI:87934]	465	2
157	Adra2c	adrenergic receptor, alpha 2c [Source:MGI Symbol;Acc:MGI:87936]	458	1
158	Adrb2	adrenergic receptor, beta 2 [Source:MGI Symbol;Acc:MGI:87938]	418	1
159	Adrb3	adrenergic receptor, beta 3 [Source:MGI Symbol;Acc:MGI:87939]	404	1
160	Adssl1	adenylosuccinate synthetase like 1 [Source:MGI Symbol;Acc:MGI:87947]	480	1
161	Aff2	AF4/FMR2 family, member 2 [Source:MGI Symbol;Acc:MGI:1202294]	1272	1
162	Afg3l1	AFG3(ATPase family gene 3)-like 1 (yeast) [Source:MGI Symbol;Acc:MGI:1928277]	789	1
163	Afg3l2	AFG3(ATPase family gene 3)-like 2 (yeast) [Source:MGI Symbol;Acc:MGI:1916847]	802	1
164	Agap2	ArfGAP with GTPase domain, ankyrin repeat and PH domain 2 [Source:MGI Symbol;Acc:MGI:3580016]	1186	2
165	Agrn	agrin [Source:MGI Symbol;Acc:MGI:87961]	2034	2
166	Agxt	alanine-glyoxylate aminotransferase [Source:MGI Symbol;Acc:MGI:1329033]	414	1
167	Ahdc1	AT hook, DNA binding motif, containing 1 [Source:MGI Symbol;Acc:MGI:2444218]	1594	6
168	Ahi1	Abelson helper integration site 1 [Source:MGI Symbol;Acc:MGI:87971]	1047	1
169	Ahnak2	AHNAK nucleoprotein 2 [Source:MGI Symbol;Acc:MGI:2144831]	770	1
170	AI314180	expressed sequence AI314180 [Source:MGI Symbol;Acc:MGI:2140220]	1840	1
171	AI661453	expressed sequence AI661453 [Source:MGI Symbol;Acc:MGI:2146908]	1206	3
172	AI846148	expressed sequence AI846148 [Source:MGI Symbol;Acc:MGI:2147611]	381	2
173	AI848285	expressed sequence AI848285 [Source:MGI Symbol;Acc:MGI:2146080]	399	1
174	Ak2	adenylate kinase 2 [Source:MGI Symbol;Acc:MGI:87978]	232	1
175	Ak4	adenylate kinase 4 [Source:MGI Symbol;Acc:MGI:87979]	223	1
176	Akap1	A kinase (PRKA) anchor protein 1 [Source:MGI Symbol;Acc:MGI:104729]	890	1
177	Akap11	A kinase (PRKA) anchor protein 11 [Source:MGI Symbol;Acc:MGI:2684060]	1894	1
178	Akap6	A kinase (PRKA) anchor protein 6 [Source:MGI Symbol;Acc:MGI:3050566]	2307	1
179	Akirin1	akirin 1 [Source:MGI Symbol;Acc:MGI:1915300]	191	1
180	Akna	AT-hook transcription factor [Source:MGI Symbol;Acc:MGI:2140340]	1404	2
181	Akr1b3	aldo-keto reductase family 1, member B3 (aldose reductase) [Source:MGI Symbol;Acc:MGI:1353494]	316	1
182	Akt1s1	AKT1 substrate 1 (proline-rich) [Source:MGI Symbol;Acc:MGI:1914855]	257	1
183	Alad	aminolevulinate, delta-, dehydratase [Source:MGI Symbol;Acc:MGI:96853]	330	1
184	Aldh18a1	aldehyde dehydrogenase 18 family, member A1 [Source:MGI Symbol;Acc:MGI:1888908]	795	1
185	Aldh1a1	aldehyde dehydrogenase family 1, subfamily A1 [Source:MGI Symbol;Acc:MGI:1353450]	501	1
186	Aldh1a2	aldehyde dehydrogenase family 1, subfamily A2 [Source:MGI Symbol;Acc:MGI:107928]	518	1
187	Aldh1a3	aldehyde dehydrogenase family 1, subfamily A3 [Source:MGI Symbol;Acc:MGI:1861722]	512	1
188	Aldh1a7	aldehyde dehydrogenase family 1, subfamily A7 [Source:MGI Symbol;Acc:MGI:1347050]	501	1
189	Aldh1b1	aldehyde dehydrogenase 1 family, member B1 [Source:MGI Symbol;Acc:MGI:1919785]	519	1
190	Aldh2	aldehyde dehydrogenase 2, mitochondrial [Source:MGI Symbol;Acc:MGI:99600]	519	1
191	Aldh5a1	aldhehyde dehydrogenase family 5, subfamily A1 [Source:MGI Symbol;Acc:MGI:2441982]	523	1
192	Aldh8a1	aldehyde dehydrogenase 8 family, member A1 [Source:MGI Symbol;Acc:MGI:2653900]	487	1
193	Aldh9a1	aldehyde dehydrogenase 9, subfamily A1 [Source:MGI Symbol;Acc:MGI:1861622]	518	1
194	Alg1	asparagine-linked glycosylation 1 (beta-1,4-mannosyltransferase) [Source:MGI Symbol;Acc:MGI:2384774]	456	1
195	Alg13	asparagine-linked glycosylation 13 [Source:MGI Symbol;Acc:MGI:1914824]	165	1
196	Alk	anaplastic lymphoma kinase [Source:MGI Symbol;Acc:MGI:103305]	1621	3
197	Alkbh5	alkB, alkylation repair homolog 5 (E. coli) [Source:MGI Symbol;Acc:MGI:2144489]	395	1
198	Alkbh8	alkB, alkylation repair homolog 8 (E. coli) [Source:MGI Symbol;Acc:MGI:1914917]	664	1
199	Alms1	Alstrom syndrome 1 [Source:MGI Symbol;Acc:MGI:1934606]	3251	1
200	Alox12e	arachidonate lipoxygenase, epidermal [Source:MGI Symbol;Acc:MGI:1274790]	662	1
201	Alox15	arachidonate 15-lipoxygenase [Source:MGI Symbol;Acc:MGI:87997]	663	1
202	Alpk1	alpha-kinase 1 [Source:MGI Symbol;Acc:MGI:1918731]	1231	1
203	Alpk3	alpha-kinase 3 [Source:MGI Symbol;Acc:MGI:2151224]	1680	1
204	Als2cr11	amyotrophic lateral sclerosis 2 (juvenile) chromosome region, candidate 11 (human) [Source:MGI Symbol;Acc:MGI:1920713]	557	2
205	Alx3	aristaless-like homeobox 3 [Source:MGI Symbol;Acc:MGI:1277097]	343	1
206	Alx4	aristaless-like homeobox 4 [Source:MGI Symbol;Acc:MGI:108359]	399	1
207	Ambn	ameloblastin [Source:MGI Symbol;Acc:MGI:104655]	407	1
208	Amdhd2	amidohydrolase domain containing 2 [Source:MGI Symbol;Acc:MGI:2443978]	409	1
209	Amer1	APC membrane recruitment 1 [Source:MGI Symbol;Acc:MGI:1919595]	1132	3
210	Amer2	APC membrane recruitment 2 [Source:MGI Symbol;Acc:MGI:1919375]	635	1
211	Amh	anti-Mullerian hormone [Source:MGI Symbol;Acc:MGI:88006]	554	1
212	Amot	angiomotin [Source:MGI Symbol;Acc:MGI:108440]	1126	1
213	Amph	amphiphysin [Source:MGI Symbol;Acc:MGI:103574]	686	1
214	Anapc1	anaphase promoting complex subunit 1 [Source:MGI Symbol;Acc:MGI:103097]	1944	1
215	Anapc10	anaphase promoting complex subunit 10 [Source:MGI Symbol;Acc:MGI:1916249]	185	1
216	Anapc2	anaphase promoting complex subunit 2 [Source:MGI Symbol;Acc:MGI:2139135]	837	1
217	Ankhd1	ankyrin repeat and KH domain containing 1 [Source:MGI Symbol;Acc:MGI:1921733]	2485	2
218	Ankrd11	ankyrin repeat domain 11 [Source:MGI Symbol;Acc:MGI:1924337]	2664	3
219	Ankrd13a	ankyrin repeat domain 13a [Source:MGI Symbol;Acc:MGI:1915670]	588	1
220	Ankrd13b	ankyrin repeat domain 13b [Source:MGI Symbol;Acc:MGI:2144501]	696	2
221	Ankrd13c	ankyrin repeat domain 13c [Source:MGI Symbol;Acc:MGI:2139746]	541	1
222	Ankrd13d	ankyrin repeat domain 13 family, member D [Source:MGI Symbol;Acc:MGI:1915673]	605	1
223	Ankrd17	ankyrin repeat domain 17 [Source:MGI Symbol;Acc:MGI:1932101]	2603	2
224	Ankrd33b	ankyrin repeat domain 33B [Source:MGI Symbol;Acc:MGI:1917904]	486	1
225	Ankrd34b	ankyrin repeat domain 34B [Source:MGI Symbol;Acc:MGI:2443245]	508	1
226	Ankrd34c	ankyrin repeat domain 34C [Source:MGI Symbol;Acc:MGI:2685617]	534	1
227	Ankrd36	ankyrin repeat domain 36 [Source:MGI Symbol;Acc:MGI:1923639]	1415	1
228	Ankrd44	ankyrin repeat domain 44 [Source:MGI Symbol;Acc:MGI:3045243]	1011	1
229	Ankzf1	ankyrin repeat and zinc finger domain containing 1 [Source:MGI Symbol;Acc:MGI:1098746]	748	1
230	Ano6	anoctamin 6 [Source:MGI Symbol;Acc:MGI:2145890]	911	1
231	Ano8	anoctamin 8 [Source:MGI Symbol;Acc:MGI:2687327]	1060	2
232	Anxa7	annexin A7 [Source:MGI Symbol;Acc:MGI:88031]	463	1
233	Aoc1	amine oxidase, copper-containing 1 [Source:MGI Symbol;Acc:MGI:1923757]	756	1
234	Aoc2	amine oxidase, copper containing 2 (retina-specific) [Source:MGI Symbol;Acc:MGI:2668431]	757	1
235	Aoc3	amine oxidase, copper containing 3 [Source:MGI Symbol;Acc:MGI:1306797]	765	1
236	Ap3b2	adaptor-related protein complex 3, beta 2 subunit [Source:MGI Symbol;Acc:MGI:1100869]	1082	1
237	Ap3d1	adaptor-related protein complex 3, delta 1 subunit [Source:MGI Symbol;Acc:MGI:107734]	1199	1
238	Apba3	amyloid beta (A4) precursor protein-binding, family A, member 3 [Source:MGI Symbol;Acc:MGI:1888527]	571	1
239	Apbb1	amyloid beta (A4) precursor protein-binding, family B, member 1 [Source:MGI Symbol;Acc:MGI:107765]	710	2
240	Apbb2	amyloid beta (A4) precursor protein-binding, family B, member 2 [Source:MGI Symbol;Acc:MGI:108405]	760	1
241	Apbb3	amyloid beta (A4) precursor protein-binding, family B, member 3 [Source:MGI Symbol;Acc:MGI:108404]	486	1
242	Apc2	adenomatosis polyposis coli 2 [Source:MGI Symbol;Acc:MGI:1346052]	2274	2
243	Apoo-ps	apolipoprotein O, pseudogene [Source:MGI Symbol;Acc:MGI:3649039]	198	1
244	Aqr	aquarius [Source:MGI Symbol;Acc:MGI:1276102]	1481	1
245	Ar	androgen receptor [Source:MGI Symbol;Acc:MGI:88064]	899	1
246	Arap3	ArfGAP with RhoGAP domain, ankyrin repeat and PH domain 3 [Source:MGI Symbol;Acc:MGI:2147274]	1538	2
247	Arel1	apoptosis resistant E3 ubiquitin protein ligase 1 [Source:MGI Symbol;Acc:MGI:1915747]	823	1
248	Arfgef2	ADP-ribosylation factor guanine nucleotide-exchange factor 2 (brefeldin A-inhibited) [Source:MGI Symbol;Acc:MGI:2139354]	1792	1
249	Arfip2	ADP-ribosylation factor interacting protein 2 [Source:MGI Symbol;Acc:MGI:1924182]	341	1
250	Arhgap10	Rho GTPase activating protein 10 [Source:MGI Symbol;Acc:MGI:1925764]	786	1
251	Arhgap17	Rho GTPase activating protein 17 [Source:MGI Symbol;Acc:MGI:1917747]	846	2
252	Arhgap21	Rho GTPase activating protein 21 [Source:MGI Symbol;Acc:MGI:1918685]	1955	1
253	Arhgap23	Rho GTPase activating protein 23 [Source:MGI Symbol;Acc:MGI:3697726]	1488	2
254	Arhgap27	Rho GTPase activating protein 27 [Source:MGI Symbol;Acc:MGI:1916903]	869	1
255	Arhgap32	Rho GTPase activating protein 32 [Source:MGI Symbol;Acc:MGI:2450166]	2089	1
256	Arhgap39	Rho GTPase activating protein 39 [Source:MGI Symbol;Acc:MGI:107858]	1109	1
257	Arhgap4	Rho GTPase activating protein 4 [Source:MGI Symbol;Acc:MGI:2159577]	847	1
258	Arhgef1	Rho guanine nucleotide exchange factor (GEF) 1 [Source:MGI Symbol;Acc:MGI:1353510]	979	1
259	Arhgef11	Rho guanine nucleotide exchange factor (GEF) 11 [Source:MGI Symbol;Acc:MGI:2441869]	1552	2
260	Arhgef12	Rho guanine nucleotide exchange factor (GEF) 12 [Source:MGI Symbol;Acc:MGI:1916882]	1544	1
261	Arhgef19	Rho guanine nucleotide exchange factor (GEF) 19 [Source:MGI Symbol;Acc:MGI:1925912]	802	1
262	Arhgef25	Rho guanine nucleotide exchange factor (GEF) 25 [Source:MGI Symbol;Acc:MGI:1277173]	618	1
263	Arhgef28	Rho guanine nucleotide exchange factor (GEF) 28 [Source:MGI Symbol;Acc:MGI:1346016]	1700	1
264	Arhgef37	Rho guanine nucleotide exchange factor (GEF) 37 [Source:MGI Symbol;Acc:MGI:3045339]	676	1
265	Arhgef40	Rho guanine nucleotide exchange factor (GEF) 40 [Source:MGI Symbol;Acc:MGI:2685515]	1517	3
266	Arid1a	AT rich interactive domain 1A (SWI-like) [Source:MGI Symbol;Acc:MGI:1935147]	2283	6
267	Arid1b	AT rich interactive domain 1B (SWI-like) [Source:MGI Symbol;Acc:MGI:1926129]	2244	3
268	Arid2	AT rich interactive domain 2 (ARID, RFX-like) [Source:MGI Symbol;Acc:MGI:1924294]	1828	2
269	Arid4b	AT rich interactive domain 4B (RBP1-like) [Source:MGI Symbol;Acc:MGI:2137512]	1314	1
270	Arid5a	AT rich interactive domain 5A (MRF1-like) [Source:MGI Symbol;Acc:MGI:2443039]	532	1
271	Armc5	armadillo repeat containing 5 [Source:MGI Symbol;Acc:MGI:2384586]	926	1
272	Armcx2	armadillo repeat containing, X-linked 2 [Source:MGI Symbol;Acc:MGI:1914666]	784	1
273	Arpp21	cyclic AMP-regulated phosphoprotein, 21 [Source:MGI Symbol;Acc:MGI:107562]	809	2
274	Art1	ADP-ribosyltransferase 1 [Source:MGI Symbol;Acc:MGI:107511]	325	1
275	Art5	ADP-ribosyltransferase 5 [Source:MGI Symbol;Acc:MGI:107948]	309	1
276	Artn	artemin [Source:MGI Symbol;Acc:MGI:1333791]	224	2
277	Arvcf	armadillo repeat gene deleted in velo-cardio-facial syndrome [Source:MGI Symbol;Acc:MGI:109620]	962	1
278	Arx	aristaless related homeobox [Source:MGI Symbol;Acc:MGI:1097716]	564	2
279	Asap1	ArfGAP with SH3 domain, ankyrin repeat and PH domain1 [Source:MGI Symbol;Acc:MGI:1342335]	1147	1
280	Ascl5	achaete-scute complex homolog 5 (Drosophila) [Source:MGI Symbol;Acc:MGI:2685043]	188	1
281	Asic3	acid-sensing (proton-gated) ion channel 3 [Source:MGI Symbol;Acc:MGI:2159339]	530	1
282	Asic4	acid-sensing (proton-gated) ion channel family member 4 [Source:MGI Symbol;Acc:MGI:2652846]	539	1
283	Aspdh	aspartate dehydrogenase domain containing [Source:MGI Symbol;Acc:MGI:1915602]	287	1
284	Ass1	argininosuccinate synthetase 1 [Source:MGI Symbol;Acc:MGI:88090]	412	1
285	Asxl1	additional sex combs like 1 [Source:MGI Symbol;Acc:MGI:2684063]	1514	1
286	Asxl2	additional sex combs like 2 (Drosophila) [Source:MGI Symbol;Acc:MGI:1922552]	1370	1
287	Atad1	ATPase family, AAA domain containing 1 [Source:MGI Symbol;Acc:MGI:1915229]	361	1
288	Atad2	ATPase family, AAA domain containing 2 [Source:MGI Symbol;Acc:MGI:1917722]	1364	1
289	Atad2b	ATPase family, AAA domain containing 2B [Source:MGI Symbol;Acc:MGI:2444798]	1460	1
290	Atad3a	ATPase family, AAA domain containing 3A [Source:MGI Symbol;Acc:MGI:1919214]	591	1
291	Atf3	activating transcription factor 3 [Source:MGI Symbol;Acc:MGI:109384]	181	1
292	Atf4	activating transcription factor 4 [Source:MGI Symbol;Acc:MGI:88096]	349	1
293	Atf5	activating transcription factor 5 [Source:MGI Symbol;Acc:MGI:2141857]	283	1
294	Atf6b	activating transcription factor 6 beta [Source:MGI Symbol;Acc:MGI:105121]	706	3
295	Atg12	autophagy related 12 [Source:MGI Symbol;Acc:MGI:1914776]	141	1
296	Atg2a	autophagy related 2A [Source:MGI Symbol;Acc:MGI:1916291]	1914	2
297	Atg9a	autophagy related 9A [Source:MGI Symbol;Acc:MGI:2138446]	839	1
298	Atg9b	autophagy related 9B [Source:MGI Symbol;Acc:MGI:2685420]	922	1
299	Atn1	atrophin 1 [Source:MGI Symbol;Acc:MGI:104725]	1175	9
300	Atoh1	atonal homolog 1 (Drosophila) [Source:MGI Symbol;Acc:MGI:104654]	351	1
301	Atoh8	atonal homolog 8 (Drosophila) [Source:MGI Symbol;Acc:MGI:1918343]	322	1
302	Atp10a	ATPase, class V, type 10A [Source:MGI Symbol;Acc:MGI:1330809]	1508	1
303	Atp11a	ATPase, class VI, type 11A [Source:MGI Symbol;Acc:MGI:1354735]	1187	1
304	Atp13a2	ATPase type 13A2 [Source:MGI Symbol;Acc:MGI:1922022]	1169	2
305	Atp1b1	ATPase, Na+/K+ transporting, beta 1 polypeptide [Source:MGI Symbol;Acc:MGI:88108]	304	1
306	Atp1b4	ATPase, (Na+)/K+ transporting, beta 4 polypeptide [Source:MGI Symbol;Acc:MGI:1915071]	356	2
307	Atp2b2	ATPase, Ca++ transporting, plasma membrane 2 [Source:MGI Symbol;Acc:MGI:105368]	1243	1
308	Atp2b3	ATPase, Ca++ transporting, plasma membrane 3 [Source:MGI Symbol;Acc:MGI:1347353]	1220	1
309	Atp2b4	ATPase, Ca++ transporting, plasma membrane 4 [Source:MGI Symbol;Acc:MGI:88111]	1205	2
310	Atp2c2	ATPase, Ca++ transporting, type 2C, member 2 [Source:MGI Symbol;Acc:MGI:1916297]	944	1
311	Atp4a	ATPase, H+/K+ exchanging, gastric, alpha polypeptide [Source:MGI Symbol;Acc:MGI:88113]	1025	1
312	Atp5a1	ATP synthase, H+ transporting, mitochondrial F1 complex, alpha subunit 1 [Source:MGI Symbol;Acc:MGI:88115]	553	1
313	Atp5b	ATP synthase, H+ transporting mitochondrial F1 complex, beta subunit [Source:MGI Symbol;Acc:MGI:107801]	529	1
314	Atp6v1a	ATPase, H+ transporting, lysosomal V1 subunit A [Source:MGI Symbol;Acc:MGI:1201780]	617	2
315	Atp7b	ATPase, Cu++ transporting, beta polypeptide [Source:MGI Symbol;Acc:MGI:103297]	1462	1
316	Atp8b1	ATPase, class I, type 8B, member 1 [Source:MGI Symbol;Acc:MGI:1859665]	1251	1
317	Atrip	ATR interacting protein [Source:MGI Symbol;Acc:MGI:1925349]	785	1
318	Atrn	attractin [Source:MGI Symbol;Acc:MGI:1341628]	1428	1
319	Atrnl1	attractin like 1 [Source:MGI Symbol;Acc:MGI:2147749]	1378	1
320	Atxn1l	ataxin 1-like [Source:MGI Symbol;Acc:MGI:3694797]	687	2
321	Atxn2	ataxin 2 [Source:MGI Symbol;Acc:MGI:1277223]	1286	3
322	Atxn2l	ataxin 2-like [Source:MGI Symbol;Acc:MGI:2446242]	1049	3
323	Atxn7	ataxin 7 [Source:MGI Symbol;Acc:MGI:2179277]	867	2
324	Atxn7l1	ataxin 7-like 1 [Source:MGI Symbol;Acc:MGI:3584458]	739	1
325	Atxn7l2	ataxin 7-like 2 [Source:MGI Symbol;Acc:MGI:1919772]	696	1
326	AU022751	expressed sequence AU022751 [Source:MGI Symbol;Acc:MGI:2147968]	589	1
327	AU023871	expressed sequence AU023871 [Source:MGI Symbol;Acc:MGI:2146995]	242	1
328	Aunip	aurora kinase A and ninein interacting protein [Source:MGI Symbol;Acc:MGI:1917135]	340	1
329	Avpr1a	arginine vasopressin receptor 1A [Source:MGI Symbol;Acc:MGI:1859216]	423	1
330	Axl	AXL receptor tyrosine kinase [Source:MGI Symbol;Acc:MGI:1347244]	888	1
331	AY358078	cDNA sequence AY358078 [Source:MGI Symbol;Acc:MGI:2682312]	465	2
332	B230219D22Rik	RIKEN cDNA B230219D22 gene [Source:MGI Symbol;Acc:MGI:1925771]	188	1
333	B230322F03Rik	RIKEN cDNA B230322F03 gene [Source:MGI Symbol;Acc:MGI:3704291]	212	1
334	B3gat1	beta-1,3-glucuronyltransferase 1 (glucuronosyltransferase P) [Source:MGI Symbol;Acc:MGI:1924148]	334	1
335	B3gat3	beta-1,3-glucuronyltransferase 3 (glucuronosyltransferase I) [Source:MGI Symbol;Acc:MGI:1919977]	335	1
336	B4galt1	UDP-Gal:betaGlcNAc beta 1,4- galactosyltransferase, polypeptide 1 [Source:MGI Symbol;Acc:MGI:95705]	399	1
337	B4galt2	UDP-Gal:betaGlcNAc beta 1,4- galactosyltransferase, polypeptide 2 [Source:MGI Symbol;Acc:MGI:1858493]	369	1
338	B4galt3	UDP-Gal:betaGlcNAc beta 1,4-galactosyltransferase, polypeptide 3 [Source:MGI Symbol;Acc:MGI:1928767]	395	1
339	Baat	bile acid-Coenzyme A: amino acid N-acyltransferase [Source:MGI Symbol;Acc:MGI:106642]	420	1
340	Bach2	BTB and CNC homology 2 [Source:MGI Symbol;Acc:MGI:894679]	839	1
341	Bag2	BCL2-associated athanogene 2 [Source:MGI Symbol;Acc:MGI:1891254]	210	1
342	Bag3	BCL2-associated athanogene 3 [Source:MGI Symbol;Acc:MGI:1352493]	577	2
343	Bag4	BCL2-associated athanogene 4 [Source:MGI Symbol;Acc:MGI:1914634]	457	1
344	Bag6	BCL2-associated athanogene 6 [Source:MGI Symbol;Acc:MGI:1919439]	1154	3
345	Bahcc1	BAH domain and coiled-coil containing 1 [Source:MGI Symbol;Acc:MGI:2679272]	2643	4
346	Bai1	brain-specific angiogenesis inhibitor 1 [Source:MGI Symbol;Acc:MGI:1933736]	1582	1
347	Bai2	brain-specific angiogenesis inhibitor 2 [Source:MGI Symbol;Acc:MGI:2451244]	1561	2
348	Bank1	B cell scaffold protein with ankyrin repeats 1 [Source:MGI Symbol;Acc:MGI:2442120]	783	1
349	Bap1	Brca1 associated protein 1 [Source:MGI Symbol;Acc:MGI:1206586]	728	1
350	Barx1	BarH-like homeobox 1 [Source:MGI Symbol;Acc:MGI:103124]	254	1
351	Batf	basic leucine zipper transcription factor, ATF-like [Source:MGI Symbol;Acc:MGI:1859147]	125	1
352	Baz1a	bromodomain adjacent to zinc finger domain 1A [Source:MGI Symbol;Acc:MGI:1309478]	1555	1
353	Baz1b	bromodomain adjacent to zinc finger domain, 1B [Source:MGI Symbol;Acc:MGI:1353499]	1479	1
354	Baz2b	bromodomain adjacent to zinc finger domain, 2B [Source:MGI Symbol;Acc:MGI:2442782]	2123	2
355	Bbox1	butyrobetaine (gamma), 2-oxoglutarate dioxygenase 1 (gamma-butyrobetaine hydroxylase) [Source:MGI Symbol;Acc:MGI:1891372]	387	1
356	BC005764	cDNA sequence BC005764 [Source:MGI Symbol;Acc:MGI:2388640]	716	2
357	BC021891	cDNA sequence BC021891 [Source:MGI Symbol;Acc:MGI:2385307]	1002	1
358	BC022687	cDNA sequence BC022687 [Source:MGI Symbol;Acc:MGI:2443738]	321	1
359	BC024139	cDNA sequence BC024139 [Source:MGI Symbol;Acc:MGI:2442591]	597	1
360	BC029214	cDNA sequence BC029214 [Source:MGI Symbol;Acc:MGI:2442831]	205	1
361	BC037034	cDNA sequence BC037034 [Source:MGI Symbol;Acc:MGI:2385896]	580	3
362	BC051019	cDNA sequence BC051019 [Source:MGI Symbol;Acc:MGI:1928824]	402	1
363	BC051070	cDNA sequence BC051070 [Source:MGI Symbol;Acc:MGI:2682303]	440	1
364	BC068157	cDNA sequence BC068157 [Source:MGI Symbol;Acc:MGI:3605626]	1098	4
365	Bcar1	breast cancer anti-estrogen resistance 1 [Source:MGI Symbol;Acc:MGI:108091]	874	2
366	Bcas3	breast carcinoma amplified sequence 3 [Source:MGI Symbol;Acc:MGI:2385848]	943	1
367	Bcl11a	B cell CLL/lymphoma 11A (zinc finger protein) [Source:MGI Symbol;Acc:MGI:106190]	773	1
368	Bcl11b	B cell leukemia/lymphoma 11B [Source:MGI Symbol;Acc:MGI:1929913]	884	2
369	Bcl2l13	BCL2-like 13 (apoptosis facilitator) [Source:MGI Symbol;Acc:MGI:2136959]	434	1
370	Bcl6b	B cell CLL/lymphoma 6, member B [Source:MGI Symbol;Acc:MGI:1278332]	474	2
371	Bcl9	B cell CLL/lymphoma 9 [Source:MGI Symbol;Acc:MGI:1924828]	1425	2
372	Bcl9l	B cell CLL/lymphoma 9-like [Source:MGI Symbol;Acc:MGI:1933114]	1494	8
373	Bcor	BCL6 interacting corepressor [Source:MGI Symbol;Acc:MGI:1918708]	1759	3
374	Bcorl1	BCL6 co-repressor-like 1 [Source:MGI Symbol;Acc:MGI:2443910]	1781	3
375	Bcr	breakpoint cluster region [Source:MGI Symbol;Acc:MGI:88141]	1270	1
376	Bcs1l	BCS1-like (yeast) [Source:MGI Symbol;Acc:MGI:1914071]	418	1
377	Bean1	brain expressed, associated with Nedd4, 1 [Source:MGI Symbol;Acc:MGI:1929597]	326	1
378	Bend4	BEN domain containing 4 [Source:MGI Symbol;Acc:MGI:3648414]	541	1
379	Bend7	BEN domain containing 7 [Source:MGI Symbol;Acc:MGI:2443100]	434	1
380	Best3	bestrophin 3 [Source:MGI Symbol;Acc:MGI:3580298]	669	1
381	Bet1	blocked early in transport 1 homolog (S. cerevisiae) [Source:MGI Symbol;Acc:MGI:1343104]	118	1
382	Bhlhe22	basic helix-loop-helix family, member e22 [Source:MGI Symbol;Acc:MGI:1930001]	355	3
383	Bhlhe41	basic helix-loop-helix family, member e41 [Source:MGI Symbol;Acc:MGI:1930704]	410	2
384	Bhmt	betaine-homocysteine methyltransferase [Source:MGI Symbol;Acc:MGI:1339972]	407	1
385	Bicc1	bicaudal C homolog 1 (Drosophila) [Source:MGI Symbol;Acc:MGI:1933388]	977	1
386	Bin1	bridging integrator 1 [Source:MGI Symbol;Acc:MGI:108092]	588	1
387	Birc6	baculoviral IAP repeat-containing 6 [Source:MGI Symbol;Acc:MGI:1276108]	4873	1
388	Blnk	B cell linker [Source:MGI Symbol;Acc:MGI:96878]	457	1
389	Bmp10	bone morphogenetic protein 10 [Source:MGI Symbol;Acc:MGI:1338820]	421	1
390	Bmp2	bone morphogenetic protein 2 [Source:MGI Symbol;Acc:MGI:88177]	394	1
391	Bmp4	bone morphogenetic protein 4 [Source:MGI Symbol;Acc:MGI:88180]	408	1
392	Bmp6	bone morphogenetic protein 6 [Source:MGI Symbol;Acc:MGI:88182]	510	1
393	Bmpr1b	bone morphogenetic protein receptor, type 1B [Source:MGI Symbol;Acc:MGI:107191]	502	1
394	Bod1	biorientation of chromosomes in cell division 1 [Source:MGI Symbol;Acc:MGI:1916806]	173	1
395	Bod1l	biorientation of chromosomes in cell division 1-like [Source:MGI Symbol;Acc:MGI:2444804]	3032	2
396	Bpifa5	BPI fold containing family A, member 5 [Source:MGI Symbol;Acc:MGI:1914385]	270	1
397	Bpifb5	BPI fold containing family B, member 5 [Source:MGI Symbol;Acc:MGI:2385160]	490	1
398	Bpnt1	bisphosphate 3'-nucleotidase 1 [Source:MGI Symbol;Acc:MGI:1338800]	308	1
399	Bptf	bromodomain PHD finger transcription factor [Source:MGI Symbol;Acc:MGI:2444008]	3036	1
400	Brat1	BRCA1-associated ATM activator 1 [Source:MGI Symbol;Acc:MGI:1891679]	822	1
401	Brca2	breast cancer 2 [Source:MGI Symbol;Acc:MGI:109337]	3329	1
402	Brd1	bromodomain containing 1 [Source:MGI Symbol;Acc:MGI:1924161]	1189	1
403	Brd2	bromodomain containing 2 [Source:MGI Symbol;Acc:MGI:99495]	798	2
404	Brd4	bromodomain containing 4 [Source:MGI Symbol;Acc:MGI:1888520]	1401	4
405	Brd8	bromodomain containing 8 [Source:MGI Symbol;Acc:MGI:1925906]	951	2
406	Brd9	bromodomain containing 9 [Source:MGI Symbol;Acc:MGI:2145317]	597	1
407	Brinp2	bone morphogenic protein/retinoic acid inducible neural-specific 2 [Source:MGI Symbol;Acc:MGI:2443333]	783	1
408	Brinp3	bone morphogenetic protein/retinoic acid inducible neural specific 3 [Source:MGI Symbol;Acc:MGI:2443035]	766	1
409	Brpf1	bromodomain and PHD finger containing, 1 [Source:MGI Symbol;Acc:MGI:1926033]	1246	1
410	Brsk1	BR serine/threonine kinase 1 [Source:MGI Symbol;Acc:MGI:2685946]	778	2
411	Brwd1	bromodomain and WD repeat domain containing 1 [Source:MGI Symbol;Acc:MGI:1890651]	2304	1
412	Bsn	bassoon [Source:MGI Symbol;Acc:MGI:1277955]	3942	10
413	Btaf1	BTAF1 RNA polymerase II, B-TFIID transcription factor-associated, (Mot1 homolog, S. cerevisiae) [Source:MGI Symbol;Acc:MGI:2147538]	1848	1
414	Btbd2	BTB (POZ) domain containing 2 [Source:MGI Symbol;Acc:MGI:1933831]	523	2
415	Btbd3	BTB (POZ) domain containing 3 [Source:MGI Symbol;Acc:MGI:2385155]	530	1
416	Btg3	B cell translocation gene 3 [Source:MGI Symbol;Acc:MGI:109532]	252	1
417	Bzrap1	benzodiazepine receptor associated protein 1 [Source:MGI Symbol;Acc:MGI:2450877]	1846	1
418	C030046E11Rik	RIKEN cDNA C030046E11 gene [Source:MGI Symbol;Acc:MGI:1924893]	1422	1
419	C030048H21Rik	RIKEN cDNA C030048H21 gene [Source:MGI Symbol;Acc:MGI:1924731]	124	1
420	C1qa	complement component 1, q subcomponent, alpha polypeptide [Source:MGI Symbol;Acc:MGI:88223]	245	1
421	C1qb	complement component 1, q subcomponent, beta polypeptide [Source:MGI Symbol;Acc:MGI:88224]	253	1
422	C1qc	complement component 1, q subcomponent, C chain [Source:MGI Symbol;Acc:MGI:88225]	246	1
423	C1ql1	complement component 1, q subcomponent-like 1 [Source:MGI Symbol;Acc:MGI:1344400]	258	5
424	C1ql2	complement component 1, q subcomponent-like 2 [Source:MGI Symbol;Acc:MGI:3032521]	287	5
425	C1ql3	C1q-like 3 [Source:MGI Symbol;Acc:MGI:2387350]	255	4
426	C1ql4	complement component 1, q subcomponent-like 4 [Source:MGI Symbol;Acc:MGI:3579909]	238	6
427	C1qtnf2	C1q and tumor necrosis factor related protein 2 [Source:MGI Symbol;Acc:MGI:1916433]	294	3
428	C1qtnf3	C1q and tumor necrosis factor related protein 3 [Source:MGI Symbol;Acc:MGI:1932136]	246	3
429	C1qtnf7	C1q and tumor necrosis factor related protein 7 [Source:MGI Symbol;Acc:MGI:1925911]	296	3
430	C1ra	complement component 1, r subcomponent A [Source:MGI Symbol;Acc:MGI:1355313]	707	1
431	C1rb	complement component 1, r subcomponent B [Source:MGI Symbol;Acc:MGI:3779804]	706	1
432	C1rl	complement component 1, r subcomponent-like [Source:MGI Symbol;Acc:MGI:2660692]	482	1
433	C230081A13Rik	RIKEN cDNA C230081A13 gene [Source:MGI Symbol;Acc:MGI:2442366]	1735	1
434	C2cd5	C2 calcium-dependent domain containing 5 [Source:MGI Symbol;Acc:MGI:1921991]	1016	1
435	C4b	complement component 4B (Chido blood group) [Source:MGI Symbol;Acc:MGI:88228]	1738	1
436	C77080	expressed sequence C77080 [Source:MGI Symbol;Acc:MGI:2140651]	1070	2
437	C77370	expressed sequence C77370 [Source:MGI Symbol;Acc:MGI:2148050]	1515	1
438	C9	complement component 9 [Source:MGI Symbol;Acc:MGI:1098282]	561	1
439	CAAA01154301.1	protein phosphatase 2 (formerly 2A), regulatory subunit B'', delta (Ppp2r3d), transcript variant 1, mRNA [Source:RefSeq mRNA;Acc:NM_001163415]	149	1
440	Cabin1	calcineurin binding protein 1 [Source:MGI Symbol;Acc:MGI:1298375]	2187	1
441	Cables2	CDK5 and Abl enzyme substrate 2 [Source:MGI Symbol;Acc:MGI:2182335]	476	2
442	Cabyr	calcium-binding tyrosine-(Y)-phosphorylation regulated (fibrousheathin 2) [Source:MGI Symbol;Acc:MGI:1918382]	453	1
443	Cacna1a	calcium channel, voltage-dependent, P/Q type, alpha 1A subunit [Source:MGI Symbol;Acc:MGI:109482]	2368	2
444	Cacna1b	calcium channel, voltage-dependent, N type, alpha 1B subunit [Source:MGI Symbol;Acc:MGI:88296]	2328	2
445	Cacna1g	calcium channel, voltage-dependent, T type, alpha 1G subunit [Source:MGI Symbol;Acc:MGI:1201678]	2381	2
446	Cacna1i	calcium channel, voltage-dependent, alpha 1I subunit [Source:MGI Symbol;Acc:MGI:2178051]	2199	4
447	Cacna2d2	calcium channel, voltage-dependent, alpha 2/delta subunit 2 [Source:MGI Symbol;Acc:MGI:1929813]	1157	1
448	Cacna2d4	calcium channel, voltage-dependent, alpha 2/delta subunit 4 [Source:MGI Symbol;Acc:MGI:2442632]	1144	1
449	Cacnb1	calcium channel, voltage-dependent, beta 1 subunit [Source:MGI Symbol;Acc:MGI:102522]	677	2
450	Cad	carbamoyl-phosphate synthetase 2, aspartate transcarbamylase, and dihydroorotase [Source:MGI Symbol;Acc:MGI:1916969]	2225	2
451	Cadm1	cell adhesion molecule 1 [Source:MGI Symbol;Acc:MGI:1889272]	456	1
452	Calcoco1	calcium binding and coiled coil domain 1 [Source:MGI Symbol;Acc:MGI:1914738]	691	2
453	Camk2n1	calcium/calmodulin-dependent protein kinase II inhibitor 1 [Source:MGI Symbol;Acc:MGI:1913509]	78	1
454	Camsap2	calmodulin regulated spectrin-associated protein family, member 2 [Source:MGI Symbol;Acc:MGI:1922434]	1478	1
455	Camsap3	calmodulin regulated spectrin-associated protein family, member 3 [Source:MGI Symbol;Acc:MGI:1916947]	1253	1
456	Cant1	calcium activated nucleotidase 1 [Source:MGI Symbol;Acc:MGI:1923275]	440	1
457	Cap1	CAP, adenylate cyclase-associated protein 1 (yeast) [Source:MGI Symbol;Acc:MGI:88262]	474	1
458	Cap2	CAP, adenylate cyclase-associated protein, 2 (yeast) [Source:MGI Symbol;Acc:MGI:1914502]	476	1
459	Capn1	calpain 1 [Source:MGI Symbol;Acc:MGI:88263]	713	1
460	Capn10	calpain 10 [Source:MGI Symbol;Acc:MGI:1344392]	666	1
461	Capn11	calpain 11 [Source:MGI Symbol;Acc:MGI:1352490]	714	2
462	Capn12	calpain 12 [Source:MGI Symbol;Acc:MGI:1891369]	720	2
463	Capn13	calpain 13 [Source:MGI Symbol;Acc:MGI:2685789]	665	1
464	Capn15	calpain 15 [Source:MGI Symbol;Acc:MGI:1355075]	1095	3
465	Capn2	calpain 2 [Source:MGI Symbol;Acc:MGI:88264]	700	1
466	Capn8	calpain 8 [Source:MGI Symbol;Acc:MGI:2181366]	703	2
467	Capn9	calpain 9 [Source:MGI Symbol;Acc:MGI:1920897]	690	1
468	Capza1	capping protein (actin filament) muscle Z-line, alpha 1 [Source:MGI Symbol;Acc:MGI:106227]	286	1
469	Capza2	capping protein (actin filament) muscle Z-line, alpha 2 [Source:MGI Symbol;Acc:MGI:106222]	286	1
470	Capza3	capping protein (actin filament) muscle Z-line, alpha 3 [Source:MGI Symbol;Acc:MGI:106221]	299	1
471	Car15	carbonic anhydrase 15 [Source:MGI Symbol;Acc:MGI:1931324]	324	1
472	Car9	carbonic anhydrase 9 [Source:MGI Symbol;Acc:MGI:2447188]	437	1
473	Card10	caspase recruitment domain family, member 10 [Source:MGI Symbol;Acc:MGI:2146012]	1070	1
474	Card11	caspase recruitment domain family, member 11 [Source:MGI Symbol;Acc:MGI:1916978]	1154	1
475	Card14	caspase recruitment domain family, member 14 [Source:MGI Symbol;Acc:MGI:2386258]	999	1
476	Carf	calcium response factor [Source:MGI Symbol;Acc:MGI:2182269]	689	1
477	Carm1	coactivator-associated arginine methyltransferase 1 [Source:MGI Symbol;Acc:MGI:1913208]	608	1
478	Carns1	carnosine synthase 1 [Source:MGI Symbol;Acc:MGI:2147595]	947	1
479	Caskin1	CASK interacting protein 1 [Source:MGI Symbol;Acc:MGI:2442952]	1431	1
480	Caskin2	CASK-interacting protein 2 [Source:MGI Symbol;Acc:MGI:2157062]	1201	3
481	Cast	calpastatin [Source:MGI Symbol;Acc:MGI:1098236]	754	1
482	Casz1	castor zinc finger 1 [Source:MGI Symbol;Acc:MGI:1196251]	1762	1
483	Cat	catalase [Source:MGI Symbol;Acc:MGI:88271]	527	1
484	Catsperg1	catsper channel auxiliary subunit gamma 1 [Source:MGI Symbol;Acc:MGI:2443617]	1098	1
485	Catsperg2	catsper channel auxiliary subunit gamma 2 [Source:MGI Symbol;Acc:MGI:1923968]	1145	1
486	Cbfa2t3	core-binding factor, runt domain, alpha subunit 2, translocated to, 3 (human) [Source:MGI Symbol;Acc:MGI:1338013]	620	1
487	Cbl	Casitas B-lineage lymphoma [Source:MGI Symbol;Acc:MGI:88279]	913	1
488	Cblb	Casitas B-lineage lymphoma b [Source:MGI Symbol;Acc:MGI:2146430]	938	1
489	Cbll1	Casitas B-lineage lymphoma-like 1 [Source:MGI Symbol;Acc:MGI:2144842]	491	2
490	Cbln3	cerebellin 3 precursor protein [Source:MGI Symbol;Acc:MGI:1889286]	197	1
491	Cbx8	chromobox 8 [Source:MGI Symbol;Acc:MGI:1353589]	362	1
492	Cc2d1a	coiled-coil and C2 domain containing 1A [Source:MGI Symbol;Acc:MGI:2384831]	943	2
493	Cc2d1b	coiled-coil and C2 domain containing 1B [Source:MGI Symbol;Acc:MGI:2443076]	848	2
494	Cc2d2a	coiled-coil and C2 domain containing 2A [Source:MGI Symbol;Acc:MGI:1924487]	1633	2
495	Ccar2	cell cycle activator and apoptosis regulator 2 [Source:MGI Symbol;Acc:MGI:2444228]	922	1
496	Ccbe1	collagen and calcium binding EGF domains 1 [Source:MGI Symbol;Acc:MGI:2445053]	408	6
497	Ccdc102a	coiled-coil domain containing 102A [Source:MGI Symbol;Acc:MGI:2686927]	549	1
498	Ccdc105	coiled-coil domain containing 105 [Source:MGI Symbol;Acc:MGI:1918226]	499	1
499	Ccdc108	coiled-coil domain containing 108 [Source:MGI Symbol;Acc:MGI:2444274]	1847	1
500	Ccdc113	coiled-coil domain containing 113 [Source:MGI Symbol;Acc:MGI:3606076]	377	1
501	Ccdc117	coiled-coil domain containing 117 [Source:MGI Symbol;Acc:MGI:2144383]	277	1
502	Ccdc129	coiled-coil domain containing 129 [Source:MGI Symbol;Acc:MGI:2685304]	1034	1
503	Ccdc130	coiled-coil domain containing 130 [Source:MGI Symbol;Acc:MGI:1914986]	385	1
504	Ccdc135	coiled-coil domain containing 135 [Source:MGI Symbol;Acc:MGI:2685616]	876	1
505	Ccdc137	coiled-coil domain containing 137 [Source:MGI Symbol;Acc:MGI:1914541]	290	1
506	Ccdc138	coiled-coil domain containing 138 [Source:MGI Symbol;Acc:MGI:1923388]	680	1
507	Ccdc159	coiled-coil domain containing 159 [Source:MGI Symbol;Acc:MGI:1914369]	411	1
508	Ccdc23	coiled-coil domain containing 23 [Source:MGI Symbol;Acc:MGI:1916466]	66	1
509	Ccdc28a	coiled-coil domain containing 28A [Source:MGI Symbol;Acc:MGI:2443508]	184	1
510	Ccdc41	coiled-coil domain containing 41 [Source:MGI Symbol;Acc:MGI:1924298]	692	1
511	Ccdc59	coiled-coil domain containing 59 [Source:MGI Symbol;Acc:MGI:1289302]	240	1
512	Ccdc66	coiled-coil domain containing 66 [Source:MGI Symbol;Acc:MGI:2443639]	935	1
513	Ccdc78	coiled-coil domain containing 78 [Source:MGI Symbol;Acc:MGI:2685784]	437	1
514	Ccdc85c	coiled-coil domain containing 85C [Source:MGI Symbol;Acc:MGI:3644008]	420	1
515	Ccdc87	coiled-coil domain containing 87 [Source:MGI Symbol;Acc:MGI:3026882]	855	1
516	Ccdc88b	coiled-coil domain containing 88B [Source:MGI Symbol;Acc:MGI:1925567]	1481	1
517	Ccdc88c	coiled-coil domain containing 88C [Source:MGI Symbol;Acc:MGI:1915589]	2016	1
518	Ccdc9	coiled-coil domain containing 9 [Source:MGI Symbol;Acc:MGI:1921443]	589	2
519	Ccer1	coiled coil glutamate rich protein 1 [Source:MGI Symbol;Acc:MGI:1913966]	403	1
520	Ccm2l	cerebral cavernous malformation 2-like [Source:MGI Symbol;Acc:MGI:2385159]	481	1
521	Ccnb1ip1	cyclin B1 interacting protein 1 [Source:MGI Symbol;Acc:MGI:2685134]	276	1
522	Ccne2	cyclin E2 [Source:MGI Symbol;Acc:MGI:1329034]	404	1
523	Ccnk	cyclin K [Source:MGI Symbol;Acc:MGI:1276106]	582	3
524	Ccnt1	cyclin T1 [Source:MGI Symbol;Acc:MGI:1328363]	724	1
525	Ccny	cyclin Y [Source:MGI Symbol;Acc:MGI:1915224]	341	1
526	Cct6a	chaperonin containing Tcp1, subunit 6a (zeta) [Source:MGI Symbol;Acc:MGI:107943]	532	1
527	Cd163l1	CD163 molecule-like 1 [Source:MGI Symbol;Acc:MGI:2443796]	989	1
528	Cd177	CD177 antigen [Source:MGI Symbol;Acc:MGI:1916141]	817	1
529	Cd2	CD2 antigen [Source:MGI Symbol;Acc:MGI:88320]	344	2
530	Cd2bp2	CD2 antigen (cytoplasmic tail) binding protein 2 [Source:MGI Symbol;Acc:MGI:1917483]	342	1
531	Cd300lg	CD300 antigen like family member G [Source:MGI Symbol;Acc:MGI:1289168]	415	2
532	Cd320	CD320 antigen [Source:MGI Symbol;Acc:MGI:1860083]	260	1
533	Cd3eap	CD3E antigen, epsilon polypeptide associated protein [Source:MGI Symbol;Acc:MGI:1917583]	399	1
534	Cd6	CD6 antigen [Source:MGI Symbol;Acc:MGI:103566]	665	2
535	Cd72	CD72 antigen [Source:MGI Symbol;Acc:MGI:88345]	354	1
536	Cd93	CD93 antigen [Source:MGI Symbol;Acc:MGI:106664]	644	1
537	Cdan1	congenital dyserythropoietic anemia, type I (human) [Source:MGI Symbol;Acc:MGI:1916218]	1239	2
538	Cdc37l1	cell division cycle 37-like 1 [Source:MGI Symbol;Acc:MGI:1914322]	335	1
539	Cdc42bpb	CDC42 binding protein kinase beta [Source:MGI Symbol;Acc:MGI:2136459]	1713	1
540	Cdc7	cell division cycle 7 (S. cerevisiae) [Source:MGI Symbol;Acc:MGI:1309511]	564	1
541	Cdca2	cell division cycle associated 2 [Source:MGI Symbol;Acc:MGI:1919787]	982	1
542	Cdcp2	CUB domain containing protein 2 [Source:MGI Symbol;Acc:MGI:3045328]	427	1
543	Cdh15	cadherin 15 [Source:MGI Symbol;Acc:MGI:106672]	784	1
544	Cdh16	cadherin 16 [Source:MGI Symbol;Acc:MGI:106671]	830	2
545	Cdh23	cadherin 23 (otocadherin) [Source:MGI Symbol;Acc:MGI:1890219]	3354	3
546	Cdh24	cadherin-like 24 [Source:MGI Symbol;Acc:MGI:1928330]	781	1
547	Cdh26	cadherin-like 26 [Source:MGI Symbol;Acc:MGI:2685856]	763	1
548	Cdh6	cadherin 6 [Source:MGI Symbol;Acc:MGI:107435]	790	1
549	Cdhr5	cadherin-related family member 5 [Source:MGI Symbol;Acc:MGI:1919290]	831	2
550	Cdip1	cell death inducing Trp53 target 1 [Source:MGI Symbol;Acc:MGI:1913876]	208	5
551	Cdk1	cyclin-dependent kinase 1 [Source:MGI Symbol;Acc:MGI:88351]	297	1
552	Cdk12	cyclin-dependent kinase 12 [Source:MGI Symbol;Acc:MGI:1098802]	1484	2
553	Cdk2ap2	CDK2-associated protein 2 [Source:MGI Symbol;Acc:MGI:1098779]	127	1
554	Cdk4	cyclin-dependent kinase 4 [Source:MGI Symbol;Acc:MGI:88357]	303	1
555	Cdk5r2	cyclin-dependent kinase 5, regulatory subunit 2 (p39) [Source:MGI Symbol;Acc:MGI:1330828]	369	1
556	Cdkn1c	cyclin-dependent kinase inhibitor 1C (P57) [Source:MGI Symbol;Acc:MGI:104564]	348	1
557	Cdkn2a	cyclin-dependent kinase inhibitor 2A [Source:MGI Symbol;Acc:MGI:104738]	169	1
558	Cdon	cell adhesion molecule-related/down-regulated by oncogenes [Source:MGI Symbol;Acc:MGI:1926387]	1250	2
559	Cdv3	carnitine deficiency-associated gene expressed in ventricle 3 [Source:MGI Symbol;Acc:MGI:2448759]	281	1
560	Cdx1	caudal type homeobox 1 [Source:MGI Symbol;Acc:MGI:88360]	268	2
561	Cdx2	caudal type homeobox 2 [Source:MGI Symbol;Acc:MGI:88361]	311	1
562	Ceacam20	carcinoembryonic antigen-related cell adhesion molecule 20 [Source:MGI Symbol;Acc:MGI:1918851]	577	1
563	Ceacam5	carcinoembryonic antigen-related cell adhesion molecule 5 [Source:MGI Symbol;Acc:MGI:1920500]	947	1
564	Cebpa	CCAAT/enhancer binding protein (C/EBP), alpha [Source:MGI Symbol;Acc:MGI:99480]	359	1
565	Cebpb	CCAAT/enhancer binding protein (C/EBP), beta [Source:MGI Symbol;Acc:MGI:88373]	296	1
566	Cebpz	CCAAT/enhancer binding protein zeta [Source:MGI Symbol;Acc:MGI:109386]	1052	1
567	Cecr5	cat eye syndrome chromosome region, candidate 5 [Source:MGI Symbol;Acc:MGI:2136976]	419	1
568	Cecr6	cat eye syndrome chromosome region, candidate 6 [Source:MGI Symbol;Acc:MGI:2136977]	572	1
569	Celf4	CUGBP, Elav-like family member 4 [Source:MGI Symbol;Acc:MGI:1932407]	504	1
570	Celsr1	cadherin, EGF LAG seven-pass G-type receptor 1 (flamingo homolog, Drosophila) [Source:MGI Symbol;Acc:MGI:1100883]	3034	2
571	Celsr2	cadherin, EGF LAG seven-pass G-type receptor 2 (flamingo homolog, Drosophila) [Source:MGI Symbol;Acc:MGI:1858235]	2919	4
572	Celsr3	cadherin, EGF LAG seven-pass G-type receptor 3 (flamingo homolog, Drosophila) [Source:MGI Symbol;Acc:MGI:1858236]	3301	3
573	Cenpb	centromere protein B [Source:MGI Symbol;Acc:MGI:88376]	599	1
574	Cenpj	centromere protein J [Source:MGI Symbol;Acc:MGI:2684927]	1344	1
575	Cep110	centrosomal protein 110 [Source:MGI Symbol;Acc:MGI:1889576]	2334	1
576	Cep152	centrosomal protein 152 [Source:MGI Symbol;Acc:MGI:2139083]	1736	1
577	Cep170b	centrosomal protein 170B [Source:MGI Symbol;Acc:MGI:2145043]	1574	2
578	Cep192	centrosomal protein 192 [Source:MGI Symbol;Acc:MGI:1918049]	2514	2
579	Cep72	centrosomal protein 72 [Source:MGI Symbol;Acc:MGI:1921720]	646	1
580	Cep78	centrosomal protein 78 [Source:MGI Symbol;Acc:MGI:1924386]	790	2
581	Cep85l	centrosomal protein 85-like [Source:MGI Symbol;Acc:MGI:3642684]	806	1
582	Cers6	ceramide synthase 6 [Source:MGI Symbol;Acc:MGI:2442564]	384	1
583	Cfl1	cofilin 1, non-muscle [Source:MGI Symbol;Acc:MGI:101757]	227	1
584	Cfp	complement factor properdin [Source:MGI Symbol;Acc:MGI:97545]	464	1
585	Cgn	cingulin [Source:MGI Symbol;Acc:MGI:1927237]	1192	1
586	Champ1	chromosome alignment maintaining phosphoprotein 1 [Source:MGI Symbol;Acc:MGI:1196398]	802	1
587	Chd3	chromodomain helicase DNA binding protein 3 [Source:MGI Symbol;Acc:MGI:1344395]	2055	2
588	Chd5	chromodomain helicase DNA binding protein 5 [Source:MGI Symbol;Acc:MGI:3036258]	1952	1
589	Chd6	chromodomain helicase DNA binding protein 6 [Source:MGI Symbol;Acc:MGI:1918639]	2711	1
590	Chd7	chromodomain helicase DNA binding protein 7 [Source:MGI Symbol;Acc:MGI:2444748]	2986	3
591	Chd9	chromodomain helicase DNA binding protein 9 [Source:MGI Symbol;Acc:MGI:1924001]	2885	1
592	Chdc2	calponin homology domain containing 2 [Source:MGI Symbol;Acc:MGI:3781475]	417	2
593	Chi3l3	chitinase 3-like 3 [Source:MGI Symbol;Acc:MGI:1330860]	398	1
594	Chi3l4	chitinase 3-like 4 [Source:MGI Symbol;Acc:MGI:1341098]	402	1
595	Chia	chitinase, acidic [Source:MGI Symbol;Acc:MGI:1932052]	473	1
596	Chit1	chitinase 1 (chitotriosidase) [Source:MGI Symbol;Acc:MGI:1919134]	464	1
597	Chl1	cell adhesion molecule with homology to L1CAM [Source:MGI Symbol;Acc:MGI:1098266]	1209	1
598	Chpf2	chondroitin polymerizing factor 2 [Source:MGI Symbol;Acc:MGI:1917522]	768	1
599	Chrd	chordin [Source:MGI Symbol;Acc:MGI:1313268]	948	1
600	Chrm1	cholinergic receptor, muscarinic 1, CNS [Source:MGI Symbol;Acc:MGI:88396]	460	1
601	Chrm3	cholinergic receptor, muscarinic 3, cardiac [Source:MGI Symbol;Acc:MGI:88398]	589	1
602	Chrm4	cholinergic receptor, muscarinic 4 [Source:MGI Symbol;Acc:MGI:88399]	479	1
603	Chrna7	cholinergic receptor, nicotinic, alpha polypeptide 7 [Source:MGI Symbol;Acc:MGI:99779]	502	1
604	Chrnb1	cholinergic receptor, nicotinic, beta polypeptide 1 (muscle) [Source:MGI Symbol;Acc:MGI:87890]	501	1
605	Chst1	carbohydrate (keratan sulfate Gal-6) sulfotransferase 1 [Source:MGI Symbol;Acc:MGI:1924219]	411	1
606	Chst10	carbohydrate sulfotransferase 10 [Source:MGI Symbol;Acc:MGI:2138283]	374	1
607	Chst2	carbohydrate sulfotransferase 2 [Source:MGI Symbol;Acc:MGI:1891160]	530	1
608	Chtf18	CTF18, chromosome transmission fidelity factor 18 [Source:MGI Symbol;Acc:MGI:2384887]	969	3
609	Chuk	conserved helix-loop-helix ubiquitous kinase [Source:MGI Symbol;Acc:MGI:99484]	745	1
610	Cic	capicua homolog (Drosophila) [Source:MGI Symbol;Acc:MGI:1918972]	2510	11
611	Ciita	class II transactivator [Source:MGI Symbol;Acc:MGI:108445]	1078	1
612	Cilp	cartilage intermediate layer protein, nucleotide pyrophosphohydrolase [Source:MGI Symbol;Acc:MGI:2444507]	1250	1
613	Cilp2	cartilage intermediate layer protein 2 [Source:MGI Symbol;Acc:MGI:1915959]	1162	1
614	Cir1	corepressor interacting with RBPJ, 1 [Source:MGI Symbol;Acc:MGI:1914185]	450	1
615	Cited4	Cbp/p300-interacting transactivator, with Glu/Asp-rich carboxy-terminal domain, 4 [Source:MGI Symbol;Acc:MGI:1861694]	182	1
616	Clasp1	CLIP associating protein 1 [Source:MGI Symbol;Acc:MGI:1923957]	1536	1
617	Clca4	chloride channel calcium activated 4 [Source:MGI Symbol;Acc:MGI:2181989]	1044	16
618	Clcc1	chloride channel CLIC-like 1 [Source:MGI Symbol;Acc:MGI:2385186]	544	1
619	Clcn1	chloride channel 1 [Source:MGI Symbol;Acc:MGI:88417]	994	1
620	Clcn2	chloride channel 2 [Source:MGI Symbol;Acc:MGI:105061]	908	1
621	Clcn7	chloride channel 7 [Source:MGI Symbol;Acc:MGI:1347048]	803	1
622	Clcnka	chloride channel Ka [Source:MGI Symbol;Acc:MGI:1329026]	687	1
623	Clcnkb	chloride channel Kb [Source:MGI Symbol;Acc:MGI:1930643]	687	1
624	Clec14a	C-type lectin domain family 14, member a [Source:MGI Symbol;Acc:MGI:1914114]	459	1
625	Clip1	CAP-GLY domain containing linker protein 1 [Source:MGI Symbol;Acc:MGI:1928401]	1391	1
626	Clip2	CAP-GLY domain containing linker protein 2 [Source:MGI Symbol;Acc:MGI:1313136]	1047	1
627	Clip3	CAP-GLY domain containing linker protein 3 [Source:MGI Symbol;Acc:MGI:1923936]	547	1
628	Clk3	CDC-like kinase 3 [Source:MGI Symbol;Acc:MGI:1098670]	638	1
629	Clns1a	chloride channel, nucleotide-sensitive, 1A [Source:MGI Symbol;Acc:MGI:109638]	241	1
630	Clpb	ClpB caseinolytic peptidase B [Source:MGI Symbol;Acc:MGI:1100517]	677	1
631	Clta	clathrin, light polypeptide (Lca) [Source:MGI Symbol;Acc:MGI:894297]	248	1
632	Cluh	clustered mitochondria (cluA/CLU1) homolog [Source:MGI Symbol;Acc:MGI:1921398]	1353	2
633	Cma1	chymase 1, mast cell [Source:MGI Symbol;Acc:MGI:96941]	260	1
634	Cmah	cytidine monophospho-N-acetylneuraminic acid hydroxylase [Source:MGI Symbol;Acc:MGI:103227]	577	1
635	Cmpk2	cytidine monophosphate (UMP-CMP) kinase 2, mitochondrial [Source:MGI Symbol;Acc:MGI:99830]	447	1
636	Cmtm8	CKLF-like MARVEL transmembrane domain containing 8 [Source:MGI Symbol;Acc:MGI:2447167]	173	1
637	Cmya5	cardiomyopathy associated 5 [Source:MGI Symbol;Acc:MGI:1923719]	3676	1
638	Cngb1	cyclic nucleotide gated channel beta 1 [Source:MGI Symbol;Acc:MGI:2664102]	1325	4
639	Cnih3	cornichon homolog 3 (Drosophila) [Source:MGI Symbol;Acc:MGI:1920228]	179	1
640	Cnksr1	connector enhancer of kinase suppressor of Ras 1 [Source:MGI Symbol;Acc:MGI:2670958]	700	2
641	Cnnm1	cyclin M1 [Source:MGI Symbol;Acc:MGI:1891366]	951	3
642	Cnot1	CCR4-NOT transcription complex, subunit 1 [Source:MGI Symbol;Acc:MGI:2442402]	2376	2
643	Cnot4	CCR4-NOT transcription complex, subunit 4 [Source:MGI Symbol;Acc:MGI:1859026]	710	2
644	Cnot7	CCR4-NOT transcription complex, subunit 7 [Source:MGI Symbol;Acc:MGI:1298230]	285	1
645	Cnp	2',3'-cyclic nucleotide 3' phosphodiesterase [Source:MGI Symbol;Acc:MGI:88437]	420	2
646	Cnst	consortin, connexin sorting protein [Source:MGI Symbol;Acc:MGI:2445141]	711	1
647	Cntn1	contactin 1 [Source:MGI Symbol;Acc:MGI:105980]	1020	2
648	Cntn2	contactin 2 [Source:MGI Symbol;Acc:MGI:104518]	1040	3
649	Cntn3	contactin 3 [Source:MGI Symbol;Acc:MGI:99534]	1028	1
650	Cntn4	contactin 4 [Source:MGI Symbol;Acc:MGI:1095737]	1026	2
651	Cntn5	contactin 5 [Source:MGI Symbol;Acc:MGI:3042287]	1098	3
652	Cntn6	contactin 6 [Source:MGI Symbol;Acc:MGI:1858223]	1028	1
653	Cntrob	centrobin, centrosomal BRCA2 interacting protein [Source:MGI Symbol;Acc:MGI:2443290]	887	1
654	Cobl	cordon-bleu WH2 repeat [Source:MGI Symbol;Acc:MGI:105056]	1337	1
655	Cog5	component of oligomeric golgi complex 5 [Source:MGI Symbol;Acc:MGI:2145130]	829	1
656	Col10a1	collagen, type X, alpha 1 [Source:MGI Symbol;Acc:MGI:88445]	680	18
657	Col11a1	collagen, type XI, alpha 1 [Source:MGI Symbol;Acc:MGI:88446]	1804	42
658	Col11a2	collagen, type XI, alpha 2 [Source:MGI Symbol;Acc:MGI:88447]	1689	37
659	Col12a1	collagen, type XII, alpha 1 [Source:MGI Symbol;Acc:MGI:88448]	3065	21
660	Col13a1	collagen, type XIII, alpha 1 [Source:MGI Symbol;Acc:MGI:1277201]	739	22
661	Col14a1	collagen, type XIV, alpha 1 [Source:MGI Symbol;Acc:MGI:1341272]	1798	10
662	Col15a1	collagen, type XV, alpha 1 [Source:MGI Symbol;Acc:MGI:88449]	1367	26
663	Col16a1	collagen, type XVI, alpha 1 [Source:MGI Symbol;Acc:MGI:1095396]	1580	37
664	Col17a1	collagen, type XVII, alpha 1 [Source:MGI Symbol;Acc:MGI:88450]	1470	46
665	Col18a1	collagen, type XVIII, alpha 1 [Source:MGI Symbol;Acc:MGI:88451]	1774	40
666	Col19a1	collagen, type XIX, alpha 1 [Source:MGI Symbol;Acc:MGI:1095415]	1136	27
667	Col1a1	collagen, type I, alpha 1 [Source:MGI Symbol;Acc:MGI:88467]	1453	45
668	Col1a2	collagen, type I, alpha 2 [Source:MGI Symbol;Acc:MGI:88468]	1372	25
669	Col20a1	collagen, type XX, alpha 1 [Source:MGI Symbol;Acc:MGI:1920618]	1320	7
670	Col23a1	collagen, type XXIII, alpha 1 [Source:MGI Symbol;Acc:MGI:2653243]	532	16
671	Col24a1	collagen, type XXIV, alpha 1 [Source:MGI Symbol;Acc:MGI:1918605]	1733	18
672	Col25a1	collagen, type XXV, alpha 1 [Source:MGI Symbol;Acc:MGI:1924268]	666	15
673	Col26a1	collagen, type XXVI, alpha 1 [Source:MGI Symbol;Acc:MGI:2155345]	440	12
674	Col27a1	collagen, type XXVII, alpha 1 [Source:MGI Symbol;Acc:MGI:2672118]	1845	30
675	Col28a1	collagen, type XXVIII, alpha 1 [Source:MGI Symbol;Acc:MGI:2685312]	1141	10
676	Col2a1	collagen, type II, alpha 1 [Source:MGI Symbol;Acc:MGI:88452]	1487	35
677	Col3a1	collagen, type III, alpha 1 [Source:MGI Symbol;Acc:MGI:88453]	1464	41
678	Col4a1	collagen, type IV, alpha 1 [Source:MGI Symbol;Acc:MGI:88454]	1669	43
679	Col4a2	collagen, type IV, alpha 2 [Source:MGI Symbol;Acc:MGI:88455]	1707	24
680	Col4a3	collagen, type IV, alpha 3 [Source:MGI Symbol;Acc:MGI:104688]	1669	48
681	Col4a4	collagen, type IV, alpha 4 [Source:MGI Symbol;Acc:MGI:104687]	1682	61
682	Col4a5	collagen, type IV, alpha 5 [Source:MGI Symbol;Acc:MGI:88456]	1691	74
683	Col4a6	collagen, type IV, alpha 6 [Source:MGI Symbol;Acc:MGI:2152695]	1691	16
684	Col5a1	collagen, type V, alpha 1 [Source:MGI Symbol;Acc:MGI:88457]	1838	49
685	Col5a2	collagen, type V, alpha 2 [Source:MGI Symbol;Acc:MGI:88458]	1497	32
686	Col5a3	collagen, type V, alpha 3 [Source:MGI Symbol;Acc:MGI:1858212]	1739	45
687	Col6a1	collagen, type VI, alpha 1 [Source:MGI Symbol;Acc:MGI:88459]	1025	9
688	Col6a2	collagen, type VI, alpha 2 [Source:MGI Symbol;Acc:MGI:88460]	1034	6
689	Col6a3	collagen, type VI, alpha 3 [Source:MGI Symbol;Acc:MGI:88461]	3283	6
690	Col6a4	collagen, type VI, alpha 4 [Source:MGI Symbol;Acc:MGI:1915803]	2309	2
691	Col6a5	collagen, type VI, alpha 5 [Source:MGI Symbol;Acc:MGI:3648134]	2639	3
692	Col6a6	collagen, type VI, alpha 6 [Source:MGI Symbol;Acc:MGI:2444259]	2265	3
693	Col7a1	collagen, type VII, alpha 1 [Source:MGI Symbol;Acc:MGI:88462]	2944	45
694	Col8a1	collagen, type VIII, alpha 1 [Source:MGI Symbol;Acc:MGI:88463]	744	21
695	Col8a2	collagen, type VIII, alpha 2 [Source:MGI Symbol;Acc:MGI:88464]	699	23
696	Col9a1	collagen, type IX, alpha 1 [Source:MGI Symbol;Acc:MGI:88465]	921	29
697	Col9a2	collagen, type IX, alpha 2 [Source:MGI Symbol;Acc:MGI:88466]	688	20
698	Col9a3	collagen, type IX, alpha 3 [Source:MGI Symbol;Acc:MGI:894686]	680	22
699	Colec11	collectin sub-family member 11 [Source:MGI Symbol;Acc:MGI:1918943]	272	1
700	Colec12	collectin sub-family member 12 [Source:MGI Symbol;Acc:MGI:2152907]	742	9
701	Colq	collagen-like tail subunit (single strand of homotrimer) of asymmetric acetylcholinesterase [Source:MGI Symbol;Acc:MGI:1338761]	457	7
702	Comp	cartilage oligomeric matrix protein [Source:MGI Symbol;Acc:MGI:88469]	755	2
703	Comt	catechol-O-methyltransferase [Source:MGI Symbol;Acc:MGI:88470]	265	1
704	Coq10a	coenzyme Q10 homolog A (yeast) [Source:MGI Symbol;Acc:MGI:2684847]	259	1
705	Coro7	coronin 7 [Source:MGI Symbol;Acc:MGI:1926135]	922	2
706	Cox6b2	cytochrome c oxidase subunit VIb polypeptide 2 [Source:MGI Symbol;Acc:MGI:3044182]	88	1
707	Cp	ceruloplasmin [Source:MGI Symbol;Acc:MGI:88476]	1086	1
708	Cpd	carboxypeptidase D [Source:MGI Symbol;Acc:MGI:107265]	1377	3
709	Cpeb2	cytoplasmic polyadenylation element binding protein 2 [Source:MGI Symbol;Acc:MGI:2442640]	1014	3
710	Cplx1	complexin 1 [Source:MGI Symbol;Acc:MGI:104727]	134	1
711	Cpne5	copine V [Source:MGI Symbol;Acc:MGI:2385908]	593	1
712	Cpq	carboxypeptidase Q [Source:MGI Symbol;Acc:MGI:1889205]	470	1
713	Cpsf6	cleavage and polyadenylation specific factor 6 [Source:MGI Symbol;Acc:MGI:1913948]	551	11
714	Cpsf7	cleavage and polyadenylation specific factor 7 [Source:MGI Symbol;Acc:MGI:1917826]	471	2
715	Cpxm2	carboxypeptidase X 2 (M14 family) [Source:MGI Symbol;Acc:MGI:1926006]	764	1
716	Cpz	carboxypeptidase Z [Source:MGI Symbol;Acc:MGI:88487]	654	1
717	Cr1l	complement component (3b/4b) receptor 1-like [Source:MGI Symbol;Acc:MGI:88513]	440	1
718	Cr2	complement receptor 2 [Source:MGI Symbol;Acc:MGI:88489]	1032	1
719	Cramp1l	Crm, cramped-like (Drosophila) [Source:MGI Symbol;Acc:MGI:1930190]	1285	2
720	Crb1	crumbs homolog 1 (Drosophila) [Source:MGI Symbol;Acc:MGI:2136343]	1405	2
721	Crb2	crumbs homolog 2 (Drosophila) [Source:MGI Symbol;Acc:MGI:2679260]	1282	3
722	Crb3	crumbs homolog 3 (Drosophila) [Source:MGI Symbol;Acc:MGI:2670904]	117	1
723	Creb3l2	cAMP responsive element binding protein 3-like 2 [Source:MGI Symbol;Acc:MGI:2442695]	521	1
724	Creb3l4	cAMP responsive element binding protein 3-like 4 [Source:MGI Symbol;Acc:MGI:1916603]	370	1
725	Crebbp	CREB binding protein [Source:MGI Symbol;Acc:MGI:1098280]	2441	4
726	Creg1	cellular repressor of E1A-stimulated genes 1 [Source:MGI Symbol;Acc:MGI:1344382]	220	1
727	Creg2	cellular repressor of E1A-stimulated genes 2 [Source:MGI Symbol;Acc:MGI:1928333]	288	1
728	Creld2	cysteine-rich with EGF-like domains 2 [Source:MGI Symbol;Acc:MGI:1923987]	350	1
729	Crem	cAMP responsive element modulator [Source:MGI Symbol;Acc:MGI:88495]	345	1
730	Crim1	cysteine rich transmembrane BMP regulator 1 (chordin like) [Source:MGI Symbol;Acc:MGI:1354756]	1037	1
731	Crk	v-crk sarcoma virus CT10 oncogene homolog (avian) [Source:MGI Symbol;Acc:MGI:88508]	304	1
732	Crls1	cardiolipin synthase 1 [Source:MGI Symbol;Acc:MGI:1913836]	303	1
733	Crmp1	collapsin response mediator protein 1 [Source:MGI Symbol;Acc:MGI:107793]	686	1
734	Crocc	ciliary rootlet coiled-coil, rootletin [Source:MGI Symbol;Acc:MGI:3529431]	2009	1
735	Crtc2	CREB regulated transcription coactivator 2 [Source:MGI Symbol;Acc:MGI:1921593]	692	2
736	Crx	cone-rod homeobox containing gene [Source:MGI Symbol;Acc:MGI:1194883]	323	1
737	Cry2	cryptochrome 2 (photolyase-like) [Source:MGI Symbol;Acc:MGI:1270859]	592	1
738	Crybb1	crystallin, beta B1 [Source:MGI Symbol;Acc:MGI:104992]	250	1
739	Crybg3	beta-gamma crystallin domain containing 3 [Source:MGI Symbol;Acc:MGI:2676311]	1238	1
740	Crym	crystallin, mu [Source:MGI Symbol;Acc:MGI:102675]	313	1
741	Csf2rb	colony stimulating factor 2 receptor, beta, low-affinity (granulocyte-macrophage) [Source:MGI Symbol;Acc:MGI:1339759]	896	5
742	Csf2rb2	colony stimulating factor 2 receptor, beta 2, low-affinity (granulocyte-macrophage) [Source:MGI Symbol;Acc:MGI:1339760]	878	4
743	Csmd1	CUB and Sushi multiple domains 1 [Source:MGI Symbol;Acc:MGI:2137383]	3564	3
744	Csmd3	CUB and Sushi multiple domains 3 [Source:MGI Symbol;Acc:MGI:2386403]	3707	1
745	Csnk1e	casein kinase 1, epsilon [Source:MGI Symbol;Acc:MGI:1351660]	416	1
746	Csnka2ip	casein kinase 2, alpha prime interacting protein [Source:MGI Symbol;Acc:MGI:2676295]	276	1
747	Cspg4	chondroitin sulfate proteoglycan 4 [Source:MGI Symbol;Acc:MGI:2153093]	2327	1
748	Csrnp2	cysteine-serine-rich nuclear protein 2 [Source:MGI Symbol;Acc:MGI:2386852]	534	1
749	Cstf3	cleavage stimulation factor, 3' pre-RNA, subunit 3 [Source:MGI Symbol;Acc:MGI:1351825]	717	1
750	CT868723.2		1266	1
751	Ctage5	CTAGE family, member 5 [Source:MGI Symbol;Acc:MGI:1346056]	794	2
752	Ctbp1	C-terminal binding protein 1 [Source:MGI Symbol;Acc:MGI:1201685]	441	1
753	Ctbp2	C-terminal binding protein 2 [Source:MGI Symbol;Acc:MGI:1201686]	988	2
754	Ctc1	CTS telomere maintenance complex component 1 [Source:MGI Symbol;Acc:MGI:1916214]	1212	1
755	Ctcf	CCCTC-binding factor [Source:MGI Symbol;Acc:MGI:109447]	736	1
756	Ctif	CBP80/20-dependent translation initiation factor [Source:MGI Symbol;Acc:MGI:2685518]	623	2
757	Ctnnb1	catenin (cadherin associated protein), beta 1 [Source:MGI Symbol;Acc:MGI:88276]	781	1
758	Ctsa	cathepsin A [Source:MGI Symbol;Acc:MGI:97748]	492	1
759	Ctu1	cytosolic thiouridylase subunit 1 homolog (S. pombe) [Source:MGI Symbol;Acc:MGI:2385277]	420	2
760	Cubn	cubilin (intrinsic factor-cobalamin receptor) [Source:MGI Symbol;Acc:MGI:1931256]	3623	3
761	Cuedc2	CUE domain containing 2 [Source:MGI Symbol;Acc:MGI:1914366]	284	1
762	Cul9	cullin 9 [Source:MGI Symbol;Acc:MGI:1925559]	2530	2
763	Cutal	cutA divalent cation tolerance homolog-like [Source:MGI Symbol;Acc:MGI:1925246]	156	1
764	Cux1	cut-like homeobox 1 [Source:MGI Symbol;Acc:MGI:88568]	1517	1
765	Cux2	cut-like homeobox 2 [Source:MGI Symbol;Acc:MGI:107321]	1426	1
766	Cwf19l1	CWF19-like 1, cell cycle control (S. pombe) [Source:MGI Symbol;Acc:MGI:1919752]	537	1
767	Cwf19l2	CWF19-like 2, cell cycle control (S. pombe) [Source:MGI Symbol;Acc:MGI:1918023]	887	1
768	Cxcl13	chemokine (C-X-C motif) ligand 13 [Source:MGI Symbol;Acc:MGI:1888499]	109	1
769	Cxcl2	chemokine (C-X-C motif) ligand 2 [Source:MGI Symbol;Acc:MGI:1340094]	100	1
770	Cxcl3	chemokine (C-X-C motif) ligand 3 [Source:MGI Symbol;Acc:MGI:3037818]	100	1
771	Cxxc4	CXXC finger 4 [Source:MGI Symbol;Acc:MGI:2442112]	366	1
772	Cyb5r2	cytochrome b5 reductase 2 [Source:MGI Symbol;Acc:MGI:2444415]	292	1
773	Cyld	cylindromatosis (turban tumor syndrome) [Source:MGI Symbol;Acc:MGI:1921506]	955	1
774	Cyp1a1	cytochrome P450, family 1, subfamily a, polypeptide 1 [Source:MGI Symbol;Acc:MGI:88588]	524	1
775	Cyp1a2	cytochrome P450, family 1, subfamily a, polypeptide 2 [Source:MGI Symbol;Acc:MGI:88589]	513	2
776	Cyp1b1	cytochrome P450, family 1, subfamily b, polypeptide 1 [Source:MGI Symbol;Acc:MGI:88590]	543	1
777	Cyp26a1	cytochrome P450, family 26, subfamily a, polypeptide 1 [Source:MGI Symbol;Acc:MGI:1096359]	497	1
778	Cyp2a12	cytochrome P450, family 2, subfamily a, polypeptide 12 [Source:MGI Symbol;Acc:MGI:105055]	492	1
779	Cyp2a22	cytochrome P450, family 2, subfamily a, polypeptide 22 [Source:MGI Symbol;Acc:MGI:3648316]	492	1
780	Cyp2a4	cytochrome P450, family 2, subfamily a, polypeptide 4 [Source:MGI Symbol;Acc:MGI:88596]	494	1
781	Cyp2a5	cytochrome P450, family 2, subfamily a, polypeptide 5 [Source:MGI Symbol;Acc:MGI:88597]	494	1
782	Cyp2b10	cytochrome P450, family 2, subfamily b, polypeptide 10 [Source:MGI Symbol;Acc:MGI:88598]	500	1
783	Cyp2b13	cytochrome P450, family 2, subfamily b, polypeptide 13 [Source:MGI Symbol;Acc:MGI:88599]	491	1
784	Cyp2b19	cytochrome P450, family 2, subfamily b, polypeptide 19 [Source:MGI Symbol;Acc:MGI:107303]	492	1
785	Cyp2b9	cytochrome P450, family 2, subfamily b, polypeptide 9 [Source:MGI Symbol;Acc:MGI:88600]	491	1
786	Cyp2c29	cytochrome P450, family 2, subfamily c, polypeptide 29 [Source:MGI Symbol;Acc:MGI:103238]	490	1
787	Cyp2c37	cytochrome P450, family 2. subfamily c, polypeptide 37 [Source:MGI Symbol;Acc:MGI:1306806]	490	1
788	Cyp2c38	cytochrome P450, family 2, subfamily c, polypeptide 38 [Source:MGI Symbol;Acc:MGI:1306819]	490	1
789	Cyp2c39	cytochrome P450, family 2, subfamily c, polypeptide 39 [Source:MGI Symbol;Acc:MGI:1306818]	490	1
790	Cyp2c40	cytochrome P450, family 2, subfamily c, polypeptide 40 [Source:MGI Symbol;Acc:MGI:1306815]	194	1
791	Cyp2c44	cytochrome P450, family 2, subfamily c, polypeptide 44 [Source:MGI Symbol;Acc:MGI:1888897]	494	1
792	Cyp2c50	cytochrome P450, family 2, subfamily c, polypeptide 50 [Source:MGI Symbol;Acc:MGI:2147497]	490	1
793	Cyp2c54	cytochrome P450, family 2, subfamily c, polypeptide 54 [Source:MGI Symbol;Acc:MGI:3642960]	490	1
794	Cyp2c55	cytochrome P450, family 2, subfamily c, polypeptide 55 [Source:MGI Symbol;Acc:MGI:1919332]	490	1
795	Cyp2c65	cytochrome P450, family 2, subfamily c, polypeptide 65 [Source:MGI Symbol;Acc:MGI:1919553]	490	1
796	Cyp2c66	cytochrome P450, family 2, subfamily c, polypeptide 66 [Source:MGI Symbol;Acc:MGI:1917138]	490	1
797	Cyp2c67	cytochrome P450, family 2, subfamily c, polypeptide 67 [Source:MGI Symbol;Acc:MGI:3612288]	491	1
798	Cyp2c68	cytochrome P450, family 2, subfamily c, polypeptide 68 [Source:MGI Symbol;Acc:MGI:3612287]	491	1
799	Cyp2c69	cytochrome P450, family 2, subfamily c, polypeptide 69 [Source:MGI Symbol;Acc:MGI:3721049]	491	1
800	Cyp2c70	cytochrome P450, family 2, subfamily c, polypeptide 70 [Source:MGI Symbol;Acc:MGI:2385878]	489	1
801	Cyp2d10	cytochrome P450, family 2, subfamily d, polypeptide 10 [Source:MGI Symbol;Acc:MGI:88602]	504	1
802	Cyp2d11	cytochrome P450, family 2, subfamily d, polypeptide 11 [Source:MGI Symbol;Acc:MGI:88603]	504	1
803	Cyp2d12	cytochrome P450, family 2, subfamily d, polypeptide 12 [Source:MGI Symbol;Acc:MGI:88604]	504	1
804	Cyp2d22	cytochrome P450, family 2, subfamily d, polypeptide 22 [Source:MGI Symbol;Acc:MGI:1929474]	500	1
805	Cyp2d26	cytochrome P450, family 2, subfamily d, polypeptide 26 [Source:MGI Symbol;Acc:MGI:1923529]	500	1
806	Cyp2d34	cytochrome P450, family 2, subfamily d, polypeptide 34 [Source:MGI Symbol;Acc:MGI:2385022]	504	1
807	Cyp2d40	cytochrome P450, family 2, subfamily d, polypeptide 40 [Source:MGI Symbol;Acc:MGI:1919004]	338	1
808	Cyp2d9	cytochrome P450, family 2, subfamily d, polypeptide 9 [Source:MGI Symbol;Acc:MGI:88606]	504	1
809	Cyp2e1	cytochrome P450, family 2, subfamily e, polypeptide 1 [Source:MGI Symbol;Acc:MGI:88607]	493	1
810	Cyp2f2	cytochrome P450, family 2, subfamily f, polypeptide 2 [Source:MGI Symbol;Acc:MGI:88608]	491	1
811	Cyp2g1	cytochrome P450, family 2, subfamily g, polypeptide 1 [Source:MGI Symbol;Acc:MGI:109612]	494	1
812	Cyp2j11	cytochrome P450, family 2, subfamily j, polypeptide 11 [Source:MGI Symbol;Acc:MGI:2140224]	504	1
813	Cyp2j12	cytochrome P450, family 2, subfamily j, polypeptide 12 [Source:MGI Symbol;Acc:MGI:3717097]	502	1
814	Cyp2j5	cytochrome P450, family 2, subfamily j, polypeptide 5 [Source:MGI Symbol;Acc:MGI:1270149]	501	1
815	Cyp2j6	cytochrome P450, family 2, subfamily j, polypeptide 6 [Source:MGI Symbol;Acc:MGI:1270148]	501	1
816	Cyp2j9	cytochrome P450, family 2, subfamily j, polypeptide 9 [Source:MGI Symbol;Acc:MGI:1921769]	502	1
817	Cyp2r1	cytochrome P450, family 2, subfamily r, polypeptide 1 [Source:MGI Symbol;Acc:MGI:2449771]	501	1
818	Cyp2s1	cytochrome P450, family 2, subfamily s, polypeptide 1 [Source:MGI Symbol;Acc:MGI:1921384]	501	2
819	Cyp2t4	cytochrome P450, family 2, subfamily t, polypeptide 4 [Source:MGI Symbol;Acc:MGI:2686296]	503	1
820	Cyp2u1	cytochrome P450, family 2, subfamily u, polypeptide 1 [Source:MGI Symbol;Acc:MGI:1918769]	530	1
821	Cyp2w1	cytochrome P450, family 2, subfamily w, polypeptide 1 [Source:MGI Symbol;Acc:MGI:3616076]	493	2
822	Cyp4f39	cytochrome P450, family 4, subfamily f, polypeptide 39 [Source:MGI Symbol;Acc:MGI:2445210]	532	1
823	Cyp51	cytochrome P450, family 51 [Source:MGI Symbol;Acc:MGI:106040]	503	1
824	Cyp7a1	cytochrome P450, family 7, subfamily a, polypeptide 1 [Source:MGI Symbol;Acc:MGI:106091]	503	1
825	D030025P21Rik	RIKEN cDNA D030025P21 gene [Source:MGI Symbol;Acc:MGI:3698049]	163	1
826	D030056L22Rik	RIKEN cDNA D030056L22 gene [Source:MGI Symbol;Acc:MGI:3583960]	163	1
827	D130043K22Rik	RIKEN cDNA D130043K22 gene [Source:MGI Symbol;Acc:MGI:3036268]	1081	1
828	D17H6S53E	DNA segment, Chr 17, human D6S53E [Source:MGI Symbol;Acc:MGI:90673]	293	1
829	D17Wsu92e	DNA segment, Chr 17, Wayne State University 92, expressed [Source:MGI Symbol;Acc:MGI:106281]	291	1
830	D19Ertd737e	DNA segment, Chr 19, ERATO Doi 737, expressed [Source:MGI Symbol;Acc:MGI:1289174]	236	1
831	D430041D05Rik	RIKEN cDNA D430041D05 gene [Source:MGI Symbol;Acc:MGI:2181743]	1678	1
832	D5Ertd579e	DNA segment, Chr 5, ERATO Doi 579, expressed [Source:MGI Symbol;Acc:MGI:1261849]	1396	1
833	D630003M21Rik	RIKEN cDNA D630003M21 gene [Source:MGI Symbol;Acc:MGI:3606579]	1187	3
834	D630036H23Rik	RIKEN cDNA D630036H23 gene [Source:MGI Symbol;Acc:MGI:3704386]	204	1
835	D630045J12Rik	RIKEN cDNA D630045J12 gene [Source:MGI Symbol;Acc:MGI:2669829]	1940	2
836	D930015E06Rik	RIKEN cDNA D930015E06 gene [Source:MGI Symbol;Acc:MGI:2443399]	1597	3
837	Daam1	dishevelled associated activator of morphogenesis 1 [Source:MGI Symbol;Acc:MGI:1914596]	1077	3
838	Daam2	dishevelled associated activator of morphogenesis 2 [Source:MGI Symbol;Acc:MGI:1923691]	1115	3
839	Dab2	disabled 2, mitogen-responsive phosphoprotein [Source:MGI Symbol;Acc:MGI:109175]	766	1
840	Dach1	dachshund 1 (Drosophila) [Source:MGI Symbol;Acc:MGI:1277991]	751	1
841	Dact1	dapper homolog 1, antagonist of beta-catenin (xenopus) [Source:MGI Symbol;Acc:MGI:1891740]	778	1
842	Dact2	dapper homolog 2, antagonist of beta-catenin (xenopus) [Source:MGI Symbol;Acc:MGI:1920347]	757	1
843	Dact3	dapper homolog 3, antagonist of beta-catenin (xenopus) [Source:MGI Symbol;Acc:MGI:3654828]	610	1
844	Dagla	diacylglycerol lipase, alpha [Source:MGI Symbol;Acc:MGI:2677061]	1044	2
845	Daglb	diacylglycerol lipase, beta [Source:MGI Symbol;Acc:MGI:2442032]	669	1
846	Dalrd3	DALR anticodon binding domain containing 3 [Source:MGI Symbol;Acc:MGI:1915039]	538	1
847	Dars2	aspartyl-tRNA synthetase 2 (mitochondrial) [Source:MGI Symbol;Acc:MGI:2442510]	653	1
848	Daw1	dynein assembly factor with WDR repeat domains 1 [Source:MGI Symbol;Acc:MGI:1923089]	310	1
849	Daxx	Fas death domain-associated protein [Source:MGI Symbol;Acc:MGI:1197015]	740	1
850	Dazap1	DAZ associated protein 1 [Source:MGI Symbol;Acc:MGI:1917498]	406	2
851	Dazap2	DAZ associated protein 2 [Source:MGI Symbol;Acc:MGI:1344344]	168	3
852	Dbp	D site albumin promoter binding protein [Source:MGI Symbol;Acc:MGI:94866]	325	2
853	Dbx2	developing brain homeobox 2 [Source:MGI Symbol;Acc:MGI:107445]	377	1
854	Dcbld2	discoidin, CUB and LCCL domain containing 2 [Source:MGI Symbol;Acc:MGI:1920629]	769	1
855	Dcdc2b	doublecortin domain containing 2b [Source:MGI Symbol;Acc:MGI:2686212]	287	1
856	Dchs1	dachsous 1 (Drosophila) [Source:MGI Symbol;Acc:MGI:2685011]	3291	13
857	Dclk2	doublecortin-like kinase 2 [Source:MGI Symbol;Acc:MGI:1918012]	756	1
858	Ddr1	discoidin domain receptor family, member 1 [Source:MGI Symbol;Acc:MGI:99216]	911	2
859	Ddx17	DEAD (Asp-Glu-Ala-Asp) box polypeptide 17 [Source:MGI Symbol;Acc:MGI:1914290]	652	1
860	Ddx20	DEAD (Asp-Glu-Ala-Asp) box polypeptide 20 [Source:MGI Symbol;Acc:MGI:1858415]	825	1
861	Ddx46	DEAD (Asp-Glu-Ala-Asp) box polypeptide 46 [Source:MGI Symbol;Acc:MGI:1920895]	1032	1
862	Ddx52	DEAD (Asp-Glu-Ala-Asp) box polypeptide 52 [Source:MGI Symbol;Acc:MGI:1925644]	598	1
863	Defb25	defensin beta 25 [Source:MGI Symbol;Acc:MGI:3651158]	71	1
864	Dennd2c	DENN/MADD domain containing 2C [Source:MGI Symbol;Acc:MGI:3036254]	920	1
865	Dennd3	DENN/MADD domain containing 3 [Source:MGI Symbol;Acc:MGI:2146009]	1274	1
866	Dennd4b	DENN/MADD domain containing 4B [Source:MGI Symbol;Acc:MGI:2446201]	1510	1
867	Dennd4c	DENN/MADD domain containing 4C [Source:MGI Symbol;Acc:MGI:1914769]	1906	1
868	Dennd5a	DENN/MADD domain containing 5A [Source:MGI Symbol;Acc:MGI:1201681]	1287	1
869	Dennd5b	DENN/MADD domain containing 5B [Source:MGI Symbol;Acc:MGI:2444273]	1274	1
870	Depdc1b	DEP domain containing 1B [Source:MGI Symbol;Acc:MGI:2145425]	529	1
871	Depdc7	DEP domain containing 7 [Source:MGI Symbol;Acc:MGI:2139258]	511	1
872	Desi1	desumoylating isopeptidase 1 [Source:MGI Symbol;Acc:MGI:106313]	168	1
873	Dgcr2	DiGeorge syndrome critical region gene 2 [Source:MGI Symbol;Acc:MGI:892866]	548	1
874	Dgkd	diacylglycerol kinase, delta [Source:MGI Symbol;Acc:MGI:2138334]	1220	3
875	Dgkh	diacylglycerol kinase, eta [Source:MGI Symbol;Acc:MGI:2444188]	1156	2
876	Dgkq	diacylglycerol kinase, theta [Source:MGI Symbol;Acc:MGI:102918]	934	1
877	Dhps	deoxyhypusine synthase [Source:MGI Symbol;Acc:MGI:2683592]	369	1
878	Dhx16	DEAH (Asp-Glu-Ala-His) box polypeptide 16 [Source:MGI Symbol;Acc:MGI:1916442]	1044	2
879	Dhx29	DEAH (Asp-Glu-Ala-His) box polypeptide 29 [Source:MGI Symbol;Acc:MGI:2145374]	1365	1
880	Dhx33	DEAH (Asp-Glu-Ala-His) box polypeptide 33 [Source:MGI Symbol;Acc:MGI:2445102]	698	1
881	Dhx36	DEAH (Asp-Glu-Ala-His) box polypeptide 36 [Source:MGI Symbol;Acc:MGI:1919412]	1001	1
882	Dhx40	DEAH (Asp-Glu-Ala-His) box polypeptide 40 [Source:MGI Symbol;Acc:MGI:1914737]	779	1
883	Dhx57	DEAH (Asp-Glu-Ala-Asp/His) box polypeptide 57 [Source:MGI Symbol;Acc:MGI:2147067]	1388	1
884	Dhx8	DEAH (Asp-Glu-Ala-His) box polypeptide 8 [Source:MGI Symbol;Acc:MGI:1306823]	1244	2
885	Diap1	diaphanous homolog 1 (Drosophila) [Source:MGI Symbol;Acc:MGI:1194490]	1255	2
886	Diap2	diaphanous homolog 2 (Drosophila) [Source:MGI Symbol;Acc:MGI:1858500]	1102	1
887	Diap3	diaphanous homolog 3 (Drosophila) [Source:MGI Symbol;Acc:MGI:1927222]	1171	1
888	Dicer1	dicer 1, ribonuclease type III [Source:MGI Symbol;Acc:MGI:2177178]	1906	1
889	Dido1	death inducer-obliterator 1 [Source:MGI Symbol;Acc:MGI:1344352]	2256	2
890	Diexf	digestive organ expansion factor homolog (zebrafish) [Source:MGI Symbol;Acc:MGI:2138080]	768	1
891	Dio3	deiodinase, iodothyronine type III [Source:MGI Symbol;Acc:MGI:1306782]	304	1
892	Dip2a	DIP2 disco-interacting protein 2 homolog A (Drosophila) [Source:MGI Symbol;Acc:MGI:2385920]	1572	1
893	Dip2b	DIP2 disco-interacting protein 2 homolog B (Drosophila) [Source:MGI Symbol;Acc:MGI:2145977]	1340	1
894	Dip2c	DIP2 disco-interacting protein 2 homolog C (Drosophila) [Source:MGI Symbol;Acc:MGI:1920179]	1557	1
895	Dis3	DIS3 mitotic control homolog (S. cerevisiae) [Source:MGI Symbol;Acc:MGI:1919912]	958	1
896	Disp1	dispatched homolog 1 (Drosophila) [Source:MGI Symbol;Acc:MGI:1916147]	1521	1
897	Disp2	dispatched homolog 2 (Drosophila) [Source:MGI Symbol;Acc:MGI:2388733]	1345	2
898	Dlat	dihydrolipoamide S-acetyltransferase (E2 component of pyruvate dehydrogenase complex) [Source:MGI Symbol;Acc:MGI:2385311]	642	1
899	Dlg3	discs, large homolog 3 (Drosophila) [Source:MGI Symbol;Acc:MGI:1888986]	849	1
900	Dlgap3	discs, large (Drosophila) homolog-associated protein 3 [Source:MGI Symbol;Acc:MGI:3039563]	977	2
901	Dlgap5	discs, large (Drosophila) homolog-associated protein 5 [Source:MGI Symbol;Acc:MGI:2183453]	808	1
902	Dlk1	delta-like 1 homolog (Drosophila) [Source:MGI Symbol;Acc:MGI:94900]	385	1
903	Dll1	delta-like 1 (Drosophila) [Source:MGI Symbol;Acc:MGI:104659]	722	3
904	Dll3	delta-like 3 (Drosophila) [Source:MGI Symbol;Acc:MGI:1096877]	585	1
905	Dll4	delta-like 4 (Drosophila) [Source:MGI Symbol;Acc:MGI:1859388]	686	1
906	Dlx1	distal-less homeobox 1 [Source:MGI Symbol;Acc:MGI:94901]	255	1
907	Dlx5	distal-less homeobox 5 [Source:MGI Symbol;Acc:MGI:101926]	289	1
908	Dmbx1	diencephalon/mesencephalon homeobox 1 [Source:MGI Symbol;Acc:MGI:2153518]	381	1
909	Dmgdh	dimethylglycine dehydrogenase precursor [Source:MGI Symbol;Acc:MGI:1921379]	869	1
910	Dmrt2	doublesex and mab-3 related transcription factor 2 [Source:MGI Symbol;Acc:MGI:1330307]	561	1
911	Dmrt3	doublesex and mab-3 related transcription factor 3 [Source:MGI Symbol;Acc:MGI:2449470]	476	1
912	Dmrta1	doublesex and mab-3 related transcription factor like family A1 [Source:MGI Symbol;Acc:MGI:2653627]	490	1
913	Dmrta2	doublesex and mab-3 related transcription factor like family A2 [Source:MGI Symbol;Acc:MGI:2653629]	531	1
914	Dmrtb1	DMRT-like family B with proline-rich C-terminal, 1 [Source:MGI Symbol;Acc:MGI:1927125]	359	1
915	Dmrtc2	doublesex and mab-3 related transcription factor like family C2 [Source:MGI Symbol;Acc:MGI:1918491]	370	4
916	Dmtn	dematin actin binding protein [Source:MGI Symbol;Acc:MGI:99670]	383	1
917	Dmwd	dystrophia myotonica-containing WD repeat motif [Source:MGI Symbol;Acc:MGI:94907]	665	1
918	Dmxl2	Dmx-like 2 [Source:MGI Symbol;Acc:MGI:2444630]	3032	1
919	Dnah1	dynein, axonemal, heavy chain 1 [Source:MGI Symbol;Acc:MGI:107721]	4250	2
920	Dnah17	dynein, axonemal, heavy chain 17 [Source:MGI Symbol;Acc:MGI:1917176]	4481	1
921	Dnah2	dynein, axonemal, heavy chain 2 [Source:MGI Symbol;Acc:MGI:107731]	4462	1
922	Dnah3	dynein, axonemal, heavy chain 3 [Source:MGI Symbol;Acc:MGI:2683040]	4083	2
923	Dnah6	dynein, axonemal, heavy chain 6 [Source:MGI Symbol;Acc:MGI:107744]	4144	1
924	Dnah7a	dynein, axonemal, heavy chain 7A [Source:MGI Symbol;Acc:MGI:2685838]	4024	1
925	Dnah7b	dynein, axonemal, heavy chain 7B [Source:MGI Symbol;Acc:MGI:2684953]	4068	1
926	Dnah8	dynein, axonemal, heavy chain 8 [Source:MGI Symbol;Acc:MGI:107714]	4731	1
927	Dnah9	dynein, axonemal, heavy chain 9 [Source:MGI Symbol;Acc:MGI:1289279]	4484	2
928	Dnaja2	DnaJ (Hsp40) homolog, subfamily A, member 2 [Source:MGI Symbol;Acc:MGI:1931882]	412	2
929	Dnajb14	DnaJ (Hsp40) homolog, subfamily B, member 14 [Source:MGI Symbol;Acc:MGI:1917854]	379	1
930	Dnajc10	DnaJ (Hsp40) homolog, subfamily C, member 10 [Source:MGI Symbol;Acc:MGI:1914111]	793	1
931	Dnajc13	DnaJ (Hsp40) homolog, subfamily C, member 13 [Source:MGI Symbol;Acc:MGI:2676368]	2243	1
932	Dnajc14	DnaJ (Hsp40) homolog, subfamily C, member 14 [Source:MGI Symbol;Acc:MGI:1921580]	703	1
933	Dnajc17	DnaJ (Hsp40) homolog, subfamily C, member 17 [Source:MGI Symbol;Acc:MGI:1916658]	303	1
934	Dnajc28	DnaJ (Hsp40) homolog, subfamily C, member 28 [Source:MGI Symbol;Acc:MGI:2181053]	409	1
935	Dnajc6	DnaJ (Hsp40) homolog, subfamily C, member 6 [Source:MGI Symbol;Acc:MGI:1919935]	968	1
936	Dnd1	dead end homolog 1 (zebrafish) [Source:MGI Symbol;Acc:MGI:2447763]	352	1
937	Dnm1	dynamin 1 [Source:MGI Symbol;Acc:MGI:107384]	867	1
938	Dnm2	dynamin 2 [Source:MGI Symbol;Acc:MGI:109547]	870	3
939	Dnttip1	deoxynucleotidyltransferase, terminal, interacting protein 1 [Source:MGI Symbol;Acc:MGI:1923483]	328	1
940	Dock1	dedicator of cytokinesis 1 [Source:MGI Symbol;Acc:MGI:2429765]	1865	1
941	Dock3	dedicator of cyto-kinesis 3 [Source:MGI Symbol;Acc:MGI:2429763]	2030	1
942	Dock5	dedicator of cytokinesis 5 [Source:MGI Symbol;Acc:MGI:2652871]	1868	1
943	Dok1	docking protein 1 [Source:MGI Symbol;Acc:MGI:893587]	482	1
944	Dok3	docking protein 3 [Source:MGI Symbol;Acc:MGI:1351490]	444	2
945	Dok7	docking protein 7 [Source:MGI Symbol;Acc:MGI:3584043]	504	2
946	Dopey2	dopey family member 2 [Source:MGI Symbol;Acc:MGI:1917278]	2295	2
947	Dos	downstream of Stk11 [Source:MGI Symbol;Acc:MGI:1354170]	705	2
948	Dot1l	DOT1-like, histone H3 methyltransferase (S. cerevisiae) [Source:MGI Symbol;Acc:MGI:2143886]	1540	1
949	Dph2	DPH2 homolog (S. cerevisiae) [Source:MGI Symbol;Acc:MGI:1914978]	489	1
950	Dpp3	dipeptidylpeptidase 3 [Source:MGI Symbol;Acc:MGI:1922471]	738	1
951	Dpp6	dipeptidylpeptidase 6 [Source:MGI Symbol;Acc:MGI:94921]	804	1
952	Dpysl2	dihydropyrimidinase-like 2 [Source:MGI Symbol;Acc:MGI:1349763]	572	1
953	Dpysl3	dihydropyrimidinase-like 3 [Source:MGI Symbol;Acc:MGI:1349762]	570	1
954	Dpysl4	dihydropyrimidinase-like 4 [Source:MGI Symbol;Acc:MGI:1349764]	593	1
955	Dpysl5	dihydropyrimidinase-like 5 [Source:MGI Symbol;Acc:MGI:1929772]	564	1
956	Dqx1	DEAQ RNA-dependent ATPase [Source:MGI Symbol;Acc:MGI:2136388]	718	1
957	Drap1	Dr1 associated protein 1 (negative cofactor 2 alpha) [Source:MGI Symbol;Acc:MGI:1913806]	205	1
958	Drd5	dopamine receptor D5 [Source:MGI Symbol;Acc:MGI:94927]	478	1
959	Drosha	drosha, ribonuclease type III [Source:MGI Symbol;Acc:MGI:1261425]	1373	3
960	Dsg1a	desmoglein 1 alpha [Source:MGI Symbol;Acc:MGI:94930]	1057	1
961	Dsg1b	desmoglein 1 beta [Source:MGI Symbol;Acc:MGI:2664357]	1060	1
962	Dsg1c	desmoglein 1 gamma [Source:MGI Symbol;Acc:MGI:2664358]	911	1
963	Dsg2	desmoglein 2 [Source:MGI Symbol;Acc:MGI:1196466]	1122	1
964	Dst	dystonin [Source:MGI Symbol;Acc:MGI:104627]	7406	1
965	Dtx1	deltex 1 homolog (Drosophila) [Source:MGI Symbol;Acc:MGI:1352744]	627	5
966	Dtx3	deltex 3 homolog (Drosophila) [Source:MGI Symbol;Acc:MGI:2135752]	350	2
967	Dtx4	deltex 4 homolog (Drosophila) [Source:MGI Symbol;Acc:MGI:2672905]	616	3
968	Duox1	dual oxidase 1 [Source:MGI Symbol;Acc:MGI:2139422]	1551	1
969	Duox2	dual oxidase 2 [Source:MGI Symbol;Acc:MGI:3036280]	1517	2
970	Dus3l	dihydrouridine synthase 3-like (S. cerevisiae) [Source:MGI Symbol;Acc:MGI:2147092]	637	1
971	Dusp11	dual specificity phosphatase 11 (RNA/RNP complex 1-interacting) [Source:MGI Symbol;Acc:MGI:1919352]	321	1
972	Dvl1	dishevelled, dsh homolog 1 (Drosophila) [Source:MGI Symbol;Acc:MGI:94941]	695	1
973	Dvl2	dishevelled 2, dsh homolog (Drosophila) [Source:MGI Symbol;Acc:MGI:106613]	736	1
974	Dvl3	dishevelled 3, dsh homolog (Drosophila) [Source:MGI Symbol;Acc:MGI:108100]	716	3
975	Dym	dymeclin [Source:MGI Symbol;Acc:MGI:1918480]	669	1
976	Dync1h1	dynein cytoplasmic 1 heavy chain 1 [Source:MGI Symbol;Acc:MGI:103147]	4644	2
977	Dync1li1	dynein cytoplasmic 1 light intermediate chain 1 [Source:MGI Symbol;Acc:MGI:2135610]	523	1
978	Dync2h1	dynein cytoplasmic 2 heavy chain 1 [Source:MGI Symbol;Acc:MGI:107736]	4313	1
979	Dyrk1a	dual-specificity tyrosine-(Y)-phosphorylation regulated kinase 1a [Source:MGI Symbol;Acc:MGI:1330299]	763	1
980	Dyrk1b	dual-specificity tyrosine-(Y)-phosphorylation regulated kinase 1b [Source:MGI Symbol;Acc:MGI:1330302]	629	1
981	Dyrk3	dual-specificity tyrosine-(Y)-phosphorylation regulated kinase 3 [Source:MGI Symbol;Acc:MGI:1330300]	586	1
982	Dysf	dysferlin [Source:MGI Symbol;Acc:MGI:1349385]	2099	1
983	Dzank1	double zinc ribbon and ankyrin repeat domains 1 [Source:MGI Symbol;Acc:MGI:2139080]	779	1
984	Dzip1l	DAZ interacting protein 1-like [Source:MGI Symbol;Acc:MGI:1919757]	774	1
985	E130012A19Rik	RIKEN cDNA E130012A19 gene [Source:MGI Symbol;Acc:MGI:2143991]	369	2
986	E130308A19Rik	RIKEN cDNA E130308A19 gene [Source:MGI Symbol;Acc:MGI:2442164]	737	1
987	E130309D02Rik	RIKEN cDNA E130309D02 gene [Source:MGI Symbol;Acc:MGI:2442621]	448	1
988	E230008N13Rik	RIKEN cDNA E230008N13 gene [Source:MGI Symbol;Acc:MGI:2685871]	1664	1
989	E2f4	E2F transcription factor 4 [Source:MGI Symbol;Acc:MGI:103012]	410	2
990	E2f8	E2F transcription factor 8 [Source:MGI Symbol;Acc:MGI:1922038]	860	1
991	Ece1	endothelin converting enzyme 1 [Source:MGI Symbol;Acc:MGI:1101357]	753	1
992	Ecel1	endothelin converting enzyme-like 1 [Source:MGI Symbol;Acc:MGI:1343461]	775	1
993	Ecm1	extracellular matrix protein 1 [Source:MGI Symbol;Acc:MGI:103060]	559	2
994	Ecm2	extracellular matrix protein 2, female organ and adipocyte specific [Source:MGI Symbol;Acc:MGI:3039578]	670	1
995	Eda	ectodysplasin-A [Source:MGI Symbol;Acc:MGI:1195272]	391	9
996	Eda2r	ectodysplasin A2 receptor [Source:MGI Symbol;Acc:MGI:2442860]	297	1
997	Edar	ectodysplasin-A receptor [Source:MGI Symbol;Acc:MGI:1343498]	448	1
998	Edem1	ER degradation enhancer, mannosidase alpha-like 1 [Source:MGI Symbol;Acc:MGI:2180139]	652	1
999	Eef1d	eukaryotic translation elongation factor 1 delta (guanine nucleotide exchange protein) [Source:MGI Symbol;Acc:MGI:1913906]	660	1
1000	Eepd1	endonuclease/exonuclease/phosphatase family domain containing 1 [Source:MGI Symbol;Acc:MGI:1914734]	569	1
1001	Efhb	EF hand domain family, member B [Source:MGI Symbol;Acc:MGI:3045296]	853	2
1002	Efhc2	EF-hand domain (C-terminal) containing 2 [Source:MGI Symbol;Acc:MGI:1921655]	750	2
1003	Efnb3	ephrin B3 [Source:MGI Symbol;Acc:MGI:109196]	340	1
1004	Eftud1	elongation factor Tu GTP binding domain containing 1 [Source:MGI Symbol;Acc:MGI:2141969]	1127	1
1005	Egflam	EGF-like, fibronectin type III and laminin G domains [Source:MGI Symbol;Acc:MGI:2146149]	1017	1
1006	Egln1	EGL nine homolog 1 (C. elegans) [Source:MGI Symbol;Acc:MGI:1932286]	400	1
1007	Egr4	early growth response 4 [Source:MGI Symbol;Acc:MGI:99252]	478	1
1008	Ehbp1l1	EH domain binding protein 1-like 1 [Source:MGI Symbol;Acc:MGI:3612340]	1718	1
1009	Ehhadh	enoyl-Coenzyme A, hydratase/3-hydroxyacyl Coenzyme A dehydrogenase [Source:MGI Symbol;Acc:MGI:1277964]	718	1
1010	Ehmt2	euchromatic histone lysine N-methyltransferase 2 [Source:MGI Symbol;Acc:MGI:2148922]	1263	1
1011	Eif3g	eukaryotic translation initiation factor 3, subunit G [Source:MGI Symbol;Acc:MGI:1858258]	320	1
1012	Eif4e3	eukaryotic translation initiation factor 4E member 3 [Source:MGI Symbol;Acc:MGI:1914142]	207	1
1013	Eif4ebp1	eukaryotic translation initiation factor 4E binding protein 1 [Source:MGI Symbol;Acc:MGI:103267]	117	1
1014	Eif4enif1	eukaryotic translation initiation factor 4E nuclear import factor 1 [Source:MGI Symbol;Acc:MGI:1921453]	983	2
1015	Eif4g1	eukaryotic translation initiation factor 4, gamma 1 [Source:MGI Symbol;Acc:MGI:2384784]	1600	2
1016	Eif4g3	eukaryotic translation initiation factor 4 gamma, 3 [Source:MGI Symbol;Acc:MGI:1923935]	1579	1
1017	Elac1	elaC homolog 1 (E. coli) [Source:MGI Symbol;Acc:MGI:1890495]	362	1
1018	Elavl1	ELAV (embryonic lethal, abnormal vision)-like 1 (Hu antigen R) [Source:MGI Symbol;Acc:MGI:1100851]	326	1
1019	Elavl2	ELAV (embryonic lethal, abnormal vision, Drosophila)-like 2 (Hu antigen B) [Source:MGI Symbol;Acc:MGI:1100887]	373	1
1020	Elf1	E74-like factor 1 [Source:MGI Symbol;Acc:MGI:107180]	612	1
1021	Elf4	E74-like factor 4 (ets domain transcription factor) [Source:MGI Symbol;Acc:MGI:1928377]	655	1
1022	Elfn1	leucine rich repeat and fibronectin type III, extracellular 1 [Source:MGI Symbol;Acc:MGI:2442479]	828	1
1023	Elmo1	engulfment and cell motility 1 [Source:MGI Symbol;Acc:MGI:2153044]	727	1
1024	Elmo2	engulfment and cell motility 2 [Source:MGI Symbol;Acc:MGI:2153045]	798	1
1025	Elmo3	engulfment and cell motility 3 [Source:MGI Symbol;Acc:MGI:2679007]	720	1
1026	Elmsan1	ELM2 and Myb/SANT-like domain containing 1 [Source:MGI Symbol;Acc:MGI:2685106]	1089	1
1027	Emc8	ER membrane protein complex subunit 8 [Source:MGI Symbol;Acc:MGI:1343095]	207	1
1028	Emid1	EMI domain containing 1 [Source:MGI Symbol;Acc:MGI:2155091]	444	10
1029	Emilin1	elastin microfibril interfacer 1 [Source:MGI Symbol;Acc:MGI:1926189]	1017	6
1030	Emilin2	elastin microfibril interfacer 2 [Source:MGI Symbol;Acc:MGI:2389136]	1074	2
1031	Eml3	echinoderm microtubule associated protein like 3 [Source:MGI Symbol;Acc:MGI:2387612]	897	3
1032	Eml4	echinoderm microtubule associated protein like 4 [Source:MGI Symbol;Acc:MGI:1926048]	988	1
1033	Enah	enabled homolog (Drosophila) [Source:MGI Symbol;Acc:MGI:108360]	804	3
1034	Engase	endo-beta-N-acetylglucosaminidase [Source:MGI Symbol;Acc:MGI:2443788]	734	1
1035	Enkd1	enkurin domain containing 1 [Source:MGI Symbol;Acc:MGI:2142593]	346	1
1036	Enox1	ecto-NOX disulfide-thiol exchanger 1 [Source:MGI Symbol;Acc:MGI:2444896]	643	1
1037	Enox2	ecto-NOX disulfide-thiol exchanger 2 [Source:MGI Symbol;Acc:MGI:2384799]	598	1
1038	Enpp3	ectonucleotide pyrophosphatase/phosphodiesterase 3 [Source:MGI Symbol;Acc:MGI:2143702]	874	1
1039	Entpd3	ectonucleoside triphosphate diphosphohydrolase 3 [Source:MGI Symbol;Acc:MGI:1321386]	529	1
1040	Entpd6	ectonucleoside triphosphate diphosphohydrolase 6 [Source:MGI Symbol;Acc:MGI:1202295]	455	2
1041	Eomes	eomesodermin homolog (Xenopus laevis) [Source:MGI Symbol;Acc:MGI:1201683]	707	1
1042	Ep300	E1A binding protein p300 [Source:MGI Symbol;Acc:MGI:1276116]	2412	2
1043	Ep400	E1A binding protein p400 [Source:MGI Symbol;Acc:MGI:1276124]	3035	1
1044	Epas1	endothelial PAS domain protein 1 [Source:MGI Symbol;Acc:MGI:109169]	874	3
1045	Epb4.1l2	erythrocyte protein band 4.1-like 2 [Source:MGI Symbol;Acc:MGI:103009]	988	1
1046	Epha1	Eph receptor A1 [Source:MGI Symbol;Acc:MGI:107381]	977	1
1047	Epha8	Eph receptor A8 [Source:MGI Symbol;Acc:MGI:109378]	1004	1
1048	Ephb3	Eph receptor B3 [Source:MGI Symbol;Acc:MGI:104770]	993	2
1049	Ephb6	Eph receptor B6 [Source:MGI Symbol;Acc:MGI:1096338]	1014	4
1050	Epn1	epsin 1 [Source:MGI Symbol;Acc:MGI:1333763]	575	2
1051	Epn3	epsin 3 [Source:MGI Symbol;Acc:MGI:1919139]	636	1
1052	Epor	erythropoietin receptor [Source:MGI Symbol;Acc:MGI:95408]	507	1
1053	Eps15	epidermal growth factor receptor pathway substrate 15 [Source:MGI Symbol;Acc:MGI:104583]	897	1
1054	Eps8	epidermal growth factor receptor pathway substrate 8 [Source:MGI Symbol;Acc:MGI:104684]	821	1
1055	Eps8l2	EPS8-like 2 [Source:MGI Symbol;Acc:MGI:2138828]	729	1
1056	Eral1	Era (G-protein)-like 1 (E. coli) [Source:MGI Symbol;Acc:MGI:1889295]	437	1
1057	Erbb2ip	Erbb2 interacting protein [Source:MGI Symbol;Acc:MGI:1890169]	1450	1
1058	Erbb3	v-erb-b2 erythroblastic leukemia viral oncogene homolog 3 (avian) [Source:MGI Symbol;Acc:MGI:95411]	1339	1
1059	Ercc1	excision repair cross-complementing rodent repair deficiency, complementation group 1 [Source:MGI Symbol;Acc:MGI:95412]	298	1
1060	Erf	Ets2 repressor factor [Source:MGI Symbol;Acc:MGI:109637]	551	1
1061	Ern1	endoplasmic reticulum (ER) to nucleus signalling 1 [Source:MGI Symbol;Acc:MGI:1930134]	977	1
1062	Erp44	endoplasmic reticulum protein 44 [Source:MGI Symbol;Acc:MGI:1923549]	406	1
1063	Esam	endothelial cell-specific adhesion molecule [Source:MGI Symbol;Acc:MGI:1916774]	394	1
1064	Espl1	extra spindle poles-like 1 (S. cerevisiae) [Source:MGI Symbol;Acc:MGI:2146156]	2118	1
1065	Espn	espin [Source:MGI Symbol;Acc:MGI:1861630]	871	1
1066	Esrp1	epithelial splicing regulatory protein 1 [Source:MGI Symbol;Acc:MGI:1917326]	681	1
1067	Esrp2	epithelial splicing regulatory protein 2 [Source:MGI Symbol;Acc:MGI:1924661]	717	1
1068	Esx1	extraembryonic, spermatogenesis, homeobox 1 [Source:MGI Symbol;Acc:MGI:1096388]	382	1
1069	Etnk1	ethanolamine kinase 1 [Source:MGI Symbol;Acc:MGI:1922570]	363	1
1070	Etnk2	ethanolamine kinase 2 [Source:MGI Symbol;Acc:MGI:2443760]	385	1
1071	Etv2	ets variant gene 2 [Source:MGI Symbol;Acc:MGI:99253]	335	2
1072	Etv6	ets variant gene 6 (TEL oncogene) [Source:MGI Symbol;Acc:MGI:109336]	485	1
1073	Evl	Ena-vasodilator stimulated phosphoprotein [Source:MGI Symbol;Acc:MGI:1194884]	414	1
1074	Ewsr1	Ewing sarcoma breakpoint region 1 [Source:MGI Symbol;Acc:MGI:99960]	661	2
1075	Exo1	exonuclease 1 [Source:MGI Symbol;Acc:MGI:1349427]	837	1
1076	Exoc3	exocyst complex component 3 [Source:MGI Symbol;Acc:MGI:2443972]	755	1
1077	Exosc10	exosome component 10 [Source:MGI Symbol;Acc:MGI:1355322]	887	1
1078	Exosc8	exosome component 8 [Source:MGI Symbol;Acc:MGI:1916889]	276	1
1079	Exph5	exophilin 5 [Source:MGI Symbol;Acc:MGI:2443248]	1960	1
1080	Extl1	exostoses (multiple)-like 1 [Source:MGI Symbol;Acc:MGI:1888742]	669	1
1081	Eya2	eyes absent 2 homolog (Drosophila) [Source:MGI Symbol;Acc:MGI:109341]	532	1
1082	F830045P16Rik	RIKEN cDNA F830045P16 gene [Source:MGI Symbol;Acc:MGI:3045317]	487	1
1083	Fadd	Fas (TNFRSF6)-associated via death domain [Source:MGI Symbol;Acc:MGI:109324]	205	1
1084	Fads6	fatty acid desaturase domain family, member 6 [Source:MGI Symbol;Acc:MGI:3039592]	342	1
1085	Fahd2a	fumarylacetoacetate hydrolase domain containing 2A [Source:MGI Symbol;Acc:MGI:1915376]	313	1
1086	Fam110a	family with sequence similarity 110, member A [Source:MGI Symbol;Acc:MGI:1921097]	296	1
1087	Fam114a1	family with sequence similarity 114, member A1 [Source:MGI Symbol;Acc:MGI:1915553]	569	2
1088	Fam117a	family with sequence similarity 117, member A [Source:MGI Symbol;Acc:MGI:2144564]	451	1
1089	Fam117b	family with sequence similarity 117, member B [Source:MGI Symbol;Acc:MGI:1920000]	584	1
1090	Fam120c	family with sequence similarity 120, member C [Source:MGI Symbol;Acc:MGI:2387687]	1091	1
1091	Fam129b	family with sequence similarity 129, member B [Source:MGI Symbol;Acc:MGI:2442910]	749	1
1092	Fam132a	family with sequence similarity 132, member A [Source:MGI Symbol;Acc:MGI:1914639]	308	4
1093	Fam132b	family with sequence similarity 132, member B [Source:MGI Symbol;Acc:MGI:3606476]	340	4
1094	Fam134a	family with sequence similarity 134, member A [Source:MGI Symbol;Acc:MGI:2388278]	541	1
1095	Fam134c	family with sequence similarity 134, member C [Source:MGI Symbol;Acc:MGI:1915248]	466	1
1096	Fam150a	family with sequence similarity 150, member A [Source:MGI Symbol;Acc:MGI:3645495]	127	1
1097	Fam154a	family with sequence similarity 154, member A [Source:MGI Symbol;Acc:MGI:1923061]	476	1
1098	Fam154b	family with sequence similarity 154, member B [Source:MGI Symbol;Acc:MGI:1914618]	394	1
1099	Fam160a2	family with sequence similarity 160, member A2 [Source:MGI Symbol;Acc:MGI:1921599]	989	1
1100	Fam160b1	family with sequence similarity 160, member B1 [Source:MGI Symbol;Acc:MGI:2147545]	764	1
1101	Fam160b2	family with sequence similarity 160, member B2 [Source:MGI Symbol;Acc:MGI:3036290]	744	1
1102	Fam166a	family with sequence similarity 166, member A [Source:MGI Symbol;Acc:MGI:3605773]	319	1
1103	Fam166b	family with sequence similarity 166, member B [Source:MGI Symbol;Acc:MGI:2445194]	379	1
1104	Fam170a	family with sequence similarity 170, member A [Source:MGI Symbol;Acc:MGI:2684939]	333	1
1105	Fam171a2	family with sequence similarity 171, member A2 [Source:MGI Symbol;Acc:MGI:2448496]	822	2
1106	Fam174a	family with sequence similarity 174, member A [Source:MGI Symbol;Acc:MGI:1914948]	190	1
1107	Fam174b	family with sequence similarity 174, member B [Source:MGI Symbol;Acc:MGI:3698178]	153	1
1108	Fam179a	family with sequence similarity 179, member A [Source:MGI Symbol;Acc:MGI:2443498]	1002	2
1109	Fam184b	family with sequence similarity 184, member B [Source:MGI Symbol;Acc:MGI:2442958]	942	2
1110	Fam189b	family with sequence similarity 189, member B [Source:MGI Symbol;Acc:MGI:1915771]	669	1
1111	Fam193a	family with sequence similarity 193, member A [Source:MGI Symbol;Acc:MGI:2447768]	1517	2
1112	Fam193b	family with sequence similarity 193, member B [Source:MGI Symbol;Acc:MGI:2385851]	778	1
1113	Fam198a	family with sequence similarity 198, member A [Source:MGI Symbol;Acc:MGI:3041196]	546	1
1114	FAM205A	Protein FAM205A [Source:UniProtKB/Swiss-Prot;Acc:A2APU8]	1308	1
1115	Fam20c	family with sequence similarity 20, member C [Source:MGI Symbol;Acc:MGI:2136853]	579	1
1116	Fam214b	family with sequence similarity 214, member B [Source:MGI Symbol;Acc:MGI:2441854]	538	2
1117	Fam221a	family with sequence similarity 221, member A [Source:MGI Symbol;Acc:MGI:2442161]	301	1
1118	Fam222a	family with sequence similarity 222, member A [Source:MGI Symbol;Acc:MGI:3605543]	453	2
1119	Fam229a	family with sequence similarity 229, member A [Source:MGI Symbol;Acc:MGI:1915483]	128	1
1120	Fam35a	family with sequence similarity 35, member A [Source:MGI Symbol;Acc:MGI:1922948]	891	1
1121	Fam43b	family with sequence similarity 43, member B [Source:MGI Symbol;Acc:MGI:3651622]	330	1
1122	Fam63a	family with sequence similarity 63, member A [Source:MGI Symbol;Acc:MGI:1922257]	459	1
1123	Fam63b	family with sequence similarity 63, member B [Source:MGI Symbol;Acc:MGI:2443086]	601	1
1124	Fam65a	family with sequence similarity 65, member A [Source:MGI Symbol;Acc:MGI:1922937]	1223	1
1125	Fam65b	family with sequence similarity 65, member B [Source:MGI Symbol;Acc:MGI:2444879]	1078	1
1126	Fam71b	family with sequence similarity 71, member B [Source:MGI Symbol;Acc:MGI:3650836]	665	1
1127	Fam83c	family with sequence similarity 83, member C [Source:MGI Symbol;Acc:MGI:1918655]	776	1
1128	Fam83e	family with sequence similarity 83, member E [Source:MGI Symbol;Acc:MGI:1921063]	481	1
1129	Fam83f	family with sequence similarity 83, member F [Source:MGI Symbol;Acc:MGI:2146227]	495	1
1130	Fam83g	family with sequence similarity 83, member G [Source:MGI Symbol;Acc:MGI:1916890]	812	1
1131	Fam84a	family with sequence similarity 84, member A [Source:MGI Symbol;Acc:MGI:2145011]	292	1
1132	Farp1	FERM, RhoGEF (Arhgef) and pleckstrin domain protein 1 (chondrocyte-derived) [Source:MGI Symbol;Acc:MGI:2446173]	1048	1
1133	Farp2	FERM, RhoGEF and pleckstrin domain protein 2 [Source:MGI Symbol;Acc:MGI:2385126]	1065	1
1134	Farsb	phenylalanyl-tRNA synthetase, beta subunit [Source:MGI Symbol;Acc:MGI:1346035]	589	1
1135	Fasl	Fas ligand (TNF superfamily, member 6) [Source:MGI Symbol;Acc:MGI:99255]	279	1
1136	Fasn	fatty acid synthase [Source:MGI Symbol;Acc:MGI:95485]	2504	1
1137	Fastk	Fas-activated serine/threonine kinase [Source:MGI Symbol;Acc:MGI:1913837]	545	1
1138	Fastkd2	FAST kinase domains 2 [Source:MGI Symbol;Acc:MGI:1922869]	689	1
1139	Fat1	FAT tumor suppressor homolog 1 (Drosophila) [Source:MGI Symbol;Acc:MGI:109168]	4590	3
1140	Fat2	FAT tumor suppressor homolog 2 (Drosophila) [Source:MGI Symbol;Acc:MGI:2685369]	4351	3
1141	Fat3	FAT tumor suppressor homolog 3 (Drosophila) [Source:MGI Symbol;Acc:MGI:2444314]	4551	3
1142	Fat4	FAT tumor suppressor homolog 4 (Drosophila) [Source:MGI Symbol;Acc:MGI:3045256]	4981	5
1143	Fblim1	filamin binding LIM protein 1 [Source:MGI Symbol;Acc:MGI:1921452]	375	1
1144	Fbln2	fibulin 2 [Source:MGI Symbol;Acc:MGI:95488]	1221	1
1145	Fbln5	fibulin 5 [Source:MGI Symbol;Acc:MGI:1346091]	448	1
1146	Fbln7	fibulin 7 [Source:MGI Symbol;Acc:MGI:1917620]	440	1
1147	Fbn1	fibrillin 1 [Source:MGI Symbol;Acc:MGI:95489]	2873	7
1148	Fbn2	fibrillin 2 [Source:MGI Symbol;Acc:MGI:95490]	2907	7
1149	Fbrs	fibrosin [Source:MGI Symbol;Acc:MGI:104648]	466	3
1150	Fbxl19	F-box and leucine-rich repeat protein 19 [Source:MGI Symbol;Acc:MGI:3039600]	674	1
1151	Fbxo28	F-box protein 28 [Source:MGI Symbol;Acc:MGI:1261890]	368	1
1152	Fbxo33	F-box protein 33 [Source:MGI Symbol;Acc:MGI:1917861]	562	1
1153	Fbxo40	F-box protein 40 [Source:MGI Symbol;Acc:MGI:2443753]	710	1
1154	Fbxo41	F-box protein 41 [Source:MGI Symbol;Acc:MGI:1261912]	873	1
1155	Fbxo44	F-box protein 44 [Source:MGI Symbol;Acc:MGI:1354744]	255	1
1156	Fbxo46	F-box protein 46 [Source:MGI Symbol;Acc:MGI:2444918]	603	1
1157	Fbxo6	F-box protein 6 [Source:MGI Symbol;Acc:MGI:1354743]	295	1
1158	Fbxo7	F-box protein 7 [Source:MGI Symbol;Acc:MGI:1917004]	523	1
1159	Fbxw4	F-box and WD-40 domain protein 4 [Source:MGI Symbol;Acc:MGI:1354698]	410	1
1160	Fbxw5	F-box and WD-40 domain protein 5 [Source:MGI Symbol;Acc:MGI:1354731]	573	1
1161	Fcho1	FCH domain only 1 [Source:MGI Symbol;Acc:MGI:1921265]	873	1
1162	Fchsd1	FCH and double SH3 domains 1 [Source:MGI Symbol;Acc:MGI:2441771]	688	1
1163	Fcna	ficolin A [Source:MGI Symbol;Acc:MGI:1340905]	334	2
1164	Fcrl1	Fc receptor-like 1 [Source:MGI Symbol;Acc:MGI:2442862]	363	1
1165	Fcrla	Fc receptor-like A [Source:MGI Symbol;Acc:MGI:2138647]	353	1
1166	Ferd3l	Fer3-like (Drosophila) [Source:MGI Symbol;Acc:MGI:2150010]	168	1
1167	Fev	FEV (ETS oncogene family) [Source:MGI Symbol;Acc:MGI:2449712]	237	1
1168	Fezf1	Fez family zinc finger 1 [Source:MGI Symbol;Acc:MGI:1920441]	475	1
1169	Fga	fibrinogen alpha chain [Source:MGI Symbol;Acc:MGI:1316726]	789	1
1170	Fgf2	fibroblast growth factor 2 [Source:MGI Symbol;Acc:MGI:95516]	154	1
1171	Fgfr1	fibroblast growth factor receptor 1 [Source:MGI Symbol;Acc:MGI:95522]	833	1
1172	Fgfr2	fibroblast growth factor receptor 2 [Source:MGI Symbol;Acc:MGI:95523]	840	1
1173	Fgfr3	fibroblast growth factor receptor 3 [Source:MGI Symbol;Acc:MGI:95524]	802	4
1174	Fgfr4	fibroblast growth factor receptor 4 [Source:MGI Symbol;Acc:MGI:95525]	799	1
1175	Fgfrl1	fibroblast growth factor receptor-like 1 [Source:MGI Symbol;Acc:MGI:2150920]	529	2
1176	Fgr	Gardner-Rasheed feline sarcoma viral (Fgr) oncogene homolog [Source:MGI Symbol;Acc:MGI:95527]	517	1
1177	Fhdc1	FH2 domain containing 1 [Source:MGI Symbol;Acc:MGI:2684972]	1149	2
1178	Fignl1	fidgetin-like 1 [Source:MGI Symbol;Acc:MGI:1890648]	683	1
1179	Fignl2	fidgetin-like 2 [Source:MGI Symbol;Acc:MGI:3646919]	644	3
1180	Fip1l1	FIP1 like 1 (S. cerevisiae) [Source:MGI Symbol;Acc:MGI:1914149]	581	4
1181	Fkbp15	FK506 binding protein 15 [Source:MGI Symbol;Acc:MGI:2444782]	1216	1
1182	Fkbpl	FK506 binding protein-like [Source:MGI Symbol;Acc:MGI:1932127]	347	1
1183	Flad1	RFad1, flavin adenine dinucleotide synthetase, homolog (yeast) [Source:MGI Symbol;Acc:MGI:2443030]	518	1
1184	Flii	flightless I homolog (Drosophila) [Source:MGI Symbol;Acc:MGI:1342286]	1271	1
1185	Flnb	filamin, beta [Source:MGI Symbol;Acc:MGI:2446089]	2602	1
1186	Flnc	filamin C, gamma [Source:MGI Symbol;Acc:MGI:95557]	2726	1
1187	Fmn1	formin 1 [Source:MGI Symbol;Acc:MGI:101815]	1466	4
1188	Fmn2	formin 2 [Source:MGI Symbol;Acc:MGI:1859252]	1578	1
1189	Fmnl1	formin-like 1 [Source:MGI Symbol;Acc:MGI:1888994]	1094	2
1190	Fmnl3	formin-like 3 [Source:MGI Symbol;Acc:MGI:109569]	1028	1
1191	Fnbp1	formin binding protein 1 [Source:MGI Symbol;Acc:MGI:109606]	616	1
1192	Fnbp1l	formin binding protein 1-like [Source:MGI Symbol;Acc:MGI:1925642]	609	1
1193	Fnbp4	formin binding protein 4 [Source:MGI Symbol;Acc:MGI:1860513]	1077	1
1194	Fndc1	fibronectin type III domain containing 1 [Source:MGI Symbol;Acc:MGI:1915905]	1732	3
1195	Fndc3a	fibronectin type III domain containing 3A [Source:MGI Symbol;Acc:MGI:1196463]	1198	2
1196	Fndc3b	fibronectin type III domain containing 3B [Source:MGI Symbol;Acc:MGI:1919257]	1207	2
1197	Fndc3c1	fibronectin type III domain containing 3C1 [Source:MGI Symbol;Acc:MGI:2685630]	1356	1
1198	Fndc4	fibronectin type III domain containing 4 [Source:MGI Symbol;Acc:MGI:1917195]	231	1
1199	Fndc5	fibronectin type III domain containing 5 [Source:MGI Symbol;Acc:MGI:1917614]	209	1
1200	Fndc7	fibronectin type III domain containing 7 [Source:MGI Symbol;Acc:MGI:2443535]	737	1
1201	Folh1	folate hydrolase 1 [Source:MGI Symbol;Acc:MGI:1858193]	752	1
1202	Fosl1	fos-like antigen 1 [Source:MGI Symbol;Acc:MGI:107179]	273	1
1203	Foxa3	forkhead box A3 [Source:MGI Symbol;Acc:MGI:1347477]	353	1
1204	Foxc1	forkhead box C1 [Source:MGI Symbol;Acc:MGI:1347466]	553	1
1205	Foxc2	forkhead box C2 [Source:MGI Symbol;Acc:MGI:1347481]	494	1
1206	Foxd1	forkhead box D1 [Source:MGI Symbol;Acc:MGI:1347463]	456	2
1207	Foxd2	forkhead box D2 [Source:MGI Symbol;Acc:MGI:1347471]	492	4
1208	Foxd3	forkhead box D3 [Source:MGI Symbol;Acc:MGI:1347473]	469	1
1209	Foxe3	forkhead box E3 [Source:MGI Symbol;Acc:MGI:1353569]	288	1
1210	Foxj1	forkhead box J1 [Source:MGI Symbol;Acc:MGI:1347474]	421	2
1211	Foxj2	forkhead box J2 [Source:MGI Symbol;Acc:MGI:1926805]	565	2
1212	Foxj3	forkhead box J3 [Source:MGI Symbol;Acc:MGI:2443432]	623	1
1213	Foxk1	forkhead box K1 [Source:MGI Symbol;Acc:MGI:1347488]	719	1
1214	Foxk2	forkhead box K2 [Source:MGI Symbol;Acc:MGI:1916087]	651	2
1215	Foxl2	forkhead box L2 [Source:MGI Symbol;Acc:MGI:1349428]	375	2
1216	Foxm1	forkhead box M1 [Source:MGI Symbol;Acc:MGI:1347487]	757	1
1217	Foxn1	forkhead box N1 [Source:MGI Symbol;Acc:MGI:102949]	648	3
1218	Foxo3	forkhead box O3 [Source:MGI Symbol;Acc:MGI:1890081]	672	1
1219	Foxo6	forkhead box O6 [Source:MGI Symbol;Acc:MGI:2676586]	559	3
1220	Foxp2	forkhead box P2 [Source:MGI Symbol;Acc:MGI:2148705]	714	1
1221	Foxp3	forkhead box P3 [Source:MGI Symbol;Acc:MGI:1891436]	429	1
1222	Foxp4	forkhead box P4 [Source:MGI Symbol;Acc:MGI:1921373]	672	1
1223	Foxq1	forkhead box Q1 [Source:MGI Symbol;Acc:MGI:1298228]	400	1
1224	Foxr1	forkhead box R1 [Source:MGI Symbol;Acc:MGI:2685961]	223	1
1225	Fras1	Fraser syndrome 1 homolog (human) [Source:MGI Symbol;Acc:MGI:2385368]	4010	1
1226	Frat2	frequently rearranged in advanced T cell lymphomas 2 [Source:MGI Symbol;Acc:MGI:2673967]	231	1
1227	Frem2	Fras1 related extracellular matrix protein 2 [Source:MGI Symbol;Acc:MGI:2444465]	3160	1
1228	Frem3	Fras1 related extracellular matrix protein 3 [Source:MGI Symbol;Acc:MGI:2685641]	2127	1
1229	Frmpd1	FERM and PDZ domain containing 1 [Source:MGI Symbol;Acc:MGI:2446274]	1549	3
1230	Frmpd4	FERM and PDZ domain containing 4 [Source:MGI Symbol;Acc:MGI:3042378]	1320	2
1231	Fubp1	far upstream element (FUSE) binding protein 1 [Source:MGI Symbol;Acc:MGI:1196294]	642	5
1232	Fuca1	fucosidase, alpha-L- 1, tissue [Source:MGI Symbol;Acc:MGI:95593]	452	1
1233	Fuk	fucokinase [Source:MGI Symbol;Acc:MGI:1916071]	1090	1
1234	Furin	furin (paired basic amino acid cleaving enzyme) [Source:MGI Symbol;Acc:MGI:97513]	793	1
1235	Fut11	fucosyltransferase 11 [Source:MGI Symbol;Acc:MGI:1920318]	489	1
1236	Fut4	fucosyltransferase 4 [Source:MGI Symbol;Acc:MGI:95594]	433	1
1237	Fxr2	fragile X mental retardation, autosomal homolog 2 [Source:MGI Symbol;Acc:MGI:1346074]	674	1
1238	Fyb	FYN binding protein [Source:MGI Symbol;Acc:MGI:1346327]	819	1
1239	Fzd5	frizzled homolog 5 (Drosophila) [Source:MGI Symbol;Acc:MGI:108571]	585	2
1240	Fzd7	frizzled homolog 7 (Drosophila) [Source:MGI Symbol;Acc:MGI:108570]	572	1
1241	Fzd8	frizzled homolog 8 (Drosophila) [Source:MGI Symbol;Acc:MGI:108460]	685	3
1242	Fzd9	frizzled homolog 9 (Drosophila) [Source:MGI Symbol;Acc:MGI:1313278]	592	1
1243	G730003C15Rik	RIKEN cDNA G730003C15 gene [Source:MGI Symbol;Acc:MGI:3641700]	144	1
1244	Gab2	growth factor receptor bound protein 2-associated protein 2 [Source:MGI Symbol;Acc:MGI:1333854]	666	1
1245	Gak	cyclin G associated kinase [Source:MGI Symbol;Acc:MGI:2442153]	1305	3
1246	Galns	galactosamine (N-acetyl)-6-sulfate sulfatase [Source:MGI Symbol;Acc:MGI:1355303]	520	1
1247	Galnt2	UDP-N-acetyl-alpha-D-galactosamine:polypeptide N-acetylgalactosaminyltransferase 2 [Source:MGI Symbol;Acc:MGI:894694]	570	1
1248	Gar1	GAR1 ribonucleoprotein homolog (yeast) [Source:MGI Symbol;Acc:MGI:1930948]	231	1
1249	Gareml	GRB2 associated, regulator of MAPK1-like [Source:MGI Symbol;Acc:MGI:2685290]	880	3
1250	Gart	phosphoribosylglycinamide formyltransferase [Source:MGI Symbol;Acc:MGI:95654]	1010	1
1251	Gas2	growth arrest specific 2 [Source:MGI Symbol;Acc:MGI:95657]	314	1
1252	Gas2l2	growth arrest-specific 2 like 2 [Source:MGI Symbol;Acc:MGI:3652048]	860	1
1253	Gas6	growth arrest specific 6 [Source:MGI Symbol;Acc:MGI:95660]	674	1
1254	Gas7	growth arrest specific 7 [Source:MGI Symbol;Acc:MGI:1202388]	416	2
1255	Gata4	GATA binding protein 4 [Source:MGI Symbol;Acc:MGI:95664]	441	1
1256	Gata5	GATA binding protein 5 [Source:MGI Symbol;Acc:MGI:109497]	404	2
1257	Gata6	GATA binding protein 6 [Source:MGI Symbol;Acc:MGI:107516]	589	1
1258	Gatc	glutamyl-tRNA(Gln) amidotransferase, subunit C homolog (bacterial) [Source:MGI Symbol;Acc:MGI:1923776]	155	1
1259	Gbf1	golgi-specific brefeldin A-resistance factor 1 [Source:MGI Symbol;Acc:MGI:1861607]	1861	1
1260	Gcc1	golgi coiled coil 1 [Source:MGI Symbol;Acc:MGI:1921625]	778	1
1261	Gdf1	growth differentiation factor 1 [Source:MGI Symbol;Acc:MGI:95683]	357	1
1262	Gdf10	growth differentiation factor 10 [Source:MGI Symbol;Acc:MGI:95684]	476	1
1263	Gdf15	growth differentiation factor 15 [Source:MGI Symbol;Acc:MGI:1346047]	303	1
1264	Gdf2	growth differentiation factor 2 [Source:MGI Symbol;Acc:MGI:1321394]	428	1
1265	Gdf6	growth differentiation factor 6 [Source:MGI Symbol;Acc:MGI:95689]	454	2
1266	Gdpgp1	GDP-D-glucose phosphorylase 1 [Source:MGI Symbol;Acc:MGI:2443429]	386	1
1267	Gemin5	gem (nuclear organelle) associated protein 5 [Source:MGI Symbol;Acc:MGI:2449311]	1503	1
1268	Gfi1	growth factor independent 1 [Source:MGI Symbol;Acc:MGI:103170]	489	1
1269	Gfi1b	growth factor independent 1B [Source:MGI Symbol;Acc:MGI:1276578]	363	1
1270	Gga1	golgi associated, gamma adaptin ear containing, ARF binding protein 1 [Source:MGI Symbol;Acc:MGI:2146207]	635	2
1271	Gga2	golgi associated, gamma adaptin ear containing, ARF binding protein 2 [Source:MGI Symbol;Acc:MGI:1921355]	603	1
1272	Gga3	golgi associated, gamma adaptin ear containing, ARF binding protein 3 [Source:MGI Symbol;Acc:MGI:2384159]	718	2
1273	Ggn	gametogenetin [Source:MGI Symbol;Acc:MGI:2181461]	709	3
1274	Ghdc	GH3 domain containing [Source:MGI Symbol;Acc:MGI:1931556]	532	1
1275	Gigyf1	GRB10 interacting GYF protein 1 [Source:MGI Symbol;Acc:MGI:1888677]	1044	2
1276	Gimap6	GTPase, IMAP family member 6 [Source:MGI Symbol;Acc:MGI:1918876]	305	1
1277	Git1	G protein-coupled receptor kinase-interactor 1 [Source:MGI Symbol;Acc:MGI:1927140]	770	1
1278	Gja1	gap junction protein, alpha 1 [Source:MGI Symbol;Acc:MGI:95713]	382	1
1279	Gjc1	gap junction protein, gamma 1 [Source:MGI Symbol;Acc:MGI:95718]	396	1
1280	Gjc2	gap junction protein, gamma 2 [Source:MGI Symbol;Acc:MGI:2153060]	440	1
1281	Gldc	glycine decarboxylase [Source:MGI Symbol;Acc:MGI:1341155]	1025	1
1282	Gldn	gliomedin [Source:MGI Symbol;Acc:MGI:2388361]	549	9
1283	Glg1	golgi apparatus protein 1 [Source:MGI Symbol;Acc:MGI:104967]	1175	1
1284	Gli1	GLI-Kruppel family member GLI1 [Source:MGI Symbol;Acc:MGI:95727]	1111	1
1285	Glipr1l2	GLI pathogenesis-related 1 like 2 [Source:MGI Symbol;Acc:MGI:1914787]	332	1
1286	Glis2	GLIS family zinc finger 2 [Source:MGI Symbol;Acc:MGI:1932535]	521	3
1287	Glis3	GLIS family zinc finger 3 [Source:MGI Symbol;Acc:MGI:2444289]	935	2
1288	Glp1r	glucagon-like peptide 1 receptor [Source:MGI Symbol;Acc:MGI:99571]	463	1
1289	Glt28d2	glycosyltransferase 28 domain containing 2 [Source:MGI Symbol;Acc:MGI:2443773]	165	1
1290	Gltscr1	glioma tumor suppressor candidate region gene 1 [Source:MGI Symbol;Acc:MGI:2154263]	1578	2
1291	Gm10344	predicted gene 10344 [Source:MGI Symbol;Acc:MGI:3642672]	118	1
1292	Gm1045	predicted gene 1045 [Source:MGI Symbol;Acc:MGI:2685891]	126	1
1293	Gm10472	predicted gene 10472 [Source:MGI Symbol;Acc:MGI:3642883]	177	1
1294	Gm10517	predicted gene 10517 [Source:MGI Symbol;Acc:MGI:3642267]	133	1
1295	Gm10621	predicted gene 10621 [Source:MGI Symbol;Acc:MGI:3642291]	156	2
1296	Gm10638	predicted gene 10638 [Source:MGI Symbol;Acc:MGI:3704316]	257	3
1297	Gm10644	predicted gene 10644 [Source:MGI Symbol;Acc:MGI:3704314]	87	1
1298	Gm10645	predicted gene 10645 [Source:MGI Symbol;Acc:MGI:3704313]	145	1
1299	Gm10654	predicted gene 10654 [Source:MGI Symbol;Acc:MGI:3643366]	164	1
1300	Gm10655	predicted gene 10655 [Source:MGI Symbol;Acc:MGI:3642575]	134	1
1301	Gm10710	predicted gene 10710 [Source:MGI Symbol;Acc:MGI:3642896]	174	1
1302	Gm10760	predicted gene 10760 [Source:MGI Symbol;Acc:MGI:3642546]	236	3
1303	Gm10762	predicted gene 10762 [Source:MGI Symbol;Acc:MGI:3704209]	115	2
1304	Gm10837	predicted gene 10837 [Source:MGI Symbol;Acc:MGI:3642026]	145	1
1305	Gm1141	predicted gene 1141 [Source:MGI Symbol;Acc:MGI:2685987]	475	1
1306	Gm13305	predicted gene 13305 [Source:MGI Symbol;Acc:MGI:3801997]	432	1
1307	Gm15800	predicted gene 15800 [Source:MGI Symbol;Acc:MGI:3647820]	4418	4
1308	Gm16367	predicted gene 16367 [Source:MGI Symbol;Acc:MGI:3845011]	481	1
1309	Gm16427	predicted gene 16427 [Source:MGI Symbol;Acc:MGI:3704103]	482	1
1310	Gm16513	predicted gene, Gm16513 [Source:MGI Symbol;Acc:MGI:2141041]	481	1
1311	Gm17244	predicted gene, 17244 [Source:MGI Symbol;Acc:MGI:4936878]	152	1
1312	Gm17349	predicted gene, 17349 [Source:MGI Symbol;Acc:MGI:4936983]	99	1
1313	Gm17509	predicted gene, 17509 [Source:MGI Symbol;Acc:MGI:4937143]	145	1
1314	Gm20518	predicted gene 20518 [Source:MGI Symbol;Acc:MGI:5141983]	580	1
1315	Gm20775	predicted gene, 20775 [Source:MGI Symbol;Acc:MGI:5434131]	616	1
1316	Gm21598	predicted gene, 21598 [Source:MGI Symbol;Acc:MGI:5434953]	1308	1
1317	Gm21732	predicted gene, 21732 [Source:MGI Symbol;Acc:MGI:5433896]	360	2
1318	Gm21773	predicted gene, 21773 [Source:MGI Symbol;Acc:MGI:5433937]	360	2
1319	Gm21776	predicted gene, 21776 [Source:MGI Symbol;Acc:MGI:5433940]	360	2
1320	Gm21820	predicted gene, 21820 [Source:MGI Symbol;Acc:MGI:5433984]	360	2
1321	Gm21882	predicted gene, 21882 [Source:MGI Symbol;Acc:MGI:5434046]	360	2
1322	Gm21913	predicted gene, 21913 [Source:MGI Symbol;Acc:MGI:5434077]	360	2
1323	Gm21921	predicted gene, 21921 [Source:MGI Symbol;Acc:MGI:5434085]	360	2
1324	Gm26558	predicted gene, 26558 [Source:MGI Symbol;Acc:MGI:5477052]	286	2
1325	Gm26596	predicted gene, 26596 [Source:MGI Symbol;Acc:MGI:5477090]	187	1
1326	Gm266	predicted gene 266 [Source:MGI Symbol;Acc:MGI:2685112]	200	1
1327	Gm26661	predicted gene, 26661 [Source:MGI Symbol;Acc:MGI:5477155]	156	1
1328	Gm2a	GM2 ganglioside activator protein [Source:MGI Symbol;Acc:MGI:95762]	193	1
1329	Gm3106	predicted gene 3106 [Source:MGI Symbol;Acc:MGI:3781282]	481	1
1330	Gm3139	predicted gene 3139 [Source:MGI Symbol;Acc:MGI:3781318]	481	1
1331	Gm3183	predicted gene 3183 [Source:MGI Symbol;Acc:MGI:3781362]	481	1
1332	Gm4736	predicted gene 4736 [Source:MGI Symbol;Acc:MGI:3647826]	301	2
1333	Gm5096	predicted gene 5096 [Source:MGI Symbol;Acc:MGI:3643681]	407	1
1334	Gm5145	predicted pseudogene 5145 [Source:MGI Symbol;Acc:MGI:3645482]	278	1
1335	Gm5424	predicted gene 5424 [Source:MGI Symbol;Acc:MGI:3643173]	412	1
1336	Gm5901	predicted gene 5901 [Source:MGI Symbol;Acc:MGI:3643909]	333	2
1337	Gm6899	predicted gene 6899 [Source:MGI Symbol;Acc:MGI:3648261]	134	1
1338	Gm7073	predicted gene 7073 [Source:MGI Symbol;Acc:MGI:3779666]	335	1
1339	Gm7334	predicted gene 7334 [Source:MGI Symbol;Acc:MGI:3647393]	252	1
1340	Gm7353	predicted pseudogene 7353 [Source:MGI Symbol;Acc:MGI:3643014]	950	1
1341	Gm7535	predicted gene 7535 [Source:MGI Symbol;Acc:MGI:3644434]	302	1
1342	Gm7694	predicted gene 7694 [Source:MGI Symbol;Acc:MGI:3649135]	270	1
1343	Gm7964	predicted gene 7964 [Source:MGI Symbol;Acc:MGI:3646150]	463	2
1344	Gm8369	predicted gene 8369 [Source:MGI Symbol;Acc:MGI:3645380]	166	1
1345	Gm867	predicted gene 867 [Source:MGI Symbol;Acc:MGI:2685713]	100	1
1346	Gm8674	predicted gene 8674 [Source:MGI Symbol;Acc:MGI:3645762]	1033	1
1347	Gm8765	predicted gene 8765 [Source:MGI Symbol;Acc:MGI:3704126]	1017	1
1348	Gm8909	predicted gene 8909 [Source:MGI Symbol;Acc:MGI:3704134]	393	1
1349	Gm906	predicted gene 906 [Source:MGI Symbol;Acc:MGI:2685752]	1017	1
1350	Gm960	predicted gene 960 [Source:MGI Symbol;Acc:MGI:2685806]	753	1
1351	Gm973	predicted gene 973 [Source:MGI Symbol;Acc:MGI:2685819]	1059	1
1352	Gm9755	predicted pseudogene 9755 [Source:MGI Symbol;Acc:MGI:3642279]	452	1
1353	Gm9767	predicted gene 9767 [Source:MGI Symbol;Acc:MGI:3704352]	207	1
1354	Gm9804	predicted gene 9804 [Source:MGI Symbol;Acc:MGI:3704387]	186	1
1355	Gm9905	predicted gene 9905 [Source:MGI Symbol;Acc:MGI:3642311]	221	1
1356	Gm996	predicted gene 996 [Source:MGI Symbol;Acc:MGI:2685842]	974	3
1357	Gm9970	predicted gene 9970 [Source:MGI Symbol;Acc:MGI:3642876]	185	1
1358	Gm9978	predicted gene 9978 [Source:MGI Symbol;Acc:MGI:3641806]	108	1
1359	Gmps	guanine monophosphate synthetase [Source:MGI Symbol;Acc:MGI:2448526]	693	1
1360	Gnal	guanine nucleotide binding protein, alpha stimulating, olfactory type [Source:MGI Symbol;Acc:MGI:95774]	448	1
1361	Gnas	GNAS (guanine nucleotide binding protein, alpha stimulating) complex locus [Source:MGI Symbol;Acc:MGI:95777]	1133	1
1362	Gnb1l	guanine nucleotide binding protein (G protein), beta polypeptide 1-like [Source:MGI Symbol;Acc:MGI:1338057]	326	1
1363	Gnl1	guanine nucleotide binding protein-like 1 [Source:MGI Symbol;Acc:MGI:95764]	607	1
1364	Gnmt	glycine N-methyltransferase [Source:MGI Symbol;Acc:MGI:1202304]	293	1
1365	Golga4	golgi autoantigen, golgin subfamily a, 4 [Source:MGI Symbol;Acc:MGI:1859646]	2238	1
1366	Golgb1	golgi autoantigen, golgin subfamily b, macrogolgin 1 [Source:MGI Symbol;Acc:MGI:1099447]	3238	2
1367	Gon4l	gon-4-like (C.elegans) [Source:MGI Symbol;Acc:MGI:1917579]	2243	1
1368	Gopc	golgi associated PDZ and coiled-coil motif containing [Source:MGI Symbol;Acc:MGI:2149946]	463	1
1369	Gorasp1	golgi reassembly stacking protein 1 [Source:MGI Symbol;Acc:MGI:1921748]	446	2
1370	Gorasp2	golgi reassembly stacking protein 2 [Source:MGI Symbol;Acc:MGI:2135962]	451	1
1371	Gp1ba	glycoprotein 1b, alpha polypeptide [Source:MGI Symbol;Acc:MGI:1333744]	734	1
1372	Gp1bb	glycoprotein Ib, beta polypeptide [Source:MGI Symbol;Acc:MGI:107852]	214	1
1373	Gp9	glycoprotein 9 (platelet) [Source:MGI Symbol;Acc:MGI:1860137]	177	1
1374	Gpalpp1	GPALPP motifs containing 1 [Source:MGI Symbol;Acc:MGI:1914717]	346	3
1375	Gpat2	glycerol-3-phosphate acyltransferase 2, mitochondrial [Source:MGI Symbol;Acc:MGI:2684962]	801	1
1376	Gpatch1	G patch domain containing 1 [Source:MGI Symbol;Acc:MGI:1914721]	930	1
1377	Gpatch8	G patch domain containing 8 [Source:MGI Symbol;Acc:MGI:1918667]	1505	1
1378	Gpn2	GPN-loop GTPase 2 [Source:MGI Symbol;Acc:MGI:2140368]	310	1
1379	Gpr113	G protein-coupled receptor 113 [Source:MGI Symbol;Acc:MGI:2685887]	991	1
1380	Gpr124	G protein-coupled receptor 124 [Source:MGI Symbol;Acc:MGI:1925810]	1336	1
1381	Gpr132	G protein-coupled receptor 132 [Source:MGI Symbol;Acc:MGI:1890220]	382	1
1382	Gpr133	G protein-coupled receptor 133 [Source:MGI Symbol;Acc:MGI:3041203]	903	1
1383	Gpr135	G protein-coupled receptor 135 [Source:MGI Symbol;Acc:MGI:2676315]	457	2
1384	Gpr153	G protein-coupled receptor 153 [Source:MGI Symbol;Acc:MGI:1916157]	631	2
1385	Gpr157	G protein-coupled receptor 157 [Source:MGI Symbol;Acc:MGI:2442046]	330	1
1386	Gpr158	G protein-coupled receptor 158 [Source:MGI Symbol;Acc:MGI:2441697]	1200	1
1387	Gpr176	G protein-coupled receptor 176 [Source:MGI Symbol;Acc:MGI:2685858]	515	1
1388	Gpr179	G protein-coupled receptor 179 [Source:MGI Symbol;Acc:MGI:2443409]	2293	1
1389	Gpr27	G protein-coupled receptor 27 [Source:MGI Symbol;Acc:MGI:1202299]	379	1
1390	Gpr37	G protein-coupled receptor 37 [Source:MGI Symbol;Acc:MGI:1313297]	600	1
1391	Gpr37l1	G protein-coupled receptor 37-like 1 [Source:MGI Symbol;Acc:MGI:1928503]	481	1
1392	Gpr62	G protein-coupled receptor 62 [Source:MGI Symbol;Acc:MGI:3525078]	358	1
1393	Gpr64	G protein-coupled receptor 64 [Source:MGI Symbol;Acc:MGI:2446854]	1009	1
1394	Gpr88	G-protein coupled receptor 88 [Source:MGI Symbol;Acc:MGI:1927653]	384	1
1395	Gpr98	G protein-coupled receptor 98 [Source:MGI Symbol;Acc:MGI:1274784]	6298	2
1396	Gprc5c	G protein-coupled receptor, family C, group 5, member C [Source:MGI Symbol;Acc:MGI:1917605]	441	1
1397	Gprin1	G protein-regulated inducer of neurite outgrowth 1 [Source:MGI Symbol;Acc:MGI:1349455]	932	2
1398	Gpsm1	G-protein signalling modulator 1 (AGS3-like, C. elegans) [Source:MGI Symbol;Acc:MGI:1915089]	705	1
1399	Gpsm3	G-protein signalling modulator 3 (AGS3-like, C. elegans) [Source:MGI Symbol;Acc:MGI:2146785]	159	2
1400	Gpx3	glutathione peroxidase 3 [Source:MGI Symbol;Acc:MGI:105102]	226	1
1401	Gramd2	GRAM domain containing 2 [Source:MGI Symbol;Acc:MGI:3528937]	320	1
1402	Grasp	GRP1 (general receptor for phosphoinositides 1)-associated scaffold protein [Source:MGI Symbol;Acc:MGI:1860303]	392	1
1403	Grb10	growth factor receptor bound protein 10 [Source:MGI Symbol;Acc:MGI:103232]	596	1
1404	Grb7	growth factor receptor bound protein 7 [Source:MGI Symbol;Acc:MGI:102683]	535	1
1405	Grhl3	grainyhead-like 3 (Drosophila) [Source:MGI Symbol;Acc:MGI:2655333]	603	1
1406	Grik5	glutamate receptor, ionotropic, kainate 5 (gamma 2) [Source:MGI Symbol;Acc:MGI:95818]	979	1
1407	Grin2c	glutamate receptor, ionotropic, NMDA2C (epsilon 3) [Source:MGI Symbol;Acc:MGI:95822]	1239	2
1408	Grin2d	glutamate receptor, ionotropic, NMDA2D (epsilon 4) [Source:MGI Symbol;Acc:MGI:95823]	1323	3
1409	Grin3a	glutamate receptor ionotropic, NMDA3A [Source:MGI Symbol;Acc:MGI:1933206]	1135	1
1410	Grin3b	glutamate receptor, ionotropic, NMDA3B [Source:MGI Symbol;Acc:MGI:2150393]	1003	3
1411	Gripap1	GRIP1 associated protein 1 [Source:MGI Symbol;Acc:MGI:1859616]	806	1
1412	Grlf1	glucocorticoid receptor DNA binding factor 1 [Source:MGI Symbol;Acc:MGI:1929494]	1499	1
1413	Grm1	glutamate receptor, metabotropic 1 [Source:MGI Symbol;Acc:MGI:1351338]	1199	2
1414	Grm5	glutamate receptor, metabotropic 5 [Source:MGI Symbol;Acc:MGI:1351342]	1203	1
1415	Gsap	gamma-secretase activating protein [Source:MGI Symbol;Acc:MGI:2442259]	858	1
1416	Gsc	goosecoid homeobox [Source:MGI Symbol;Acc:MGI:95841]	256	1
1417	Gsdma	gasdermin A [Source:MGI Symbol;Acc:MGI:1889509]	446	1
1418	Gse1	genetic suppressor element 1 [Source:MGI Symbol;Acc:MGI:1098275]	1223	1
1419	Gsk3a	glycogen synthase kinase 3 alpha [Source:MGI Symbol;Acc:MGI:2152453]	490	1
1420	Gspt1	G1 to S phase transition 1 [Source:MGI Symbol;Acc:MGI:1316728]	636	1
1421	Gsto1	glutathione S-transferase omega 1 [Source:MGI Symbol;Acc:MGI:1342273]	240	1
1422	Gsto2	glutathione S-transferase omega 2 [Source:MGI Symbol;Acc:MGI:1915464]	248	1
1423	Gsx1	GS homeobox 1 [Source:MGI Symbol;Acc:MGI:95842]	261	1
1424	Gtf2a1l	general transcription factor IIA, 1-like [Source:MGI Symbol;Acc:MGI:1919078]	468	1
1425	Gtf2i	general transcription factor II I [Source:MGI Symbol;Acc:MGI:1202722]	998	2
1426	Gtf2ird1	general transcription factor II I repeat domain-containing 1 [Source:MGI Symbol;Acc:MGI:1861942]	1104	1
1427	Gtf2ird2	GTF2I repeat domain containing 2 [Source:MGI Symbol;Acc:MGI:2149780]	936	1
1428	Gtse1	G two S phase expressed protein 1 [Source:MGI Symbol;Acc:MGI:1352755]	741	1
1429	Gucy1a2	guanylate cyclase 1, soluble, alpha 2 [Source:MGI Symbol;Acc:MGI:2660877]	730	2
1430	Gucy2e	guanylate cyclase 2e [Source:MGI Symbol;Acc:MGI:105123]	1108	2
1431	Gucy2f	guanylate cyclase 2f [Source:MGI Symbol;Acc:MGI:105119]	1108	1
1432	Gusb	glucuronidase, beta [Source:MGI Symbol;Acc:MGI:95872]	648	1
1433	Gyg	glycogenin [Source:MGI Symbol;Acc:MGI:1351614]	377	1
1434	Gyltl1b	glycosyltransferase-like 1B [Source:MGI Symbol;Acc:MGI:2443769]	690	1
1435	H2-M10.6	histocompatibility 2, M region locus 10.6 [Source:MGI Symbol;Acc:MGI:2687364]	330	1
1436	H2-Q4	histocompatibility 2, Q region locus 4 [Source:MGI Symbol;Acc:MGI:95933]	354	1
1437	Habp4	hyaluronic acid binding protein 4 [Source:MGI Symbol;Acc:MGI:1891713]	412	1
1438	Hace1	HECT domain and ankyrin repeat containing, E3 ubiquitin protein ligase 1 [Source:MGI Symbol;Acc:MGI:2446110]	909	3
1439	Hand2	heart and neural crest derivatives expressed transcript 2 [Source:MGI Symbol;Acc:MGI:103580]	217	2
1440	Hat1	histone aminotransferase 1 [Source:MGI Symbol;Acc:MGI:96013]	423	1
1441	Haus5	HAUS augmin-like complex, subunit 5 [Source:MGI Symbol;Acc:MGI:1919159]	619	1
1442	Havcr1	hepatitis A virus cellular receptor 1 [Source:MGI Symbol;Acc:MGI:2159680]	305	1
1443	Havcr2	hepatitis A virus cellular receptor 2 [Source:MGI Symbol;Acc:MGI:2159682]	281	1
1444	Hbp1	high mobility group box transcription factor 1 [Source:MGI Symbol;Acc:MGI:894659]	526	1
1445	Hbs1l	Hbs1-like (S. cerevisiae) [Source:MGI Symbol;Acc:MGI:1891704]	682	1
1446	Hcfc1	host cell factor C1 [Source:MGI Symbol;Acc:MGI:105942]	2045	1
1447	Hcfc2	host cell factor C2 [Source:MGI Symbol;Acc:MGI:1915183]	722	1
1448	Hck	hemopoietic cell kinase [Source:MGI Symbol;Acc:MGI:96052]	524	1
1449	Hcn1	hyperpolarization-activated, cyclic nucleotide-gated K+ 1 [Source:MGI Symbol;Acc:MGI:1096392]	910	1
1450	Hcn2	hyperpolarization-activated, cyclic nucleotide-gated K+ 2 [Source:MGI Symbol;Acc:MGI:1298210]	863	1
1451	Hcn3	hyperpolarization-activated, cyclic nucleotide-gated K+ 3 [Source:MGI Symbol;Acc:MGI:1298211]	779	2
1452	Hcn4	hyperpolarization-activated, cyclic nucleotide-gated K+ 4 [Source:MGI Symbol;Acc:MGI:1298209]	1201	7
1453	Hcrt	hypocretin [Source:MGI Symbol;Acc:MGI:1202306]	130	1
1454	Hcst	hematopoietic cell signal transducer [Source:MGI Symbol;Acc:MGI:1344360]	79	1
1455	Hdac10	histone deacetylase 10 [Source:MGI Symbol;Acc:MGI:2158340]	666	2
1456	Hdac4	histone deacetylase 4 [Source:MGI Symbol;Acc:MGI:3036234]	1076	1
1457	Hdac5	histone deacetylase 5 [Source:MGI Symbol;Acc:MGI:1333784]	1115	2
1458	Hdac6	histone deacetylase 6 [Source:MGI Symbol;Acc:MGI:1333752]	1149	2
1459	Hdac7	histone deacetylase 7 [Source:MGI Symbol;Acc:MGI:1891835]	953	1
1460	Hdc	histidine decarboxylase [Source:MGI Symbol;Acc:MGI:96062]	662	1
1461	Heca	headcase homolog (Drosophila) [Source:MGI Symbol;Acc:MGI:2685715]	544	1
1462	Hectd1	HECT domain containing 1 [Source:MGI Symbol;Acc:MGI:2384768]	2618	3
1463	Heg1	HEG homolog 1 (zebrafish) [Source:MGI Symbol;Acc:MGI:1924696]	1075	2
1464	Helt	helt bHLH transcription factor [Source:MGI Symbol;Acc:MGI:3040955]	240	1
1465	Helz	helicase with zinc finger domain [Source:MGI Symbol;Acc:MGI:1925705]	1965	1
1466	Helz2	helicase with zinc finger 2, transcriptional coactivator [Source:MGI Symbol;Acc:MGI:2385169]	2947	2
1467	Hepacam	hepatocyte cell adhesion molecule [Source:MGI Symbol;Acc:MGI:1920177]	418	1
1468	Heph	hephaestin [Source:MGI Symbol;Acc:MGI:1332240]	847	1
1469	Herc2	hect (homologous to the E6-AP (UBE3A) carboxyl terminus) domain and RCC1 (CHC1)-like domain (RLD) 2 [Source:MGI Symbol;Acc:MGI:103234]	4836	1
1470	Hes1	hairy and enhancer of split 1 (Drosophila) [Source:MGI Symbol;Acc:MGI:104853]	282	1
1471	Hes2	hairy and enhancer of split 2 (Drosophila) [Source:MGI Symbol;Acc:MGI:1098624]	157	1
1472	Hes6	hairy and enhancer of split 6 [Source:MGI Symbol;Acc:MGI:1859852]	224	2
1473	Hes7	hairy and enhancer of split 7 (Drosophila) [Source:MGI Symbol;Acc:MGI:2135679]	225	1
1474	Hexdc	hexosaminidase (glycosyl hydrolase family 20, catalytic domain) containing [Source:MGI Symbol;Acc:MGI:3605542]	559	1
1475	Hgfac	hepatocyte growth factor activator [Source:MGI Symbol;Acc:MGI:1859281]	653	2
1476	Hhipl1	hedgehog interacting protein-like 1 [Source:MGI Symbol;Acc:MGI:1919265]	791	1
1477	Hhipl2	hedgehog interacting protein-like 2 [Source:MGI Symbol;Acc:MGI:1926022]	717	1
1478	Hic1	hypermethylated in cancer 1 [Source:MGI Symbol;Acc:MGI:1338010]	893	5
1479	Hinfp	histone H4 transcription factor [Source:MGI Symbol;Acc:MGI:2429620]	503	1
1480	Hint1	histidine triad nucleotide binding protein 1 [Source:MGI Symbol;Acc:MGI:1321133]	126	1
1481	Hint2	histidine triad nucleotide binding protein 2 [Source:MGI Symbol;Acc:MGI:1916167]	163	1
1482	Hipk2	homeodomain interacting protein kinase 2 [Source:MGI Symbol;Acc:MGI:1314872]	1196	1
1483	Hivep1	human immunodeficiency virus type I enhancer binding protein 1 [Source:MGI Symbol;Acc:MGI:96100]	2688	3
1484	Hivep2	human immunodeficiency virus type I enhancer binding protein 2 [Source:MGI Symbol;Acc:MGI:1338076]	2430	2
1485	Hivep3	human immunodeficiency virus type I enhancer binding protein 3 [Source:MGI Symbol;Acc:MGI:106589]	2348	3
1486	Hlcs	holocarboxylase synthetase (biotin- [propriony-Coenzyme A-carboxylase (ATP-hydrolysing)] ligase) [Source:MGI Symbol;Acc:MGI:894646]	722	2
1487	Hlf	hepatic leukemia factor [Source:MGI Symbol;Acc:MGI:96108]	295	1
1488	Hmbs	hydroxymethylbilane synthase [Source:MGI Symbol;Acc:MGI:96112]	361	1
1489	Hmcn1	hemicentin 1 [Source:MGI Symbol;Acc:MGI:2685047]	5634	1
1490	Hmgcll1	3-hydroxymethyl-3-methylglutaryl-Coenzyme A lyase-like 1 [Source:MGI Symbol;Acc:MGI:2446108]	343	1
1491	Hmgcs2	3-hydroxy-3-methylglutaryl-Coenzyme A synthase 2 [Source:MGI Symbol;Acc:MGI:101939]	508	1
1492	Hmha1	histocompatibility (minor) HA-1 [Source:MGI Symbol;Acc:MGI:1917969]	1116	1
1493	Hmx1	H6 homeobox 1 [Source:MGI Symbol;Acc:MGI:107178]	332	2
1494	Hn1	hematological and neurological expressed sequence 1 [Source:MGI Symbol;Acc:MGI:1096361]	154	2
1495	Hn1l	hematological and neurological expressed 1-like [Source:MGI Symbol;Acc:MGI:1196260]	190	4
1496	Hnf1a	HNF1 homeobox A [Source:MGI Symbol;Acc:MGI:98504]	628	1
1497	Hnrnpa3	heterogeneous nuclear ribonucleoprotein A3 [Source:MGI Symbol;Acc:MGI:1917171]	379	1
1498	Hnrnpk	heterogeneous nuclear ribonucleoprotein K [Source:MGI Symbol;Acc:MGI:99894]	464	2
1499	Hnrnpu	heterogeneous nuclear ribonucleoprotein U [Source:MGI Symbol;Acc:MGI:1858195]	800	1
1500	Hnrnpul1	heterogeneous nuclear ribonucleoprotein U-like 1 [Source:MGI Symbol;Acc:MGI:2443517]	859	3
1501	Hormad1	HORMA domain containing 1 [Source:MGI Symbol;Acc:MGI:1915231]	374	1
1502	Hormad2	HORMA domain containing 2 [Source:MGI Symbol;Acc:MGI:1923078]	306	1
1503	Hoxa1	homeobox A1 [Source:MGI Symbol;Acc:MGI:96170]	336	1
1504	Hoxa10	homeobox A10 [Source:MGI Symbol;Acc:MGI:96171]	416	1
1505	Hoxa3	homeobox A3 [Source:MGI Symbol;Acc:MGI:96175]	443	3
1506	Hoxa4	homeobox A4 [Source:MGI Symbol;Acc:MGI:96176]	285	1
1507	Hoxb1	homeobox B1 [Source:MGI Symbol;Acc:MGI:96182]	297	1
1508	Hoxb13	homeobox B13 [Source:MGI Symbol;Acc:MGI:107730]	286	1
1509	Hoxb3	homeobox B3 [Source:MGI Symbol;Acc:MGI:96184]	433	2
1510	Hoxb4	homeobox B4 [Source:MGI Symbol;Acc:MGI:96185]	250	2
1511	Hoxd11	homeobox D11 [Source:MGI Symbol;Acc:MGI:96203]	336	1
1512	Hoxd13	homeobox D13 [Source:MGI Symbol;Acc:MGI:96205]	339	1
1513	Hoxd3	homeobox D3 [Source:MGI Symbol;Acc:MGI:96207]	433	2
1514	Hoxd8	homeobox D8 [Source:MGI Symbol;Acc:MGI:96209]	289	1
1515	Hoxd9	homeobox D9 [Source:MGI Symbol;Acc:MGI:96210]	339	1
1516	Hps6	Hermansky-Pudlak syndrome 6 [Source:MGI Symbol;Acc:MGI:2181763]	805	2
1517	Hpx	hemopexin [Source:MGI Symbol;Acc:MGI:105112]	460	1
1518	Hr	hairless [Source:MGI Symbol;Acc:MGI:96223]	1182	4
1519	Hrg	histidine-rich glycoprotein [Source:MGI Symbol;Acc:MGI:2146636]	536	3
1520	Hs3st2	heparan sulfate (glucosamine) 3-O-sulfotransferase 2 [Source:MGI Symbol;Acc:MGI:1333802]	367	1
1521	Hs3st3a1	heparan sulfate (glucosamine) 3-O-sulfotransferase 3A1 [Source:MGI Symbol;Acc:MGI:1333861]	393	1
1522	Hs3st4	heparan sulfate (glucosamine) 3-O-sulfotransferase 4 [Source:MGI Symbol;Acc:MGI:1333792]	449	1
1523	Hsd17b1	hydroxysteroid (17-beta) dehydrogenase 1 [Source:MGI Symbol;Acc:MGI:105077]	344	1
1524	Hsf5	heat shock transcription factor family member 5 [Source:MGI Symbol;Acc:MGI:2685585]	624	1
1525	Hspa12b	heat shock protein 12B [Source:MGI Symbol;Acc:MGI:1919880]	685	1
1526	Hspb1	heat shock protein 1 [Source:MGI Symbol;Acc:MGI:96240]	209	1
1527	Hspb3	heat shock protein 3 [Source:MGI Symbol;Acc:MGI:1928479]	154	1
1528	Hspb6	heat shock protein, alpha-crystallin-related, B6 [Source:MGI Symbol;Acc:MGI:2685325]	162	1
1529	Hspg2	perlecan (heparan sulfate proteoglycan 2) [Source:MGI Symbol;Acc:MGI:96257]	4383	4
1530	Htr5b	5-hydroxytryptamine (serotonin) receptor 5B [Source:MGI Symbol;Acc:MGI:96284]	370	1
1531	Iba57	IBA57, iron-sulfur cluster assembly homolog (S. cerevisiae) [Source:MGI Symbol;Acc:MGI:3041174]	358	1
1532	Icam4	intercellular adhesion molecule 4, Landsteiner-Wiener blood group [Source:MGI Symbol;Acc:MGI:1925619]	262	1
1533	Icam5	intercellular adhesion molecule 5, telencephalin [Source:MGI Symbol;Acc:MGI:109430]	917	1
1534	Ick	intestinal cell kinase [Source:MGI Symbol;Acc:MGI:1934157]	629	1
1535	Icmt	isoprenylcysteine carboxyl methyltransferase [Source:MGI Symbol;Acc:MGI:1888594]	284	1
1536	Idua	iduronidase, alpha-L- [Source:MGI Symbol;Acc:MGI:96418]	643	2
1537	Ier5l	immediate early response 5-like [Source:MGI Symbol;Acc:MGI:1919750]	406	1
1538	Iffo1	intermediate filament family orphan 1 [Source:MGI Symbol;Acc:MGI:2444516]	562	1
1539	Ifit2	interferon-induced protein with tetratricopeptide repeats 2 [Source:MGI Symbol;Acc:MGI:99449]	470	1
1540	Ifnar1	interferon (alpha and beta) receptor 1 [Source:MGI Symbol;Acc:MGI:107658]	590	2
1541	Ifngr1	interferon gamma receptor 1 [Source:MGI Symbol;Acc:MGI:107655]	477	1
1542	Ift140	intraflagellar transport 140 [Source:MGI Symbol;Acc:MGI:2146906]	1464	1
1543	Ift81	intraflagellar transport 81 [Source:MGI Symbol;Acc:MGI:1098597]	676	1
1544	Igdcc4	immunoglobulin superfamily, DCC subclass, member 4 [Source:MGI Symbol;Acc:MGI:1858497]	1299	1
1545	Igf1r	insulin-like growth factor I receptor [Source:MGI Symbol;Acc:MGI:96433]	1369	1
1546	Igfn1	immunoglobulin-like and fibronectin type III domain containing 1 [Source:MGI Symbol;Acc:MGI:3045352]	2849	1
1547	Ighmbp2	immunoglobulin mu binding protein 2 [Source:MGI Symbol;Acc:MGI:99954]	993	2
1548	Iglon5	IgLON family member 5 [Source:MGI Symbol;Acc:MGI:2686277]	336	1
1549	Igsf10	immunoglobulin superfamily, member 10 [Source:MGI Symbol;Acc:MGI:1923481]	2594	1
1550	Igsf8	immunoglobulin superfamily, member 8 [Source:MGI Symbol;Acc:MGI:2154090]	611	3
1551	Ikzf1	IKAROS family zinc finger 1 [Source:MGI Symbol;Acc:MGI:1342540]	535	1
1552	Il10ra	interleukin 10 receptor, alpha [Source:MGI Symbol;Acc:MGI:96538]	575	1
1553	Il11ra1	interleukin 11 receptor, alpha chain 1 [Source:MGI Symbol;Acc:MGI:107426]	432	1
1554	Il11ra2	interleukin 11 receptor, alpha chain 2 [Source:MGI Symbol;Acc:MGI:109123]	432	1
1555	Il17ra	interleukin 17 receptor A [Source:MGI Symbol;Acc:MGI:107399]	864	1
1556	Il21r	interleukin 21 receptor [Source:MGI Symbol;Acc:MGI:1890475]	529	1
1557	Il22ra1	interleukin 22 receptor, alpha 1 [Source:MGI Symbol;Acc:MGI:2663588]	581	1
1558	Il23r	interleukin 23 receptor [Source:MGI Symbol;Acc:MGI:2181693]	659	1
1559	Il27ra	interleukin 27 receptor, alpha [Source:MGI Symbol;Acc:MGI:1355318]	623	3
1560	Il31ra	interleukin 31 receptor A [Source:MGI Symbol;Acc:MGI:2180511]	716	1
1561	Il5ra	interleukin 5 receptor, alpha [Source:MGI Symbol;Acc:MGI:96558]	415	1
1562	Ildr2	immunoglobulin-like domain containing receptor 2 [Source:MGI Symbol;Acc:MGI:1196370]	661	1
1563	Ilk	integrin linked kinase [Source:MGI Symbol;Acc:MGI:1195267]	452	1
1564	Impg1	interphotoreceptor matrix proteoglycan 1 [Source:MGI Symbol;Acc:MGI:1926876]	798	1
1565	Inadl	InaD-like (Drosophila) [Source:MGI Symbol;Acc:MGI:1277960]	1834	1
1566	Inf2	inverted formin, FH2 and WH2 domain containing [Source:MGI Symbol;Acc:MGI:1917685]	1271	1
1567	Inhbb	inhibin beta-B [Source:MGI Symbol;Acc:MGI:96571]	411	1
1568	Ino80	INO80 homolog (S. cerevisiae) [Source:MGI Symbol;Acc:MGI:1915392]	1559	1
1569	Ino80b	INO80 complex subunit B [Source:MGI Symbol;Acc:MGI:1917270]	375	1
1570	Ino80d	INO80 complex subunit D [Source:MGI Symbol;Acc:MGI:3027003]	1021	1
1571	Inppl1	inositol polyphosphate phosphatase-like 1 [Source:MGI Symbol;Acc:MGI:1333787]	1257	1
1572	Insm1	insulinoma-associated 1 [Source:MGI Symbol;Acc:MGI:1859980]	521	2
1573	Insm2	insulinoma-associated 2 [Source:MGI Symbol;Acc:MGI:1930787]	493	1
1574	Insrr	insulin receptor-related receptor [Source:MGI Symbol;Acc:MGI:1346037]	1300	4
1575	Ints1	integrator complex subunit 1 [Source:MGI Symbol;Acc:MGI:1915760]	2222	3
1576	Ints5	integrator complex subunit 5 [Source:MGI Symbol;Acc:MGI:1923578]	1018	3
1577	Ints8	integrator complex subunit 8 [Source:MGI Symbol;Acc:MGI:1919906]	995	1
1578	Invs	inversin [Source:MGI Symbol;Acc:MGI:1335082]	1062	2
1579	Ipmk	inositol polyphosphate multikinase [Source:MGI Symbol;Acc:MGI:1916968]	396	1
1580	Ipo13	importin 13 [Source:MGI Symbol;Acc:MGI:2385205]	963	1
1581	Ipo4	importin 4 [Source:MGI Symbol;Acc:MGI:1923001]	1082	1
1582	Ipo8	importin 8 [Source:MGI Symbol;Acc:MGI:2444611]	1010	1
1583	Iqch	IQ motif containing H [Source:MGI Symbol;Acc:MGI:1925500]	1071	1
1584	Iqck	IQ motif containing K [Source:MGI Symbol;Acc:MGI:3612188]	287	1
1585	Iqsec2	IQ motif and Sec7 domain 2 [Source:MGI Symbol;Acc:MGI:3528396]	1479	6
1586	Iqsec3	IQ motif and Sec7 domain 3 [Source:MGI Symbol;Acc:MGI:2677208]	1195	3
1587	Ireb2	iron responsive element binding protein 2 [Source:MGI Symbol;Acc:MGI:1928268]	963	1
1588	Irf2bp1	interferon regulatory factor 2 binding protein 1 [Source:MGI Symbol;Acc:MGI:2442159]	584	2
1589	Irf2bpl	interferon regulatory factor 2 binding protein-like [Source:MGI Symbol;Acc:MGI:2442463]	775	3
1590	Irf9	interferon regulatory factor 9 [Source:MGI Symbol;Acc:MGI:107587]	399	1
1591	Irgq	immunity-related GTPase family, Q [Source:MGI Symbol;Acc:MGI:2667176]	583	1
1592	Irs1	insulin receptor substrate 1 [Source:MGI Symbol;Acc:MGI:99454]	1231	2
1593	Irs2	insulin receptor substrate 2 [Source:MGI Symbol;Acc:MGI:109334]	1321	1
1594	Irs3	insulin receptor substrate 3 [Source:MGI Symbol;Acc:MGI:1194882]	495	1
1595	Irx2	Iroquois related homeobox 2 (Drosophila) [Source:MGI Symbol;Acc:MGI:1197526]	474	3
1596	Irx3	Iroquois related homeobox 3 (Drosophila) [Source:MGI Symbol;Acc:MGI:1197522]	522	2
1597	Irx5	Iroquois related homeobox 5 (Drosophila) [Source:MGI Symbol;Acc:MGI:1859086]	484	1
1598	Islr	immunoglobulin superfamily containing leucine-rich repeat [Source:MGI Symbol;Acc:MGI:1349645]	428	1
1599	Isyna1	myo-inositol 1-phosphate synthase A1 [Source:MGI Symbol;Acc:MGI:1919030]	557	1
1600	Itch	itchy, E3 ubiquitin protein ligase [Source:MGI Symbol;Acc:MGI:1202301]	864	3
1601	Itga10	integrin, alpha 10 [Source:MGI Symbol;Acc:MGI:2153482]	1167	1
1602	Itga2b	integrin alpha 2b [Source:MGI Symbol;Acc:MGI:96601]	1033	1
1603	Itga5	integrin alpha 5 (fibronectin receptor alpha) [Source:MGI Symbol;Acc:MGI:96604]	1053	1
1604	Itga7	integrin alpha 7 [Source:MGI Symbol;Acc:MGI:102700]	1136	1
1605	Itga8	integrin alpha 8 [Source:MGI Symbol;Acc:MGI:109442]	1062	1
1606	Itgb4	integrin beta 4 [Source:MGI Symbol;Acc:MGI:96613]	1818	3
1607	Itgb7	integrin beta 7 [Source:MGI Symbol;Acc:MGI:96616]	806	1
1608	Itgbl1	integrin, beta-like 1 [Source:MGI Symbol;Acc:MGI:2443439]	494	3
1609	Itih2	inter-alpha trypsin inhibitor, heavy chain 2 [Source:MGI Symbol;Acc:MGI:96619]	950	1
1610	Itih4	inter alpha-trypsin inhibitor, heavy chain 4 [Source:MGI Symbol;Acc:MGI:109536]	942	6
1611	Itpripl1	inositol 1,4,5-triphosphate receptor interacting protein-like 1 [Source:MGI Symbol;Acc:MGI:1920588]	547	1
1612	Itpripl2	inositol 1,4,5-triphosphate receptor interacting protein-like 2 [Source:MGI Symbol;Acc:MGI:2442416]	535	1
1613	Izumo1	izumo sperm-egg fusion 1 [Source:MGI Symbol;Acc:MGI:1920706]	397	1
1614	Jag1	jagged 1 [Source:MGI Symbol;Acc:MGI:1095416]	1218	2
1615	Jag2	jagged 2 [Source:MGI Symbol;Acc:MGI:1098270]	1247	3
1616	Jakmip1	janus kinase and microtubule interacting protein 1 [Source:MGI Symbol;Acc:MGI:1923321]	626	1
1617	Jmjd4	jumonji domain containing 4 [Source:MGI Symbol;Acc:MGI:2144404]	427	1
1618	Jph4	junctophilin 4 [Source:MGI Symbol;Acc:MGI:2443113]	628	2
1619	Junb	Jun-B oncogene [Source:MGI Symbol;Acc:MGI:96647]	344	1
1620	Jund	Jun proto-oncogene related gene d [Source:MGI Symbol;Acc:MGI:96648]	341	3
1621	Kank2	KN motif and ankyrin repeat domains 2 [Source:MGI Symbol;Acc:MGI:2384568]	843	1
1622	Kat5	K(lysine) acetyltransferase 5 [Source:MGI Symbol;Acc:MGI:1932051]	513	1
1623	Kat7	K(lysine) acetyltransferase 7 [Source:MGI Symbol;Acc:MGI:2182799]	613	1
1624	Kat8	K(lysine) acetyltransferase 8 [Source:MGI Symbol;Acc:MGI:1915023]	458	1
1625	Katna1	katanin p60 (ATPase-containing) subunit A1 [Source:MGI Symbol;Acc:MGI:1344353]	493	1
1626	Katnal1	katanin p60 subunit A-like 1 [Source:MGI Symbol;Acc:MGI:2387638]	488	1
1627	Katnal2	katanin p60 subunit A-like 2 [Source:MGI Symbol;Acc:MGI:1924234]	539	1
1628	Kazn	kazrin, periplakin interacting protein [Source:MGI Symbol;Acc:MGI:1918779]	699	1
1629	Kbtbd11	kelch repeat and BTB (POZ) domain containing 11 [Source:MGI Symbol;Acc:MGI:1922151]	633	2
1630	Kbtbd13	kelch repeat and BTB (POZ) domain containing 13 [Source:MGI Symbol;Acc:MGI:1921742]	458	2
1631	Kcna10	potassium voltage-gated channel, shaker-related subfamily, member 10 [Source:MGI Symbol;Acc:MGI:3037820]	511	1
1632	Kcnab3	potassium voltage-gated channel, shaker-related subfamily, beta member 3 [Source:MGI Symbol;Acc:MGI:1336208]	404	1
1633	Kcnb2	potassium voltage gated channel, Shab-related subfamily, member 2 [Source:MGI Symbol;Acc:MGI:99632]	907	1
1634	Kcnc3	potassium voltage gated channel, Shaw-related subfamily, member 3 [Source:MGI Symbol;Acc:MGI:96669]	769	2
1635	Kcnh2	potassium voltage-gated channel, subfamily H (eag-related), member 2 [Source:MGI Symbol;Acc:MGI:1341722]	1162	3
1636	Kcnh3	potassium voltage-gated channel, subfamily H (eag-related), member 3 [Source:MGI Symbol;Acc:MGI:1341723]	1095	2
1637	Kcnh4	potassium voltage-gated channel, subfamily H (eag-related), member 4 [Source:MGI Symbol;Acc:MGI:2156184]	1018	1
1638	Kcnh6	potassium voltage-gated channel, subfamily H (eag-related), member 6 [Source:MGI Symbol;Acc:MGI:2684139]	950	1
1639	Kcnh7	potassium voltage-gated channel, subfamily H (eag-related), member 7 [Source:MGI Symbol;Acc:MGI:2159566]	1195	1
1640	Kcnip2	Kv channel-interacting protein 2 [Source:MGI Symbol;Acc:MGI:2135916]	270	1
1641	Kcnip3	Kv channel interacting protein 3, calsenilin [Source:MGI Symbol;Acc:MGI:1929258]	284	2
1642	Kcnj2	potassium inwardly-rectifying channel, subfamily J, member 2 [Source:MGI Symbol;Acc:MGI:104744]	428	1
1643	Kcnk4	potassium channel, subfamily K, member 4 [Source:MGI Symbol;Acc:MGI:1298234]	398	1
1644	Kcnk9	potassium channel, subfamily K, member 9 [Source:MGI Symbol;Acc:MGI:3521816]	402	1
1645	Kcnma1	potassium large conductance calcium-activated channel, subfamily M, alpha member 1 [Source:MGI Symbol;Acc:MGI:99923]	1135	1
1646	Kcnn3	potassium intermediate/small conductance calcium-activated channel, subfamily N, member 3 [Source:MGI Symbol;Acc:MGI:2153183]	732	1
1647	Kcnq4	potassium voltage-gated channel, subfamily Q, member 4 [Source:MGI Symbol;Acc:MGI:1926803]	696	2
1648	Kcp	kielin/chordin-like protein [Source:MGI Symbol;Acc:MGI:2141640]	1550	3
1649	Kctd1	potassium channel tetramerisation domain containing 1 [Source:MGI Symbol;Acc:MGI:1918269]	861	1
1650	Kctd3	potassium channel tetramerisation domain containing 3 [Source:MGI Symbol;Acc:MGI:2444629]	815	1
1651	Kctd9	potassium channel tetramerisation domain containing 9 [Source:MGI Symbol;Acc:MGI:2145579]	389	1
1652	Kdelc2	KDEL (Lys-Asp-Glu-Leu) containing 2 [Source:MGI Symbol;Acc:MGI:1923765]	503	1
1653	Kdm1a	lysine (K)-specific demethylase 1A [Source:MGI Symbol;Acc:MGI:1196256]	853	2
1654	Kdm3a	lysine (K)-specific demethylase 3A [Source:MGI Symbol;Acc:MGI:98847]	1323	1
1655	Kdm3b	KDM3B lysine (K)-specific demethylase 3B [Source:MGI Symbol;Acc:MGI:1923356]	1762	1
1656	Kdm4b	lysine (K)-specific demethylase 4B [Source:MGI Symbol;Acc:MGI:2442355]	1086	1
1657	Kdm5b	lysine (K)-specific demethylase 5B [Source:MGI Symbol;Acc:MGI:1922855]	1544	2
1658	Kdm5c	lysine (K)-specific demethylase 5C [Source:MGI Symbol;Acc:MGI:99781]	1554	1
1659	Kdm6b	KDM1 lysine (K)-specific demethylase 6B [Source:MGI Symbol;Acc:MGI:2448492]	1641	9
1660	Khdrbs2	KH domain containing, RNA binding, signal transduction associated 2 [Source:MGI Symbol;Acc:MGI:2159649]	349	2
1661	Khsrp	KH-type splicing regulatory protein [Source:MGI Symbol;Acc:MGI:1336214]	748	12
1662	Kif13a	kinesin family member 13A [Source:MGI Symbol;Acc:MGI:1098264]	1749	2
1663	Kif17	kinesin family member 17 [Source:MGI Symbol;Acc:MGI:1098229]	1038	2
1664	Kif19a	kinesin family member 19A [Source:MGI Symbol;Acc:MGI:2447024]	997	1
1665	Kif1c	kinesin family member 1C [Source:MGI Symbol;Acc:MGI:1098260]	1100	1
1666	Kif20a	kinesin family member 20A [Source:MGI Symbol;Acc:MGI:1201682]	887	1
1667	Kif26a	kinesin family member 26A [Source:MGI Symbol;Acc:MGI:2447072]	1881	3
1668	Kif2b	kinesin family member 2B [Source:MGI Symbol;Acc:MGI:1920720]	668	1
1669	Kif7	kinesin family member 7 [Source:MGI Symbol;Acc:MGI:1098239]	1348	1
1670	Kifc1	kinesin family member C1 [Source:MGI Symbol;Acc:MGI:109596]	674	2
1671	Kifc2	kinesin family member C2 [Source:MGI Symbol;Acc:MGI:109187]	792	1
1672	Kifc5b	kinesin family member C5B [Source:MGI Symbol;Acc:MGI:2137414]	672	2
1673	Klf10	Kruppel-like factor 10 [Source:MGI Symbol;Acc:MGI:1101353]	479	1
1674	Klf13	Kruppel-like factor 13 [Source:MGI Symbol;Acc:MGI:1354948]	289	1
1675	Klf15	Kruppel-like factor 15 [Source:MGI Symbol;Acc:MGI:1929988]	415	1
1676	Klf16	Kruppel-like factor 16 [Source:MGI Symbol;Acc:MGI:2153049]	251	1
1677	Klf2	Kruppel-like factor 2 (lung) [Source:MGI Symbol;Acc:MGI:1342772]	354	1
1678	Klf4	Kruppel-like factor 4 (gut) [Source:MGI Symbol;Acc:MGI:1342287]	483	4
1679	Klhdc7a	kelch domain containing 7A [Source:MGI Symbol;Acc:MGI:2444612]	773	1
1680	Klhl14	kelch-like 14 [Source:MGI Symbol;Acc:MGI:1921249]	630	1
1681	Klk1b16	kallikrein 1-related peptidase b16 [Source:MGI Symbol;Acc:MGI:891982]	261	1
1682	Klk1b26	kallikrein 1-related petidase b26 [Source:MGI Symbol;Acc:MGI:891981]	261	1
1683	Klk1b8	kallikrein 1-related peptidase b8 [Source:MGI Symbol;Acc:MGI:892018]	261	1
1684	Klk7	kallikrein related-peptidase 7 (chymotryptic, stratum corneum) [Source:MGI Symbol;Acc:MGI:1346336]	249	1
1685	Klrg2	killer cell lectin-like receptor subfamily G, member 2 [Source:MGI Symbol;Acc:MGI:1921503]	387	1
1686	Kmt2a	lysine (K)-specific methyltransferase 2A [Source:MGI Symbol;Acc:MGI:96995]	3966	3
1687	Kmt2b	lysine (K)-specific methyltransferase 2B [Source:MGI Symbol;Acc:MGI:109565]	2713	4
1688	Kmt2d	lysine (K)-specific methyltransferase 2D [Source:MGI Symbol;Acc:MGI:2682319]	5588	7
1689	Kng1	kininogen 1 [Source:MGI Symbol;Acc:MGI:1097705]	661	1
1690	Kng2	kininogen 2 [Source:MGI Symbol;Acc:MGI:3027157]	644	1
1691	Kntc1	kinetochore associated 1 [Source:MGI Symbol;Acc:MGI:2673709]	2207	1
1692	Krba1	KRAB-A domain containing 1 [Source:MGI Symbol;Acc:MGI:1925077]	1043	2
1693	Kremen2	kringle containing transmembrane protein 2 [Source:MGI Symbol;Acc:MGI:1920266]	461	2
1694	Krt1	keratin 1 [Source:MGI Symbol;Acc:MGI:96698]	637	1
1695	Krt222	keratin 222 [Source:MGI Symbol;Acc:MGI:2442728]	294	1
1696	Krt23	keratin 23 [Source:MGI Symbol;Acc:MGI:2148866]	422	1
1697	Krt5	keratin 5 [Source:MGI Symbol;Acc:MGI:96702]	580	1
1698	Krt6a	keratin 6A [Source:MGI Symbol;Acc:MGI:1100845]	553	1
1699	Krt6b	keratin 6B [Source:MGI Symbol;Acc:MGI:1333768]	554	1
1700	Krt71	keratin 71 [Source:MGI Symbol;Acc:MGI:1861586]	524	1
1701	Krt72	keratin 72 [Source:MGI Symbol;Acc:MGI:2146034]	520	1
1702	Krt77	keratin 77 [Source:MGI Symbol;Acc:MGI:3588209]	572	1
1703	Krt78	keratin 78 [Source:MGI Symbol;Acc:MGI:1917529]	1068	1
1704	Krt79	keratin 79 [Source:MGI Symbol;Acc:MGI:2385030]	531	1
1705	L3mbtl3	l(3)mbt-like 3 (Drosophila) [Source:MGI Symbol;Acc:MGI:2143628]	883	2
1706	Lag3	lymphocyte-activation gene 3 [Source:MGI Symbol;Acc:MGI:106588]	521	2
1707	Lama1	laminin, alpha 1 [Source:MGI Symbol;Acc:MGI:99892]	3083	1
1708	Lama2	laminin, alpha 2 [Source:MGI Symbol;Acc:MGI:99912]	3118	3
1709	Lama3	laminin, alpha 3 [Source:MGI Symbol;Acc:MGI:99909]	3330	1
1710	Lama5	laminin, alpha 5 [Source:MGI Symbol;Acc:MGI:105382]	3718	3
1711	Lamb1	laminin B1 [Source:MGI Symbol;Acc:MGI:96743]	1834	1
1712	Lamc2	laminin, gamma 2 [Source:MGI Symbol;Acc:MGI:99913]	1193	2
1713	Lamc3	laminin gamma 3 [Source:MGI Symbol;Acc:MGI:1344394]	1581	2
1714	Larp1	La ribonucleoprotein domain family, member 1 [Source:MGI Symbol;Acc:MGI:1890165]	1072	1
1715	Las1l	LAS1-like (S. cerevisiae) [Source:MGI Symbol;Acc:MGI:1923380]	759	1
1716	Lats1	large tumor suppressor [Source:MGI Symbol;Acc:MGI:1333883]	1129	1
1717	Lats2	large tumor suppressor 2 [Source:MGI Symbol;Acc:MGI:1354386]	1042	1
1718	Layn	layilin [Source:MGI Symbol;Acc:MGI:2685357]	381	1
1719	Lbx1	ladybird homeobox homolog 1 (Drosophila) [Source:MGI Symbol;Acc:MGI:104867]	282	1
1720	Lbx2	ladybird homeobox homolog 2 (Drosophila) [Source:MGI Symbol;Acc:MGI:1342288]	195	1
1721	Lctl	lactase-like [Source:MGI Symbol;Acc:MGI:2183549]	566	1
1722	Ldlrad4	low density lipoprotein receptor class A domain containing 4 [Source:MGI Symbol;Acc:MGI:1277150]	306	1
1723	Lef1	lymphoid enhancer binding factor 1 [Source:MGI Symbol;Acc:MGI:96770]	397	1
1724	Lefty1	left right determination factor 1 [Source:MGI Symbol;Acc:MGI:107405]	368	1
1725	Lefty2	left-right determination factor 2 [Source:MGI Symbol;Acc:MGI:2443573]	368	1
1726	Lemd3	LEM domain containing 3 [Source:MGI Symbol;Acc:MGI:3580376]	940	1
1727	Leng1	leukocyte receptor cluster (LRC) member 1 [Source:MGI Symbol;Acc:MGI:1917007]	261	2
1728	Leprel1	leprecan-like 1 [Source:MGI Symbol;Acc:MGI:2146663]	703	1
1729	Leprel2	leprecan-like 2 [Source:MGI Symbol;Acc:MGI:1315208]	732	2
1730	Lfng	LFNG O-fucosylpeptide 3-beta-N-acetylglucosaminyltransferase [Source:MGI Symbol;Acc:MGI:1095413]	378	1
1731	Lgals3	lectin, galactose binding, soluble 3 [Source:MGI Symbol;Acc:MGI:96778]	264	2
1732	Lgr6	leucine-rich repeat-containing G protein-coupled receptor 6 [Source:MGI Symbol;Acc:MGI:2441805]	967	3
1733	Lhb	luteinizing hormone beta [Source:MGI Symbol;Acc:MGI:96782]	141	1
1734	Lhx1	LIM homeobox protein 1 [Source:MGI Symbol;Acc:MGI:99783]	406	1
1735	Lhx3	LIM homeobox protein 3 [Source:MGI Symbol;Acc:MGI:102673]	402	1
1736	Lhx8	LIM homeobox protein 8 [Source:MGI Symbol;Acc:MGI:1096343]	367	1
1737	Lhx9	LIM homeobox protein 9 [Source:MGI Symbol;Acc:MGI:1316721]	397	1
1738	Lig1	ligase I, DNA, ATP-dependent [Source:MGI Symbol;Acc:MGI:101789]	932	1
1739	Lig4	ligase IV, DNA, ATP-dependent [Source:MGI Symbol;Acc:MGI:1335098]	911	1
1740	Lima1	LIM domain and actin binding 1 [Source:MGI Symbol;Acc:MGI:1920992]	753	1
1741	Limk1	LIM-domain containing, protein kinase [Source:MGI Symbol;Acc:MGI:104572]	647	1
1742	Lin54	lin-54 homolog (C. elegans) [Source:MGI Symbol;Acc:MGI:2140902]	749	1
1743	Lingo3	leucine rich repeat and Ig domain containing 3 [Source:MGI Symbol;Acc:MGI:3609246]	589	1
1744	Lingo4	leucine rich repeat and Ig domain containing 4 [Source:MGI Symbol;Acc:MGI:2444651]	618	1
1745	Lix1l	Lix1-like [Source:MGI Symbol;Acc:MGI:3036267]	337	1
1746	Llgl2	lethal giant larvae homolog 2 (Drosophila) [Source:MGI Symbol;Acc:MGI:1918843]	1051	1
1747	Lmcd1	LIM and cysteine-rich domains 1 [Source:MGI Symbol;Acc:MGI:1353635]	365	1
1748	Lmo2	LIM domain only 2 [Source:MGI Symbol;Acc:MGI:102811]	228	1
1749	Lmo7	LIM domain only 7 [Source:MGI Symbol;Acc:MGI:1353586]	1699	1
1750	Lmod3	leiomodin 3 (fetal) [Source:MGI Symbol;Acc:MGI:2444169]	571	1
1751	Lmtk3	lemur tyrosine kinase 3 [Source:MGI Symbol;Acc:MGI:3039582]	1424	1
1752	Lnp	limb and neural patterns [Source:MGI Symbol;Acc:MGI:1918115]	425	1
1753	Lnx1	ligand of numb-protein X 1 [Source:MGI Symbol;Acc:MGI:1278335]	728	1
1754	Lnx2	ligand of numb-protein X 2 [Source:MGI Symbol;Acc:MGI:2155959]	687	1
1755	Lonp1	lon peptidase 1, mitochondrial [Source:MGI Symbol;Acc:MGI:1921392]	949	2
1756	Lonp2	lon peptidase 2, peroxisomal [Source:MGI Symbol;Acc:MGI:1914137]	852	1
1757	Loxl2	lysyl oxidase-like 2 [Source:MGI Symbol;Acc:MGI:2137913]	776	1
1758	Lpcat1	lysophosphatidylcholine acyltransferase 1 [Source:MGI Symbol;Acc:MGI:2384812]	534	1
1759	Lphn1	latrophilin 1 [Source:MGI Symbol;Acc:MGI:1929461]	1516	4
1760	Lpo	lactoperoxidase [Source:MGI Symbol;Acc:MGI:1923363]	710	1
1761	Lpp	LIM domain containing preferred translocation partner in lipoma [Source:MGI Symbol;Acc:MGI:2441849]	613	1
1762	Lrch3	leucine-rich repeats and calponin homology (CH) domain containing 3 [Source:MGI Symbol;Acc:MGI:1917394]	778	1
1763	Lrdd	leucine-rich and death domain containing [Source:MGI Symbol;Acc:MGI:1889507]	915	2
1764	Lrfn3	leucine rich repeat and fibronectin type III domain containing 3 [Source:MGI Symbol;Acc:MGI:2442512]	626	1
1765	Lrfn4	leucine rich repeat and fibronectin type III domain containing 4 [Source:MGI Symbol;Acc:MGI:2385612]	636	1
1766	Lrg1	leucine-rich alpha-2-glycoprotein 1 [Source:MGI Symbol;Acc:MGI:1924155]	342	2
1767	Lrp1	low density lipoprotein receptor-related protein 1 [Source:MGI Symbol;Acc:MGI:96828]	4545	1
1768	Lrp10	low-density lipoprotein receptor-related protein 10 [Source:MGI Symbol;Acc:MGI:1929480]	713	2
1769	Lrp12	low density lipoprotein-related protein 12 [Source:MGI Symbol;Acc:MGI:2443132]	858	1
1770	Lrp2	low density lipoprotein receptor-related protein 2 [Source:MGI Symbol;Acc:MGI:95794]	4660	3
1771	Lrp3	low density lipoprotein receptor-related protein 3 [Source:MGI Symbol;Acc:MGI:3584516]	790	2
1772	Lrpprc	leucine-rich PPR-motif containing [Source:MGI Symbol;Acc:MGI:1919666]	1392	1
1773	Lrrc10b	leucine rich repeat containing 10B [Source:MGI Symbol;Acc:MGI:2685551]	292	1
1774	Lrrc15	leucine rich repeat containing 15 [Source:MGI Symbol;Acc:MGI:1921738]	579	1
1775	Lrrc16b	leucine rich repeat containing 16B [Source:MGI Symbol;Acc:MGI:2448573]	1375	3
1776	Lrrc24	leucine rich repeat containing 24 [Source:MGI Symbol;Acc:MGI:3605040]	521	2
1777	Lrrc26	leucine rich repeat containing 26 [Source:MGI Symbol;Acc:MGI:2385129]	331	2
1778	Lrrc32	leucine rich repeat containing 32 [Source:MGI Symbol;Acc:MGI:93882]	663	1
1779	Lrrc36	leucine rich repeat containing 36 [Source:MGI Symbol;Acc:MGI:2448585]	757	1
1780	Lrrc37a	leucine rich repeat containing 37A [Source:MGI Symbol;Acc:MGI:2685097]	3214	2
1781	Lrrc41	leucine rich repeat containing 41 [Source:MGI Symbol;Acc:MGI:2441984]	807	1
1782	Lrrc47	leucine rich repeat containing 47 [Source:MGI Symbol;Acc:MGI:1920196]	603	2
1783	Lrrc4b	leucine rich repeat containing 4B [Source:MGI Symbol;Acc:MGI:3027390]	709	2
1784	Lrrc55	leucine rich repeat containing 55 [Source:MGI Symbol;Acc:MGI:2685197]	311	2
1785	Lrrc56	leucine rich repeat containing 56 [Source:MGI Symbol;Acc:MGI:1917802]	552	1
1786	Lrrc61	leucine rich repeat containing 61 [Source:MGI Symbol;Acc:MGI:2652848]	259	1
1787	Lrrc63	leucine rich repeat containing 63 [Source:MGI Symbol;Acc:MGI:1918109]	638	1
1788	Lrrc7	leucine rich repeat containing 7 [Source:MGI Symbol;Acc:MGI:2676665]	1542	2
1789	Lrrc8d	leucine rich repeat containing 8D [Source:MGI Symbol;Acc:MGI:1922368]	859	1
1790	Lrrc8e	leucine rich repeat containing 8 family, member E [Source:MGI Symbol;Acc:MGI:1919517]	795	1
1791	Lrrk1	leucine-rich repeat kinase 1 [Source:MGI Symbol;Acc:MGI:2142227]	2014	1
1792	Lrrn2	leucine rich repeat protein 2, neuronal [Source:MGI Symbol;Acc:MGI:106037]	730	1
1793	Lrtm2	leucine-rich repeats and transmembrane domains 2 [Source:MGI Symbol;Acc:MGI:2141485]	370	1
1794	Lsg1	large subunit GTPase 1 homolog (S. cerevisiae) [Source:MGI Symbol;Acc:MGI:107236]	644	1
1795	Lsm12	LSM12 homolog (S. cerevisiae) [Source:MGI Symbol;Acc:MGI:1919592]	195	1
1796	Ltb4r2	leukotriene B4 receptor 2 [Source:MGI Symbol;Acc:MGI:1888501]	360	1
1797	Ltbp1	latent transforming growth factor beta binding protein 1 [Source:MGI Symbol;Acc:MGI:109151]	1712	1
1798	Ltbp2	latent transforming growth factor beta binding protein 2 [Source:MGI Symbol;Acc:MGI:99502]	1809	1
1799	Ltbp3	latent transforming growth factor beta binding protein 3 [Source:MGI Symbol;Acc:MGI:1101355]	1253	2
1800	Ltbp4	latent transforming growth factor beta binding protein 4 [Source:MGI Symbol;Acc:MGI:1321395]	1666	3
1801	Ltbr	lymphotoxin B receptor [Source:MGI Symbol;Acc:MGI:104875]	415	1
1802	Ltk	leukocyte tyrosine kinase [Source:MGI Symbol;Acc:MGI:96840]	888	1
1803	Lum	lumican [Source:MGI Symbol;Acc:MGI:109347]	338	1
1804	Luzp4	leucine zipper protein 4 [Source:MGI Symbol;Acc:MGI:3708816]	449	1
1805	Lyl1	lymphoblastomic leukemia 1 [Source:MGI Symbol;Acc:MGI:96891]	278	1
1806	Lypd4	Ly6/Plaur domain containing 4 [Source:MGI Symbol;Acc:MGI:2687054]	246	1
1807	Lyst	lysosomal trafficking regulator [Source:MGI Symbol;Acc:MGI:107448]	3787	1
1808	Lzts1	leucine zipper, putative tumor suppressor 1 [Source:MGI Symbol;Acc:MGI:2684762]	599	1
1809	Macf1	microtubule-actin crosslinking factor 1 [Source:MGI Symbol;Acc:MGI:108559]	7355	2
1810	Mad2l2	MAD2 mitotic arrest deficient-like 2 [Source:MGI Symbol;Acc:MGI:1919140]	211	1
1811	Madcam1	mucosal vascular addressin cell adhesion molecule 1 [Source:MGI Symbol;Acc:MGI:103579]	405	1
1812	Mafa	v-maf musculoaponeurotic fibrosarcoma oncogene family, protein A (avian) [Source:MGI Symbol;Acc:MGI:2673307]	359	1
1813	Maged1	melanoma antigen, family D, 1 [Source:MGI Symbol;Acc:MGI:1930187]	775	1
1814	Magel2	melanoma antigen, family L, 2 [Source:MGI Symbol;Acc:MGI:1351648]	1284	12
1815	Magi2	membrane associated guanylate kinase, WW and PDZ domain containing 2 [Source:MGI Symbol;Acc:MGI:1354953]	1275	1
1816	Magi3	membrane associated guanylate kinase, WW and PDZ domain containing 3 [Source:MGI Symbol;Acc:MGI:1923484]	1126	2
1817	Malt1	mucosa associated lymphoid tissue lymphoma translocation gene 1 [Source:MGI Symbol;Acc:MGI:2445027]	821	1
1818	Mamdc2	MAM domain containing 2 [Source:MGI Symbol;Acc:MGI:1918988]	686	2
1819	Maml1	mastermind like 1 (Drosophila) [Source:MGI Symbol;Acc:MGI:1890504]	1020	3
1820	Mamld1	mastermind-like domain containing 1 [Source:MGI Symbol;Acc:MGI:3045303]	766	1
1821	Mamstr	MEF2 activating motif and SAP domain containing transcriptional regulator [Source:MGI Symbol;Acc:MGI:1921740]	421	1
1822	Man2a2	mannosidase 2, alpha 2 [Source:MGI Symbol;Acc:MGI:2150656]	1152	1
1823	Man2b2	mannosidase 2, alpha B2 [Source:MGI Symbol;Acc:MGI:1195262]	1018	2
1824	Man2c1	mannosidase, alpha, class 2C, member 1 [Source:MGI Symbol;Acc:MGI:1920994]	1039	1
1825	Maneal	mannosidase, endo-alpha-like [Source:MGI Symbol;Acc:MGI:2684896]	452	1
1826	Maoa	monoamine oxidase A [Source:MGI Symbol;Acc:MGI:96915]	526	1
1827	Maob	monoamine oxidase B [Source:MGI Symbol;Acc:MGI:96916]	520	1
1828	Map1a	microtubule-associated protein 1 A [Source:MGI Symbol;Acc:MGI:1306776]	3014	2
1829	Map1b	microtubule-associated protein 1B [Source:MGI Symbol;Acc:MGI:1306778]	2464	1
1830	Map1s	microtubule-associated protein 1S [Source:MGI Symbol;Acc:MGI:2443304]	973	1
1831	Map2k2	mitogen-activated protein kinase kinase 2 [Source:MGI Symbol;Acc:MGI:1346867]	401	1
1832	Map2k5	mitogen-activated protein kinase kinase 5 [Source:MGI Symbol;Acc:MGI:1346345]	448	1
1833	Map3k1	mitogen-activated protein kinase kinase kinase 1 [Source:MGI Symbol;Acc:MGI:1346872]	1493	1
1834	Map3k11	mitogen-activated protein kinase kinase kinase 11 [Source:MGI Symbol;Acc:MGI:1346880]	850	2
1835	Map3k2	mitogen-activated protein kinase kinase kinase 2 [Source:MGI Symbol;Acc:MGI:1346873]	619	1
1836	Map3k3	mitogen-activated protein kinase kinase kinase 3 [Source:MGI Symbol;Acc:MGI:1346874]	626	1
1837	Map3k5	mitogen-activated protein kinase kinase kinase 5 [Source:MGI Symbol;Acc:MGI:1346876]	1380	1
1838	Map3k9	mitogen-activated protein kinase kinase kinase 9 [Source:MGI Symbol;Acc:MGI:2449952]	1077	1
1839	Map4k4	mitogen-activated protein kinase kinase kinase kinase 4 [Source:MGI Symbol;Acc:MGI:1349394]	1288	1
1840	Map7	microtubule-associated protein 7 [Source:MGI Symbol;Acc:MGI:1328328]	738	1
1841	Mapk15	mitogen-activated protein kinase 15 [Source:MGI Symbol;Acc:MGI:2652894]	549	2
1842	Mapk1ip1	mitogen-activated protein kinase 1 interacting protein 1 [Source:MGI Symbol;Acc:MGI:1916796]	263	2
1843	Mapk1ip1l	mitogen-activated protein kinase 1 interacting protein 1-like [Source:MGI Symbol;Acc:MGI:2444022]	242	5
1844	Mapk4	mitogen-activated protein kinase 4 [Source:MGI Symbol;Acc:MGI:2444559]	583	1
1845	Mapk7	mitogen-activated protein kinase 7 [Source:MGI Symbol;Acc:MGI:1346347]	806	2
1846	Mapk8ip1	mitogen-activated protein kinase 8 interacting protein 1 [Source:MGI Symbol;Acc:MGI:1309464]	707	1
1847	Mapk8ip2	mitogen-activated protein kinase 8 interacting protein 2 [Source:MGI Symbol;Acc:MGI:1926555]	830	2
1848	Mapk8ip3	mitogen-activated protein kinase 8 interacting protein 3 [Source:MGI Symbol;Acc:MGI:1353598]	1345	1
1849	Mapkapk3	mitogen-activated protein kinase-activated protein kinase 3 [Source:MGI Symbol;Acc:MGI:2143163]	384	1
1850	Mapkbp1	mitogen-activated protein kinase binding protein 1 [Source:MGI Symbol;Acc:MGI:1347004]	1503	1
1851	Mapt	microtubule-associated protein tau [Source:MGI Symbol;Acc:MGI:97180]	749	2
1852	Marco	macrophage receptor with collagenous structure [Source:MGI Symbol;Acc:MGI:1309998]	518	2
1853	Marf1	meiosis arrest female 1 [Source:MGI Symbol;Acc:MGI:2444505]	1736	1
1854	Marveld2	MARVEL (membrane-associating) domain containing 2 [Source:MGI Symbol;Acc:MGI:2446166]	555	1
1855	Masp2	mannan-binding lectin serine peptidase 2 [Source:MGI Symbol;Acc:MGI:1330832]	685	1
1856	Mast1	microtubule associated serine/threonine kinase 1 [Source:MGI Symbol;Acc:MGI:1861901]	1570	1
1857	Mast2	microtubule associated serine/threonine kinase 2 [Source:MGI Symbol;Acc:MGI:894676]	1800	2
1858	Mast4	microtubule associated serine/threonine kinase family member 4 [Source:MGI Symbol;Acc:MGI:1918885]	2618	2
1859	Mavs	mitochondrial antiviral signaling protein [Source:MGI Symbol;Acc:MGI:2444773]	503	1
1860	Mbd1	methyl-CpG binding domain protein 1 [Source:MGI Symbol;Acc:MGI:1333811]	588	2
1861	Mbd2	methyl-CpG binding domain protein 2 [Source:MGI Symbol;Acc:MGI:1333813]	414	1
1862	Mbd5	methyl-CpG binding domain protein 5 [Source:MGI Symbol;Acc:MGI:2138934]	1728	1
1863	Mbd6	methyl-CpG binding domain protein 6 [Source:MGI Symbol;Acc:MGI:106378]	1005	6
1864	Mbl1	mannose-binding lectin (protein A) 1 [Source:MGI Symbol;Acc:MGI:96923]	239	2
1865	Mbl2	mannose-binding lectin (protein C) 2 [Source:MGI Symbol;Acc:MGI:96924]	244	2
1866	Mbnl1	muscleblind-like 1 (Drosophila) [Source:MGI Symbol;Acc:MGI:1928482]	381	1
1867	Mbnl2	muscleblind-like 2 [Source:MGI Symbol;Acc:MGI:2145597]	373	1
1868	Mbtps1	membrane-bound transcription factor peptidase, site 1 [Source:MGI Symbol;Acc:MGI:1927235]	1052	1
1869	Mc5r	melanocortin 5 receptor [Source:MGI Symbol;Acc:MGI:99420]	372	1
1870	Mcm10	minichromosome maintenance deficient 10 (S. cerevisiae) [Source:MGI Symbol;Acc:MGI:1917274]	885	1
1871	Mcm3ap	minichromosome maintenance deficient 3 (S. cerevisiae) associated protein [Source:MGI Symbol;Acc:MGI:1930089]	1971	1
1872	Mcm9	minichromosome maintenance complex component 9 [Source:MGI Symbol;Acc:MGI:1918817]	1290	1
1873	Mcoln3	mucolipin 3 [Source:MGI Symbol;Acc:MGI:1890500]	553	1
1874	Mctp1	multiple C2 domains, transmembrane 1 [Source:MGI Symbol;Acc:MGI:1926021]	951	2
1875	Mdc1	mediator of DNA damage checkpoint 1 [Source:MGI Symbol;Acc:MGI:3525201]	1708	2
1876	Mdh1b	malate dehydrogenase 1B, NAD (soluble) [Source:MGI Symbol;Acc:MGI:1923918]	500	2
1877	Mdm1	transformed mouse 3T3 cell double minute 1 [Source:MGI Symbol;Acc:MGI:96951]	718	1
1878	Mdn1	midasin homolog (yeast) [Source:MGI Symbol;Acc:MGI:1926159]	5589	2
1879	Med1	mediator complex subunit 1 [Source:MGI Symbol;Acc:MGI:1100846]	1575	2
1880	Med13l	mediator complex subunit 13-like [Source:MGI Symbol;Acc:MGI:2670178]	2207	2
1881	Med14	mediator complex subunit 14 [Source:MGI Symbol;Acc:MGI:1349442]	1459	3
1882	Med15	mediator complex subunit 15 [Source:MGI Symbol;Acc:MGI:2137379]	789	1
1883	Med16	mediator complex subunit 16 [Source:MGI Symbol;Acc:MGI:2158394]	865	1
1884	Med19	mediator of RNA polymerase II transcription, subunit 19 homolog (yeast) [Source:MGI Symbol;Acc:MGI:1914234]	244	1
1885	Med24	mediator complex subunit 24 [Source:MGI Symbol;Acc:MGI:1344385]	987	1
1886	Med25	mediator of RNA polymerase II transcription, subunit 25 homolog (yeast) [Source:MGI Symbol;Acc:MGI:1922863]	745	3
1887	Med28	mediator of RNA polymerase II transcription, subunit 28 homolog (yeast) [Source:MGI Symbol;Acc:MGI:1914249]	178	2
1888	Med4	mediator of RNA polymerase II transcription, subunit 4 homolog (yeast) [Source:MGI Symbol;Acc:MGI:1914631]	270	1
1889	Medag	mesenteric estrogen dependent adipogenesis [Source:MGI Symbol;Acc:MGI:1917967]	303	1
1890	Mef2a	myocyte enhancer factor 2A [Source:MGI Symbol;Acc:MGI:99532]	498	2
1891	Mef2b	myocyte enhancer factor 2B [Source:MGI Symbol;Acc:MGI:104526]	349	2
1892	Mef2c	myocyte enhancer factor 2C [Source:MGI Symbol;Acc:MGI:99458]	466	1
1893	Mefv	Mediterranean fever [Source:MGI Symbol;Acc:MGI:1859396]	808	1
1894	Megf10	multiple EGF-like-domains 10 [Source:MGI Symbol;Acc:MGI:2685177]	1147	1
1895	Megf11	multiple EGF-like-domains 11 [Source:MGI Symbol;Acc:MGI:1920951]	1095	5
1896	Megf6	multiple EGF-like-domains 6 [Source:MGI Symbol;Acc:MGI:1919351]	1572	9
1897	Meis3	Meis homeobox 3 [Source:MGI Symbol;Acc:MGI:108519]	378	1
1898	Men1	multiple endocrine neoplasia 1 [Source:MGI Symbol;Acc:MGI:1316736]	617	1
1899	Mepce	methylphosphate capping enzyme [Source:MGI Symbol;Acc:MGI:106477]	666	1
1900	Mepe	matrix extracellular phosphoglycoprotein with ASARM motif (bone) [Source:MGI Symbol;Acc:MGI:2137384]	441	1
1901	Met	met proto-oncogene [Source:MGI Symbol;Acc:MGI:96969]	1379	1
1902	Mettl24	methyltransferase like 24 [Source:MGI Symbol;Acc:MGI:3045338]	363	2
1903	Mettl4	methyltransferase like 4 [Source:MGI Symbol;Acc:MGI:1924031]	471	1
1904	Mettl7a1	methyltransferase like 7A1 [Source:MGI Symbol;Acc:MGI:1916523]	244	1
1905	Mettl7a2	methyltransferase like 7A2 [Source:MGI Symbol;Acc:MGI:3026615]	244	1
1906	Mettl7a3	methyltransferase like 7A3 [Source:MGI Symbol;Acc:MGI:3710670]	244	1
1907	Mex3b	mex3 homolog B (C. elegans) [Source:MGI Symbol;Acc:MGI:1918252]	576	1
1908	Mfhas1	malignant fibrous histiocytoma amplified sequence 1 [Source:MGI Symbol;Acc:MGI:1098644]	1048	1
1909	Mfsd5	major facilitator superfamily domain containing 5 [Source:MGI Symbol;Acc:MGI:2145901]	450	1
1910	Mga	MAX gene associated [Source:MGI Symbol;Acc:MGI:1352483]	3042	1
1911	Mgam	maltase-glucoamylase [Source:MGI Symbol;Acc:MGI:1203495]	1827	1
1912	Mgarp	mitochondria localized glutamic acid rich protein [Source:MGI Symbol;Acc:MGI:1914999]	283	1
1913	Mgat3	mannoside acetylglucosaminyltransferase 3 [Source:MGI Symbol;Acc:MGI:104532]	538	1
1914	Mgat5b	mannoside acetylglucosaminyltransferase 5, isoenzyme B [Source:MGI Symbol;Acc:MGI:3606200]	792	2
1915	Mgrn1	mahogunin, ring finger 1 [Source:MGI Symbol;Acc:MGI:2447670]	533	1
1916	Mib2	mindbomb homolog 2 (Drosophila) [Source:MGI Symbol;Acc:MGI:2679684]	921	1
1917	Mical2	microtubule associated monooxygenase, calponin and LIM domain containing 2 [Source:MGI Symbol;Acc:MGI:2444947]	960	1
1918	Micalcl	MICAL C-terminal like [Source:MGI Symbol;Acc:MGI:1918127]	680	1
1919	Micall1	microtubule associated monooxygenase, calponin and LIM domain containing -like 1 [Source:MGI Symbol;Acc:MGI:105870]	870	1
1920	Micall2	MICAL-like 2 [Source:MGI Symbol;Acc:MGI:2444818]	1009	1
1921	Midn	midnolin [Source:MGI Symbol;Acc:MGI:1890222]	508	1
1922	Mien1	migration and invasion enhancer 1 [Source:MGI Symbol;Acc:MGI:1913678]	115	1
1923	Mink1	misshapen-like kinase 1 (zebrafish) [Source:MGI Symbol;Acc:MGI:1355329]	1344	4
1924	Mipep	mitochondrial intermediate peptidase [Source:MGI Symbol;Acc:MGI:1917728]	711	1
1925	Misp	mitotic spindle positioning [Source:MGI Symbol;Acc:MGI:1926156]	648	3
1926	Mitf	microphthalmia-associated transcription factor [Source:MGI Symbol;Acc:MGI:104554]	510	1
1927	Mixl1	Mix1 homeobox-like 1 (Xenopus laevis) [Source:MGI Symbol;Acc:MGI:1351322]	231	1
1928	Mkl1	MKL (megakaryoblastic leukemia)/myocardin-like 1 [Source:MGI Symbol;Acc:MGI:2384495]	964	2
1929	Mlip	muscular LMNA-interacting protein [Source:MGI Symbol;Acc:MGI:1916892]	269	1
1930	Mllt4	myeloid/lymphoid or mixed-lineage leukemia (trithorax homolog, Drosophila); translocated to, 4 [Source:MGI Symbol;Acc:MGI:1314653]	1820	1
1931	Mllt6	myeloid/lymphoid or mixed-lineage leukemia (trithorax homolog, Drosophila); translocated to, 6 [Source:MGI Symbol;Acc:MGI:1935145]	1109	1
1932	Mlxipl	MLX interacting protein-like [Source:MGI Symbol;Acc:MGI:1927999]	864	1
1933	Mlycd	malonyl-CoA decarboxylase [Source:MGI Symbol;Acc:MGI:1928485]	492	1
1934	Mmaa	methylmalonic aciduria (cobalamin deficiency) type A [Source:MGI Symbol;Acc:MGI:1923805]	415	2
1935	Mmp10	matrix metallopeptidase 10 [Source:MGI Symbol;Acc:MGI:97007]	476	1
1936	Mmp13	matrix metallopeptidase 13 [Source:MGI Symbol;Acc:MGI:1340026]	472	1
1937	Mmp14	matrix metallopeptidase 14 (membrane-inserted) [Source:MGI Symbol;Acc:MGI:101900]	582	1
1938	Mmp17	matrix metallopeptidase 17 [Source:MGI Symbol;Acc:MGI:1346076]	578	2
1939	Mmp25	matrix metallopeptidase 25 [Source:MGI Symbol;Acc:MGI:2443938]	615	1
1940	Mmp27	matrix metallopeptidase 27 [Source:MGI Symbol;Acc:MGI:3039232]	551	1
1941	Mmp28	matrix metallopeptidase 28 (epilysin) [Source:MGI Symbol;Acc:MGI:2153062]	520	1
1942	Mmp9	matrix metallopeptidase 9 [Source:MGI Symbol;Acc:MGI:97011]	730	1
1943	Mms19	MMS19 (MET18 S. cerevisiae) [Source:MGI Symbol;Acc:MGI:1919449]	1031	2
1944	Mn1	meningioma 1 [Source:MGI Symbol;Acc:MGI:1261813]	1297	2
1945	Moap1	modulator of apoptosis 1 [Source:MGI Symbol;Acc:MGI:1915555]	352	1
1946	Mob3a	MOB kinase activator 3A [Source:MGI Symbol;Acc:MGI:3050117]	217	1
1947	Mob3c	MOB kinase activator 3C [Source:MGI Symbol;Acc:MGI:2140623]	216	1
1948	Mocos	molybdenum cofactor sulfurase [Source:MGI Symbol;Acc:MGI:1915841]	862	1
1949	Mogs	mannosyl-oligosaccharide glucosidase [Source:MGI Symbol;Acc:MGI:1929872]	834	1
1950	Mon1b	MON1 homolog b (yeast) [Source:MGI Symbol;Acc:MGI:1923231]	553	1
1951	Morn1	MORN repeat containing 1 [Source:MGI Symbol;Acc:MGI:1924116]	477	1
1952	Mov10	Moloney leukemia virus 10 [Source:MGI Symbol;Acc:MGI:97054]	1077	1
1953	Mov10l1	Moloney leukemia virus 10-like 1 [Source:MGI Symbol;Acc:MGI:1891384]	1239	2
1954	Moxd1	monooxygenase, DBH-like 1 [Source:MGI Symbol;Acc:MGI:1921582]	613	1
1955	Moxd2	monooxygenase, DBH-like 2 [Source:MGI Symbol;Acc:MGI:2388042]	619	1
1956	Mpeg1	macrophage expressed gene 1 [Source:MGI Symbol;Acc:MGI:1333743]	720	1
1957	Mphosph10	M-phase phosphoprotein 10 (U3 small nucleolar ribonucleoprotein) [Source:MGI Symbol;Acc:MGI:1915223]	681	1
1958	Mpnd	MPN domain containing [Source:MGI Symbol;Acc:MGI:1915297]	487	2
1959	Mpped1	metallophosphoesterase domain containing 1 [Source:MGI Symbol;Acc:MGI:106316]	326	1
1960	Mrc2	mannose receptor, C type 2 [Source:MGI Symbol;Acc:MGI:107818]	1479	1
1961	Mrm1	mitochondrial rRNA methyltransferase 1 homolog (S. cerevisiae) [Source:MGI Symbol;Acc:MGI:2443470]	320	1
1962	Mroh2a	maestro heat-like repeat family member 2A [Source:MGI Symbol;Acc:MGI:3705228]	1679	1
1963	Mrpl13	mitochondrial ribosomal protein L13 [Source:MGI Symbol;Acc:MGI:2137218]	178	1
1964	Mrvi1	MRV integration site 1 [Source:MGI Symbol;Acc:MGI:1338023]	921	3
1965	Ms4a15	membrane-spanning 4-domains, subfamily A, member 15 [Source:MGI Symbol;Acc:MGI:3617853]	245	1
1966	Ms4a18	membrane-spanning 4-domains, subfamily A, member 18 [Source:MGI Symbol;Acc:MGI:1923252]	344	2
1967	Msh5	mutS homolog 5 (E. coli) [Source:MGI Symbol;Acc:MGI:1329021]	833	1
1968	Msi1	musashi RNA-binding protein 1 [Source:MGI Symbol;Acc:MGI:107376]	362	1
1969	Msi2	musashi RNA-binding protein 2 [Source:MGI Symbol;Acc:MGI:1923876]	346	1
1970	Msl3	male-specific lethal 3 homolog (Drosophila) [Source:MGI Symbol;Acc:MGI:1341851]	525	1
1971	Msl3l2	male-specific lethal 3-like 2 (Drosophila) [Source:MGI Symbol;Acc:MGI:1920640]	371	1
1972	Msln	mesothelin [Source:MGI Symbol;Acc:MGI:1888992]	625	1
1973	Mslnl	mesothelin-like [Source:MGI Symbol;Acc:MGI:3607710]	685	2
1974	Msr1	macrophage scavenger receptor 1 [Source:MGI Symbol;Acc:MGI:98257]	458	2
1975	Mst1	macrophage stimulating 1 (hepatocyte growth factor-like) [Source:MGI Symbol;Acc:MGI:96080]	716	1
1976	Mst1r	macrophage stimulating 1 receptor (c-met-related tyrosine kinase) [Source:MGI Symbol;Acc:MGI:99614]	1378	2
1977	Mt4	metallothionein 4 [Source:MGI Symbol;Acc:MGI:99692]	62	1
1978	Mtf2	metal response element binding transcription factor 2 [Source:MGI Symbol;Acc:MGI:105050]	593	1
1979	Mthfsd	methenyltetrahydrofolate synthetase domain containing [Source:MGI Symbol;Acc:MGI:2679252]	372	1
1980	Mtl5	metallothionein-like 5, testis-specific (tesmin) [Source:MGI Symbol;Acc:MGI:1340029]	475	1
1981	Mtmr3	myotubularin related protein 3 [Source:MGI Symbol;Acc:MGI:1921552]	1195	1
1982	Mtmr4	myotubularin related protein 4 [Source:MGI Symbol;Acc:MGI:2180699]	1190	1
1983	Mtpap	mitochondrial poly(A) polymerase [Source:MGI Symbol;Acc:MGI:1914690]	585	1
1984	Mtss1l	metastasis suppressor 1-like [Source:MGI Symbol;Acc:MGI:3039591]	715	1
1985	Mtus2	microtubule associated tumor suppressor candidate 2 [Source:MGI Symbol;Acc:MGI:1915388]	1353	3
1986	Muc1	mucin 1, transmembrane [Source:MGI Symbol;Acc:MGI:97231]	631	3
1987	Muc5b	mucin 5, subtype B, tracheobronchial [Source:MGI Symbol;Acc:MGI:1921430]	4800	1
1988	Muc6	mucin 6, gastric [Source:MGI Symbol;Acc:MGI:2663233]	2853	1
1989	Mutyh	mutY homolog (E. coli) [Source:MGI Symbol;Acc:MGI:1917853]	515	1
1990	Mvb12a	multivesicular body subunit 12A [Source:MGI Symbol;Acc:MGI:1920961]	271	1
1991	Mvk	mevalonate kinase [Source:MGI Symbol;Acc:MGI:107624]	395	1
1992	Mybpc3	myosin binding protein C, cardiac [Source:MGI Symbol;Acc:MGI:102844]	1278	1
1993	Mycbp2	MYC binding protein 2 [Source:MGI Symbol;Acc:MGI:2179432]	4746	3
1994	Mycn	v-myc myelocytomatosis viral related oncogene, neuroblastoma derived (avian) [Source:MGI Symbol;Acc:MGI:97357]	462	2
1995	Mycs	myc-like oncogene, s-myc protein [Source:MGI Symbol;Acc:MGI:1332242]	431	1
1996	Myf6	myogenic factor 6 [Source:MGI Symbol;Acc:MGI:97253]	242	1
1997	Myh10	myosin, heavy polypeptide 10, non-muscle [Source:MGI Symbol;Acc:MGI:1930780]	1976	1
1998	Myh11	myosin, heavy polypeptide 11, smooth muscle [Source:MGI Symbol;Acc:MGI:102643]	1938	1
1999	Myh14	myosin, heavy polypeptide 14 [Source:MGI Symbol;Acc:MGI:1919210]	2033	3
[truncated: 1,483 more rows]
