# Supplementary material for: Genome-Wide Analyses and Functional Classification of Proline Repeat-Rich Proteins: Potential Role of eIF5A in Eukaryotic Evolution
Source: PLoS One. 2014 Nov 3;9(11):e111800. doi: 10.1371/journal.pone.0111800 (PMC4218817; doi:10.1371/journal.pone.0111800)
Supplement: Table S16 — H. sapiens proteins with ≥1 PPP units. (XLSX) [file pone.0111800.s017.xlsx]

## Sheet: PPP
#	Gene name	Description	Protein length (amino acids)	Number of PPP units
1	A1BG	alpha-1-B glycoprotein [Source:HGNC Symbol;Acc:5]	492	2
2	A1CF	APOBEC1 complementation factor [Source:HGNC Symbol;Acc:24086]	591	1
3	A2ML1	alpha-2-macroglobulin-like 1 [Source:HGNC Symbol;Acc:23336]	1451	1
4	AAAS	achalasia, adrenocortical insufficiency, alacrimia [Source:HGNC Symbol;Acc:13666]	543	3
5	AAK1	AP2 associated kinase 1 [Source:HGNC Symbol;Acc:19679]	958	3
6	ABCA1	ATP-binding cassette, sub-family A (ABC1), member 1 [Source:HGNC Symbol;Acc:29]	2258	1
7	ABCA2	ATP-binding cassette, sub-family A (ABC1), member 2 [Source:HGNC Symbol;Acc:32]	2433	2
8	ABCA3	ATP-binding cassette, sub-family A (ABC1), member 3 [Source:HGNC Symbol;Acc:33]	1701	1
9	ABCA4	ATP-binding cassette, sub-family A (ABC1), member 4 [Source:HGNC Symbol;Acc:34]	2270	2
10	ABCA7	ATP-binding cassette, sub-family A (ABC1), member 7 [Source:HGNC Symbol;Acc:37]	2143	1
11	ABCB8	ATP-binding cassette, sub-family B (MDR/TAP), member 8 [Source:HGNC Symbol;Acc:49]	732	1
12	ABCB9	ATP-binding cassette, sub-family B (MDR/TAP), member 9 [Source:HGNC Symbol;Acc:50]	766	1
13	ABCC2	ATP-binding cassette, sub-family C (CFTR/MRP), member 2 [Source:HGNC Symbol;Acc:53]	1542	1
14	ABCC4	ATP-binding cassette, sub-family C (CFTR/MRP), member 4 [Source:HGNC Symbol;Acc:55]	1322	1
15	ABCD1	ATP-binding cassette, sub-family D (ALD), member 1 [Source:HGNC Symbol;Acc:61]	742	1
16	ABCD2	ATP-binding cassette, sub-family D (ALD), member 2 [Source:HGNC Symbol;Acc:66]	737	1
17	ABCF1	ATP-binding cassette, sub-family F (GCN20), member 1 [Source:HGNC Symbol;Acc:70]	842	1
18	ABCF2	ATP-binding cassette, sub-family F (GCN20), member 2 [Source:HGNC Symbol;Acc:71]	631	1
19	ABHD8	abhydrolase domain containing 8 [Source:HGNC Symbol;Acc:23759]	436	1
20	ABI1	abl-interactor 1 [Source:HGNC Symbol;Acc:11320]	506	6
21	ABI2	abl-interactor 2 [Source:HGNC Symbol;Acc:24011]	510	4
22	ABI3	ABI family, member 3 [Source:HGNC Symbol;Acc:29859]	363	4
23	ABI3BP	ABI family, member 3 (NESH) binding protein [Source:HGNC Symbol;Acc:17265]	1072	1
24	ABL1	c-abl oncogene 1, non-receptor tyrosine kinase [Source:HGNC Symbol;Acc:76]	1146	2
25	ABL2	c-abl oncogene 2, non-receptor tyrosine kinase [Source:HGNC Symbol;Acc:77]	1179	2
26	ABLIM2	actin binding LIM protein family, member 2 [Source:HGNC Symbol;Acc:19195]	642	1
27	ABT1	activator of basal transcription 1 [Source:HGNC Symbol;Acc:17369]	269	1
28	ABTB1	ankyrin repeat and BTB (POZ) domain containing 1 [Source:HGNC Symbol;Acc:18275]	475	1
29	AC005358.1		681	1
30	AC005841.1	Uncharacterized protein ENSP00000372125 [Source:UniProtKB/Swiss-Prot;Acc:A6NCN8]	309	1
31	AC007461.1	Uncharacterized protein [Source:UniProtKB/TrEMBL;Acc:Q8IVH9]	47	1
32	AC008267.1	HCG1983814; Uncharacterized protein [Source:UniProtKB/TrEMBL;Acc:Q8TCB9]	41	1
33	AC010441.1		132	1
34	AC012313.1	uncharacterized protein LOC646862 [Source:RefSeq peptide;Acc:NP_001182064]	313	5
35	AC012314.1	cDNA FLJ61662, highly similar to CCR4-NOT transcription complex subunit 3 [Source:UniProtKB/TrEMBL;Acc:B7Z6J7]	716	3
36	AC019171.1	Uncharacterized protein [Source:UniProtKB/TrEMBL;Acc:M0QX55]	236	1
37	AC022498.1	Uncharacterized protein [Source:UniProtKB/TrEMBL;Acc:E7EQ38]	121	2
38	AC036108.1	Synemin [Source:UniProtKB/TrEMBL;Acc:H0YL34]	1250	1
39	AC068987.1	HCG1997999; cDNA FLJ33996 fis, clone DFNES2008881 [Source:UniProtKB/TrEMBL;Acc:Q8NBA4]	122	1
40	AC092118.1	Protein LOC388282 [Source:UniProtKB/TrEMBL;Acc:Q86VG7]	226	1
41	AC093677.1	Uncharacterized protein [Source:UniProtKB/TrEMBL;Acc:M0QXG7]	249	1
42	AC126327.6	TBC1 domain family member 3B [Source:UniProtKB/TrEMBL;Acc:K7EIT9]	492	1
43	AC127496.1	Uncharacterized protein [Source:UniProtKB/TrEMBL;Acc:Q9HBN7]	153	1
44	AC132872.2	CDNA FLJ27256 fis, clone SYN09689; Uncharacterized protein [Source:UniProtKB/TrEMBL;Acc:Q6ZNS0]	125	1
45	AC137932.1		129	1
46	AC139426.2	Uncharacterized protein; cDNA FLJ52611 [Source:UniProtKB/TrEMBL;Acc:B4DXX6]	172	1
47	AC211429.1	cDNA FLJ56876, highly similar to Nuclear envelope pore membrane protein POM 121 [Source:UniProtKB/TrEMBL;Acc:B4DDR5]	856	1
48	AC217772.1	KAT8 regulatory NSL complex subunit 1 [Source:UniProtKB/TrEMBL;Acc:I3L243]	1102	2
49	AC217778.1		1697	1
50	AC225613.4	Ribosomal protein S26 [Source:UniProtKB/TrEMBL;Acc:Q76N56]	112	2
51	AC241377.1		265	1
52	AC241585.1		265	1
53	AC241585.3	cDNA FLJ42559 fis, clone BRACE3006226 [Source:UniProtKB/TrEMBL;Acc:Q6ZVI0]	120	1
54	AC244163.2	Ribosomal protein S26 [Source:UniProtKB/TrEMBL;Acc:Q76N56]	112	2
55	AC245884.3	Leukocyte receptor cluster member 8 [Source:UniProtKB/TrEMBL;Acc:E7EWC7]	797	1
56	ACBD3	acyl-CoA binding domain containing 3 [Source:HGNC Symbol;Acc:15453]	525	2
57	ACD	adrenocortical dysplasia homolog (mouse) [Source:HGNC Symbol;Acc:25070]	541	1
58	ACIN1	apoptotic chromatin condensation inducer 1 [Source:HGNC Symbol;Acc:17066]	1338	5
59	ACLY	ATP citrate lyase [Source:HGNC Symbol;Acc:115]	1098	2
60	ACOT8	acyl-CoA thioesterase 8 [Source:HGNC Symbol;Acc:15919]	316	1
61	ACR	acrosin [Source:HGNC Symbol;Acc:126]	418	9
62	ACSBG1	acyl-CoA synthetase bubblegum family member 1 [Source:HGNC Symbol;Acc:29567]	721	1
63	ACSS2	acyl-CoA synthetase short-chain family member 2 [Source:HGNC Symbol;Acc:15814]	711	1
64	ACSS3	acyl-CoA synthetase short-chain family member 3 [Source:HGNC Symbol;Acc:24723]	683	1
65	ACTR10	actin-related protein 10 homolog (S. cerevisiae) [Source:HGNC Symbol;Acc:17372]	414	1
66	ACVR2A	activin A receptor, type IIA [Source:HGNC Symbol;Acc:173]	510	1
67	ACVR2B	activin A receptor, type IIB [Source:HGNC Symbol;Acc:174]	509	2
68	ADAD1	adenosine deaminase domain containing 1 (testis-specific) [Source:HGNC Symbol;Acc:30713]	573	1
69	ADAD2	adenosine deaminase domain containing 2 [Source:HGNC Symbol;Acc:30714]	662	1
70	ADAM10	ADAM metallopeptidase domain 10 [Source:HGNC Symbol;Acc:188]	745	1
71	ADAM12	ADAM metallopeptidase domain 12 [Source:HGNC Symbol;Acc:190]	906	1
72	ADAM15	ADAM metallopeptidase domain 15 [Source:HGNC Symbol;Acc:193]	860	2
73	ADAM17	ADAM metallopeptidase domain 17 [Source:HGNC Symbol;Acc:195]	821	1
74	ADAM19	ADAM metallopeptidase domain 19 [Source:HGNC Symbol;Acc:197]	917	4
75	ADAM20	ADAM metallopeptidase domain 20 [Source:HGNC Symbol;Acc:199]	773	2
76	ADAM29	ADAM metallopeptidase domain 29 [Source:HGNC Symbol;Acc:207]	817	1
77	ADAM8	ADAM metallopeptidase domain 8 [Source:HGNC Symbol;Acc:215]	821	1
78	ADAM9	ADAM metallopeptidase domain 9 [Source:HGNC Symbol;Acc:216]	816	1
79	ADAMTS10	ADAM metallopeptidase with thrombospondin type 1 motif, 10 [Source:HGNC Symbol;Acc:13201]	1100	2
80	ADAMTS12	ADAM metallopeptidase with thrombospondin type 1 motif, 12 [Source:HGNC Symbol;Acc:14605]	1591	2
81	ADAMTS16	ADAM metallopeptidase with thrombospondin type 1 motif, 16 [Source:HGNC Symbol;Acc:17108]	1221	1
82	ADAMTS17	ADAM metallopeptidase with thrombospondin type 1 motif, 17 [Source:HGNC Symbol;Acc:17109]	1092	2
83	ADAMTS19	ADAM metallopeptidase with thrombospondin type 1 motif, 19 [Source:HGNC Symbol;Acc:17111]	1204	4
84	ADAMTS2	ADAM metallopeptidase with thrombospondin type 1 motif, 2 [Source:HGNC Symbol;Acc:218]	1208	4
85	ADAMTS3	ADAM metallopeptidase with thrombospondin type 1 motif, 3 [Source:HGNC Symbol;Acc:219]	1202	1
86	ADAMTS4	ADAM metallopeptidase with thrombospondin type 1 motif, 4 [Source:HGNC Symbol;Acc:220]	834	1
87	ADAMTS6	ADAM metallopeptidase with thrombospondin type 1 motif, 6 [Source:HGNC Symbol;Acc:222]	1114	1
88	ADAMTS7	ADAM metallopeptidase with thrombospondin type 1 motif, 7 [Source:HGNC Symbol;Acc:223]	1683	5
89	ADAMTS8	ADAM metallopeptidase with thrombospondin type 1 motif, 8 [Source:HGNC Symbol;Acc:224]	886	1
90	ADAMTS9	ADAM metallopeptidase with thrombospondin type 1 motif, 9 [Source:HGNC Symbol;Acc:13202]	1932	1
91	ADAMTSL3	ADAMTS-like 3 [Source:HGNC Symbol;Acc:14633]	1688	1
92	ADAMTSL4	ADAMTS-like 4 [Source:HGNC Symbol;Acc:19706]	1094	1
93	ADAMTSL4-AS1	ADAMTSL4 antisense RNA 1 [Source:HGNC Symbol;Acc:32041]	126	1
94	ADARB1	adenosine deaminase, RNA-specific, B1 [Source:HGNC Symbol;Acc:226]	738	1
95	ADARB2	adenosine deaminase, RNA-specific, B2 (non-functional) [Source:HGNC Symbol;Acc:227]	736	1
96	ADC	arginine decarboxylase [Source:HGNC Symbol;Acc:29957]	477	1
97	ADCK3	aarF domain containing kinase 3 [Source:HGNC Symbol;Acc:16812]	644	1
98	ADCK4	aarF domain containing kinase 4 [Source:HGNC Symbol;Acc:19041]	541	1
99	ADCY10	adenylate cyclase 10 (soluble) [Source:HGNC Symbol;Acc:21285]	1607	2
100	ADCY4	adenylate cyclase 4 [Source:HGNC Symbol;Acc:235]	1074	1
101	ADCY7	adenylate cyclase 7 [Source:HGNC Symbol;Acc:238]	1077	1
102	ADCY9	adenylate cyclase 9 [Source:HGNC Symbol;Acc:240]	1350	1
103	ADD1	adducin 1 (alpha) [Source:HGNC Symbol;Acc:243]	765	2
104	ADD2	adducin 2 (beta) [Source:HGNC Symbol;Acc:244]	723	1
105	ADD3	adducin 3 (gamma) [Source:HGNC Symbol;Acc:245]	703	1
106	ADGB	androglobin [Source:HGNC Symbol;Acc:21212]	1664	2
107	ADNP	activity-dependent neuroprotector homeobox [Source:HGNC Symbol;Acc:15766]	1099	1
108	ADNP2	ADNP homeobox 2 [Source:HGNC Symbol;Acc:23803]	1128	1
109	ADRA1B	adrenoceptor alpha 1B [Source:HGNC Symbol;Acc:278]	517	1
110	ADRA2C	adrenoceptor alpha 2C [Source:HGNC Symbol;Acc:283]	459	1
111	ADRB1	adrenoceptor beta 1 [Source:HGNC Symbol;Acc:285]	474	2
112	ADRBK1	adrenergic, beta, receptor kinase 1 [Source:HGNC Symbol;Acc:289]	686	1
113	ADRBK2	adrenergic, beta, receptor kinase 2 [Source:HGNC Symbol;Acc:290]	685	1
114	AEBP1	AE binding protein 1 [Source:HGNC Symbol;Acc:303]	1155	4
115	AFAP1	actin filament associated protein 1 [Source:HGNC Symbol;Acc:24017]	811	3
116	AFAP1L1	actin filament associated protein 1-like 1 [Source:HGNC Symbol;Acc:26714]	765	2
117	AFAP1L2	actin filament associated protein 1-like 2 [Source:HGNC Symbol;Acc:25901]	868	1
118	AFF1	AF4/FMR2 family, member 1 [Source:HGNC Symbol;Acc:7135]	1215	5
119	AFF2	AF4/FMR2 family, member 2 [Source:HGNC Symbol;Acc:3776]	1308	4
120	AFF3	AF4/FMR2 family, member 3 [Source:HGNC Symbol;Acc:6473]	1248	1
121	AFF4	AF4/FMR2 family, member 4 [Source:HGNC Symbol;Acc:17869]	1160	2
122	AFM	afamin [Source:HGNC Symbol;Acc:316]	596	1
123	AFTPH	aftiphilin [Source:HGNC Symbol;Acc:25951]	934	1
124	AGAP1	ArfGAP with GTPase domain, ankyrin repeat and PH domain 1 [Source:HGNC Symbol;Acc:16922]	854	1
125	AGAP10	ArfGAP with GTPase domain, ankyrin repeat and PH domain 10 [Source:HGNC Symbol;Acc:23462]	700	1
126	AGAP2	ArfGAP with GTPase domain, ankyrin repeat and PH domain 2 [Source:HGNC Symbol;Acc:16921]	1189	5
127	AGAP3	ArfGAP with GTPase domain, ankyrin repeat and PH domain 3 [Source:HGNC Symbol;Acc:16923]	908	1
128	AGAP4	ArfGAP with GTPase domain, ankyrin repeat and PH domain 4 [Source:HGNC Symbol;Acc:23459]	660	1
129	AGAP5	ArfGAP with GTPase domain, ankyrin repeat and PH domain 5 [Source:HGNC Symbol;Acc:23467]	683	1
130	AGAP6	ArfGAP with GTPase domain, ankyrin repeat and PH domain 6 [Source:HGNC Symbol;Acc:23466]	660	1
131	AGAP7	ArfGAP with GTPase domain, ankyrin repeat and PH domain 7 [Source:HGNC Symbol;Acc:23465]	660	1
132	AGAP8	ArfGAP with GTPase domain, ankyrin repeat and PH domain 8 [Source:HGNC Symbol;Acc:23464]	660	1
133	AGAP9	ArfGAP with GTPase domain, ankyrin repeat and PH domain 9 [Source:HGNC Symbol;Acc:23463]	700	1
134	AGBL1	ATP/GTP binding protein-like 1 [Source:HGNC Symbol;Acc:26504]	1063	1
135	AGBL2	ATP/GTP binding protein-like 2 [Source:HGNC Symbol;Acc:26296]	901	1
136	AGBL5	ATP/GTP binding protein-like 5 [Source:HGNC Symbol;Acc:26147]	883	1
137	AGFG2	ArfGAP with FG repeats 2 [Source:HGNC Symbol;Acc:5177]	478	1
138	AGGF1	angiogenic factor with G patch and FHA domains 1 [Source:HGNC Symbol;Acc:24684]	711	1
139	AGO2	argonaute RISC catalytic component 2 [Source:HGNC Symbol;Acc:3263]	856	2
140	AGRN	agrin [Source:HGNC Symbol;Acc:329]	2042	2
141	AGTPBP1	ATP/GTP binding protein 1 [Source:HGNC Symbol;Acc:17258]	1235	1
142	AHCTF1	AT hook containing transcription factor 1 [Source:HGNC Symbol;Acc:24618]	2272	2
143	AHDC1	AT hook, DNA binding motif, containing 1 [Source:HGNC Symbol;Acc:25230]	1600	8
144	AHRR	aryl-hydrocarbon receptor repressor [Source:HGNC Symbol;Acc:346]	716	1
145	AHSP	alpha hemoglobin stabilizing protein [Source:HGNC Symbol;Acc:18075]	99	1
146	AIF1L	allograft inflammatory factor 1-like [Source:HGNC Symbol;Acc:28904]	173	1
147	AIM1	absent in melanoma 1 [Source:HGNC Symbol;Acc:356]	1720	1
148	AIPL1	aryl hydrocarbon receptor interacting protein-like 1 [Source:HGNC Symbol;Acc:359]	381	1
149	AIRE	autoimmune regulator [Source:HGNC Symbol;Acc:360]	542	1
150	AJUBA	ajuba LIM protein [Source:HGNC Symbol;Acc:20250]	535	1
151	AK8	adenylate kinase 8 [Source:HGNC Symbol;Acc:26526]	476	1
152	AKAP1	A kinase (PRKA) anchor protein 1 [Source:HGNC Symbol;Acc:367]	900	1
153	AKAP12	A kinase (PRKA) anchor protein 12 [Source:HGNC Symbol;Acc:370]	1779	1
154	AKAP13	A kinase (PRKA) anchor protein 13 [Source:HGNC Symbol;Acc:371]	2814	1
155	AKAP2	A kinase (PRKA) anchor protein 2 [Source:HGNC Symbol;Acc:372]	1100	1
156	AKAP6	A kinase (PRKA) anchor protein 6 [Source:HGNC Symbol;Acc:376]	2316	1
157	AKAP8	A kinase (PRKA) anchor protein 8 [Source:HGNC Symbol;Acc:378]	689	1
158	AKAP8L	A kinase (PRKA) anchor protein 8-like [Source:HGNC Symbol;Acc:29857]	643	2
159	AKIRIN1	akirin 1 [Source:HGNC Symbol;Acc:25744]	189	1
160	AKNA	AT-hook transcription factor [Source:HGNC Symbol;Acc:24108]	1436	4
161	AKR7A2	aldo-keto reductase family 7, member A2 (aflatoxin aldehyde reductase) [Source:HGNC Symbol;Acc:389]	356	2
162	AKT1S1	AKT1 substrate 1 (proline-rich) [Source:HGNC Symbol;Acc:28426]	253	2
163	AL109927.1	HCG2032222; PRO2047; Uncharacterized protein [Source:UniProtKB/TrEMBL;Acc:Q9UHS2]	53	1
164	AL121761.2	Uncharacterized protein [Source:UniProtKB/TrEMBL;Acc:Q9BT32]	124	1
165	AL356356.1	Protein LOC100996516 [Source:UniProtKB/TrEMBL;Acc:Q8WYY2]	151	1
166	AL359195.1	Uncharacterized protein; cDNA FLJ46261 fis, clone TESTI4025062 [Source:UniProtKB/TrEMBL;Acc:Q6ZRL6]	277	2
167	AL589765.1	Uncharacterized protein; cDNA FLJ36032 fis, clone TESTI2017069 [Source:UniProtKB/TrEMBL;Acc:Q8N9Z1]	134	1
168	ALCAM	activated leukocyte cell adhesion molecule [Source:HGNC Symbol;Acc:400]	580	1
169	ALK	anaplastic lymphoma receptor tyrosine kinase [Source:HGNC Symbol;Acc:427]	1617	1
170	ALKBH3	alkB, alkylation repair homolog 3 (E. coli) [Source:HGNC Symbol;Acc:30141]	283	1
171	ALKBH6	alkB, alkylation repair homolog 6 (E. coli) [Source:HGNC Symbol;Acc:28243]	263	1
172	ALKBH7	alkB, alkylation repair homolog 7 (E. coli) [Source:HGNC Symbol;Acc:21306]	218	1
173	ALOX12	arachidonate 12-lipoxygenase [Source:HGNC Symbol;Acc:429]	660	1
174	ALOX15	arachidonate 15-lipoxygenase [Source:HGNC Symbol;Acc:433]	681	2
175	ALOX15B	arachidonate 15-lipoxygenase, type B [Source:HGNC Symbol;Acc:434]	673	1
176	ALOX5	arachidonate 5-lipoxygenase [Source:HGNC Symbol;Acc:435]	671	1
177	ALOXE3	arachidonate lipoxygenase 3 [Source:HGNC Symbol;Acc:13743]	840	1
178	ALS2CR11	amyotrophic lateral sclerosis 2 (juvenile) chromosome region, candidate 11 [Source:HGNC Symbol;Acc:14438]	620	1
179	ALX4	ALX homeobox 4 [Source:HGNC Symbol;Acc:450]	408	1
180	AMBN	ameloblastin (enamel matrix protein) [Source:HGNC Symbol;Acc:452]	444	1
181	AMBRA1	autophagy/beclin-1 regulator 1 [Source:HGNC Symbol;Acc:25990]	1295	3
182	AMELX	amelogenin, X-linked [Source:HGNC Symbol;Acc:461]	202	1
183	AMER1	APC membrane recruitment protein 1 [Source:HGNC Symbol;Acc:26837]	1132	1
184	AMH	anti-Mullerian hormone [Source:HGNC Symbol;Acc:464]	557	2
185	AMHR2	anti-Mullerian hormone receptor, type II [Source:HGNC Symbol;Acc:465]	570	2
186	AMMECR1	Alport syndrome, mental retardation, midface hypoplasia and elliptocytosis chromosomal region gene 1 [Source:HGNC Symbol;Acc:467]	330	1
187	AMOT	angiomotin [Source:HGNC Symbol;Acc:17810]	1081	1
188	AMOTL1	angiomotin like 1 [Source:HGNC Symbol;Acc:17811]	953	4
189	AMOTL2	angiomotin like 2 [Source:HGNC Symbol;Acc:17812]	777	2
190	AMPD3	adenosine monophosphate deaminase 3 [Source:HGNC Symbol;Acc:470]	764	1
191	ANGPTL1	angiopoietin-like 1 [Source:HGNC Symbol;Acc:489]	488	1
192	ANGPTL2	angiopoietin-like 2 [Source:HGNC Symbol;Acc:490]	490	2
193	ANGPTL6	angiopoietin-like 6 [Source:HGNC Symbol;Acc:23140]	467	1
194	ANHX	anomalous homeobox [Source:HGNC Symbol;Acc:40024]	376	1
195	ANK1	ankyrin 1, erythrocytic [Source:HGNC Symbol;Acc:492]	1902	1
196	ANK2	ankyrin 2, neuronal [Source:HGNC Symbol;Acc:493]	3954	1
197	ANK3	ankyrin 3, node of Ranvier (ankyrin G) [Source:HGNC Symbol;Acc:494]	4374	3
198	ANKHD1	ankyrin repeat and KH domain containing 1 [Source:HGNC Symbol;Acc:24714]	2614	3
199	ANKHD1-EIF4EBP3	ANKHD1-EIF4EBP3 readthrough [Source:HGNC Symbol;Acc:33530]	2614	3
200	ANKIB1	ankyrin repeat and IBR domain containing 1 [Source:HGNC Symbol;Acc:22215]	1086	1
201	ANKLE2	ankyrin repeat and LEM domain containing 2 [Source:HGNC Symbol;Acc:29101]	935	1
202	ANKMY1	ankyrin repeat and MYND domain containing 1 [Source:HGNC Symbol;Acc:20987]	938	1
203	ANKRD11	ankyrin repeat domain 11 [Source:HGNC Symbol;Acc:21316]	2660	2
204	ANKRD12	ankyrin repeat domain 12 [Source:HGNC Symbol;Acc:29135]	2059	1
205	ANKRD13C	ankyrin repeat domain 13C [Source:HGNC Symbol;Acc:25374]	538	1
206	ANKRD13D	ankyrin repeat domain 13 family, member D [Source:HGNC Symbol;Acc:27880]	602	1
207	ANKRD17	ankyrin repeat domain 17 [Source:HGNC Symbol;Acc:23575]	2600	4
208	ANKRD2	ankyrin repeat domain 2 (stretch responsive muscle) [Source:HGNC Symbol;Acc:495]	357	1
209	ANKRD24	ankyrin repeat domain 24 [Source:HGNC Symbol;Acc:29424]	1143	1
210	ANKRD33B	ankyrin repeat domain 33B [Source:HGNC Symbol;Acc:35240]	195	1
211	ANKRD34A	ankyrin repeat domain 34A [Source:HGNC Symbol;Acc:27639]	493	1
212	ANKRD36	ankyrin repeat domain 36 [Source:HGNC Symbol;Acc:24079]	1938	1
213	ANKRD36C	ankyrin repeat domain 36C [Source:HGNC Symbol;Acc:32946]	1775	1
214	ANKRD55	ankyrin repeat domain 55 [Source:HGNC Symbol;Acc:25681]	611	1
215	ANKRD6	ankyrin repeat domain 6 [Source:HGNC Symbol;Acc:17280]	724	2
216	ANKS1A	ankyrin repeat and sterile alpha motif domain containing 1A [Source:HGNC Symbol;Acc:20961]	1131	3
217	ANO8	anoctamin 8 [Source:HGNC Symbol;Acc:29329]	1229	5
218	ANTXR1	anthrax toxin receptor 1 [Source:HGNC Symbol;Acc:21014]	561	8
219	ANTXR2	anthrax toxin receptor 2 [Source:HGNC Symbol;Acc:21732]	486	1
220	ANTXRL	anthrax toxin receptor-like [Source:HGNC Symbol;Acc:27277]	562	6
221	ANXA10	annexin A10 [Source:HGNC Symbol;Acc:534]	321	1
222	ANXA11	annexin A11 [Source:HGNC Symbol;Acc:535]	502	4
223	ANXA2R	annexin A2 receptor [Source:HGNC Symbol;Acc:33463]	190	1
224	AOC1	amine oxidase, copper containing 1 [Source:HGNC Symbol;Acc:80]	767	1
225	AOC2	amine oxidase, copper containing 2 (retina-specific) [Source:HGNC Symbol;Acc:549]	753	2
226	AOC3	amine oxidase, copper containing 3 [Source:HGNC Symbol;Acc:550]	760	1
227	AP1G1	adaptor-related protein complex 1, gamma 1 subunit [Source:HGNC Symbol;Acc:555]	842	1
228	AP1G2	adaptor-related protein complex 1, gamma 2 subunit [Source:HGNC Symbol;Acc:556]	782	1
229	AP2A1	adaptor-related protein complex 2, alpha 1 subunit [Source:HGNC Symbol;Acc:561]	952	2
230	AP2A2	adaptor-related protein complex 2, alpha 2 subunit [Source:HGNC Symbol;Acc:562]	937	2
231	AP3D1	adaptor-related protein complex 3, delta 1 subunit [Source:HGNC Symbol;Acc:568]	1212	1
232	APBB1IP	amyloid beta (A4) precursor protein-binding, family B, member 1 interacting protein [Source:HGNC Symbol;Acc:17379]	663	12
233	APBB2	amyloid beta (A4) precursor protein-binding, family B, member 2 [Source:HGNC Symbol;Acc:582]	755	1
234	APC	adenomatous polyposis coli [Source:HGNC Symbol;Acc:583]	2840	2
235	APC2	adenomatosis polyposis coli 2 [Source:HGNC Symbol;Acc:24036]	2300	3
236	APCDD1L	adenomatosis polyposis coli down-regulated 1-like [Source:HGNC Symbol;Acc:26892]	509	1
237	APEH	acylaminoacyl-peptide hydrolase [Source:HGNC Symbol;Acc:586]	729	1
238	APLP1	amyloid beta (A4) precursor-like protein 1 [Source:HGNC Symbol;Acc:597]	648	2
239	APOA5	apolipoprotein A-V [Source:HGNC Symbol;Acc:17288]	363	1
240	APOC4	apolipoprotein C-IV [Source:HGNC Symbol;Acc:611]	124	1
241	APOC4-APOC2	APOC4-APOC2 readthrough (NMD candidate) [Source:HGNC Symbol;Acc:44426]	124	1
242	APOH	apolipoprotein H (beta-2-glycoprotein I) [Source:HGNC Symbol;Acc:616]	342	1
243	APOL2	apolipoprotein L, 2 [Source:HGNC Symbol;Acc:619]	334	1
244	AQP3	aquaporin 3 (Gill blood group) [Source:HGNC Symbol;Acc:636]	289	1
245	AR	androgen receptor [Source:HGNC Symbol;Acc:644]	917	2
246	ARAP1	ArfGAP with RhoGAP domain, ankyrin repeat and PH domain 1 [Source:HGNC Symbol;Acc:16925]	1447	3
247	ARAP3	ArfGAP with RhoGAP domain, ankyrin repeat and PH domain 3 [Source:HGNC Symbol;Acc:24097]	1541	3
248	ARC	activity-regulated cytoskeleton-associated protein [Source:HGNC Symbol;Acc:648]	393	1
249	ARFGAP1	ADP-ribosylation factor GTPase activating protein 1 [Source:HGNC Symbol;Acc:15852]	411	1
250	ARFGAP3	ADP-ribosylation factor GTPase activating protein 3 [Source:HGNC Symbol;Acc:661]	513	1
251	ARFGEF1	ADP-ribosylation factor guanine nucleotide-exchange factor 1 (brefeldin A-inhibited) [Source:HGNC Symbol;Acc:15772]	1846	1
252	ARHGAP15	Rho GTPase activating protein 15 [Source:HGNC Symbol;Acc:21030]	472	1
253	ARHGAP17	Rho GTPase activating protein 17 [Source:HGNC Symbol;Acc:18239]	878	4
254	ARHGAP19	Rho GTPase activating protein 19 [Source:HGNC Symbol;Acc:23724]	491	1
255	ARHGAP20	Rho GTPase activating protein 20 [Source:HGNC Symbol;Acc:18357]	1188	1
256	ARHGAP21	Rho GTPase activating protein 21 [Source:HGNC Symbol;Acc:23725]	1955	1
257	ARHGAP23	Rho GTPase activating protein 23 [Source:HGNC Symbol;Acc:29293]	1488	2
258	ARHGAP27	Rho GTPase activating protein 27 [Source:HGNC Symbol;Acc:31813]	886	1
259	ARHGAP28	Rho GTPase activating protein 28 [Source:HGNC Symbol;Acc:25509]	719	1
260	ARHGAP31	Rho GTPase activating protein 31 [Source:HGNC Symbol;Acc:29216]	1441	3
261	ARHGAP32	Rho GTPase activating protein 32 [Source:HGNC Symbol;Acc:17399]	2084	5
262	ARHGAP33	Rho GTPase activating protein 33 [Source:HGNC Symbol;Acc:23085]	1284	7
263	ARHGAP35	Rho GTPase activating protein 35 [Source:HGNC Symbol;Acc:4591]	1496	2
264	ARHGAP44	Rho GTPase activating protein 44 [Source:HGNC Symbol;Acc:29096]	815	1
265	ARHGAP5	Rho GTPase activating protein 5 [Source:HGNC Symbol;Acc:675]	1499	4
266	ARHGAP6	Rho GTPase activating protein 6 [Source:HGNC Symbol;Acc:676]	971	3
267	ARHGAP8	Rho GTPase activating protein 8 [Source:HGNC Symbol;Acc:677]	640	2
268	ARHGAP9	Rho GTPase activating protein 9 [Source:HGNC Symbol;Acc:14130]	747	3
269	ARHGDIB	Rho GDP dissociation inhibitor (GDI) beta [Source:HGNC Symbol;Acc:679]	198	1
270	ARHGEF10L	Rho guanine nucleotide exchange factor (GEF) 10-like [Source:HGNC Symbol;Acc:25540]	1276	1
271	ARHGEF11	Rho guanine nucleotide exchange factor (GEF) 11 [Source:HGNC Symbol;Acc:14580]	1559	4
272	ARHGEF12	Rho guanine nucleotide exchange factor (GEF) 12 [Source:HGNC Symbol;Acc:14193]	1522	1
273	ARHGEF15	Rho guanine nucleotide exchange factor (GEF) 15 [Source:HGNC Symbol;Acc:15590]	838	2
274	ARHGEF17	Rho guanine nucleotide exchange factor (GEF) 17 [Source:HGNC Symbol;Acc:21726]	2060	4
275	ARHGEF18	Rho/Rac guanine nucleotide exchange factor (GEF) 18 [Source:HGNC Symbol;Acc:17090]	1170	2
276	ARHGEF26	Rho guanine nucleotide exchange factor (GEF) 26 [Source:HGNC Symbol;Acc:24490]	868	1
277	ARHGEF37	Rho guanine nucleotide exchange factor (GEF) 37 [Source:HGNC Symbol;Acc:34430]	672	1
278	ARHGEF40	Rho guanine nucleotide exchange factor (GEF) 40 [Source:HGNC Symbol;Acc:25516]	1516	2
279	ARHGEF5	Rho guanine nucleotide exchange factor (GEF) 5 [Source:HGNC Symbol;Acc:13209]	1594	3
280	ARHGEF9	Cdc42 guanine nucleotide exchange factor (GEF) 9 [Source:HGNC Symbol;Acc:14561]	513	1
281	ARID1A	AT rich interactive domain 1A (SWI-like) [Source:HGNC Symbol;Acc:11110]	2282	11
282	ARID1B	AT rich interactive domain 1B (SWI1-like) [Source:HGNC Symbol;Acc:18040]	2286	6
283	ARID2	AT rich interactive domain 2 (ARID, RFX-like) [Source:HGNC Symbol;Acc:18037]	1832	4
284	ARID3C	AT rich interactive domain 3C (BRIGHT-like) [Source:HGNC Symbol;Acc:21209]	409	2
285	ARID4B	AT rich interactive domain 4B (RBP1-like) [Source:HGNC Symbol;Acc:15550]	1309	1
286	ARID5B	AT rich interactive domain 5B (MRF1-like) [Source:HGNC Symbol;Acc:17362]	1185	1
287	ARL13B	ADP-ribosylation factor-like 13B [Source:HGNC Symbol;Acc:25419]	425	2
288	ARL15	ADP-ribosylation factor-like 15 [Source:HGNC Symbol;Acc:25945]	201	1
289	ARL16	ADP-ribosylation factor-like 16 [Source:HGNC Symbol;Acc:27902]	194	1
290	ARMC3	armadillo repeat containing 3 [Source:HGNC Symbol;Acc:30964]	869	1
291	ARMC5	armadillo repeat containing 5 [Source:HGNC Symbol;Acc:25781]	1027	1
292	ARMCX2	armadillo repeat containing, X-linked 2 [Source:HGNC Symbol;Acc:16869]	629	1
293	ARMCX4	armadillo repeat containing, X-linked 4 [Source:HGNC Symbol;Acc:28615]	357	1
294	ARNTL	aryl hydrocarbon receptor nuclear translocator-like [Source:HGNC Symbol;Acc:701]	623	1
295	ARPP21	cAMP-regulated phosphoprotein, 21kDa [Source:HGNC Symbol;Acc:16968]	810	2
296	ARRDC2	arrestin domain containing 2 [Source:HGNC Symbol;Acc:25225]	404	1
297	ARRDC3	arrestin domain containing 3 [Source:HGNC Symbol;Acc:29263]	411	1
298	ARRDC4	arrestin domain containing 4 [Source:HGNC Symbol;Acc:28087]	415	1
299	ARSB	arylsulfatase B [Source:HGNC Symbol;Acc:714]	530	1
300	ARSJ	arylsulfatase family, member J [Source:HGNC Symbol;Acc:26286]	596	1
301	ART1	ADP-ribosyltransferase 1 [Source:HGNC Symbol;Acc:723]	324	1
302	ARTN	artemin [Source:HGNC Symbol;Acc:727]	225	4
303	ARVCF	armadillo repeat gene deleted in velocardiofacial syndrome [Source:HGNC Symbol;Acc:728]	959	1
304	ARX	aristaless related homeobox [Source:HGNC Symbol;Acc:18060]	559	4
305	ASAP1	ArfGAP with SH3 domain, ankyrin repeat and PH domain 1 [Source:HGNC Symbol;Acc:2720]	1126	3
306	ASAP2	ArfGAP with SH3 domain, ankyrin repeat and PH domain 2 [Source:HGNC Symbol;Acc:2721]	1003	3
307	ASAP3	ArfGAP with SH3 domain, ankyrin repeat and PH domain 3 [Source:HGNC Symbol;Acc:14987]	900	1
308	ASB10	ankyrin repeat and SOCS box containing 10 [Source:HGNC Symbol;Acc:17185]	509	1
309	ASB6	ankyrin repeat and SOCS box containing 6 [Source:HGNC Symbol;Acc:17181]	418	1
310	ASCC2	activating signal cointegrator 1 complex subunit 2 [Source:HGNC Symbol;Acc:24103]	754	1
311	ASCL5	achaete-scute family bHLH transcription factor 5 [Source:HGNC Symbol;Acc:33169]	275	1
312	ASGR1	asialoglycoprotein receptor 1 [Source:HGNC Symbol;Acc:742]	288	1
313	ASGR2	asialoglycoprotein receptor 2 [Source:HGNC Symbol;Acc:743]	308	1
314	ASH1L	ash1 (absent, small, or homeotic)-like (Drosophila) [Source:HGNC Symbol;Acc:19088]	2966	2
315	ASIC1	acid-sensing (proton-gated) ion channel 1 [Source:HGNC Symbol;Acc:100]	571	2
316	ASIC2	acid-sensing (proton-gated) ion channel 2 [Source:HGNC Symbol;Acc:99]	560	1
317	ASIC3	acid-sensing (proton-gated) ion channel 3 [Source:HGNC Symbol;Acc:101]	546	2
318	ASIC5	acid-sensing (proton-gated) ion channel family member 5 [Source:HGNC Symbol;Acc:17537]	502	1
319	ASPHD1	aspartate beta-hydroxylase domain containing 1 [Source:HGNC Symbol;Acc:27380]	387	1
320	ASTN2	astrotactin 2 [Source:HGNC Symbol;Acc:17021]	1336	2
321	ASXL3	additional sex combs like 3 (Drosophila) [Source:HGNC Symbol;Acc:29357]	2245	10
322	ATAD2	ATPase family, AAA domain containing 2 [Source:HGNC Symbol;Acc:30123]	1387	1
323	ATAD3A	ATPase family, AAA domain containing 3A [Source:HGNC Symbol;Acc:25567]	631	1
324	ATAD3B	ATPase family, AAA domain containing 3B [Source:HGNC Symbol;Acc:24007]	645	1
325	ATAD5	ATPase family, AAA domain containing 5 [Source:HGNC Symbol;Acc:25752]	1841	2
326	ATAT1	alpha tubulin acetyltransferase 1 [Source:HGNC Symbol;Acc:21186]	418	1
327	ATF5	activating transcription factor 5 [Source:HGNC Symbol;Acc:790]	279	5
328	ATF6	activating transcription factor 6 [Source:HGNC Symbol;Acc:791]	667	1
329	ATF6B	activating transcription factor 6 beta [Source:HGNC Symbol;Acc:2349]	700	1
330	ATG2A	autophagy related 2A [Source:HGNC Symbol;Acc:29028]	1937	2
331	ATG3	autophagy related 3 [Source:HGNC Symbol;Acc:20962]	311	1
332	ATG9B	autophagy related 9B [Source:HGNC Symbol;Acc:21899]	920	2
333	ATN1	atrophin 1 [Source:HGNC Symbol;Acc:3033]	1187	13
334	ATOH1	atonal homolog 1 (Drosophila) [Source:HGNC Symbol;Acc:797]	351	2
335	ATOH8	atonal homolog 8 (Drosophila) [Source:HGNC Symbol;Acc:24126]	318	2
336	ATP10A	ATPase, class V, type 10A [Source:HGNC Symbol;Acc:13542]	1496	1
337	ATP11A	ATPase, class VI, type 11A [Source:HGNC Symbol;Acc:13552]	1188	2
338	ATP1A1	ATPase, Na+/K+ transporting, alpha 1 polypeptide [Source:HGNC Symbol;Acc:799]	1020	1
339	ATP1A2	ATPase, Na+/K+ transporting, alpha 2 polypeptide [Source:HGNC Symbol;Acc:800]	1017	1
340	ATP1A3	ATPase, Na+/K+ transporting, alpha 3 polypeptide [Source:HGNC Symbol;Acc:801]	1222	2
341	ATP1A4	ATPase, Na+/K+ transporting, alpha 4 polypeptide [Source:HGNC Symbol;Acc:14073]	1026	1
342	ATP2B1	ATPase, Ca++ transporting, plasma membrane 1 [Source:HGNC Symbol;Acc:814]	1217	1
343	ATP2B3	ATPase, Ca++ transporting, plasma membrane 3 [Source:HGNC Symbol;Acc:816]	1217	1
344	ATP5J2-PTCD1	ATP5J2-PTCD1 readthrough [Source:HGNC Symbol;Acc:38844]	746	1
345	ATP8A2	ATPase, aminophospholipid transporter, class I, type 8A, member 2 [Source:HGNC Symbol;Acc:13533]	1185	1
346	ATP8B4	ATPase, class I, type 8B, member 4 [Source:HGNC Symbol;Acc:13536]	1189	1
347	ATRIP	ATR interacting protein [Source:HGNC Symbol;Acc:33499]	788	1
348	ATRN	attractin [Source:HGNC Symbol;Acc:885]	1426	1
349	ATRNL1	attractin-like 1 [Source:HGNC Symbol;Acc:29063]	1376	1
350	ATRX	alpha thalassemia/mental retardation syndrome X-linked [Source:HGNC Symbol;Acc:886]	2489	2
351	ATXN1	ataxin 1 [Source:HGNC Symbol;Acc:10548]	812	1
352	ATXN10	ataxin 10 [Source:HGNC Symbol;Acc:10549]	472	1
353	ATXN1L	ataxin 1-like [Source:HGNC Symbol;Acc:33279]	686	2
354	ATXN2	ataxin 2 [Source:HGNC Symbol;Acc:10555]	1310	3
355	ATXN2L	ataxin 2-like [Source:HGNC Symbol;Acc:31326]	1094	5
356	ATXN7	ataxin 7 [Source:HGNC Symbol;Acc:10560]	942	3
357	ATXN7L2	ataxin 7-like 2 [Source:HGNC Symbol;Acc:28713]	719	2
358	AUTS2	autism susceptibility candidate 2 [Source:HGNC Symbol;Acc:14262]	1256	7
359	AVPI1	arginine vasopressin-induced 1 [Source:HGNC Symbol;Acc:30898]	144	1
360	AZI1	5-azacytidine induced 1 [Source:HGNC Symbol;Acc:29511]	1080	1
361	B3GALNT2	beta-1,3-N-acetylgalactosaminyltransferase 2 [Source:HGNC Symbol;Acc:28596]	497	1
362	B3GALT2	UDP-Gal:betaGlcNAc beta 1,3-galactosyltransferase, polypeptide 2 [Source:HGNC Symbol;Acc:917]	419	1
363	B3GALT6	UDP-Gal:betaGal beta 1,3-galactosyltransferase polypeptide 6 [Source:HGNC Symbol;Acc:17978]	326	1
364	B3GAT1	beta-1,3-glucuronyltransferase 1 (glucuronosyltransferase P) [Source:HGNC Symbol;Acc:921]	344	1
365	B3GAT3	beta-1,3-glucuronyltransferase 3 (glucuronosyltransferase I) [Source:HGNC Symbol;Acc:923]	332	2
366	B3GNT7	UDP-GlcNAc:betaGal beta-1,3-N-acetylglucosaminyltransferase 7 [Source:HGNC Symbol;Acc:18811]	398	1
367	B4GALNT4	beta-1,4-N-acetyl-galactosaminyl transferase 4 [Source:HGNC Symbol;Acc:26315]	1036	2
368	B4GALT1	UDP-Gal:betaGlcNAc beta 1,4- galactosyltransferase, polypeptide 1 [Source:HGNC Symbol;Acc:924]	395	1
369	B4GALT7	xylosylprotein beta 1,4-galactosyltransferase, polypeptide 7 [Source:HGNC Symbol;Acc:930]	324	1
370	BABAM1	BRISC and BRCA1 A complex member 1 [Source:HGNC Symbol;Acc:25008]	326	2
371	BAG1	BCL2-associated athanogene [Source:HGNC Symbol;Acc:937]	342	1
372	BAG3	BCL2-associated athanogene 3 [Source:HGNC Symbol;Acc:939]	572	2
373	BAG4	BCL2-associated athanogene 4 [Source:HGNC Symbol;Acc:940]	454	1
374	BAG6	BCL2-associated athanogene 6 [Source:HGNC Symbol;Acc:13919]	1159	13
375	BAI1	brain-specific angiogenesis inhibitor 1 [Source:HGNC Symbol;Acc:943]	1581	6
376	BAI2	brain-specific angiogenesis inhibitor 2 [Source:HGNC Symbol;Acc:944]	1582	3
377	BAIAP2	BAI1-associated protein 2 [Source:HGNC Symbol;Acc:947]	549	1
378	BAIAP2L1	BAI1-associated protein 2-like 1 [Source:HGNC Symbol;Acc:21649]	508	1
379	BAIAP2L2	BAI1-associated protein 2-like 2 [Source:HGNC Symbol;Acc:26203]	526	1
380	BANK1	B-cell scaffold protein with ankyrin repeats 1 [Source:HGNC Symbol;Acc:18233]	782	1
381	BANP	BTG3 associated nuclear protein [Source:HGNC Symbol;Acc:13450]	516	1
382	BARHL1	BarH-like homeobox 1 [Source:HGNC Symbol;Acc:953]	324	2
383	BARHL2	BarH-like homeobox 2 [Source:HGNC Symbol;Acc:954]	384	3
384	BARX2	BARX homeobox 2 [Source:HGNC Symbol;Acc:956]	276	1
385	BATF	basic leucine zipper transcription factor, ATF-like [Source:HGNC Symbol;Acc:958]	122	1
386	BAZ2A	bromodomain adjacent to zinc finger domain, 2A [Source:HGNC Symbol;Acc:962]	1902	1
387	BBC3	BCL2 binding component 3 [Source:HGNC Symbol;Acc:17868]	258	1
388	BBS1	Bardet-Biedl syndrome 1 [Source:HGNC Symbol;Acc:966]	590	1
389	BCAM	basal cell adhesion molecule (Lutheran blood group) [Source:HGNC Symbol;Acc:6722]	625	1
390	BCAN	brevican [Source:HGNC Symbol;Acc:23059]	908	2
391	BCAR1	breast cancer anti-estrogen resistance 1 [Source:HGNC Symbol;Acc:971]	913	3
392	BCAR3	breast cancer anti-estrogen resistance 3 [Source:HGNC Symbol;Acc:973]	822	3
393	BCAS3	breast carcinoma amplified sequence 3 [Source:HGNC Symbol;Acc:14347]	925	1
394	BCL11A	B-cell CLL/lymphoma 11A (zinc finger protein) [Source:HGNC Symbol;Acc:13221]	832	2
395	BCL11B	B-cell CLL/lymphoma 11B (zinc finger protein) [Source:HGNC Symbol;Acc:13222]	891	5
396	BCL2L12	BCL2-like 12 (proline rich) [Source:HGNC Symbol;Acc:13787]	331	1
397	BCL2L14	BCL2-like 14 (apoptosis facilitator) [Source:HGNC Symbol;Acc:16657]	324	1
398	BCL6B	B-cell CLL/lymphoma 6, member B [Source:HGNC Symbol;Acc:1002]	476	1
399	BCL9	B-cell CLL/lymphoma 9 [Source:HGNC Symbol;Acc:1008]	1423	3
400	BCL9L	B-cell CLL/lymphoma 9-like [Source:HGNC Symbol;Acc:23688]	1496	10
401	BCOR	BCL6 corepressor [Source:HGNC Symbol;Acc:20893]	1752	1
402	BCORL1	BCL6 corepressor-like 1 [Source:HGNC Symbol;Acc:25657]	1782	1
403	BCR	breakpoint cluster region [Source:HGNC Symbol;Acc:1014]	1268	1
404	BEAN1	brain expressed, associated with NEDD4, 1 [Source:HGNC Symbol;Acc:24160]	256	2
405	BEND3	BEN domain containing 3 [Source:HGNC Symbol;Acc:23040]	825	1
406	BEND4	BEN domain containing 4 [Source:HGNC Symbol;Acc:23815]	531	4
407	BEST2	bestrophin 2 [Source:HGNC Symbol;Acc:17107]	506	1
408	BHLHA9	basic helix-loop-helix family, member a9 [Source:HGNC Symbol;Acc:35126]	232	2
409	BHLHE22	basic helix-loop-helix family, member e22 [Source:HGNC Symbol;Acc:11963]	378	2
410	BHLHE40	basic helix-loop-helix family, member e40 [Source:HGNC Symbol;Acc:1046]	409	1
411	BHLHE41	basic helix-loop-helix family, member e41 [Source:HGNC Symbol;Acc:16617]	479	1
412	BICC1	bicaudal C homolog 1 (Drosophila) [Source:HGNC Symbol;Acc:19351]	971	1
413	BIN1	bridging integrator 1 [Source:HGNC Symbol;Acc:1052]	590	1
414	BIN2	bridging integrator 2 [Source:HGNC Symbol;Acc:1053]	562	1
415	BIRC6	baculoviral IAP repeat containing 6 [Source:HGNC Symbol;Acc:13516]	4854	4
416	BLK	B lymphoid tyrosine kinase [Source:HGNC Symbol;Acc:1057]	502	1
417	BLM	Bloom syndrome, RecQ helicase-like [Source:HGNC Symbol;Acc:1058]	1414	1
418	BLNK	B-cell linker [Source:HGNC Symbol;Acc:14211]	453	3
419	BMP6	bone morphogenetic protein 6 [Source:HGNC Symbol;Acc:1073]	510	4
420	BMP8A	bone morphogenetic protein 8a [Source:HGNC Symbol;Acc:21650]	399	1
421	BMP8B	bone morphogenetic protein 8b [Source:HGNC Symbol;Acc:1075]	399	1
422	BMPR2	bone morphogenetic protein receptor, type II (serine/threonine kinase) [Source:HGNC Symbol;Acc:1078]	1035	1
423	BMS1	BMS1 ribosome biogenesis factor [Source:HGNC Symbol;Acc:23505]	1279	1
424	BNC1	basonuclin 1 [Source:HGNC Symbol;Acc:1081]	991	1
425	BNC2	basonuclin 2 [Source:HGNC Symbol;Acc:30988]	1096	2
426	BNIP2	BCL2/adenovirus E1B 19kDa interacting protein 2 [Source:HGNC Symbol;Acc:1083]	432	1
427	BNIP3L	BCL2/adenovirus E1B 19kDa interacting protein 3-like [Source:HGNC Symbol;Acc:1085]	216	2
428	BOC	BOC cell adhesion associated, oncogene regulated [Source:HGNC Symbol;Acc:17173]	1112	3
429	BOD1	biorientation of chromosomes in cell division 1 [Source:HGNC Symbol;Acc:25114]	182	1
430	BOD1L1	biorientation of chromosomes in cell division 1-like 1 [Source:HGNC Symbol;Acc:31792]	3048	5
431	BOLL	boule-like RNA-binding protein [Source:HGNC Symbol;Acc:14273]	292	2
432	BOP1	block of proliferation 1 [Source:HGNC Symbol;Acc:15519]	743	1
433	BPGM	2,3-bisphosphoglycerate mutase [Source:HGNC Symbol;Acc:1093]	256	1
434	BPI	bactericidal/permeability-increasing protein [Source:HGNC Symbol;Acc:1095]	484	1
435	BPIFB4	BPI fold containing family B, member 4 [Source:HGNC Symbol;Acc:16179]	611	1
436	BPTF	bromodomain PHD finger transcription factor [Source:HGNC Symbol;Acc:3581]	3043	6
437	BRCA2	breast cancer 2, early onset [Source:HGNC Symbol;Acc:1101]	3415	1
438	BRD2	bromodomain containing 2 [Source:HGNC Symbol;Acc:1103]	833	2
439	BRD3	bromodomain containing 3 [Source:HGNC Symbol;Acc:1104]	723	3
440	BRD4	bromodomain containing 4 [Source:HGNC Symbol;Acc:13575]	1359	23
441	BRD7	bromodomain containing 7 [Source:HGNC Symbol;Acc:14310]	649	1
442	BRD8	bromodomain containing 8 [Source:HGNC Symbol;Acc:19874]	1232	1
443	BRD9	bromodomain containing 9 [Source:HGNC Symbol;Acc:25818]	594	1
444	BRDT	bromodomain, testis-specific [Source:HGNC Symbol;Acc:1105]	944	1
445	BRI3	brain protein I3 [Source:HGNC Symbol;Acc:1109]	122	1
446	BRPF1	bromodomain and PHD finger containing, 1 [Source:HGNC Symbol;Acc:14255]	1217	1
447	BRPF3	bromodomain and PHD finger containing, 3 [Source:HGNC Symbol;Acc:14256]	1202	2
448	BRSK1	BR serine/threonine kinase 1 [Source:HGNC Symbol;Acc:18994]	791	3
449	BRWD1	bromodomain and WD repeat domain containing 1 [Source:HGNC Symbol;Acc:12760]	2317	1
450	BRWD3	bromodomain and WD repeat domain containing 3 [Source:HGNC Symbol;Acc:17342]	1799	1
451	BSN	bassoon presynaptic cytomatrix protein [Source:HGNC Symbol;Acc:1117]	3923	4
452	BTBD1	BTB (POZ) domain containing 1 [Source:HGNC Symbol;Acc:1120]	479	1
453	BTBD11	BTB (POZ) domain containing 11 [Source:HGNC Symbol;Acc:23844]	1101	1
454	BTBD17	BTB (POZ) domain containing 17 [Source:HGNC Symbol;Acc:33758]	475	1
455	BTBD6	BTB (POZ) domain containing 6 [Source:HGNC Symbol;Acc:19897]	482	1
456	BTBD7	BTB (POZ) domain containing 7 [Source:HGNC Symbol;Acc:18269]	1129	3
457	BTF3	basic transcription factor 3 [Source:HGNC Symbol;Acc:1125]	203	1
458	BTG3	BTG family, member 3 [Source:HGNC Symbol;Acc:1132]	293	2
459	BTK	Bruton agammaglobulinemia tyrosine kinase [Source:HGNC Symbol;Acc:1133]	656	1
460	BUD13	BUD13 homolog (S. cerevisiae) [Source:HGNC Symbol;Acc:28199]	616	1
461	BZRAP1	benzodiazepine receptor (peripheral) associated protein 1 [Source:HGNC Symbol;Acc:16831]	1904	3
462	C10orf10	chromosome 10 open reading frame 10 [Source:HGNC Symbol;Acc:23355]	209	1
463	C10orf71	chromosome 10 open reading frame 71 [Source:HGNC Symbol;Acc:26973]	1432	4
464	C10orf95	chromosome 10 open reading frame 95 [Source:HGNC Symbol;Acc:25880]	254	1
465	C11orf42	chromosome 11 open reading frame 42 [Source:HGNC Symbol;Acc:28541]	330	3
466	C11orf49	chromosome 11 open reading frame 49 [Source:HGNC Symbol;Acc:28720]	334	1
467	C11orf53	chromosome 11 open reading frame 53 [Source:HGNC Symbol;Acc:30527]	233	2
468	C11orf72	chromosome 11 open reading frame 72 [Source:HGNC Symbol;Acc:26915]	248	1
469	C11orf84	chromosome 11 open reading frame 84 [Source:HGNC Symbol;Acc:25115]	378	2
470	C11orf87	chromosome 11 open reading frame 87 [Source:HGNC Symbol;Acc:33788]	194	2
471	C11orf89	chromosome 11 open reading frame 89 [Source:HGNC Symbol;Acc:35118]	476	3
472	C11orf91	chromosome 11 open reading frame 91 [Source:HGNC Symbol;Acc:34444]	190	3
473	C11orf96	chromosome 11 open reading frame 96 [Source:HGNC Symbol;Acc:38675]	432	2
474	C14orf80	chromosome 14 open reading frame 80 [Source:HGNC Symbol;Acc:20127]	492	1
475	C14orf93	chromosome 14 open reading frame 93 [Source:HGNC Symbol;Acc:20162]	535	2
476	C15orf27	chromosome 15 open reading frame 27 [Source:HGNC Symbol;Acc:26763]	528	1
477	C15ORF37	C15orf37 protein; Uncharacterized protein [Source:UniProtKB/TrEMBL;Acc:Q96AL6]	196	3
478	C15orf39	chromosome 15 open reading frame 39 [Source:HGNC Symbol;Acc:24497]	1044	2
479	C15orf52	chromosome 15 open reading frame 52 [Source:HGNC Symbol;Acc:33488]	531	1
480	C15orf62	chromosome 15 open reading frame 62 [Source:HGNC Symbol;Acc:34489]	172	1
481	C16orf11	chromosome 16 open reading frame 11 [Source:HGNC Symbol;Acc:14139]	568	3
482	C16orf45	chromosome 16 open reading frame 45 [Source:HGNC Symbol;Acc:19213]	201	1
483	C16orf59	chromosome 16 open reading frame 59 [Source:HGNC Symbol;Acc:25849]	430	1
484	C16orf72	chromosome 16 open reading frame 72 [Source:HGNC Symbol;Acc:30103]	272	1
485	C16orf90	chromosome 16 open reading frame 90 [Source:HGNC Symbol;Acc:34455]	179	1
486	C16orf91	chromosome 16 open reading frame 91 [Source:HGNC Symbol;Acc:27558]	353	2
487	C16orf93	chromosome 16 open reading frame 93 [Source:HGNC Symbol;Acc:28078]	328	1
488	C16orf96	chromosome 16 open reading frame 96 [Source:HGNC Symbol;Acc:40031]	1138	2
489	C17orf49	chromosome 17 open reading frame 49 [Source:HGNC Symbol;Acc:28737]	189	2
490	C17orf59	chromosome 17 open reading frame 59 [Source:HGNC Symbol;Acc:25939]	354	1
491	C17orf72	chromosome 17 open reading frame 72 [Source:HGNC Symbol;Acc:25673]	233	1
492	C17orf74	chromosome 17 open reading frame 74 [Source:HGNC Symbol;Acc:27315]	498	3
493	C17orf96	chromosome 17 open reading frame 96 [Source:HGNC Symbol;Acc:34493]	376	3
494	C17orf99	chromosome 17 open reading frame 99 [Source:HGNC Symbol;Acc:34490]	262	1
495	C19orf24	chromosome 19 open reading frame 24 [Source:HGNC Symbol;Acc:26073]	129	1
496	C19orf26	chromosome 19 open reading frame 26 [Source:HGNC Symbol;Acc:28617]	722	2
497	C19orf35	chromosome 19 open reading frame 35 [Source:HGNC Symbol;Acc:24793]	470	1
498	C19orf43	chromosome 19 open reading frame 43 [Source:HGNC Symbol;Acc:28424]	173	1
499	C19orf45	chromosome 19 open reading frame 45 [Source:HGNC Symbol;Acc:24745]	502	3
500	C19orf48	chromosome 19 open reading frame 48 [Source:HGNC Symbol;Acc:29667]	114	1
501	C19orf54	chromosome 19 open reading frame 54 [Source:HGNC Symbol;Acc:24758]	348	2
502	C19orf55	chromosome 19 open reading frame 55 [Source:HGNC Symbol;Acc:25204]	476	1
503	C19orf68	chromosome 19 open reading frame 68 [Source:HGNC Symbol;Acc:34495]	624	1
504	C19orf69	chromosome 19 open reading frame 69 [Source:HGNC Symbol;Acc:34497]	127	1
505	C19orf73	chromosome 19 open reading frame 73 [Source:HGNC Symbol;Acc:25534]	126	2
506	C19orf84	chromosome 19 open reading frame 84 [Source:HGNC Symbol;Acc:27112]	183	1
507	C1orf106	chromosome 1 open reading frame 106 [Source:HGNC Symbol;Acc:25599]	660	2
508	C1orf116	chromosome 1 open reading frame 116 [Source:HGNC Symbol;Acc:28667]	598	2
509	C1orf127	chromosome 1 open reading frame 127 [Source:HGNC Symbol;Acc:26730]	820	1
510	C1orf159	chromosome 1 open reading frame 159 [Source:HGNC Symbol;Acc:26062]	377	1
511	C1orf168	chromosome 1 open reading frame 168 [Source:HGNC Symbol;Acc:27295]	725	2
512	C1orf170	chromosome 1 open reading frame 170 [Source:HGNC Symbol;Acc:28208]	693	1
513	C1orf172	chromosome 1 open reading frame 172 [Source:HGNC Symbol;Acc:26624]	395	2
514	C1orf173	chromosome 1 open reading frame 173 [Source:HGNC Symbol;Acc:25346]	1527	1
515	C1orf216	chromosome 1 open reading frame 216 [Source:HGNC Symbol;Acc:26800]	226	1
516	C1orf220	chromosome 1 open reading frame 220 [Source:HGNC Symbol;Acc:33805]	103	1
517	C1orf226	chromosome 1 open reading frame 226 [Source:HGNC Symbol;Acc:34351]	312	2
518	C1orf229	chromosome 1 open reading frame 229 [Source:HGNC Symbol;Acc:33759]	234	1
519	C1orf233	chromosome 1 open reading frame 233 [Source:HGNC Symbol;Acc:42951]	223	1
520	C1orf52	chromosome 1 open reading frame 52 [Source:HGNC Symbol;Acc:24871]	179	2
521	C1orf53	chromosome 1 open reading frame 53 [Source:HGNC Symbol;Acc:30003]	142	1
522	C1orf65	chromosome 1 open reading frame 65 [Source:HGNC Symbol;Acc:26654]	620	1
523	C1orf86	chromosome 1 open reading frame 86 [Source:HGNC Symbol;Acc:26428]	280	1
524	C1orf94	chromosome 1 open reading frame 94 [Source:HGNC Symbol;Acc:28250]	595	2
525	C1QL1	complement component 1, q subcomponent-like 1 [Source:HGNC Symbol;Acc:24182]	255	1
526	C1QL2	complement component 1, q subcomponent-like 2 [Source:HGNC Symbol;Acc:24181]	284	1
527	C1QTNF5	C1q and tumor necrosis factor related protein 5 [Source:HGNC Symbol;Acc:14344]	240	1
528	C2	complement component 2 [Source:HGNC Symbol;Acc:1248]	749	1
529	C20orf194	chromosome 20 open reading frame 194 [Source:HGNC Symbol;Acc:17721]	1174	1
530	C20orf201	chromosome 20 open reading frame 201 [Source:HGNC Symbol;Acc:33718]	237	1
531	C20orf26	chromosome 20 open reading frame 26 [Source:HGNC Symbol;Acc:15872]	1234	1
532	C21orf119	chromosome 21 open reading frame 119 [Source:HGNC Symbol;Acc:23128]	58	1
533	C21orf58	chromosome 21 open reading frame 58 [Source:HGNC Symbol;Acc:1300]	319	1
534	C21orf90	chromosome 21 open reading frame 90 [Source:HGNC Symbol;Acc:16428]	62	1
535	C22orf31	chromosome 22 open reading frame 31 [Source:HGNC Symbol;Acc:26931]	287	1
536	C22orf39	chromosome 22 open reading frame 39 [Source:HGNC Symbol;Acc:27012]	139	1
537	C2CD2	C2 calcium-dependent domain containing 2 [Source:HGNC Symbol;Acc:1266]	693	1
538	C2CD3	C2 calcium-dependent domain containing 3 [Source:HGNC Symbol;Acc:24564]	2350	2
539	C2CD4D	C2 calcium-dependent domain containing 4D [Source:HGNC Symbol;Acc:37210]	350	1
540	C2CD5	C2 calcium-dependent domain containing 5 [Source:HGNC Symbol;Acc:29062]	997	1
541	C2orf16	chromosome 2 open reading frame 16 [Source:HGNC Symbol;Acc:25275]	1981	1
542	C2orf27A	chromosome 2 open reading frame 27A [Source:HGNC Symbol;Acc:25077]	200	1
543	C2orf27B	chromosome 2 open reading frame 27B [Source:HGNC Symbol;Acc:33824]	206	1
544	C2orf49	chromosome 2 open reading frame 49 [Source:HGNC Symbol;Acc:28772]	229	1
545	C2orf53	chromosome 2 open reading frame 53 [Source:HGNC Symbol;Acc:28677]	409	2
546	C2orf54	chromosome 2 open reading frame 54 [Source:HGNC Symbol;Acc:26216]	444	1
547	C2orf57	chromosome 2 open reading frame 57 [Source:HGNC Symbol;Acc:28563]	392	1
548	C2orf69	chromosome 2 open reading frame 69 [Source:HGNC Symbol;Acc:26799]	382	1
549	C2orf71	chromosome 2 open reading frame 71 [Source:HGNC Symbol;Acc:34383]	1285	2
550	C2orf76	chromosome 2 open reading frame 76 [Source:HGNC Symbol;Acc:27017]	123	1
551	C2orf81	chromosome 2 open reading frame 81 [Source:HGNC Symbol;Acc:34350]	585	1
552	C3orf20	chromosome 3 open reading frame 20 [Source:HGNC Symbol;Acc:25320]	901	1
553	C3orf22	chromosome 3 open reading frame 22 [Source:HGNC Symbol;Acc:28534]	138	1
554	C3orf36	chromosome 3 open reading frame 36 [Source:HGNC Symbol;Acc:26170]	162	2
555	C3orf56	chromosome 3 open reading frame 56 [Source:HGNC Symbol;Acc:32481]	239	1
556	C3orf67	chromosome 3 open reading frame 67 [Source:HGNC Symbol;Acc:24763]	686	2
557	C3orf80	chromosome 3 open reading frame 80 [Source:HGNC Symbol;Acc:40048]	244	1
558	C4BPA	complement component 4 binding protein, alpha [Source:HGNC Symbol;Acc:1325]	594	2
559	C4orf21	chromosome 4 open reading frame 21 [Source:HGNC Symbol;Acc:25654]	2101	1
560	C4orf26	chromosome 4 open reading frame 26 [Source:HGNC Symbol;Acc:26300]	127	1
561	C4orf40	chromosome 4 open reading frame 40 [Source:HGNC Symbol;Acc:33193]	216	1
562	C4orf46	chromosome 4 open reading frame 46 [Source:HGNC Symbol;Acc:27320]	110	2
563	C4orf48	chromosome 4 open reading frame 48 [Source:HGNC Symbol;Acc:34437]	136	2
564	C4orf50	chromosome 4 open reading frame 50 [Source:HGNC Symbol;Acc:33766]	747	1
565	C5orf49	chromosome 5 open reading frame 49 [Source:HGNC Symbol;Acc:27028]	144	1
566	C5orf52	chromosome 5 open reading frame 52 [Source:HGNC Symbol;Acc:35121]	156	1
567	C5orf64	chromosome 5 open reading frame 64 [Source:HGNC Symbol;Acc:26744]	127	1
568	C6orf136	chromosome 6 open reading frame 136 [Source:HGNC Symbol;Acc:21301]	493	1
569	C6orf201	chromosome 6 open reading frame 201 [Source:HGNC Symbol;Acc:21620]	140	1
570	C6orf223	chromosome 6 open reading frame 223 [Source:HGNC Symbol;Acc:28692]	239	2
571	C6orf58	chromosome 6 open reading frame 58 [Source:HGNC Symbol;Acc:20960]	327	1
572	C6orf89	chromosome 6 open reading frame 89 [Source:HGNC Symbol;Acc:21114]	351	1
573	C7	complement component 7 [Source:HGNC Symbol;Acc:1346]	840	2
574	C7orf43	chromosome 7 open reading frame 43 [Source:HGNC Symbol;Acc:25604]	577	3
575	C7orf60	chromosome 7 open reading frame 60 [Source:HGNC Symbol;Acc:26475]	402	1
576	C7orf72	chromosome 7 open reading frame 72 [Source:HGNC Symbol;Acc:22564]	435	1
577	C7orf76	chromosome 7 open reading frame 76 [Source:HGNC Symbol;Acc:33815]	125	1
578	C8B	complement component 8, beta polypeptide [Source:HGNC Symbol;Acc:1353]	588	1
579	C8orf74	chromosome 8 open reading frame 74 [Source:HGNC Symbol;Acc:32296]	291	1
580	C8orf86	chromosome 8 open reading frame 86 [Source:HGNC Symbol;Acc:33774]	220	1
581	C9orf131	chromosome 9 open reading frame 131 [Source:HGNC Symbol;Acc:31418]	1076	3
582	C9orf139	chromosome 9 open reading frame 139 [Source:HGNC Symbol;Acc:31426]	187	1
583	C9orf169	chromosome 9 open reading frame 169 [Source:HGNC Symbol;Acc:30529]	141	1
584	C9orf171	chromosome 9 open reading frame 171 [Source:HGNC Symbol;Acc:33776]	317	2
585	C9orf172	chromosome 9 open reading frame 172 [Source:HGNC Symbol;Acc:37284]	973	4
586	C9orf40	chromosome 9 open reading frame 40 [Source:HGNC Symbol;Acc:23433]	191	2
587	C9orf41	chromosome 9 open reading frame 41 [Source:HGNC Symbol;Acc:23435]	406	1
588	C9orf43	chromosome 9 open reading frame 43 [Source:HGNC Symbol;Acc:23570]	458	1
589	C9orf50	chromosome 9 open reading frame 50 [Source:HGNC Symbol;Acc:23677]	428	1
590	C9orf66	chromosome 9 open reading frame 66 [Source:HGNC Symbol;Acc:26436]	292	1
591	C9orf72	chromosome 9 open reading frame 72 [Source:HGNC Symbol;Acc:28337]	478	1
592	CAAP1	caspase activity and apoptosis inhibitor 1 [Source:HGNC Symbol;Acc:25834]	358	1
593	CABLES1	Cdk5 and Abl enzyme substrate 1 [Source:HGNC Symbol;Acc:25097]	630	2
594	CABLES2	Cdk5 and Abl enzyme substrate 2 [Source:HGNC Symbol;Acc:16143]	475	3
595	CABP1	calcium binding protein 1 [Source:HGNC Symbol;Acc:1384]	367	1
596	CABYR	calcium binding tyrosine-(Y)-phosphorylation regulated [Source:HGNC Symbol;Acc:15569]	490	1
597	CACNA1A	calcium channel, voltage-dependent, P/Q type, alpha 1A subunit [Source:HGNC Symbol;Acc:1388]	2503	3
598	CACNA1B	calcium channel, voltage-dependent, N type, alpha 1B subunit [Source:HGNC Symbol;Acc:1389]	2337	1
599	CACNA1D	calcium channel, voltage-dependent, L type, alpha 1D subunit [Source:HGNC Symbol;Acc:1391]	2178	1
600	CACNA1F	calcium channel, voltage-dependent, L type, alpha 1F subunit [Source:HGNC Symbol;Acc:1393]	1974	1
601	CACNA1G	calcium channel, voltage-dependent, T type, alpha 1G subunit [Source:HGNC Symbol;Acc:1394]	2374	4
602	CACNA1H	calcium channel, voltage-dependent, T type, alpha 1H subunit [Source:HGNC Symbol;Acc:1395]	2350	1
603	CACNA1I	calcium channel, voltage-dependent, T type, alpha 1I subunit [Source:HGNC Symbol;Acc:1396]	2226	3
604	CACNB3	calcium channel, voltage-dependent, beta 3 subunit [Source:HGNC Symbol;Acc:1403]	481	1
605	CACNG4	calcium channel, voltage-dependent, gamma subunit 4 [Source:HGNC Symbol;Acc:1408]	324	1
606	CACNG6	calcium channel, voltage-dependent, gamma subunit 6 [Source:HGNC Symbol;Acc:13625]	257	1
607	CACTIN	cactin, spliceosome C complex subunit [Source:HGNC Symbol;Acc:29938]	864	2
608	CACUL1	CDK2-associated, cullin domain 1 [Source:HGNC Symbol;Acc:23727]	366	3
609	CAD	carbamoyl-phosphate synthetase 2, aspartate transcarbamylase, and dihydroorotase [Source:HGNC Symbol;Acc:1424]	2222	3
610	CADM1	cell adhesion molecule 1 [Source:HGNC Symbol;Acc:5951]	439	1
611	CAGE1	cancer antigen 1 [Source:HGNC Symbol;Acc:21622]	821	1
612	CALML4	calmodulin-like 4 [Source:HGNC Symbol;Acc:18445]	193	1
613	CALY	calcyon neuron-specific vesicular protein [Source:HGNC Symbol;Acc:17938]	214	1
614	CAMK2B	calcium/calmodulin-dependent protein kinase II beta [Source:HGNC Symbol;Acc:1461]	663	2
615	CAMKK1	calcium/calmodulin-dependent protein kinase kinase 1, alpha [Source:HGNC Symbol;Acc:1469]	540	2
616	CAMKK2	calcium/calmodulin-dependent protein kinase kinase 2, beta [Source:HGNC Symbol;Acc:1470]	585	1
617	CAMSAP2	calmodulin regulated spectrin-associated protein family, member 2 [Source:HGNC Symbol;Acc:29188]	1486	1
618	CAMSAP3	calmodulin regulated spectrin-associated protein family, member 3 [Source:HGNC Symbol;Acc:29307]	1273	3
619	CAMTA2	calmodulin binding transcription activator 2 [Source:HGNC Symbol;Acc:18807]	1238	6
620	CAP1	CAP, adenylate cyclase-associated protein 1 (yeast) [Source:HGNC Symbol;Acc:20040]	472	3
621	CAP2	CAP, adenylate cyclase-associated protein, 2 (yeast) [Source:HGNC Symbol;Acc:20039]	474	4
622	CAPN15	calpain 15 [Source:HGNC Symbol;Acc:11182]	1083	1
623	CAPN2	calpain 2, (m/II) large subunit [Source:HGNC Symbol;Acc:1479]	697	1
624	CAPN7	calpain 7 [Source:HGNC Symbol;Acc:1484]	810	2
625	CAPNS1	calpain, small subunit 1 [Source:HGNC Symbol;Acc:1481]	275	1
626	CAPNS2	calpain, small subunit 2 [Source:HGNC Symbol;Acc:16371]	245	1
627	CAPRIN1	cell cycle associated protein 1 [Source:HGNC Symbol;Acc:6743]	706	1
628	CAPRIN2	caprin family member 2 [Source:HGNC Symbol;Acc:21259]	1124	1
629	CARD10	caspase recruitment domain family, member 10 [Source:HGNC Symbol;Acc:16422]	1029	1
630	CARD8	caspase recruitment domain family, member 8 [Source:HGNC Symbol;Acc:17057]	534	1
631	CARHSP1	calcium regulated heat stable protein 1, 24kDa [Source:HGNC Symbol;Acc:17150]	144	1
632	CARM1	coactivator-associated arginine methyltransferase 1 [Source:HGNC Symbol;Acc:23393]	605	1
633	CASC3	cancer susceptibility candidate 3 [Source:HGNC Symbol;Acc:17040]	700	8
634	CASK	calcium/calmodulin-dependent serine protein kinase (MAGUK family) [Source:HGNC Symbol;Acc:1497]	923	1
635	CASKIN1	CASK interacting protein 1 [Source:HGNC Symbol;Acc:20879]	1428	11
636	CASKIN2	CASK interacting protein 2 [Source:HGNC Symbol;Acc:18200]	1199	7
637	CBFA2T2	core-binding factor, runt domain, alpha subunit 2; translocated to, 2 [Source:HGNC Symbol;Acc:1536]	601	1
638	CBFA2T3	core-binding factor, runt domain, alpha subunit 2; translocated to, 3 [Source:HGNC Symbol;Acc:1537]	650	2
639	CBL	Cbl proto-oncogene, E3 ubiquitin protein ligase [Source:HGNC Symbol;Acc:1541]	903	2
640	CBLB	Cbl proto-oncogene B, E3 ubiquitin protein ligase [Source:HGNC Symbol;Acc:1542]	979	8
641	CBLL1	Cbl proto-oncogene-like 1, E3 ubiquitin protein ligase [Source:HGNC Symbol;Acc:21225]	488	13
642	CBX2	chromobox homolog 2 [Source:HGNC Symbol;Acc:1552]	529	1
643	CBX4	chromobox homolog 4 [Source:HGNC Symbol;Acc:1554]	557	1
644	CBX6	chromobox homolog 6 [Source:HGNC Symbol;Acc:1556]	409	1
645	CBX7	chromobox homolog 7 [Source:HGNC Symbol;Acc:1557]	248	1
646	CC2D1A	coiled-coil and C2 domain containing 1A [Source:HGNC Symbol;Acc:30237]	948	4
647	CC2D1B	coiled-coil and C2 domain containing 1B [Source:HGNC Symbol;Acc:29386]	855	1
648	CCAR2	cell cycle and apoptosis regulator 2 [Source:HGNC Symbol;Acc:23360]	920	3
649	CCBE1	collagen and calcium binding EGF domains 1 [Source:HGNC Symbol;Acc:29426]	403	1
650	CCBL1	cysteine conjugate-beta lyase, cytoplasmic [Source:HGNC Symbol;Acc:1564]	513	1
651	CCDC101	coiled-coil domain containing 101 [Source:HGNC Symbol;Acc:25156]	290	1
652	CCDC102A	coiled-coil domain containing 102A [Source:HGNC Symbol;Acc:28097]	547	1
653	CCDC105	coiled-coil domain containing 105 [Source:HGNC Symbol;Acc:26866]	496	3
654	CCDC108	coiled-coil domain containing 108 [Source:HGNC Symbol;Acc:25325]	1922	1
655	CCDC109B	coiled-coil domain containing 109B [Source:HGNC Symbol;Acc:26076]	333	1
656	CCDC120	coiled-coil domain containing 120 [Source:HGNC Symbol;Acc:28910]	693	4
657	CCDC125	coiled-coil domain containing 125 [Source:HGNC Symbol;Acc:28924]	508	1
658	CCDC141	coiled-coil domain containing 141 [Source:HGNC Symbol;Acc:26821]	1527	1
659	CCDC155	coiled-coil domain containing 155 [Source:HGNC Symbol;Acc:26520]	559	2
660	CCDC168	coiled-coil domain containing 168 [Source:HGNC Symbol;Acc:26851]	2449	1
661	CCDC17	coiled-coil domain containing 17 [Source:HGNC Symbol;Acc:26574]	587	4
662	CCDC174	coiled-coil domain containing 174 [Source:HGNC Symbol;Acc:28033]	464	1
663	CCDC177	coiled-coil domain containing 177 [Source:HGNC Symbol;Acc:23243]	704	1
664	CCDC180	coiled-coil domain containing 180 [Source:HGNC Symbol;Acc:29303]	1698	1
665	CCDC24	coiled-coil domain containing 24 [Source:HGNC Symbol;Acc:28688]	304	1
666	CCDC33	coiled-coil domain containing 33 [Source:HGNC Symbol;Acc:26552]	1020	1
667	CCDC34	coiled-coil domain containing 34 [Source:HGNC Symbol;Acc:25079]	370	1
668	CCDC36	coiled-coil domain containing 36 [Source:HGNC Symbol;Acc:27945]	591	1
669	CCDC50	coiled-coil domain containing 50 [Source:HGNC Symbol;Acc:18111]	479	1
670	CCDC57	coiled-coil domain containing 57 [Source:HGNC Symbol;Acc:27564]	913	1
671	CCDC6	coiled-coil domain containing 6 [Source:HGNC Symbol;Acc:18782]	471	4
672	CCDC63	coiled-coil domain containing 63 [Source:HGNC Symbol;Acc:26669]	560	1
673	CCDC71L	coiled-coil domain containing 71-like [Source:HGNC Symbol;Acc:26685]	232	3
674	CCDC8	coiled-coil domain containing 8 [Source:HGNC Symbol;Acc:25367]	535	1
675	CCDC85C	coiled-coil domain containing 85C [Source:HGNC Symbol;Acc:35459]	416	1
676	CCDC86	coiled-coil domain containing 86 [Source:HGNC Symbol;Acc:28359]	357	1
677	CCDC87	coiled-coil domain containing 87 [Source:HGNC Symbol;Acc:25579]	846	1
678	CCDC88B	coiled-coil domain containing 88B [Source:HGNC Symbol;Acc:26757]	1473	2
679	CCDC88C	coiled-coil domain containing 88C [Source:HGNC Symbol;Acc:19967]	2025	1
680	CCDC89	coiled-coil domain containing 89 [Source:HGNC Symbol;Acc:26762]	371	1
681	CCER1	coiled-coil glutamate-rich protein 1 [Source:HGNC Symbol;Acc:28373]	403	1
682	CCHCR1	coiled-coil alpha-helical rod protein 1 [Source:HGNC Symbol;Acc:13930]	868	1
683	CCIN	calicin [Source:HGNC Symbol;Acc:1568]	585	1
684	CCNC	cyclin C [Source:HGNC Symbol;Acc:1581]	280	1
685	CCNJL	cyclin J-like [Source:HGNC Symbol;Acc:25876]	432	1
686	CCNK	cyclin K [Source:HGNC Symbol;Acc:1596]	577	16
687	CCNT1	cyclin T1 [Source:HGNC Symbol;Acc:1599]	723	2
688	CCNT2	cyclin T2 [Source:HGNC Symbol;Acc:1600]	727	1
689	CCSAP	centriole, cilia and spindle-associated protein [Source:HGNC Symbol;Acc:29578]	267	1
690	CCSER2	coiled-coil serine-rich protein 2 [Source:HGNC Symbol;Acc:29197]	1044	1
691	CCT8L2	chaperonin containing TCP1, subunit 8 (theta)-like 2 [Source:HGNC Symbol;Acc:15553]	554	1
692	CD19	CD19 molecule [Source:HGNC Symbol;Acc:1633]	554	2
693	CD2	CD2 molecule [Source:HGNC Symbol;Acc:1639]	348	2
694	CD207	CD207 molecule, langerin [Source:HGNC Symbol;Acc:17935]	325	1
695	CD209	CD209 molecule [Source:HGNC Symbol;Acc:1641]	401	1
696	CD22	CD22 molecule [Source:HGNC Symbol;Acc:1643]	844	1
697	CD248	CD248 molecule, endosialin [Source:HGNC Symbol;Acc:18219]	754	1
698	CD28	CD28 molecule [Source:HGNC Symbol;Acc:1653]	217	1
699	CD2AP	CD2-associated protein [Source:HGNC Symbol;Acc:14258]	636	2
700	CD2BP2	CD2 (cytoplasmic tail) binding protein 2 [Source:HGNC Symbol;Acc:1656]	338	1
701	CD320	CD320 molecule [Source:HGNC Symbol;Acc:16692]	279	1
702	CD3E	CD3e molecule, epsilon (CD3-TCR complex) [Source:HGNC Symbol;Acc:1674]	204	1
703	CD3EAP	CD3e molecule, epsilon associated protein [Source:HGNC Symbol;Acc:24219]	509	1
704	CD46	CD46 molecule, complement regulatory protein [Source:HGNC Symbol;Acc:6953]	396	1
705	CD5	CD5 molecule [Source:HGNC Symbol;Acc:1685]	492	1
706	CD55	CD55 molecule, decay accelerating factor for complement (Cromer blood group) [Source:HGNC Symbol;Acc:2665]	437	1
707	CD6	CD6 molecule [Source:HGNC Symbol;Acc:1691]	665	3
708	CD68	CD68 molecule [Source:HGNC Symbol;Acc:1693]	351	1
709	CD79A	CD79a molecule, immunoglobulin-associated alpha [Source:HGNC Symbol;Acc:1698]	223	1
710	CD86	CD86 molecule [Source:HGNC Symbol;Acc:1705]	326	1
711	CD96	CD96 molecule [Source:HGNC Symbol;Acc:16892]	582	2
712	CD97	CD97 molecule [Source:HGNC Symbol;Acc:1711]	832	1
713	CD99L2	CD99 molecule-like 2 [Source:HGNC Symbol;Acc:18237]	259	1
714	CDAN1	codanin 1 [Source:HGNC Symbol;Acc:1713]	1224	2
715	CDC14A	cell division cycle 14A [Source:HGNC Symbol;Acc:1718]	620	1
716	CDC23	cell division cycle 23 [Source:HGNC Symbol;Acc:1724]	594	1
717	CDC25A	cell division cycle 25A [Source:HGNC Symbol;Acc:1725]	521	1
718	CDC37L1	cell division cycle 37-like 1 [Source:HGNC Symbol;Acc:17179]	334	1
719	CDC42BPA	CDC42 binding protein kinase alpha (DMPK-like) [Source:HGNC Symbol;Acc:1737]	1778	1
720	CDC42BPG	CDC42 binding protein kinase gamma (DMPK-like) [Source:HGNC Symbol;Acc:29829]	1548	1
721	CDC42EP5	CDC42 effector protein (Rho GTPase binding) 5 [Source:HGNC Symbol;Acc:17408]	145	2
722	CDC73	cell division cycle 73 [Source:HGNC Symbol;Acc:16783]	528	1
723	CDCA3	cell division cycle associated 3 [Source:HGNC Symbol;Acc:14624]	265	1
724	CDCA5	cell division cycle associated 5 [Source:HGNC Symbol;Acc:14626]	249	1
725	CDCP1	CUB domain containing protein 1 [Source:HGNC Symbol;Acc:24357]	833	1
726	CDH1	cadherin 1, type 1, E-cadherin (epithelial) [Source:HGNC Symbol;Acc:1748]	879	1
727	CDH15	cadherin 15, type 1, M-cadherin (myotubule) [Source:HGNC Symbol;Acc:1754]	811	2
728	CDH16	cadherin 16, KSP-cadherin [Source:HGNC Symbol;Acc:1755]	826	1
729	CDH22	cadherin 22, type 2 [Source:HGNC Symbol;Acc:13251]	825	1
730	CDH4	cadherin 4, type 1, R-cadherin (retinal) [Source:HGNC Symbol;Acc:1763]	913	1
731	CDHR1	cadherin-related family member 1 [Source:HGNC Symbol;Acc:14550]	856	2
732	CDIP1	cell death-inducing p53 target 1 [Source:HGNC Symbol;Acc:13234]	205	4
733	CDK12	cyclin-dependent kinase 12 [Source:HGNC Symbol;Acc:24224]	1487	7
734	CDK13	cyclin-dependent kinase 13 [Source:HGNC Symbol;Acc:1733]	1509	5
735	CDK19	cyclin-dependent kinase 19 [Source:HGNC Symbol;Acc:19338]	499	1
736	CDK4	cyclin-dependent kinase 4 [Source:HGNC Symbol;Acc:1773]	300	1
737	CDK5R1	cyclin-dependent kinase 5, regulatory subunit 1 (p35) [Source:HGNC Symbol;Acc:1775]	304	1
738	CDK5R2	cyclin-dependent kinase 5, regulatory subunit 2 (p39) [Source:HGNC Symbol;Acc:1776]	364	2
739	CDK5RAP1	CDK5 regulatory subunit associated protein 1 [Source:HGNC Symbol;Acc:15880]	598	1
740	CDKN1C	cyclin-dependent kinase inhibitor 1C (p57, Kip2) [Source:HGNC Symbol;Acc:1786]	313	1
741	CDON	cell adhesion associated, oncogene regulated [Source:HGNC Symbol;Acc:17104]	1284	1
742	CDRT15L2	CMT1A duplicated region transcript 15-like 2 [Source:HGNC Symbol;Acc:34075]	278	1
743	CDX1	caudal type homeobox 1 [Source:HGNC Symbol;Acc:1805]	262	2
744	CDX2	caudal type homeobox 2 [Source:HGNC Symbol;Acc:1806]	310	2
745	CEACAM4	carcinoembryonic antigen-related cell adhesion molecule 4 [Source:HGNC Symbol;Acc:1816]	241	1
746	CEBPA	CCAAT/enhancer binding protein (C/EBP), alpha [Source:HGNC Symbol;Acc:1833]	355	5
747	CEBPB	CCAAT/enhancer binding protein (C/EBP), beta [Source:HGNC Symbol;Acc:1834]	342	4
748	CECR2	cat eye syndrome chromosome region, candidate 2 [Source:HGNC Symbol;Acc:1840]	1440	4
749	CECR6	cat eye syndrome chromosome region, candidate 6 [Source:HGNC Symbol;Acc:1844]	575	3
750	CEL	carboxyl ester lipase [Source:HGNC Symbol;Acc:1848]	753	1
751	CELF3	CUGBP, Elav-like family member 3 [Source:HGNC Symbol;Acc:11967]	463	1
752	CELF4	CUGBP, Elav-like family member 4 [Source:HGNC Symbol;Acc:14015]	483	1
753	CELF5	CUGBP, Elav-like family member 5 [Source:HGNC Symbol;Acc:14058]	482	1
754	CELSR1	cadherin, EGF LAG seven-pass G-type receptor 1 [Source:HGNC Symbol;Acc:1850]	3011	2
755	CELSR2	cadherin, EGF LAG seven-pass G-type receptor 2 [Source:HGNC Symbol;Acc:3231]	2920	4
756	CELSR3	cadherin, EGF LAG seven-pass G-type receptor 3 [Source:HGNC Symbol;Acc:3230]	3314	3
757	CENPV	centromere protein V [Source:HGNC Symbol;Acc:29920]	269	3
758	CEP164	centrosomal protein 164kDa [Source:HGNC Symbol;Acc:29182]	1457	1
759	CEP170B	centrosomal protein 170B [Source:HGNC Symbol;Acc:20362]	1587	2
760	CEP89	centrosomal protein 89kDa [Source:HGNC Symbol;Acc:25907]	780	2
761	CFH	complement factor H [Source:HGNC Symbol;Acc:4883]	1228	3
762	CFHR1	complement factor H-related 1 [Source:HGNC Symbol;Acc:4888]	327	1
763	CFHR2	complement factor H-related 2 [Source:HGNC Symbol;Acc:4890]	267	1
764	CFHR3	complement factor H-related 3 [Source:HGNC Symbol;Acc:16980]	327	1
765	CFHR4	complement factor H-related 4 [Source:HGNC Symbol;Acc:16979]	574	2
766	CFHR5	complement factor H-related 5 [Source:HGNC Symbol;Acc:24668]	590	3
767	CGB	chorionic gonadotropin, beta polypeptide [Source:HGNC Symbol;Acc:1886]	162	1
768	CGB1	chorionic gonadotropin, beta polypeptide 1 [Source:HGNC Symbol;Acc:16721]	152	1
769	CGB2	chorionic gonadotropin, beta polypeptide 2 [Source:HGNC Symbol;Acc:16722]	160	1
770	CGB5	chorionic gonadotropin, beta polypeptide 5 [Source:HGNC Symbol;Acc:16452]	162	1
771	CGB7	chorionic gonadotropin, beta polypeptide 7 [Source:HGNC Symbol;Acc:16451]	162	1
772	CGB8	chorionic gonadotropin, beta polypeptide 8 [Source:HGNC Symbol;Acc:16453]	162	1
773	CGNL1	cingulin-like 1 [Source:HGNC Symbol;Acc:25931]	1299	1
774	CHAT	choline O-acetyltransferase [Source:HGNC Symbol;Acc:1912]	745	1
775	CHCHD10	coiled-coil-helix-coiled-coil-helix domain containing 10 [Source:HGNC Symbol;Acc:15559]	139	1
776	CHCHD6	coiled-coil-helix-coiled-coil-helix domain containing 6 [Source:HGNC Symbol;Acc:28184]	232	1
777	CHD3	chromodomain helicase DNA binding protein 3 [Source:HGNC Symbol;Acc:1918]	1997	4
778	CHD4	chromodomain helicase DNA binding protein 4 [Source:HGNC Symbol;Acc:1919]	1937	3
779	CHD5	chromodomain helicase DNA binding protein 5 [Source:HGNC Symbol;Acc:16816]	1951	2
780	CHD7	chromodomain helicase DNA binding protein 7 [Source:HGNC Symbol;Acc:20626]	2994	4
781	CHD8	chromodomain helicase DNA binding protein 8 [Source:HGNC Symbol;Acc:20153]	2578	1
782	CHERP	calcium homeostasis endoplasmic reticulum protein [Source:HGNC Symbol;Acc:16930]	913	4
783	CHFR	checkpoint with forkhead and ring finger domains, E3 ubiquitin protein ligase [Source:HGNC Symbol;Acc:20455]	660	1
784	CHIC1	cysteine-rich hydrophobic domain 1 [Source:HGNC Symbol;Acc:1934]	221	1
785	CHKA	choline kinase alpha [Source:HGNC Symbol;Acc:1937]	454	2
786	CHM	choroideremia (Rab escort protein 1) [Source:HGNC Symbol;Acc:1940]	650	1
787	CHML	choroideremia-like (Rab escort protein 2) [Source:HGNC Symbol;Acc:1941]	653	1
788	CHMP5	charged multivesicular body protein 5 [Source:HGNC Symbol;Acc:26942]	216	1
789	CHRD	chordin [Source:HGNC Symbol;Acc:1949]	952	1
790	CHRDL1	chordin-like 1 [Source:HGNC Symbol;Acc:29861]	455	1
791	CHRFAM7A	CHRNA7 (cholinergic receptor, nicotinic, alpha 7, exons 5-10) and FAM7A (family with sequence similarity 7A, exons A-E) fusion [Source:HGNC Symbol;Acc:15781]	409	1
792	CHRM2	cholinergic receptor, muscarinic 2 [Source:HGNC Symbol;Acc:1951]	463	1
793	CHRM4	cholinergic receptor, muscarinic 4 [Source:HGNC Symbol;Acc:1953]	476	3
794	CHRNA1	cholinergic receptor, nicotinic, alpha 1 (muscle) [Source:HGNC Symbol;Acc:1955]	479	1
795	CHRNA2	cholinergic receptor, nicotinic, alpha 2 (neuronal) [Source:HGNC Symbol;Acc:1956]	526	2
796	CHRNA4	cholinergic receptor, nicotinic, alpha 4 (neuronal) [Source:HGNC Symbol;Acc:1958]	624	2
797	CHRNA7	cholinergic receptor, nicotinic, alpha 7 (neuronal) [Source:HGNC Symbol;Acc:1960]	528	1
798	CHRNB1	cholinergic receptor, nicotinic, beta 1 (muscle) [Source:HGNC Symbol;Acc:1961]	498	1
799	CHRND	cholinergic receptor, nicotinic, delta (muscle) [Source:HGNC Symbol;Acc:1965]	514	1
800	CHRNE	cholinergic receptor, nicotinic, epsilon (muscle) [Source:HGNC Symbol;Acc:1966]	490	1
801	CHST1	carbohydrate (keratan sulfate Gal-6) sulfotransferase 1 [Source:HGNC Symbol;Acc:1969]	408	1
802	CHST2	carbohydrate (N-acetylglucosamine-6-O) sulfotransferase 2 [Source:HGNC Symbol;Acc:1970]	527	1
803	CHST5	carbohydrate (N-acetylglucosamine 6-O) sulfotransferase 5 [Source:HGNC Symbol;Acc:1973]	414	1
804	CHST6	carbohydrate (N-acetylglucosamine 6-O) sulfotransferase 6 [Source:HGNC Symbol;Acc:6938]	392	1
805	CHSY3	chondroitin sulfate synthase 3 [Source:HGNC Symbol;Acc:24293]	879	3
806	CHTF18	CTF18, chromosome transmission fidelity factor 18 homolog (S. cerevisiae) [Source:HGNC Symbol;Acc:18435]	1181	4
807	CIC	capicua transcriptional repressor [Source:HGNC Symbol;Acc:14214]	1605	10
808	CIDEB	cell death-inducing DFFA-like effector b [Source:HGNC Symbol;Acc:1977]	216	1
809	CIITA	class II, major histocompatibility complex, transactivator [Source:HGNC Symbol;Acc:7067]	1127	1
810	CILP2	cartilage intermediate layer protein 2 [Source:HGNC Symbol;Acc:24213]	1153	1
811	CIRH1A	cirrhosis, autosomal recessive 1A (cirhin) [Source:HGNC Symbol;Acc:1983]	683	1
812	CISH	cytokine inducible SH2-containing protein [Source:HGNC Symbol;Acc:1984]	272	1
813	CIT	citron (rho-interacting, serine/threonine kinase 21) [Source:HGNC Symbol;Acc:1985]	2024	1
814	CITED4	Cbp/p300-interacting transactivator, with Glu/Asp-rich carboxy-terminal domain, 4 [Source:HGNC Symbol;Acc:18696]	181	3
815	CIZ1	CDKN1A interacting zinc finger protein 1 [Source:HGNC Symbol;Acc:16744]	921	2
816	CKAP4	cytoskeleton-associated protein 4 [Source:HGNC Symbol;Acc:16991]	599	2
817	CKMT2	creatine kinase, mitochondrial 2 (sarcomeric) [Source:HGNC Symbol;Acc:1996]	416	1
818	CLASP1	cytoplasmic linker associated protein 1 [Source:HGNC Symbol;Acc:17088]	1535	1
819	CLCA2	chloride channel accessory 2 [Source:HGNC Symbol;Acc:2016]	940	1
820	CLCA4	chloride channel accessory 4 [Source:HGNC Symbol;Acc:2018]	916	1
821	CLCN2	chloride channel, voltage-sensitive 2 [Source:HGNC Symbol;Acc:2020]	895	1
822	CLDN23	claudin 23 [Source:HGNC Symbol;Acc:17591]	289	1
823	CLDN9	claudin 9 [Source:HGNC Symbol;Acc:2051]	214	1
824	CLEC17A	C-type lectin domain family 17, member A [Source:HGNC Symbol;Acc:34520]	375	1
825	CLINT1	clathrin interactor 1 [Source:HGNC Symbol;Acc:23186]	622	1
826	CLIP2	CAP-GLY domain containing linker protein 2 [Source:HGNC Symbol;Acc:2586]	1043	1
827	CLIP3	CAP-GLY domain containing linker protein 3 [Source:HGNC Symbol;Acc:24314]	544	1
828	CLK3	CDC-like kinase 3 [Source:HGNC Symbol;Acc:2071]	635	1
829	CLMN	calmin (calponin-like, transmembrane) [Source:HGNC Symbol;Acc:19972]	999	1
830	CLNK	cytokine-dependent hematopoietic cell linker [Source:HGNC Symbol;Acc:17438]	425	1
831	CLNS1A	chloride channel, nucleotide-sensitive, 1A [Source:HGNC Symbol;Acc:2080]	234	1
832	CLPTM1	cleft lip and palate associated transmembrane protein 1 [Source:HGNC Symbol;Acc:2087]	666	1
833	CLPX	caseinolytic mitochondrial matrix peptidase chaperone subunit [Source:HGNC Symbol;Acc:2088]	630	1
834	CLSTN3	calsyntenin 3 [Source:HGNC Symbol;Acc:18371]	953	1
835	CLUH	clustered mitochondria (cluA/CLU1) homolog [Source:HGNC Symbol;Acc:29094]	1306	1
836	CMIP	c-Maf inducing protein [Source:HGNC Symbol;Acc:24319]	770	1
837	CMTM1	CKLF-like MARVEL transmembrane domain containing 1 [Source:HGNC Symbol;Acc:19172]	128	2
838	CMTM2	CKLF-like MARVEL transmembrane domain containing 2 [Source:HGNC Symbol;Acc:19173]	245	2
839	CNBD1	cyclic nucleotide binding domain containing 1 [Source:HGNC Symbol;Acc:26663]	433	1
840	CNDP1	carnosine dipeptidase 1 (metallopeptidase M20 family) [Source:HGNC Symbol;Acc:20675]	504	1
841	CNGA1	cyclic nucleotide gated channel alpha 1 [Source:HGNC Symbol;Acc:2148]	756	1
842	CNGA2	cyclic nucleotide gated channel alpha 2 [Source:HGNC Symbol;Acc:2149]	661	1
843	CNGA3	cyclic nucleotide gated channel alpha 3 [Source:HGNC Symbol;Acc:2150]	691	1
844	CNGA4	cyclic nucleotide gated channel alpha 4 [Source:HGNC Symbol;Acc:2152]	572	1
845	CNGB1	cyclic nucleotide gated channel beta 1 [Source:HGNC Symbol;Acc:2151]	1248	2
846	CNKSR1	connector enhancer of kinase suppressor of Ras 1 [Source:HGNC Symbol;Acc:19700]	717	1
847	CNKSR2	connector enhancer of kinase suppressor of Ras 2 [Source:HGNC Symbol;Acc:19701]	1031	2
848	CNKSR3	CNKSR family member 3 [Source:HGNC Symbol;Acc:23034]	552	2
849	CNNM2	cyclin M2 [Source:HGNC Symbol;Acc:103]	872	1
850	CNOT1	CCR4-NOT transcription complex, subunit 1 [Source:HGNC Symbol;Acc:7877]	2373	1
851	CNOT11	CCR4-NOT transcription complex, subunit 11 [Source:HGNC Symbol;Acc:25217]	507	1
852	CNOT3	CCR4-NOT transcription complex, subunit 3 [Source:HGNC Symbol;Acc:7879]	750	3
853	CNOT4	CCR4-NOT transcription complex, subunit 4 [Source:HGNC Symbol;Acc:7880]	710	3
854	CNOT6	CCR4-NOT transcription complex, subunit 6 [Source:HGNC Symbol;Acc:14099]	554	1
855	CNPPD1	cyclin Pas1/PHO80 domain containing 1 [Source:HGNC Symbol;Acc:25220]	407	2
856	CNTFR	ciliary neurotrophic factor receptor [Source:HGNC Symbol;Acc:2170]	369	1
857	CNTN2	contactin 2 (axonal) [Source:HGNC Symbol;Acc:2172]	1037	1
858	CNTN3	contactin 3 (plasmacytoma associated) [Source:HGNC Symbol;Acc:2173]	1025	1
859	CNTN4	contactin 4 [Source:HGNC Symbol;Acc:2174]	1023	2
860	CNTN5	contactin 5 [Source:HGNC Symbol;Acc:2175]	1097	1
861	CNTN6	contactin 6 [Source:HGNC Symbol;Acc:2176]	1025	1
862	CNTRL	centriolin [Source:HGNC Symbol;Acc:1858]	2322	6
863	CNTROB	centrobin, centrosomal BRCA2 interacting protein [Source:HGNC Symbol;Acc:29616]	922	2
864	COASY	CoA synthase [Source:HGNC Symbol;Acc:29932]	590	1
865	COBL	cordon-bleu WH2 repeat protein [Source:HGNC Symbol;Acc:22199]	1340	9
866	COBLL1	cordon-bleu WH2 repeat protein-like 1 [Source:HGNC Symbol;Acc:23571]	1230	1
867	COG6	component of oligomeric golgi complex 6 [Source:HGNC Symbol;Acc:18621]	654	1
868	COIL	coilin [Source:HGNC Symbol;Acc:2184]	573	1
869	COL12A1	collagen, type XII, alpha 1 [Source:HGNC Symbol;Acc:2188]	3060	1
870	COL13A1	collagen, type XIII, alpha 1 [Source:HGNC Symbol;Acc:2190]	714	1
871	COL15A1	collagen, type XV, alpha 1 [Source:HGNC Symbol;Acc:2192]	1385	3
872	COL18A1	collagen, type XVIII, alpha 1 [Source:HGNC Symbol;Acc:2195]	1751	5
873	COL20A1	collagen, type XX, alpha 1 [Source:HGNC Symbol;Acc:14670]	1313	1
874	COL22A1	collagen, type XXII, alpha 1 [Source:HGNC Symbol;Acc:22989]	1623	2
875	COL24A1	collagen, type XXIV, alpha 1 [Source:HGNC Symbol;Acc:20821]	1711	1
876	COL27A1	collagen, type XXVII, alpha 1 [Source:HGNC Symbol;Acc:22986]	1857	2
877	COL4A2	collagen, type IV, alpha 2 [Source:HGNC Symbol;Acc:2203]	1709	1
878	COL4A6	collagen, type IV, alpha 6 [Source:HGNC Symbol;Acc:2208]	1688	1
879	COL5A1	collagen, type V, alpha 1 [Source:HGNC Symbol;Acc:2209]	1835	2
880	COL5A3	collagen, type V, alpha 3 [Source:HGNC Symbol;Acc:14864]	1742	1
881	COL6A3	collagen, type VI, alpha 3 [Source:HGNC Symbol;Acc:2213]	3174	3
882	COL6A5	collagen, type VI, alpha 5 [Source:HGNC Symbol;Acc:26674]	2612	1
883	COL6A6	collagen, type VI, alpha 6 [Source:HGNC Symbol;Acc:27023]	2260	1
884	COL8A1	collagen, type VIII, alpha 1 [Source:HGNC Symbol;Acc:2215]	741	1
885	COLGALT2	collagen beta(1-O)galactosyltransferase 2 [Source:HGNC Symbol;Acc:16790]	623	1
886	COLQ	collagen-like tail subunit (single strand of homotrimer) of asymmetric acetylcholinesterase [Source:HGNC Symbol;Acc:2226]	452	3
887	COPRS	coordinator of PRMT5, differentiation stimulator [Source:HGNC Symbol;Acc:28848]	181	1
888	COQ10A	coenzyme Q10 homolog A (S. cerevisiae) [Source:HGNC Symbol;Acc:26515]	244	2
889	CORO2A	coronin, actin binding protein, 2A [Source:HGNC Symbol;Acc:2255]	522	1
890	COX10	cytochrome c oxidase assembly homolog 10 (yeast) [Source:HGNC Symbol;Acc:2260]	440	1
891	CPAMD8	C3 and PZP-like, alpha-2-macroglobulin domain containing 8 [Source:HGNC Symbol;Acc:23228]	1929	2
892	CPEB2	cytoplasmic polyadenylation element binding protein 2 [Source:HGNC Symbol;Acc:21745]	1031	12
893	CPEB3	cytoplasmic polyadenylation element binding protein 3 [Source:HGNC Symbol;Acc:21746]	695	2
894	CPEB4	cytoplasmic polyadenylation element binding protein 4 [Source:HGNC Symbol;Acc:21747]	726	1
895	CPNE5	copine V [Source:HGNC Symbol;Acc:2318]	590	1
896	CPNE8	copine VIII [Source:HGNC Symbol;Acc:23498]	561	1
897	CPNE9	copine family member IX [Source:HGNC Symbol;Acc:24336]	550	1
898	CPSF6	cleavage and polyadenylation specific factor 6, 68kDa [Source:HGNC Symbol;Acc:13871]	585	14
899	CPSF7	cleavage and polyadenylation specific factor 7, 59kDa [Source:HGNC Symbol;Acc:30098]	511	9
900	CPXM2	carboxypeptidase X (M14 family), member 2 [Source:HGNC Symbol;Acc:26977]	753	1
901	CPZ	carboxypeptidase Z [Source:HGNC Symbol;Acc:2333]	649	1
902	CR1	complement component (3b/4b) receptor 1 (Knops blood group) [Source:HGNC Symbol;Acc:2334]	2486	8
903	CR1L	complement component (3b/4b) receptor 1-like [Source:HGNC Symbol;Acc:2335]	566	1
904	CR2	complement component (3d/Epstein Barr virus) receptor 2 [Source:HGNC Symbol;Acc:2336]	1089	5
905	CRAMP1L	Crm, cramped-like (Drosophila) [Source:HGNC Symbol;Acc:14122]	1266	3
906	CRB1	crumbs homolog 1 (Drosophila) [Source:HGNC Symbol;Acc:2343]	1403	1
907	CREB3L2	cAMP responsive element binding protein 3-like 2 [Source:HGNC Symbol;Acc:23720]	517	1
908	CREB3L4	cAMP responsive element binding protein 3-like 4 [Source:HGNC Symbol;Acc:18854]	392	1
909	CREBBP	CREB binding protein [Source:HGNC Symbol;Acc:2348]	2439	4
910	CREG2	cellular repressor of E1A-stimulated genes 2 [Source:HGNC Symbol;Acc:14272]	287	1
911	CRELD1	cysteine-rich with EGF-like domains 1 [Source:HGNC Symbol;Acc:14630]	419	2
912	CRELD2	cysteine-rich with EGF-like domains 2 [Source:HGNC Symbol;Acc:28150]	399	1
913	CREM	cAMP responsive element modulator [Source:HGNC Symbol;Acc:2352]	358	1
914	CRH	corticotropin releasing hormone [Source:HGNC Symbol;Acc:2355]	193	1
915	CRHR2	corticotropin releasing hormone receptor 2 [Source:HGNC Symbol;Acc:2358]	435	1
916	CRK	v-crk avian sarcoma virus CT10 oncogene homolog [Source:HGNC Symbol;Acc:2362]	301	1
917	CRLF1	cytokine receptor-like factor 1 [Source:HGNC Symbol;Acc:2364]	419	2
918	CRMP1	collapsin response mediator protein 1 [Source:HGNC Symbol;Acc:2365]	683	1
919	CRNKL1	crooked neck pre-mRNA splicing factor 1 [Source:HGNC Symbol;Acc:15762]	845	1
920	CRTAM	cytotoxic and regulatory T cell molecule [Source:HGNC Symbol;Acc:24313]	390	1
921	CRTC1	CREB regulated transcription coactivator 1 [Source:HGNC Symbol;Acc:16062]	647	6
922	CRTC2	CREB regulated transcription coactivator 2 [Source:HGNC Symbol;Acc:27301]	690	2
923	CRTC3	CREB regulated transcription coactivator 3 [Source:HGNC Symbol;Acc:26148]	616	1
924	CSF2RB	colony stimulating factor 2 receptor, beta, low-affinity (granulocyte-macrophage) [Source:HGNC Symbol;Acc:2436]	900	1
925	CSGALNACT2	chondroitin sulfate N-acetylgalactosaminyltransferase 2 [Source:HGNC Symbol;Acc:24292]	539	1
926	CSMD1	CUB and Sushi multiple domains 1 [Source:HGNC Symbol;Acc:14026]	3562	3
927	CSMD2	CUB and Sushi multiple domains 2 [Source:HGNC Symbol;Acc:19290]	3628	6
928	CSMD3	CUB and Sushi multiple domains 3 [Source:HGNC Symbol;Acc:19291]	3704	4
929	CSPG4	chondroitin sulfate proteoglycan 4 [Source:HGNC Symbol;Acc:2466]	2319	1
930	CSPG5	chondroitin sulfate proteoglycan 5 (neuroglycan C) [Source:HGNC Symbol;Acc:2467]	563	1
931	CSPP1	centrosome and spindle pole associated protein 1 [Source:HGNC Symbol;Acc:26193]	1218	2
932	CSRP2BP	CSRP2 binding protein [Source:HGNC Symbol;Acc:15904]	779	1
933	CSTF2	cleavage stimulation factor, 3' pre-RNA, subunit 2, 64kDa [Source:HGNC Symbol;Acc:2484]	594	1
934	CSTF3	cleavage stimulation factor, 3' pre-RNA, subunit 3, 77kDa [Source:HGNC Symbol;Acc:2485]	714	1
935	CTAGE1	cutaneous T-cell lymphoma-associated antigen 1 [Source:HGNC Symbol;Acc:24346]	742	3
936	CTAGE15	cTAGE family member 15 [Source:UniProtKB/Swiss-Prot;Acc:A4D2H0]	774	3
937	CTAGE4	CTAGE family, member 4 [Source:HGNC Symbol;Acc:24772]	774	3
938	CTAGE5	CTAGE family, member 5 [Source:HGNC Symbol;Acc:7057]	806	5
939	CTAGE6	CTAGE family, member 6 [Source:HGNC Symbol;Acc:28644]	774	3
940	CTAGE8	CTAGE family, member 8 [Source:HGNC Symbol;Acc:37294]	774	3
941	CTAGE9	CTAGE family, member 9 [Source:HGNC Symbol;Acc:37275]	774	3
942	CTCF	CCCTC-binding factor (zinc finger protein) [Source:HGNC Symbol;Acc:13723]	724	1
943	CTDP1	CTD (carboxy-terminal domain, RNA polymerase II, polypeptide A) phosphatase, subunit 1 [Source:HGNC Symbol;Acc:2498]	958	1
944	CTDSPL	CTD (carboxy-terminal domain, RNA polymerase II, polypeptide A) small phosphatase-like [Source:HGNC Symbol;Acc:16890]	273	1
945	CTLA4	cytotoxic T-lymphocyte-associated protein 4 [Source:HGNC Symbol;Acc:2505]	220	1
946	CTNND1	catenin (cadherin-associated protein), delta 1 [Source:HGNC Symbol;Acc:2515]	965	1
947	CTNND2	catenin (cadherin-associated protein), delta 2 [Source:HGNC Symbol;Acc:2516]	1222	2
948	CTSA	cathepsin A [Source:HGNC Symbol;Acc:9251]	495	1
949	CTSD	cathepsin D [Source:HGNC Symbol;Acc:2529]	409	1
950	CTTNBP2	cortactin binding protein 2 [Source:HGNC Symbol;Acc:15679]	1660	2
951	CTTNBP2NL	CTTNBP2 N-terminal like [Source:HGNC Symbol;Acc:25330]	636	1
952	CTU2	cytosolic thiouridylase subunit 2 homolog (S. pombe) [Source:HGNC Symbol;Acc:28005]	583	1
953	CU467002.2	Leukocyte receptor cluster member 8 [Source:UniProtKB/TrEMBL;Acc:E7EWC7]	797	1
954	CUBN	cubilin (intrinsic factor-cobalamin receptor) [Source:HGNC Symbol;Acc:2548]	3620	1
955	CUEDC1	CUE domain containing 1 [Source:HGNC Symbol;Acc:31350]	383	2
956	CUL7	cullin 7 [Source:HGNC Symbol;Acc:21024]	1779	1
957	CUL9	cullin 9 [Source:HGNC Symbol;Acc:15982]	2514	2
958	CUX1	cut-like homeobox 1 [Source:HGNC Symbol;Acc:2557]	1513	3
959	CUX2	cut-like homeobox 2 [Source:HGNC Symbol;Acc:19347]	1483	2
960	CXADR	coxsackie virus and adenovirus receptor [Source:HGNC Symbol;Acc:2559]	362	1
961	CXorf30	chromosome X open reading frame 30 [Source:HGNC Symbol;Acc:27298]	915	1
962	CXorf64	chromosome X open reading frame 64 [Source:HGNC Symbol;Acc:34498]	295	2
963	CXXC5	CXXC finger protein 5 [Source:HGNC Symbol;Acc:26943]	319	1
964	CYB5R1	cytochrome b5 reductase 1 [Source:HGNC Symbol;Acc:13397]	302	1
965	CYB5R2	cytochrome b5 reductase 2 [Source:HGNC Symbol;Acc:24376]	273	2
966	CYB5R3	cytochrome b5 reductase 3 [Source:HGNC Symbol;Acc:2873]	331	2
967	CYBA	cytochrome b-245, alpha polypeptide [Source:HGNC Symbol;Acc:2577]	192	1
968	CYFIP1	cytoplasmic FMR1 interacting protein 1 [Source:HGNC Symbol;Acc:13759]	1250	1
969	CYFIP2	cytoplasmic FMR1 interacting protein 2 [Source:HGNC Symbol;Acc:13760]	1275	2
970	CYLC1	cylicin, basic protein of sperm head cytoskeleton 1 [Source:HGNC Symbol;Acc:2582]	648	1
971	CYLD	cylindromatosis (turban tumor syndrome) [Source:HGNC Symbol;Acc:2584]	953	1
972	CYorf17	chromosome Y open reading frame 17 [Source:HGNC Symbol;Acc:38732]	179	2
973	CYP26C1	cytochrome P450, family 26, subfamily C, polypeptide 1 [Source:HGNC Symbol;Acc:20577]	519	1
974	CYP2W1	cytochrome P450, family 2, subfamily W, polypeptide 1 [Source:HGNC Symbol;Acc:20243]	487	1
975	CYP46A1	cytochrome P450, family 46, subfamily A, polypeptide 1 [Source:HGNC Symbol;Acc:2641]	497	1
976	CYSTM1	cysteine-rich transmembrane module containing 1 [Source:HGNC Symbol;Acc:30239]	94	2
977	DAAM1	dishevelled associated activator of morphogenesis 1 [Source:HGNC Symbol;Acc:18142]	1075	7
978	DAAM2	dishevelled associated activator of morphogenesis 2 [Source:HGNC Symbol;Acc:18143]	1065	5
979	DAB1	Dab, reelin signal transducer, homolog 1 (Drosophila) [Source:HGNC Symbol;Acc:2661]	585	1
980	DAB2	Dab, mitogen-responsive phosphoprotein, homolog 2 (Drosophila) [Source:HGNC Symbol;Acc:2662]	767	3
981	DAB2IP	DAB2 interacting protein [Source:HGNC Symbol;Acc:17294]	1186	3
982	DACT2	dishevelled-binding antagonist of beta-catenin 2 [Source:HGNC Symbol;Acc:21231]	771	1
983	DACT3	dishevelled-binding antagonist of beta-catenin 3 [Source:HGNC Symbol;Acc:30745]	626	1
984	DAG1	dystroglycan 1 (dystrophin-associated glycoprotein 1) [Source:HGNC Symbol;Acc:2666]	892	4
985	DAK	dihydroxyacetone kinase 2 homolog (S. cerevisiae) [Source:HGNC Symbol;Acc:24552]	572	1
986	DAZ1	deleted in azoospermia 1 [Source:HGNC Symbol;Acc:2682]	741	3
987	DAZ2	deleted in azoospermia 2 [Source:HGNC Symbol;Acc:15964]	651	1
988	DAZ3	deleted in azoospermia 3 [Source:HGNC Symbol;Acc:15965]	435	1
989	DAZ4	deleted in azoospermia 4 [Source:HGNC Symbol;Acc:15966]	576	2
990	DAZAP1	DAZ associated protein 1 [Source:HGNC Symbol;Acc:2683]	404	9
991	DAZL	deleted in azoospermia-like [Source:HGNC Symbol;Acc:2685]	292	1
992	DBN1	drebrin 1 [Source:HGNC Symbol;Acc:2695]	648	4
993	DBNDD1	dysbindin (dystrobrevin binding protein 1) domain containing 1 [Source:HGNC Symbol;Acc:28455]	275	1
994	DBNDD2	dysbindin (dystrobrevin binding protein 1) domain containing 2 [Source:HGNC Symbol;Acc:15881]	256	2
995	DBP	D site of albumin promoter (albumin D-box) binding protein [Source:HGNC Symbol;Acc:2697]	322	1
996	DBT	dihydrolipoamide branched chain transacylase E2 [Source:HGNC Symbol;Acc:2698]	479	1
997	DBX2	developing brain homeobox 2 [Source:HGNC Symbol;Acc:33186]	336	1
998	DCAF10	DDB1 and CUL4 associated factor 10 [Source:HGNC Symbol;Acc:23686]	556	1
999	DCAF13	DDB1 and CUL4 associated factor 13 [Source:HGNC Symbol;Acc:24535]	594	2
1000	DCAF15	DDB1 and CUL4 associated factor 15 [Source:HGNC Symbol;Acc:25095]	597	1
1001	DCAF5	DDB1 and CUL4 associated factor 5 [Source:HGNC Symbol;Acc:20224]	939	1
1002	DCBLD2	discoidin, CUB and LCCL domain containing 2 [Source:HGNC Symbol;Acc:24627]	786	2
1003	DCC	deleted in colorectal carcinoma [Source:HGNC Symbol;Acc:2701]	1444	3
1004	DCHS1	dachsous cadherin-related 1 [Source:HGNC Symbol;Acc:13681]	3295	4
1005	DCHS2	dachsous cadherin-related 2 [Source:HGNC Symbol;Acc:23111]	2913	1
1006	DCLK2	doublecortin-like kinase 2 [Source:HGNC Symbol;Acc:19002]	780	1
1007	DCST2	DC-STAMP domain containing 2 [Source:HGNC Symbol;Acc:26562]	770	1
1008	DCTN1	dynactin 1 [Source:HGNC Symbol;Acc:2711]	1275	3
1009	DDN	dendrin [Source:HGNC Symbol;Acc:24458]	708	2
1010	DDR1	discoidin domain receptor tyrosine kinase 1 [Source:HGNC Symbol;Acc:2730]	916	3
1011	DDX17	DEAD (Asp-Glu-Ala-Asp) box helicase 17 [Source:HGNC Symbol;Acc:2740]	728	4
1012	DDX24	DEAD (Asp-Glu-Ala-Asp) box helicase 24 [Source:HGNC Symbol;Acc:13266]	856	1
1013	DDX31	DEAD (Asp-Glu-Ala-Asp) box polypeptide 31 [Source:HGNC Symbol;Acc:16715]	848	1
1014	DDX4	DEAD (Asp-Glu-Ala-Asp) box polypeptide 4 [Source:HGNC Symbol;Acc:18700]	721	1
1015	DDX41	DEAD (Asp-Glu-Ala-Asp) box polypeptide 41 [Source:HGNC Symbol;Acc:18674]	619	2
1016	DEAF1	DEAF1 transcription factor [Source:HGNC Symbol;Acc:14677]	562	1
1017	DECR2	2,4-dienoyl CoA reductase 2, peroxisomal [Source:HGNC Symbol;Acc:2754]	289	1
1018	DEFB124	defensin, beta 124 [Source:HGNC Symbol;Acc:18104]	68	1
1019	DEFB125	defensin, beta 125 [Source:HGNC Symbol;Acc:18105]	153	1
1020	DEFB129	defensin, beta 129 [Source:HGNC Symbol;Acc:16218]	180	2
1021	DENND1A	DENN/MADD domain containing 1A [Source:HGNC Symbol;Acc:29324]	1017	1
1022	DENND1C	DENN/MADD domain containing 1C [Source:HGNC Symbol;Acc:26225]	798	1
1023	DENND2A	DENN/MADD domain containing 2A [Source:HGNC Symbol;Acc:22212]	1006	2
1024	DENND3	DENN/MADD domain containing 3 [Source:HGNC Symbol;Acc:29134]	1195	1
1025	DENND4A	DENN/MADD domain containing 4A [Source:HGNC Symbol;Acc:24321]	1903	1
1026	DENND4B	DENN/MADD domain containing 4B [Source:HGNC Symbol;Acc:29044]	1493	3
1027	DENND4C	DENN/MADD domain containing 4C [Source:HGNC Symbol;Acc:26079]	1906	2
1028	DENND5A	DENN/MADD domain containing 5A [Source:HGNC Symbol;Acc:19344]	1284	2
1029	DENND5B	DENN/MADD domain containing 5B [Source:HGNC Symbol;Acc:28338]	1306	2
1030	DEPDC1	DEP domain containing 1 [Source:HGNC Symbol;Acc:22949]	808	1
1031	DEPDC5	DEP domain containing 5 [Source:HGNC Symbol;Acc:18423]	1578	1
1032	DERL3	derlin 3 [Source:HGNC Symbol;Acc:14236]	232	1
1033	DEXI	Dexi homolog (mouse) [Source:HGNC Symbol;Acc:13267]	92	1
1034	DFNB31	deafness, autosomal recessive 31 [Source:HGNC Symbol;Acc:16361]	904	1
1035	DGCR14	DiGeorge syndrome critical region gene 14 [Source:HGNC Symbol;Acc:16817]	473	1
1036	DGCR2	DiGeorge syndrome critical region gene 2 [Source:HGNC Symbol;Acc:2845]	547	2
1037	DGCR8	DGCR8 microprocessor complex subunit [Source:HGNC Symbol;Acc:2847]	770	1
1038	DGKA	diacylglycerol kinase, alpha 80kDa [Source:HGNC Symbol;Acc:2849]	732	1
1039	DGKB	diacylglycerol kinase, beta 90kDa [Source:HGNC Symbol;Acc:2850]	801	1
1040	DGKD	diacylglycerol kinase, delta 130kDa [Source:HGNC Symbol;Acc:2851]	1211	4
1041	DGKK	Homo sapiens diacylglycerol kinase, kappa (DGKK), mRNA. [Source:RefSeq mRNA;Acc:NM_001013742]	1268	4
1042	DGKZ	diacylglycerol kinase, zeta [Source:HGNC Symbol;Acc:2857]	1114	3
1043	DHX15	DEAH (Asp-Glu-Ala-His) box helicase 15 [Source:HGNC Symbol;Acc:2738]	792	1
1044	DHX16	DEAH (Asp-Glu-Ala-His) box polypeptide 16 [Source:HGNC Symbol;Acc:2739]	1038	1
1045	DHX29	DEAH (Asp-Glu-Ala-His) box polypeptide 29 [Source:HGNC Symbol;Acc:15815]	1366	1
1046	DHX30	DEAH (Asp-Glu-Ala-His) box helicase 30 [Source:HGNC Symbol;Acc:16716]	1191	1
1047	DHX34	DEAH (Asp-Glu-Ala-His) box polypeptide 34 [Source:HGNC Symbol;Acc:16719]	1140	2
1048	DHX35	DEAH (Asp-Glu-Ala-His) box polypeptide 35 [Source:HGNC Symbol;Acc:15861]	700	1
1049	DHX37	DEAH (Asp-Glu-Ala-His) box polypeptide 37 [Source:HGNC Symbol;Acc:17210]	1154	5
1050	DHX38	DEAH (Asp-Glu-Ala-His) box polypeptide 38 [Source:HGNC Symbol;Acc:17211]	1224	1
1051	DHX40	DEAH (Asp-Glu-Ala-His) box polypeptide 40 [Source:HGNC Symbol;Acc:18018]	776	1
1052	DHX8	DEAH (Asp-Glu-Ala-His) box polypeptide 8 [Source:HGNC Symbol;Acc:2749]	1217	1
1053	DHX9	DEAH (Asp-Glu-Ala-His) box helicase 9 [Source:HGNC Symbol;Acc:2750]	1267	4
1054	DIAPH1	diaphanous-related formin 1 [Source:HGNC Symbol;Acc:2876]	1270	17
1055	DIAPH2	diaphanous-related formin 2 [Source:HGNC Symbol;Acc:2877]	1098	9
1056	DIAPH3	diaphanous-related formin 3 [Source:HGNC Symbol;Acc:15480]	1190	7
1057	DIDO1	death inducer-obliterator 1 [Source:HGNC Symbol;Acc:2680]	2237	9
1058	DIMT1	DIM1 dimethyladenosine transferase 1 homolog (S. cerevisiae) [Source:HGNC Symbol;Acc:30217]	310	2
1059	DIP2A	DIP2 disco-interacting protein 2 homolog A (Drosophila) [Source:HGNC Symbol;Acc:17217]	1569	1
1060	DIS3	DIS3 mitotic control homolog (S. cerevisiae) [Source:HGNC Symbol;Acc:20604]	955	1
1061	DIS3L	DIS3 mitotic control homolog (S. cerevisiae)-like [Source:HGNC Symbol;Acc:28698]	1051	1
1062	DIS3L2	DIS3 mitotic control homolog (S. cerevisiae)-like 2 [Source:HGNC Symbol;Acc:28648]	882	1
1063	DISP2	dispatched homolog 2 (Drosophila) [Source:HGNC Symbol;Acc:19712]	1398	3
1064	DKFZP434A062	HCG2022364; Putative uncharacterized protein DKFZp434A062; Uncharacterized protein [Source:UniProtKB/TrEMBL;Acc:Q9Y4N2]	180	2
1065	DKFZP434E1119		147	2
1066	DKFZP434H0512	Protein LOC100506667; Putative uncharacterized protein DKFZp434H0512 [Source:UniProtKB/TrEMBL;Acc:Q9NSZ8]	113	1
1067	DKK1	dickkopf WNT signaling pathway inhibitor 1 [Source:HGNC Symbol;Acc:2891]	263	1
1068	DLAT	dihydrolipoamide S-acetyltransferase [Source:HGNC Symbol;Acc:2896]	644	2
1069	DLEC1	deleted in lung and esophageal cancer 1 [Source:HGNC Symbol;Acc:2899]	1775	1
1070	DLG1	discs, large homolog 1 (Drosophila) [Source:HGNC Symbol;Acc:2900]	923	1
1071	DLG3	discs, large homolog 3 (Drosophila) [Source:HGNC Symbol;Acc:2902]	846	1
1072	DLG5	discs, large homolog 5 (Drosophila) [Source:HGNC Symbol;Acc:2904]	1916	1
1073	DLGAP1	discs, large (Drosophila) homolog-associated protein 1 [Source:HGNC Symbol;Acc:2905]	974	3
1074	DLGAP2	discs, large (Drosophila) homolog-associated protein 2 [Source:HGNC Symbol;Acc:2906]	975	3
1075	DLGAP3	discs, large (Drosophila) homolog-associated protein 3 [Source:HGNC Symbol;Acc:30368]	976	2
1076	DLGAP4	discs, large (Drosophila) homolog-associated protein 4 [Source:HGNC Symbol;Acc:24476]	989	7
1077	DLL1	delta-like 1 (Drosophila) [Source:HGNC Symbol;Acc:2908]	720	1
1078	DLST	dihydrolipoamide S-succinyltransferase (E2 component of 2-oxo-glutarate complex) [Source:HGNC Symbol;Acc:2911]	450	1
1079	DLX3	distal-less homeobox 3 [Source:HGNC Symbol;Acc:2916]	284	2
1080	DLX5	distal-less homeobox 5 [Source:HGNC Symbol;Acc:2918]	286	1
1081	DLX6	distal-less homeobox 6 [Source:HGNC Symbol;Acc:2919]	290	3
1082	DMD	dystrophin [Source:HGNC Symbol;Acc:2928]	3682	1
1083	DMKN	dermokine [Source:HGNC Symbol;Acc:25063]	473	2
1084	DMRT1	doublesex and mab-3 related transcription factor 1 [Source:HGNC Symbol;Acc:2934]	370	2
1085	DMRT2	doublesex and mab-3 related transcription factor 2 [Source:HGNC Symbol;Acc:2935]	558	2
1086	DMRT3	doublesex and mab-3 related transcription factor 3 [Source:HGNC Symbol;Acc:13909]	469	2
1087	DMRTA1	DMRT-like family A1 [Source:HGNC Symbol;Acc:13826]	501	1
1088	DMRTA2	DMRT-like family A2 [Source:HGNC Symbol;Acc:13908]	539	1
1089	DMRTB1	DMRT-like family B with proline-rich C-terminal, 1 [Source:HGNC Symbol;Acc:13913]	339	5
1090	DMRTC2	DMRT-like family C2 [Source:HGNC Symbol;Acc:13911]	364	1
1091	DMTN	dematin actin binding protein [Source:HGNC Symbol;Acc:3382]	402	1
1092	DMWD	dystrophia myotonica, WD repeat containing [Source:HGNC Symbol;Acc:2936]	671	2
1093	DMXL2	Dmx-like 2 [Source:HGNC Symbol;Acc:2938]	3034	3
1094	DNAAF1	dynein, axonemal, assembly factor 1 [Source:HGNC Symbol;Acc:30539]	722	3
1095	DNAAF2	dynein, axonemal, assembly factor 2 [Source:HGNC Symbol;Acc:20188]	834	1
1096	DNAH1	dynein, axonemal, heavy chain 1 [Source:HGNC Symbol;Acc:2940]	4262	1
1097	DNAH12	dynein, axonemal, heavy chain 12 [Source:HGNC Symbol;Acc:2943]	3089	2
1098	DNAH5	dynein, axonemal, heavy chain 5 [Source:HGNC Symbol;Acc:2950]	4621	1
1099	DNAH7	dynein, axonemal, heavy chain 7 [Source:HGNC Symbol;Acc:18661]	4021	2
1100	DNAI1	dynein, axonemal, intermediate chain 1 [Source:HGNC Symbol;Acc:2954]	696	1
1101	DNAJB12	DnaJ (Hsp40) homolog, subfamily B, member 12 [Source:HGNC Symbol;Acc:14891]	406	1
1102	DNAJB5	DnaJ (Hsp40) homolog, subfamily B, member 5 [Source:HGNC Symbol;Acc:14887]	417	1
1103	DNAJC1	DnaJ (Hsp40) homolog, subfamily C, member 1 [Source:HGNC Symbol;Acc:20090]	551	1
1104	DNAJC13	DnaJ (Hsp40) homolog, subfamily C, member 13 [Source:HGNC Symbol;Acc:30343]	2240	1
1105	DNAJC30	DnaJ (Hsp40) homolog, subfamily C, member 30 [Source:HGNC Symbol;Acc:16410]	223	1
1106	DNAJC4	DnaJ (Hsp40) homolog, subfamily C, member 4 [Source:HGNC Symbol;Acc:5271]	238	1
1107	DNAJC5G	DnaJ (Hsp40) homolog, subfamily C, member 5 gamma [Source:HGNC Symbol;Acc:24844]	186	1
1108	DNAJC6	DnaJ (Hsp40) homolog, subfamily C, member 6 [Source:HGNC Symbol;Acc:15469]	967	1
1109	DNASE1L2	deoxyribonuclease I-like 2 [Source:HGNC Symbol;Acc:2958]	296	1
1110	DNASE2	deoxyribonuclease II, lysosomal [Source:HGNC Symbol;Acc:2960]	357	1
1111	DND1	DND microRNA-mediated repression inhibitor 1 [Source:HGNC Symbol;Acc:23799]	350	2
1112	DNHD1	dynein heavy chain domain 1 [Source:HGNC Symbol;Acc:26532]	4750	3
1113	DNM1	dynamin 1 [Source:HGNC Symbol;Acc:2972]	861	3
1114	DNM2	dynamin 2 [Source:HGNC Symbol;Acc:2974]	867	1
1115	DNM3	dynamin 3 [Source:HGNC Symbol;Acc:29125]	860	3
1116	DNMBP	dynamin binding protein [Source:HGNC Symbol;Acc:30373]	1598	2
1117	DNMT1	DNA (cytosine-5-)-methyltransferase 1 [Source:HGNC Symbol;Acc:2976]	1629	1
1118	DNMT3A	DNA (cytosine-5-)-methyltransferase 3 alpha [Source:HGNC Symbol;Acc:2978]	909	1
1119	DOCK1	dedicator of cytokinesis 1 [Source:HGNC Symbol;Acc:2987]	1862	7
1120	DOCK4	dedicator of cytokinesis 4 [Source:HGNC Symbol;Acc:19192]	1972	1
1121	DOCK5	dedicator of cytokinesis 5 [Source:HGNC Symbol;Acc:23476]	1867	5
1122	DOCK6	dedicator of cytokinesis 6 [Source:HGNC Symbol;Acc:19189]	2044	1
1123	DOK1	docking protein 1, 62kDa (downstream of tyrosine kinase 1) [Source:HGNC Symbol;Acc:2990]	478	1
1124	DOK2	docking protein 2, 56kDa [Source:HGNC Symbol;Acc:2991]	409	1
1125	DOK7	docking protein 7 [Source:HGNC Symbol;Acc:26594]	605	2
1126	DOPEY2	dopey family member 2 [Source:HGNC Symbol;Acc:1291]	2295	1
1127	DPH2	DPH2 homolog (S. cerevisiae) [Source:HGNC Symbol;Acc:3004]	486	3
1128	DPPA4	developmental pluripotency associated 4 [Source:HGNC Symbol;Acc:19200]	301	1
1129	DPY19L1	dpy-19-like 1 (C. elegans) [Source:HGNC Symbol;Acc:22205]	672	2
1130	DPYD	dihydropyrimidine dehydrogenase [Source:HGNC Symbol;Acc:3012]	1022	1
1131	DQX1	DEAQ box RNA-dependent ATPase 1 [Source:HGNC Symbol;Acc:20410]	714	1
1132	DRAP1	DR1-associated protein 1 (negative cofactor 2 alpha) [Source:HGNC Symbol;Acc:3019]	202	1
1133	DRGX	dorsal root ganglia homeobox [Source:HGNC Symbol;Acc:21536]	265	2
1134	DROSHA	drosha, ribonuclease type III [Source:HGNC Symbol;Acc:17904]	1371	5
1135	DSCAML1	Down syndrome cell adhesion molecule like 1 [Source:HGNC Symbol;Acc:14656]	2110	4
1136	DSE	dermatan sulfate epimerase [Source:HGNC Symbol;Acc:21144]	974	1
1137	DSEL	dermatan sulfate epimerase-like [Source:HGNC Symbol;Acc:18144]	1219	1
1138	DSP	desmoplakin [Source:HGNC Symbol;Acc:3052]	2868	1
1139	DST	dystonin [Source:HGNC Symbol;Acc:1090]	7747	1
1140	DTNA	dystrobrevin, alpha [Source:HGNC Symbol;Acc:3057]	741	1
1141	DTNB	dystrobrevin, beta [Source:HGNC Symbol;Acc:3058]	624	1
1142	DTX1	deltex homolog 1 (Drosophila) [Source:HGNC Symbol;Acc:3060]	617	4
1143	DTX3	deltex homolog 3 (Drosophila) [Source:HGNC Symbol;Acc:24457]	347	5
1144	DTX4	deltex homolog 4 (Drosophila) [Source:HGNC Symbol;Acc:29151]	616	2
1145	DUSP11	dual specificity phosphatase 11 (RNA/RNP complex 1-interacting) [Source:HGNC Symbol;Acc:3066]	374	1
1146	DUSP15	dual specificity phosphatase 15 [Source:HGNC Symbol;Acc:16236]	292	1
1147	DUSP28	dual specificity phosphatase 28 [Source:HGNC Symbol;Acc:33237]	173	1
1148	DUSP4	dual specificity phosphatase 4 [Source:HGNC Symbol;Acc:3070]	391	1
1149	DUSP8	dual specificity phosphatase 8 [Source:HGNC Symbol;Acc:3074]	622	2
1150	DUSP9	dual specificity phosphatase 9 [Source:HGNC Symbol;Acc:3076]	381	2
1151	DUX4	double homeobox 4 [Source:HGNC Symbol;Acc:3082]	482	1
1152	DUX4L2	double homeobox 4 like 2 [Source:HGNC Symbol;Acc:37267]	482	1
1153	DUX4L3	double homeobox 4 like 3 [Source:HGNC Symbol;Acc:38688]	482	1
1154	DUX4L4	double homeobox 4 like 4 [Source:HGNC Symbol;Acc:38686]	480	1
1155	DUX4L5	double homeobox 4 like 5 [Source:HGNC Symbol;Acc:38689]	482	1
1156	DUX4L6	double homeobox 4 like 6 [Source:HGNC Symbol;Acc:37265]	482	1
1157	DUX4L7	double homeobox 4 like 7 [Source:HGNC Symbol;Acc:37266]	482	1
1158	DVL1	dishevelled segment polarity protein 1 [Source:HGNC Symbol;Acc:3084]	692	3
1159	DVL2	dishevelled segment polarity protein 2 [Source:HGNC Symbol;Acc:3086]	733	5
1160	DVL3	dishevelled segment polarity protein 3 [Source:HGNC Symbol;Acc:3087]	713	3
1161	DXO	decapping exoribonuclease [Source:HGNC Symbol;Acc:2992]	393	1
1162	DYM	dymeclin [Source:HGNC Symbol;Acc:21317]	666	1
1163	DYNC1H1	dynein, cytoplasmic 1, heavy chain 1 [Source:HGNC Symbol;Acc:2961]	4643	1
1164	DYNC1I2	dynein, cytoplasmic 1, intermediate chain 2 [Source:HGNC Symbol;Acc:2964]	635	1
1165	DYNC2H1	dynein, cytoplasmic 2, heavy chain 1 [Source:HGNC Symbol;Acc:2962]	4311	1
1166	DYRK1B	dual-specificity tyrosine-(Y)-phosphorylation regulated kinase 1B [Source:HGNC Symbol;Acc:3092]	626	2
1167	DYRK2	dual-specificity tyrosine-(Y)-phosphorylation regulated kinase 2 [Source:HGNC Symbol;Acc:3093]	598	1
1168	DYRK3	dual-specificity tyrosine-(Y)-phosphorylation regulated kinase 3 [Source:HGNC Symbol;Acc:3094]	585	2
1169	DYSF	dysferlin [Source:HGNC Symbol;Acc:3097]	2108	3
1170	DZANK1	double zinc ribbon and ankyrin repeat domains 1 [Source:HGNC Symbol;Acc:15858]	749	2
1171	DZIP1	DAZ interacting zinc finger protein 1 [Source:HGNC Symbol;Acc:20908]	864	2
1172	DZIP1L	DAZ interacting zinc finger protein 1-like [Source:HGNC Symbol;Acc:26551]	764	1
1173	DZIP3	DAZ interacting zinc finger protein 3 [Source:HGNC Symbol;Acc:30938]	1205	2
1174	E2F1	E2F transcription factor 1 [Source:HGNC Symbol;Acc:3113]	434	1
1175	E2F2	E2F transcription factor 2 [Source:HGNC Symbol;Acc:3114]	434	1
1176	E2F4	E2F transcription factor 4, p107/p130-binding [Source:HGNC Symbol;Acc:3118]	410	4
1177	E2F5	E2F transcription factor 5, p130-binding [Source:HGNC Symbol;Acc:3119]	344	3
1178	EAF1	ELL associated factor 1 [Source:HGNC Symbol;Acc:20907]	265	2
1179	EBF1	early B-cell factor 1 [Source:HGNC Symbol;Acc:3126]	588	1
1180	EBF3	early B-cell factor 3 [Source:HGNC Symbol;Acc:19087]	593	1
1181	ECD	ecdysoneless homolog (Drosophila) [Source:HGNC Symbol;Acc:17029]	674	2
1182	ECE1	endothelin converting enzyme 1 [Source:HGNC Symbol;Acc:3146]	767	1
1183	ECM1	extracellular matrix protein 1 [Source:HGNC Symbol;Acc:3153]	564	1
1184	ECM2	extracellular matrix protein 2, female organ and adipocyte specific [Source:HGNC Symbol;Acc:3154]	696	1
1185	EDNRB	endothelin receptor type B [Source:HGNC Symbol;Acc:3180]	439	2
1186	EEF1B2	eukaryotic translation elongation factor 1 beta 2 [Source:HGNC Symbol;Acc:3208]	222	1
1187	EFCAB6	EF-hand calcium binding domain 6 [Source:HGNC Symbol;Acc:24204]	1498	1
1188	EFEMP2	EGF containing fibulin-like extracellular matrix protein 2 [Source:HGNC Symbol;Acc:3219]	440	1
1189	EFHC1	EF-hand domain (C-terminal) containing 1 [Source:HGNC Symbol;Acc:16406]	637	1
1190	EFHC2	EF-hand domain (C-terminal) containing 2 [Source:HGNC Symbol;Acc:26233]	746	2
1191	EFNA2	ephrin-A2 [Source:HGNC Symbol;Acc:3222]	210	1
1192	EFNB3	ephrin-B3 [Source:HGNC Symbol;Acc:3228]	337	1
1193	EFR3A	EFR3 homolog A (S. cerevisiae) [Source:HGNC Symbol;Acc:28970]	818	1
1194	EFR3B	EFR3 homolog B (S. cerevisiae) [Source:HGNC Symbol;Acc:29155]	814	1
1195	EFS	embryonal Fyn-associated substrate [Source:HGNC Symbol;Acc:16898]	558	3
1196	EGF	epidermal growth factor [Source:HGNC Symbol;Acc:3229]	1204	1
1197	EGLN1	egl-9 family hypoxia-inducible factor 1 [Source:HGNC Symbol;Acc:1232]	423	1
1198	EGR1	early growth response 1 [Source:HGNC Symbol;Acc:3238]	540	1
1199	EGR2	early growth response 2 [Source:HGNC Symbol;Acc:3239]	473	4
1200	EGR3	early growth response 3 [Source:HGNC Symbol;Acc:3240]	384	1
1201	EGR4	early growth response 4 [Source:HGNC Symbol;Acc:3241]	586	3
1202	EHBP1	EH domain binding protein 1 [Source:HGNC Symbol;Acc:29144]	1228	1
1203	EHBP1L1	EH domain binding protein 1-like 1 [Source:HGNC Symbol;Acc:30682]	1520	2
1204	EHMT2	euchromatic histone-lysine N-methyltransferase 2 [Source:HGNC Symbol;Acc:14129]	1264	2
1205	EIF2AK4	eukaryotic translation initiation factor 2 alpha kinase 4 [Source:HGNC Symbol;Acc:19687]	1646	4
1206	EIF2B4	eukaryotic translation initiation factor 2B, subunit 4 delta, 67kDa [Source:HGNC Symbol;Acc:3260]	520	1
1207	EIF2B5	eukaryotic translation initiation factor 2B, subunit 5 epsilon, 82kDa [Source:HGNC Symbol;Acc:3261]	718	1
1208	EIF3A	eukaryotic translation initiation factor 3, subunit A [Source:HGNC Symbol;Acc:3271]	1379	1
1209	EIF3B	eukaryotic translation initiation factor 3, subunit B [Source:HGNC Symbol;Acc:3280]	811	1
1210	EIF3G	eukaryotic translation initiation factor 3, subunit G [Source:HGNC Symbol;Acc:3274]	317	1
1211	EIF4B	eukaryotic translation initiation factor 4B [Source:HGNC Symbol;Acc:3285]	608	1
1212	EIF4G1	eukaryotic translation initiation factor 4 gamma, 1 [Source:HGNC Symbol;Acc:3296]	1603	2
1213	EIF4G2	eukaryotic translation initiation factor 4 gamma, 2 [Source:HGNC Symbol;Acc:3297]	904	1
1214	EIF4G3	eukaryotic translation initiation factor 4 gamma, 3 [Source:HGNC Symbol;Acc:3298]	1588	1
1215	EIF5	eukaryotic translation initiation factor 5 [Source:HGNC Symbol;Acc:3299]	428	3
1216	EIF5B	eukaryotic translation initiation factor 5B [Source:HGNC Symbol;Acc:30793]	1217	2
1217	ELFN1	extracellular leucine-rich repeat and fibronectin type III domain containing 1 [Source:HGNC Symbol;Acc:33154]	825	4
1218	ELK1	ELK1, member of ETS oncogene family [Source:HGNC Symbol;Acc:3321]	425	1
1219	ELL2	elongation factor, RNA polymerase II, 2 [Source:HGNC Symbol;Acc:17064]	637	1
1220	ELMO1	engulfment and cell motility 1 [Source:HGNC Symbol;Acc:16286]	724	2
1221	ELMO2	engulfment and cell motility 2 [Source:HGNC Symbol;Acc:17233]	729	2
1222	ELMO3	engulfment and cell motility 3 [Source:HGNC Symbol;Acc:17289]	770	2
1223	ELMSAN1	ELM2 and Myb/SANT-like domain containing 1 [Source:HGNC Symbol;Acc:19853]	1042	7
1224	ELOF1	elongation factor 1 homolog (S. cerevisiae) [Source:HGNC Symbol;Acc:28691]	80	1
1225	EMID1	EMI domain containing 1 [Source:HGNC Symbol;Acc:18036]	440	1
1226	EMILIN2	elastin microfibril interfacer 2 [Source:HGNC Symbol;Acc:19881]	1050	1
1227	EML3	echinoderm microtubule associated protein like 3 [Source:HGNC Symbol;Acc:26666]	914	1
1228	EML4	echinoderm microtubule associated protein like 4 [Source:HGNC Symbol;Acc:1316]	978	1
1229	EMR2	egf-like module containing, mucin-like, hormone receptor-like 2 [Source:HGNC Symbol;Acc:3337]	820	1
1230	EMX2	empty spiracles homeobox 2 [Source:HGNC Symbol;Acc:3341]	249	1
1231	EN1	engrailed homeobox 1 [Source:HGNC Symbol;Acc:3342]	389	3
1232	ENAH	enabled homolog (Drosophila) [Source:HGNC Symbol;Acc:18271]	588	10
1233	ENAM	enamelin [Source:HGNC Symbol;Acc:3344]	1139	3
1234	ENHO	energy homeostasis associated [Source:HGNC Symbol;Acc:24838]	73	1
1235	ENKD1	enkurin domain containing 1 [Source:HGNC Symbol;Acc:25246]	343	1
1236	ENO4	enolase family member 4 [Source:HGNC Symbol;Acc:31670]	625	3
1237	ENOX1	ecto-NOX disulfide-thiol exchanger 1 [Source:HGNC Symbol;Acc:25474]	640	2
1238	ENOX2	ecto-NOX disulfide-thiol exchanger 2 [Source:HGNC Symbol;Acc:2259]	607	3
1239	ENTHD2	ENTH domain containing 2 [Source:HGNC Symbol;Acc:26458]	522	1
1240	EP300	E1A binding protein p300 [Source:HGNC Symbol;Acc:3373]	2411	4
1241	EP400	E1A binding protein p400 [Source:HGNC Symbol;Acc:11958]	3156	9
1242	EP400NL	EP400 N-terminal like [Source:HGNC Symbol;Acc:26602]	485	1
1243	EPB41L1	erythrocyte membrane protein band 4.1-like 1 [Source:HGNC Symbol;Acc:3378]	878	1
1244	EPB41L2	erythrocyte membrane protein band 4.1-like 2 [Source:HGNC Symbol;Acc:3379]	1002	1
1245	EPHA1	EPH receptor A1 [Source:HGNC Symbol;Acc:3385]	973	1
1246	EPHA10	EPH receptor A10 [Source:HGNC Symbol;Acc:19987]	1011	1
1247	EPHA2	EPH receptor A2 [Source:HGNC Symbol;Acc:3386]	973	1
1248	EPHA3	EPH receptor A3 [Source:HGNC Symbol;Acc:3387]	980	1
1249	EPHA4	EPH receptor A4 [Source:HGNC Symbol;Acc:3388]	983	1
1250	EPHA8	EPH receptor A8 [Source:HGNC Symbol;Acc:3391]	1002	2
1251	EPHB1	EPH receptor B1 [Source:HGNC Symbol;Acc:3392]	981	1
1252	EPHB2	EPH receptor B2 [Source:HGNC Symbol;Acc:3393]	1052	1
1253	EPHB3	EPH receptor B3 [Source:HGNC Symbol;Acc:3394]	995	3
1254	EPHB4	EPH receptor B4 [Source:HGNC Symbol;Acc:3395]	984	1
1255	EPHB6	EPH receptor B6 [Source:HGNC Symbol;Acc:3396]	1019	1
1256	EPN1	epsin 1 [Source:HGNC Symbol;Acc:21604]	659	2
1257	EPN3	epsin 3 [Source:HGNC Symbol;Acc:18235]	657	2
1258	EPOR	erythropoietin receptor [Source:HGNC Symbol;Acc:3416]	505	2
1259	EPS15	epidermal growth factor receptor pathway substrate 15 [Source:HGNC Symbol;Acc:3419]	893	1
1260	EPS15L1	epidermal growth factor receptor pathway substrate 15-like 1 [Source:HGNC Symbol;Acc:24634]	907	3
1261	EPS8	epidermal growth factor receptor pathway substrate 8 [Source:HGNC Symbol;Acc:3420]	819	3
1262	EPS8L1	EPS8-like 1 [Source:HGNC Symbol;Acc:21295]	720	2
1263	EPS8L2	EPS8-like 2 [Source:HGNC Symbol;Acc:21296]	712	1
1264	EPS8L3	EPS8-like 3 [Source:HGNC Symbol;Acc:21297]	591	1
1265	EPYC	epiphycan [Source:HGNC Symbol;Acc:3053]	319	1
1266	ERBB2	v-erb-b2 avian erythroblastic leukemia viral oncogene homolog 2 [Source:HGNC Symbol;Acc:3430]	1252	1
1267	ERBB4	v-erb-b2 avian erythroblastic leukemia viral oncogene homolog 4 [Source:HGNC Symbol;Acc:3432]	1305	3
1268	ERF	Ets2 repressor factor [Source:HGNC Symbol;Acc:3444]	545	3
1269	ERG	v-ets avian erythroblastosis virus E26 oncogene homolog [Source:HGNC Symbol;Acc:3446]	483	1
1270	ERI1	exoribonuclease 1 [Source:HGNC Symbol;Acc:23994]	346	1
1271	ERMP1	endoplasmic reticulum metallopeptidase 1 [Source:HGNC Symbol;Acc:23703]	901	1
1272	ERRFI1	ERBB receptor feedback inhibitor 1 [Source:HGNC Symbol;Acc:18185]	459	1
1273	ERV3-1	endogenous retrovirus group 3, member 1 [Source:HGNC Symbol;Acc:3454]	601	1
1274	ERVW-1	endogenous retrovirus group W, member 1 [Source:HGNC Symbol;Acc:13525]	535	1
1275	ESPN	espin [Source:HGNC Symbol;Acc:13281]	851	9
1276	ESPNL	espin-like [Source:HGNC Symbol;Acc:27937]	1002	2
1277	ESR1	estrogen receptor 1 [Source:HGNC Symbol;Acc:3467]	592	1
1278	ESRP1	epithelial splicing regulatory protein 1 [Source:HGNC Symbol;Acc:25966]	678	1
1279	ESRP2	epithelial splicing regulatory protein 2 [Source:HGNC Symbol;Acc:26152]	724	4
1280	ESRRB	estrogen-related receptor beta [Source:HGNC Symbol;Acc:3473]	505	1
1281	ETFB	electron-transfer-flavoprotein, beta polypeptide [Source:HGNC Symbol;Acc:3482]	343	1
1282	ETV1	ets variant 1 [Source:HGNC Symbol;Acc:3490]	474	1
1283	ETV3	ets variant 3 [Source:HGNC Symbol;Acc:3492]	509	1
1284	ETV3L	ets variant 3-like [Source:HGNC Symbol;Acc:33834]	358	1
1285	ETV5	ets variant 5 [Source:HGNC Symbol;Acc:3494]	549	3
1286	EVI2B	ecotropic viral integration site 2B [Source:HGNC Symbol;Acc:3500]	460	2
1287	EVI5L	ecotropic viral integration site 5-like [Source:HGNC Symbol;Acc:30464]	802	1
1288	EVL	Enah/Vasp-like [Source:HGNC Symbol;Acc:20234]	415	5
1289	EWSR1	EWS RNA-binding protein 1 [Source:HGNC Symbol;Acc:3508]	658	3
1290	EXD2	exonuclease 3'-5' domain containing 2 [Source:HGNC Symbol;Acc:20217]	618	1
1291	EXOC8	exocyst complex component 8 [Source:HGNC Symbol;Acc:24659]	722	1
1292	EXPH5	exophilin 5 [Source:HGNC Symbol;Acc:30578]	1986	2
1293	EXTL3	exostosin-like glycosyltransferase 3 [Source:HGNC Symbol;Acc:3518]	916	1
1294	EYA1	eyes absent homolog 1 (Drosophila) [Source:HGNC Symbol;Acc:3519]	589	1
1295	EYA2	eyes absent homolog 2 (Drosophila) [Source:HGNC Symbol;Acc:3520]	535	1
1296	EYA4	eyes absent homolog 4 (Drosophila) [Source:HGNC Symbol;Acc:3522]	636	1
1297	EZR	ezrin [Source:HGNC Symbol;Acc:12691]	583	2
1298	F13B	coagulation factor XIII, B polypeptide [Source:HGNC Symbol;Acc:3534]	658	1
1299	F5	coagulation factor V (proaccelerin, labile factor) [Source:HGNC Symbol;Acc:3542]	2221	1
1300	F8A1	coagulation factor VIII-associated 1 [Source:HGNC Symbol;Acc:3547]	368	3
1301	F8A2	coagulation factor VIII-associated 2 [Source:HGNC Symbol;Acc:31849]	368	3
1302	F8A3	coagulation factor VIII-associated 3 [Source:HGNC Symbol;Acc:31850]	368	3
1303	FA2H	fatty acid 2-hydroxylase [Source:HGNC Symbol;Acc:21197]	369	1
1304	FAF1	Fas (TNFRSF6) associated factor 1 [Source:HGNC Symbol;Acc:3578]	647	1
1305	FAF2	Fas associated factor family member 2 [Source:HGNC Symbol;Acc:24666]	442	1
1306	FAM110A	family with sequence similarity 110, member A [Source:HGNC Symbol;Acc:16188]	292	2
1307	FAM110D	family with sequence similarity 110, member D [Source:HGNC Symbol;Acc:25860]	268	1
1308	FAM117A	family with sequence similarity 117, member A [Source:HGNC Symbol;Acc:24179]	450	1
1309	FAM117B	family with sequence similarity 117, member B [Source:HGNC Symbol;Acc:14440]	586	5
1310	FAM11A	Family with sequence similarity 11, member A, isoform CRA_a; cDNA FLJ46855 fis, clone UTERU3010029, highly similar to Protein FAM11A [Source:UniProtKB/TrEMBL;Acc:B3KY49]	347	1
1311	FAM120A	family with sequence similarity 120A [Source:HGNC Symbol;Acc:13247]	1143	2
1312	FAM120C	family with sequence similarity 120C [Source:HGNC Symbol;Acc:16949]	1093	5
1313	FAM122C	family with sequence similarity 122C [Source:HGNC Symbol;Acc:25202]	192	1
1314	FAM124A	family with sequence similarity 124A [Source:HGNC Symbol;Acc:26413]	579	1
1315	FAM129A	family with sequence similarity 129, member A [Source:HGNC Symbol;Acc:16784]	925	1
1316	FAM129B	family with sequence similarity 129, member B [Source:HGNC Symbol;Acc:25282]	743	2
1317	FAM131B	family with sequence similarity 131, member B [Source:HGNC Symbol;Acc:22202]	357	1
1318	FAM134B	family with sequence similarity 134, member B [Source:HGNC Symbol;Acc:25964]	494	1
1319	FAM13A	family with sequence similarity 13, member A [Source:HGNC Symbol;Acc:19367]	1020	1
1320	FAM149B1	family with sequence similarity 149, member B1 [Source:HGNC Symbol;Acc:29162]	579	2
1321	FAM154B	family with sequence similarity 154, member B [Source:HGNC Symbol;Acc:33727]	395	1
1322	FAM155B	family with sequence similarity 155, member B [Source:HGNC Symbol;Acc:30701]	469	1
1323	FAM160A2	family with sequence similarity 160, member A2 [Source:HGNC Symbol;Acc:25378]	983	2
1324	FAM166A	family with sequence similarity 166, member A [Source:HGNC Symbol;Acc:33818]	314	1
1325	FAM168A	family with sequence similarity 168, member A [Source:HGNC Symbol;Acc:28999]	241	1
1326	FAM168B	family with sequence similarity 168, member B [Source:HGNC Symbol;Acc:27016]	192	1
1327	FAM171A2	family with sequence similarity 171, member A2 [Source:HGNC Symbol;Acc:30480]	823	3
1328	FAM174B	family with sequence similarity 174, member B [Source:HGNC Symbol;Acc:34339]	156	1
1329	FAM175B	family with sequence similarity 175, member B [Source:HGNC Symbol;Acc:28975]	412	2
1330	FAM178B	family with sequence similarity 178, member B [Source:HGNC Symbol;Acc:28036]	824	1
1331	FAM181A	family with sequence similarity 181, member A [Source:HGNC Symbol;Acc:20491]	351	1
1332	FAM181B	family with sequence similarity 181, member B [Source:HGNC Symbol;Acc:28512]	423	3
1333	FAM185A	family with sequence similarity 185, member A [Source:HGNC Symbol;Acc:22412]	389	1
1334	FAM186A	family with sequence similarity 186, member A [Source:HGNC Symbol;Acc:26980]	2348	1
1335	FAM189A1	family with sequence similarity 189, member A1 [Source:HGNC Symbol;Acc:29075]	536	2
1336	FAM189A2	family with sequence similarity 189, member A2 [Source:HGNC Symbol;Acc:24820]	447	2
1337	FAM189B	family with sequence similarity 189, member B [Source:HGNC Symbol;Acc:1233]	665	4
1338	FAM193A	family with sequence similarity 193, member A [Source:HGNC Symbol;Acc:16822]	1262	2
1339	FAM193B	family with sequence similarity 193, member B [Source:HGNC Symbol;Acc:25524]	786	3
1340	FAM196B	family with sequence similarity 196, member B [Source:HGNC Symbol;Acc:37271]	532	1
1341	FAM207A	family with sequence similarity 207, member A [Source:HGNC Symbol;Acc:15811]	227	1
1342	FAM208A	family with sequence similarity 208, member A [Source:HGNC Symbol;Acc:30314]	1606	1
1343	FAM210A	family with sequence similarity 210, member A [Source:HGNC Symbol;Acc:28346]	269	1
1344	FAM210B	family with sequence similarity 210, member B [Source:HGNC Symbol;Acc:16102]	189	1
1345	FAM215A	family with sequence similarity 215, member A (non-protein coding) [Source:HGNC Symbol;Acc:17505]	111	1
1346	FAM217A	family with sequence similarity 217, member A [Source:HGNC Symbol;Acc:21362]	505	1
1347	FAM21A	family with sequence similarity 21, member A [Source:HGNC Symbol;Acc:23416]	1338	1
1348	FAM21B	family with sequence similarity 21, member B [Source:HGNC Symbol;Acc:23417]	1250	1
1349	FAM21C	family with sequence similarity 21, member C [Source:HGNC Symbol;Acc:23414]	1317	1
1350	FAM222A	family with sequence similarity 222, member A [Source:HGNC Symbol;Acc:25915]	449	3
1351	FAM222B	family with sequence similarity 222, member B [Source:HGNC Symbol;Acc:25563]	559	1
1352	FAM43A	family with sequence similarity 43, member A [Source:HGNC Symbol;Acc:26888]	420	1
1353	FAM43B	family with sequence similarity 43, member B [Source:HGNC Symbol;Acc:31791]	326	2
1354	FAM46D	family with sequence similarity 46, member D [Source:HGNC Symbol;Acc:28399]	386	1
1355	FAM53C	family with sequence similarity 53, member C [Source:HGNC Symbol;Acc:1336]	389	1
1356	FAM57B	family with sequence similarity 57, member B [Source:HGNC Symbol;Acc:25295]	271	1
1357	FAM63A	family with sequence similarity 63, member A [Source:HGNC Symbol;Acc:25648]	514	1
1358	FAM65C	family with sequence similarity 65, member C [Source:HGNC Symbol;Acc:16168]	947	1
1359	FAM71E1	family with sequence similarity 71, member E1 [Source:HGNC Symbol;Acc:25107]	244	2
1360	FAM83A	family with sequence similarity 83, member A [Source:HGNC Symbol;Acc:28210]	431	1
1361	FAM83C	family with sequence similarity 83, member C [Source:HGNC Symbol;Acc:16121]	744	1
1362	FAM83E	family with sequence similarity 83, member E [Source:HGNC Symbol;Acc:25972]	475	1
1363	FAM83G	family with sequence similarity 83, member G [Source:HGNC Symbol;Acc:32554]	820	2
1364	FAM83H	family with sequence similarity 83, member H [Source:HGNC Symbol;Acc:24797]	1176	2
1365	FAM84B	family with sequence similarity 84, member B [Source:HGNC Symbol;Acc:24166]	307	3
1366	FAM89B	family with sequence similarity 89, member B [Source:HGNC Symbol;Acc:16708]	186	1
1367	FAM8A1	family with sequence similarity 8, member A1 [Source:HGNC Symbol;Acc:16372]	410	1
1368	FAM90A1	family with sequence similarity 90, member A1 [Source:HGNC Symbol;Acc:25526]	461	2
1369	FAM90A26	family with sequence similarity 90, member A26 [Source:HGNC Symbol;Acc:43746]	461	2
1370	FAM92B	family with sequence similarity 92, member B [Source:HGNC Symbol;Acc:24781]	301	1
1371	FAM98A	family with sequence similarity 98, member A [Source:HGNC Symbol;Acc:24520]	515	1
1372	FAM98B	family with sequence similarity 98, member B [Source:HGNC Symbol;Acc:26773]	430	1
1373	FAN1	FANCD2/FANCI-associated nuclease 1 [Source:HGNC Symbol;Acc:29170]	1014	1
1374	FANCF	Fanconi anemia, complementation group F [Source:HGNC Symbol;Acc:3587]	371	1
1375	FANCG	Fanconi anemia, complementation group G [Source:HGNC Symbol;Acc:3588]	619	2
1376	FANCL	Fanconi anemia, complementation group L [Source:HGNC Symbol;Acc:20748]	372	1
1377	FANCM	Fanconi anemia, complementation group M [Source:HGNC Symbol;Acc:23168]	2045	1
1378	FAR1	fatty acyl CoA reductase 1 [Source:HGNC Symbol;Acc:26222]	512	1
1379	FARP1	FERM, RhoGEF (ARHGEF) and pleckstrin domain protein 1 (chondrocyte-derived) [Source:HGNC Symbol;Acc:3591]	1073	1
1380	FARSA	phenylalanyl-tRNA synthetase, alpha subunit [Source:HGNC Symbol;Acc:3592]	505	1
1381	FASLG	Fas ligand (TNF superfamily, member 6) [Source:HGNC Symbol;Acc:11936]	278	6
1382	FASN	fatty acid synthase [Source:HGNC Symbol;Acc:3594]	2508	1
1383	FASTK	Fas-activated serine/threonine kinase [Source:HGNC Symbol;Acc:24676]	546	2
1384	FAT1	FAT atypical cadherin 1 [Source:HGNC Symbol;Acc:3595]	4585	2
1385	FAT3	FAT atypical cadherin 3 [Source:HGNC Symbol;Acc:23112]	4586	3
1386	FBF1	Fas (TNFRSF6) binding factor 1 [Source:HGNC Symbol;Acc:24674]	1131	1
1387	FBL	fibrillarin [Source:HGNC Symbol;Acc:3599]	318	1
1388	FBLIM1	filamin binding LIM protein 1 [Source:HGNC Symbol;Acc:24686]	371	6
1389	FBN1	fibrillin 1 [Source:HGNC Symbol;Acc:3603]	2868	1
1390	FBN2	fibrillin 2 [Source:HGNC Symbol;Acc:3604]	2909	2
1391	FBRS	fibrosin [Source:HGNC Symbol;Acc:20442]	977	11
1392	FBRSL1	fibrosin-like 1 [Source:HGNC Symbol;Acc:29308]	1042	6
1393	FBXL16	F-box and leucine-rich repeat protein 16 [Source:HGNC Symbol;Acc:14150]	476	2
1394	FBXL17	F-box and leucine-rich repeat protein 17 [Source:HGNC Symbol;Acc:13615]	698	3
1395	FBXL19	F-box and leucine-rich repeat protein 19 [Source:HGNC Symbol;Acc:25300]	691	5
1396	FBXL20	F-box and leucine-rich repeat protein 20 [Source:HGNC Symbol;Acc:24679]	433	1
1397	FBXL22	F-box and leucine-rich repeat protein 22 [Source:HGNC Symbol;Acc:27537]	244	1
1398	FBXL7	F-box and leucine-rich repeat protein 7 [Source:HGNC Symbol;Acc:13604]	488	1
1399	FBXO11	F-box protein 11 [Source:HGNC Symbol;Acc:13590]	924	5
1400	FBXO28	F-box protein 28 [Source:HGNC Symbol;Acc:29046]	365	1
1401	FBXO31	F-box protein 31 [Source:HGNC Symbol;Acc:16510]	536	1
1402	FBXO36	F-box protein 36 [Source:HGNC Symbol;Acc:27020]	185	1
1403	FBXO4	F-box protein 4 [Source:HGNC Symbol;Acc:13583]	384	1
1404	FBXO41	F-box protein 41 [Source:HGNC Symbol;Acc:29409]	933	1
1405	FBXO42	F-box protein 42 [Source:HGNC Symbol;Acc:29249]	714	1
1406	FBXO46	F-box protein 46 [Source:HGNC Symbol;Acc:25069]	600	3
1407	FBXO6	F-box protein 6 [Source:HGNC Symbol;Acc:13585]	290	1
1408	FBXW5	F-box and WD repeat domain containing 5 [Source:HGNC Symbol;Acc:13613]	563	1
1409	FCGBP	Fc fragment of IgG binding protein [Source:HGNC Symbol;Acc:13572]	5402	2
1410	FCHO1	FCH domain only 1 [Source:HGNC Symbol;Acc:29002]	886	2
1411	FCHO2	FCH domain only 2 [Source:HGNC Symbol;Acc:25180]	807	2
1412	FCHSD1	FCH and double SH3 domains 1 [Source:HGNC Symbol;Acc:25463]	687	3
1413	FCHSD2	FCH and double SH3 domains 2 [Source:HGNC Symbol;Acc:29114]	737	2
1414	FCRL6	Fc receptor-like 6 [Source:HGNC Symbol;Acc:31910]	431	1
1415	FCRLA	Fc receptor-like A [Source:HGNC Symbol;Acc:18504]	379	1
1416	FDX1L	ferredoxin 1-like [Source:HGNC Symbol;Acc:30546]	180	1
1417	FER	fer (fps/fes related) tyrosine kinase [Source:HGNC Symbol;Acc:3655]	819	1
1418	FER1L6	fer-1-like 6 (C. elegans) [Source:HGNC Symbol;Acc:28065]	1854	1
1419	FERMT3	fermitin family member 3 [Source:HGNC Symbol;Acc:23151]	664	1
1420	FES	feline sarcoma oncogene [Source:HGNC Symbol;Acc:3657]	819	2
1421	FEV	FEV (ETS oncogene family) [Source:HGNC Symbol;Acc:18562]	235	2
1422	FEZF1	FEZ family zinc finger 1 [Source:HGNC Symbol;Acc:22788]	472	1
1423	FGB	fibrinogen beta chain [Source:HGNC Symbol;Acc:3662]	488	1
1424	FGD1	FYVE, RhoGEF and PH domain containing 1 [Source:HGNC Symbol;Acc:3663]	958	2
1425	FGD5	FYVE, RhoGEF and PH domain containing 5 [Source:HGNC Symbol;Acc:19117]	1459	1
1426	FGD6	FYVE, RhoGEF and PH domain containing 6 [Source:HGNC Symbol;Acc:21740]	1427	1
1427	FGF23	fibroblast growth factor 23 [Source:HGNC Symbol;Acc:3680]	248	1
1428	FGFBP3	fibroblast growth factor binding protein 3 [Source:HGNC Symbol;Acc:23428]	255	1
1429	FGFR3	fibroblast growth factor receptor 3 [Source:HGNC Symbol;Acc:3690]	805	1
1430	FGFRL1	fibroblast growth factor receptor-like 1 [Source:HGNC Symbol;Acc:3693]	501	1
1431	FHAD1	forkhead-associated (FHA) phosphopeptide binding domain 1 [Source:HGNC Symbol;Acc:29408]	1450	2
1432	FHDC1	FH2 domain containing 1 [Source:HGNC Symbol;Acc:29363]	1140	7
1433	FHOD1	formin homology 2 domain containing 1 [Source:HGNC Symbol;Acc:17905]	1161	3
1434	FHOD3	formin homology 2 domain containing 3 [Source:HGNC Symbol;Acc:26178]	1436	8
1435	FIBCD1	fibrinogen C domain containing 1 [Source:HGNC Symbol;Acc:25922]	458	1
1436	FIG4	FIG4 homolog, SAC1 lipid phosphatase domain containing (S. cerevisiae) [Source:HGNC Symbol;Acc:16873]	904	1
1437	FIGN	fidgetin [Source:HGNC Symbol;Acc:13285]	756	4
1438	FIP1L1	factor interacting with PAPOLA and CPSF1 [Source:HGNC Symbol;Acc:19124]	591	6
1439	FJX1	four jointed box 1 (Drosophila) [Source:HGNC Symbol;Acc:17166]	434	1
1440	FKBP15	FK506 binding protein 15, 133kDa [Source:HGNC Symbol;Acc:23397]	1241	1
1441	FKBP9	FK506 binding protein 9, 63 kDa [Source:HGNC Symbol;Acc:3725]	620	1
1442	FKBPL	FK506 binding protein like [Source:HGNC Symbol;Acc:13949]	346	1
1443	FLI1	Fli-1 proto-oncogene, ETS transcription factor [Source:HGNC Symbol;Acc:3749]	449	1
1444	FLJ27365	hsa-mir-4763 [Source:miRBase;Acc:MI0017404]	71	1
1445	FLRT2	fibronectin leucine rich transmembrane protein 2 [Source:HGNC Symbol;Acc:3761]	657	1
1446	FLT1	fms-related tyrosine kinase 1 [Source:HGNC Symbol;Acc:3763]	1335	1
1447	FLT3LG	fms-related tyrosine kinase 3 ligand [Source:HGNC Symbol;Acc:3766]	232	2
1448	FLT4	fms-related tyrosine kinase 4 [Source:HGNC Symbol;Acc:3767]	1360	1
1449	FMN1	formin 1 [Source:HGNC Symbol;Acc:3768]	1193	13
1450	FMN2	formin 2 [Source:HGNC Symbol;Acc:14074]	1719	36
1451	FMNL1	formin-like 1 [Source:HGNC Symbol;Acc:1212]	1101	10
1452	FMNL2	formin-like 2 [Source:HGNC Symbol;Acc:18267]	1089	9
1453	FMNL3	formin-like 3 [Source:HGNC Symbol;Acc:23698]	1025	4
1454	FMO1	flavin containing monooxygenase 1 [Source:HGNC Symbol;Acc:3769]	529	1
1455	FMR1	fragile X mental retardation 1 [Source:HGNC Symbol;Acc:3775]	629	2
1456	FN1	fibronectin 1 [Source:HGNC Symbol;Acc:3778]	2474	3
1457	FNBP1	formin binding protein 1 [Source:HGNC Symbol;Acc:17069]	614	2
1458	FNBP4	formin binding protein 4 [Source:HGNC Symbol;Acc:19752]	1014	11
1459	FNDC1	fibronectin type III domain containing 1 [Source:HGNC Symbol;Acc:21184]	1891	2
1460	FNDC3A	fibronectin type III domain containing 3A [Source:HGNC Symbol;Acc:20296]	1195	1
1461	FNTA	farnesyltransferase, CAAX box, alpha [Source:HGNC Symbol;Acc:3782]	376	2
1462	FOLH1	folate hydrolase (prostate-specific membrane antigen) 1 [Source:HGNC Symbol;Acc:3788]	747	1
1463	FOSB	FBJ murine osteosarcoma viral oncogene homolog B [Source:HGNC Symbol;Acc:3797]	335	2
1464	FOSL1	FOS-like antigen 1 [Source:HGNC Symbol;Acc:13718]	268	1
1465	FOXA3	forkhead box A3 [Source:HGNC Symbol;Acc:5023]	347	1
1466	FOXB2	forkhead box B2 [Source:HGNC Symbol;Acc:23315]	429	4
1467	FOXC1	forkhead box C1 [Source:HGNC Symbol;Acc:3800]	550	5
1468	FOXC2	forkhead box C2 (MFH-1, mesenchyme forkhead 1) [Source:HGNC Symbol;Acc:3801]	498	2
1469	FOXD1	forkhead box D1 [Source:HGNC Symbol;Acc:3802]	456	1
1470	FOXD2	forkhead box D2 [Source:HGNC Symbol;Acc:3803]	492	3
1471	FOXD4L2	forkhead box D4-like 2 [Source:HGNC Symbol;Acc:24813]	413	1
1472	FOXD4L3	forkhead box D4-like 3 [Source:HGNC Symbol;Acc:18523]	414	1
1473	FOXD4L4	forkhead box D4-like 4 [Source:HGNC Symbol;Acc:23762]	413	1
1474	FOXD4L5	forkhead box D4-like 5 [Source:HGNC Symbol;Acc:18522]	413	1
1475	FOXE1	forkhead box E1 (thyroid transcription factor 2) [Source:HGNC Symbol;Acc:3806]	370	2
1476	FOXE3	forkhead box E3 [Source:HGNC Symbol;Acc:3808]	316	2
1477	FOXF2	forkhead box F2 [Source:HGNC Symbol;Acc:3810]	441	2
1478	FOXG1	forkhead box G1 [Source:HGNC Symbol;Acc:3811]	486	6
1479	FOXH1	forkhead box H1 [Source:HGNC Symbol;Acc:3814]	362	2
1480	FOXI1	forkhead box I1 [Source:HGNC Symbol;Acc:3815]	375	2
1481	FOXJ1	forkhead box J1 [Source:HGNC Symbol;Acc:3816]	418	1
1482	FOXJ2	forkhead box J2 [Source:HGNC Symbol;Acc:24818]	571	7
1483	FOXJ3	forkhead box J3 [Source:HGNC Symbol;Acc:29178]	619	2
1484	FOXK1	forkhead box K1 [Source:HGNC Symbol;Acc:23480]	730	4
1485	FOXL2	forkhead box L2 [Source:HGNC Symbol;Acc:1092]	373	5
1486	FOXN1	forkhead box N1 [Source:HGNC Symbol;Acc:12765]	645	4
1487	FOXO1	forkhead box O1 [Source:HGNC Symbol;Acc:3819]	652	1
1488	FOXO3	forkhead box O3 [Source:HGNC Symbol;Acc:3821]	670	1
1489	FOXO4	forkhead box O4 [Source:HGNC Symbol;Acc:7139]	502	2
1490	FOXQ1	forkhead box Q1 [Source:HGNC Symbol;Acc:20951]	400	1
1491	FRAS1	Fraser syndrome 1 [Source:HGNC Symbol;Acc:19185]	4009	2
1492	FREM2	FRAS1 related extracellular matrix protein 2 [Source:HGNC Symbol;Acc:25396]	3166	1
1493	FRMD4A	FERM domain containing 4A [Source:HGNC Symbol;Acc:25491]	1036	1
1494	FRMPD2	FERM and PDZ domain containing 2 [Source:HGNC Symbol;Acc:28572]	1306	1
1495	FRMPD3	FERM and PDZ domain containing 3 [Source:HGNC Symbol;Acc:29382]	1807	5
1496	FRMPD4	FERM and PDZ domain containing 4 [Source:HGNC Symbol;Acc:29007]	1319	3
1497	FRY	furry homolog (Drosophila) [Source:HGNC Symbol;Acc:20367]	3010	1
1498	FRYL	FRY-like [Source:HGNC Symbol;Acc:29127]	3010	1
1499	FSBP	fibrinogen silencer binding protein [Source:HGNC Symbol;Acc:43653]	296	1
1500	FSCB	fibrous sheath CABYR binding protein [Source:HGNC Symbol;Acc:20494]	822	9
1501	FSCN2	fascin homolog 2, actin-bundling protein, retinal (Strongylocentrotus purpuratus) [Source:HGNC Symbol;Acc:3960]	513	1
1502	FSIP2	fibrous sheath interacting protein 2 [Source:HGNC Symbol;Acc:21675]	6993	3
1503	FUBP1	far upstream element (FUSE) binding protein 1 [Source:HGNC Symbol;Acc:4004]	662	3
1504	FUBP3	far upstream element (FUSE) binding protein 3 [Source:HGNC Symbol;Acc:4005]	569	1
1505	FUCA2	fucosidase, alpha-L- 2, plasma [Source:HGNC Symbol;Acc:4008]	464	1
1506	FUNDC1	FUN14 domain containing 1 [Source:HGNC Symbol;Acc:28746]	152	1
1507	FUT11	fucosyltransferase 11 (alpha (1,3) fucosyltransferase) [Source:HGNC Symbol;Acc:19233]	489	1
1508	FUT3	fucosyltransferase 3 (galactoside 3(4)-L-fucosyltransferase, Lewis blood group) [Source:HGNC Symbol;Acc:4014]	358	1
1509	FUT4	fucosyltransferase 4 (alpha (1,3) fucosyltransferase, myeloid-specific) [Source:HGNC Symbol;Acc:4015]	527	2
1510	FUT5	fucosyltransferase 5 (alpha (1,3) fucosyltransferase) [Source:HGNC Symbol;Acc:4016]	371	1
1511	FXR1	fragile X mental retardation, autosomal homolog 1 [Source:HGNC Symbol;Acc:4023]	618	1
1512	FXR2	fragile X mental retardation, autosomal homolog 2 [Source:HGNC Symbol;Acc:4024]	670	3
1513	FYB	FYN binding protein [Source:HGNC Symbol;Acc:4036]	836	3
1514	FYTTD1	forty-two-three domain containing 1 [Source:HGNC Symbol;Acc:25407]	315	1
1515	FZD1	frizzled family receptor 1 [Source:HGNC Symbol;Acc:4038]	644	1
1516	FZD2	frizzled family receptor 2 [Source:HGNC Symbol;Acc:4040]	562	1
1517	FZD8	frizzled family receptor 8 [Source:HGNC Symbol;Acc:4046]	691	1
1518	G3BP2	GTPase activating protein (SH3 domain) binding protein 2 [Source:HGNC Symbol;Acc:30291]	479	2
1519	GAA	glucosidase, alpha; acid [Source:HGNC Symbol;Acc:4065]	949	1
1520	GAB1	GRB2-associated binding protein 1 [Source:HGNC Symbol;Acc:4066]	721	4
1521	GAB2	GRB2-associated binding protein 2 [Source:HGNC Symbol;Acc:14458]	673	2
1522	GAB3	GRB2-associated binding protein 3 [Source:HGNC Symbol;Acc:17515]	584	3
1523	GABBR2	gamma-aminobutyric acid (GABA) B receptor, 2 [Source:HGNC Symbol;Acc:4507]	938	4
1524	GABRA4	gamma-aminobutyric acid (GABA) A receptor, alpha 4 [Source:HGNC Symbol;Acc:4078]	551	2
1525	GABRA6	gamma-aminobutyric acid (GABA) A receptor, alpha 6 [Source:HGNC Symbol;Acc:4080]	450	1
1526	GABRG3	gamma-aminobutyric acid (GABA) A receptor, gamma 3 [Source:HGNC Symbol;Acc:4088]	464	1
1527	GABRR1	gamma-aminobutyric acid (GABA) A receptor, rho 1 [Source:HGNC Symbol;Acc:4090]	476	1
1528	GADD45GIP1	growth arrest and DNA-damage-inducible, gamma interacting protein 1 [Source:HGNC Symbol;Acc:29996]	219	1
1529	GAK	cyclin G associated kinase [Source:HGNC Symbol;Acc:4113]	1308	3
1530	GAL3ST3	galactose-3-O-sulfotransferase 3 [Source:HGNC Symbol;Acc:24144]	428	1
1531	GALNT7	UDP-N-acetyl-alpha-D-galactosamine:polypeptide N-acetylgalactosaminyltransferase 7 (GalNAc-T7) [Source:HGNC Symbol;Acc:4129]	654	1
1532	GALNTL6	UDP-N-acetyl-alpha-D-galactosamine:polypeptide N-acetylgalactosaminyltransferase-like 6 [Source:HGNC Symbol;Acc:33844]	598	1
1533	GAPDHS	glyceraldehyde-3-phosphate dehydrogenase, spermatogenic [Source:HGNC Symbol;Acc:24864]	405	3
1534	GAPVD1	GTPase activating protein and VPS9 domains 1 [Source:HGNC Symbol;Acc:23375]	1484	1
1535	GAREM	GRB2 associated, regulator of MAPK1 [Source:HGNC Symbol;Acc:26136]	873	2
1536	GAREML	GRB2 associated, regulator of MAPK1-like [Source:HGNC Symbol;Acc:27172]	871	2
1537	GAS2L2	growth arrest-specific 2 like 2 [Source:HGNC Symbol;Acc:24846]	877	2
1538	GAS7	growth arrest-specific 7 [Source:HGNC Symbol;Acc:4169]	473	1
1539	GATA4	GATA binding protein 4 [Source:HGNC Symbol;Acc:4173]	439	2
1540	GATAD2A	GATA zinc finger domain containing 2A [Source:HGNC Symbol;Acc:29989]	630	4
1541	GATAD2B	GATA zinc finger domain containing 2B [Source:HGNC Symbol;Acc:30778]	590	1
1542	GBF1	golgi brefeldin A resistant guanine nucleotide exchange factor 1 [Source:HGNC Symbol;Acc:4181]	1856	2
1543	GBX1	gastrulation brain homeobox 1 [Source:HGNC Symbol;Acc:4185]	360	3
1544	GBX2	gastrulation brain homeobox 2 [Source:HGNC Symbol;Acc:4186]	345	2
1545	GCC1	GRIP and coiled-coil domain containing 1 [Source:HGNC Symbol;Acc:19095]	772	1
1546	GCGR	glucagon receptor [Source:HGNC Symbol;Acc:4192]	474	1
1547	GCLC	glutamate-cysteine ligase, catalytic subunit [Source:HGNC Symbol;Acc:4311]	634	1
1548	GCM2	glial cells missing homolog 2 (Drosophila) [Source:HGNC Symbol;Acc:4198]	503	2
1549	GCN1L1	GCN1 general control of amino-acid synthesis 1-like 1 (yeast) [Source:HGNC Symbol;Acc:4199]	2668	1
1550	GCNT3	glucosaminyl (N-acetyl) transferase 3, mucin type [Source:HGNC Symbol;Acc:4205]	435	1
1551	GCNT6	glucosaminyl (N-acetyl) transferase 6 [Source:HGNC Symbol;Acc:21623]	388	1
1552	GDA	guanine deaminase [Source:HGNC Symbol;Acc:4212]	468	1
1553	GDF1	growth differentiation factor 1 [Source:HGNC Symbol;Acc:4214]	369	1
1554	GDF10	growth differentiation factor 10 [Source:HGNC Symbol;Acc:4215]	475	1
1555	GDF15	growth differentiation factor 15 [Source:HGNC Symbol;Acc:30142]	305	1
1556	GDF5	growth differentiation factor 5 [Source:HGNC Symbol;Acc:4220]	498	1
1557	GDF5OS	growth differentiation factor 5 opposite strand [Source:HGNC Symbol;Acc:33435]	247	1
1558	GDF6	growth differentiation factor 6 [Source:HGNC Symbol;Acc:4221]	452	2
1559	GDPD4	glycerophosphodiester phosphodiesterase domain containing 4 [Source:HGNC Symbol;Acc:24849]	620	1
1560	GFAP	glial fibrillary acidic protein [Source:HGNC Symbol;Acc:4235]	429	1
1561	GFOD1	glucose-fructose oxidoreductase domain containing 1 [Source:HGNC Symbol;Acc:21096]	387	1
1562	GFOD2	glucose-fructose oxidoreductase domain containing 2 [Source:HGNC Symbol;Acc:28159]	382	1
1563	GFRAL	GDNF family receptor alpha like [Source:HGNC Symbol;Acc:32789]	391	1
1564	GGA1	golgi-associated, gamma adaptin ear containing, ARF binding protein 1 [Source:HGNC Symbol;Acc:17842]	636	2
1565	GGA2	golgi-associated, gamma adaptin ear containing, ARF binding protein 2 [Source:HGNC Symbol;Acc:16064]	610	1
1566	GGA3	golgi-associated, gamma adaptin ear containing, ARF binding protein 3 [Source:HGNC Symbol;Acc:17079]	720	3
1567	GGN	gametogenetin [Source:HGNC Symbol;Acc:18869]	649	9
1568	GGT5	gamma-glutamyltransferase 5 [Source:HGNC Symbol;Acc:4260]	584	1
1569	GGT6	gamma-glutamyltransferase 6 [Source:HGNC Symbol;Acc:26891]	490	1
1570	GHRH	growth hormone releasing hormone [Source:HGNC Symbol;Acc:4265]	105	1
1571	GID4	GID complex subunit 4 [Source:HGNC Symbol;Acc:28453]	297	2
1572	GIGYF1	GRB10 interacting GYF protein 1 [Source:HGNC Symbol;Acc:9126]	1032	6
1573	GIGYF2	GRB10 interacting GYF protein 2 [Source:HGNC Symbol;Acc:11960]	1318	2
1574	GINM1	glycoprotein integral membrane 1 [Source:HGNC Symbol;Acc:21074]	327	1
1575	GIPC1	GIPC PDZ domain containing family, member 1 [Source:HGNC Symbol;Acc:1226]	330	1
1576	GIPC3	GIPC PDZ domain containing family, member 3 [Source:HGNC Symbol;Acc:18183]	309	1
1577	GJA3	gap junction protein, alpha 3, 46kDa [Source:HGNC Symbol;Acc:4277]	432	2
1578	GJA4	gap junction protein, alpha 4, 37kDa [Source:HGNC Symbol;Acc:4278]	330	1
1579	GJA5	gap junction protein, alpha 5, 40kDa [Source:HGNC Symbol;Acc:4279]	355	1
1580	GJC2	gap junction protein, gamma 2, 47kDa [Source:HGNC Symbol;Acc:17494]	436	2
1581	GJD3	gap junction protein, delta 3, 31.9kDa [Source:HGNC Symbol;Acc:19147]	293	2
1582	GKN1	gastrokine 1 [Source:HGNC Symbol;Acc:23217]	196	1
1583	GLB1	galactosidase, beta 1 [Source:HGNC Symbol;Acc:4298]	722	1
1584	GLB1L	galactosidase, beta 1-like [Source:HGNC Symbol;Acc:28129]	651	1
1585	GLB1L2	galactosidase, beta 1-like 2 [Source:HGNC Symbol;Acc:25129]	633	1
1586	GLI1	GLI family zinc finger 1 [Source:HGNC Symbol;Acc:4317]	1103	5
1587	GLI2	GLI family zinc finger 2 [Source:HGNC Symbol;Acc:4318]	1583	4
1588	GLI3	GLI family zinc finger 3 [Source:HGNC Symbol;Acc:4319]	1577	2
1589	GLIS1	GLIS family zinc finger 1 [Source:HGNC Symbol;Acc:29525]	617	3
1590	GLIS2	GLIS family zinc finger 2 [Source:HGNC Symbol;Acc:29450]	521	1
1591	GLIS3	GLIS family zinc finger 3 [Source:HGNC Symbol;Acc:28510]	927	3
1592	GLOD5	glyoxalase domain containing 5 [Source:HGNC Symbol;Acc:33358]	157	1
1593	GLP1R	glucagon-like peptide 1 receptor [Source:HGNC Symbol;Acc:4324]	460	1
1594	GLRA1	glycine receptor, alpha 1 [Source:HGNC Symbol;Acc:4326]	454	1
1595	GLRB	glycine receptor, beta [Source:HGNC Symbol;Acc:4329]	494	1
1596	GLTSCR1	glioma tumor suppressor candidate region gene 1 [Source:HGNC Symbol;Acc:4332]	1557	14
1597	GMEB2	glucocorticoid modulatory element binding protein 2 [Source:HGNC Symbol;Acc:4371]	527	1
1598	GMIP	GEM interacting protein [Source:HGNC Symbol;Acc:24852]	967	4
1599	GNB1L	guanine nucleotide binding protein (G protein), beta polypeptide 1-like [Source:HGNC Symbol;Acc:4397]	324	1
1600	GNL3	guanine nucleotide binding protein-like 3 (nucleolar) [Source:HGNC Symbol;Acc:29931]	546	1
1601	GNL3L	guanine nucleotide binding protein-like 3 (nucleolar)-like [Source:HGNC Symbol;Acc:25553]	579	1
1602	GOLGA2	golgin A2 [Source:HGNC Symbol;Acc:4425]	999	1
1603	GOLGA3	golgin A3 [Source:HGNC Symbol;Acc:4426]	1495	1
1604	GOLGA8M	golgin A8 family, member M [Source:HGNC Symbol;Acc:44404]	368	1
1605	GON4L	gon-4-like (C. elegans) [Source:HGNC Symbol;Acc:25973]	2238	2
1606	GORASP1	golgi reassembly stacking protein 1, 65kDa [Source:HGNC Symbol;Acc:16769]	437	3
1607	GP5	glycoprotein V (platelet) [Source:HGNC Symbol;Acc:4443]	557	1
1608	GP6	glycoprotein VI (platelet) [Source:HGNC Symbol;Acc:14388]	617	1
1609	GPATCH1	G patch domain containing 1 [Source:HGNC Symbol;Acc:24658]	928	2
1610	GPATCH8	G patch domain containing 8 [Source:HGNC Symbol;Acc:29066]	1499	1
1611	GPBP1L1	GC-rich promoter binding protein 1-like 1 [Source:HGNC Symbol;Acc:28843]	471	1
1612	GPC2	glypican 2 [Source:HGNC Symbol;Acc:4450]	576	1
1613	GPC3	glypican 3 [Source:HGNC Symbol;Acc:4451]	600	2
1614	GPHN	gephyrin [Source:HGNC Symbol;Acc:15465]	766	2
1615	GPNMB	glycoprotein (transmembrane) nmb [Source:HGNC Symbol;Acc:4462]	569	2
1616	GPR112	G protein-coupled receptor 112 [Source:HGNC Symbol;Acc:18992]	3077	2
1617	GPR124	G protein-coupled receptor 124 [Source:HGNC Symbol;Acc:17849]	1335	2
1618	GPR125	G protein-coupled receptor 125 [Source:HGNC Symbol;Acc:13839]	1318	1
1619	GPR133	G protein-coupled receptor 133 [Source:HGNC Symbol;Acc:19893]	871	1
1620	GPR137	G protein-coupled receptor 137 [Source:HGNC Symbol;Acc:24300]	414	1
1621	GPR144	G protein-coupled receptor 144 [Source:HGNC Symbol;Acc:18651]	960	1
1622	GPR150	G protein-coupled receptor 150 [Source:HGNC Symbol;Acc:23628]	431	3
1623	GPR157	G protein-coupled receptor 157 [Source:HGNC Symbol;Acc:23687]	332	1
1624	GPR17	G protein-coupled receptor 17 [Source:HGNC Symbol;Acc:4471]	364	1
1625	GPR179	G protein-coupled receptor 179 [Source:HGNC Symbol;Acc:31371]	2364	2
1626	GPR62	G protein-coupled receptor 62 [Source:HGNC Symbol;Acc:13301]	365	3
1627	GPR63	G protein-coupled receptor 63 [Source:HGNC Symbol;Acc:13302]	416	1
1628	GPR64	G protein-coupled receptor 64 [Source:HGNC Symbol;Acc:4516]	1014	2
1629	GPR97	G protein-coupled receptor 97 [Source:HGNC Symbol;Acc:13728]	546	1
1630	GPR98	G protein-coupled receptor 98 [Source:HGNC Symbol;Acc:17416]	6303	1
1631	GPRIN1	G protein regulated inducer of neurite outgrowth 1 [Source:HGNC Symbol;Acc:24835]	1005	3
1632	GPS2	G protein pathway suppressor 2 [Source:HGNC Symbol;Acc:4550]	324	1
1633	GPSM1	G-protein signaling modulator 1 [Source:HGNC Symbol;Acc:17858]	672	1
1634	GPSM2	G-protein signaling modulator 2 [Source:HGNC Symbol;Acc:29501]	681	1
1635	GPSM3	G-protein signaling modulator 3 [Source:HGNC Symbol;Acc:13945]	157	2
1636	GRAMD1A	GRAM domain containing 1A [Source:HGNC Symbol;Acc:29305]	721	1
1637	GRASP	GRP1 (general receptor for phosphoinositides 1)-associated scaffold protein [Source:HGNC Symbol;Acc:18707]	392	2
1638	GREM1	gremlin 1, DAN family BMP antagonist [Source:HGNC Symbol;Acc:2001]	181	1
1639	GRHL3	grainyhead-like 3 (Drosophila) [Source:HGNC Symbol;Acc:25839]	623	1
1640	GRIK4	glutamate receptor, ionotropic, kainate 4 [Source:HGNC Symbol;Acc:4582]	953	1
1641	GRIN2C	glutamate receptor, ionotropic, N-methyl D-aspartate 2C [Source:HGNC Symbol;Acc:4587]	1230	2
1642	GRIN2D	glutamate receptor, ionotropic, N-methyl D-aspartate 2D [Source:HGNC Symbol;Acc:4588]	1333	10
1643	GRIN3A	glutamate receptor, ionotropic, N-methyl-D-aspartate 3A [Source:HGNC Symbol;Acc:16767]	1112	1
1644	GRIN3B	glutamate receptor, ionotropic, N-methyl-D-aspartate 3B [Source:HGNC Symbol;Acc:16768]	1040	1
1645	GRINA	glutamate receptor, ionotropic, N-methyl D-aspartate-associated protein 1 (glutamate binding) [Source:HGNC Symbol;Acc:4589]	368	1
1646	GRIP1	glutamate receptor interacting protein 1 [Source:HGNC Symbol;Acc:18708]	1125	1
1647	GRM1	glutamate receptor, metabotropic 1 [Source:HGNC Symbol;Acc:4593]	1191	4
1648	GRM6	glutamate receptor, metabotropic 6 [Source:HGNC Symbol;Acc:4598]	874	1
1649	GRSF1	G-rich RNA sequence binding factor 1 [Source:HGNC Symbol;Acc:4610]	477	1
1650	GRWD1	glutamate-rich WD repeat containing 1 [Source:HGNC Symbol;Acc:21270]	443	1
1651	GSE1	Gse1 coiled-coil protein [Source:HGNC Symbol;Acc:28979]	1214	4
1652	GSK3A	glycogen synthase kinase 3 alpha [Source:HGNC Symbol;Acc:4616]	480	1
1653	GSPT1	G1 to S phase transition 1 [Source:HGNC Symbol;Acc:4621]	634	1
1654	GSR	glutathione reductase [Source:HGNC Symbol;Acc:4623]	519	1
1655	GSTA4	glutathione S-transferase alpha 4 [Source:HGNC Symbol;Acc:4629]	219	1
1656	GSTK1	glutathione S-transferase kappa 1 [Source:HGNC Symbol;Acc:16906]	279	1
1657	GSX1	GS homeobox 1 [Source:HGNC Symbol;Acc:20374]	261	2
1658	GSX2	GS homeobox 2 [Source:HGNC Symbol;Acc:24959]	301	1
1659	GTF2H2	general transcription factor IIH, polypeptide 2, 44kDa [Source:HGNC Symbol;Acc:4656]	392	1
1660	GTF2H2C	general transcription factor IIH, polypeptide 2C [Source:HGNC Symbol;Acc:31394]	392	1
1661	GTF2H2D	general transcription factor IIH, polypeptide 2D [Source:HGNC Symbol;Acc:35418]	392	1
1662	GTF2H3	general transcription factor IIH, polypeptide 3, 34kDa [Source:HGNC Symbol;Acc:4657]	305	1
1663	GTF3C1	general transcription factor IIIC, polypeptide 1, alpha 220kDa [Source:HGNC Symbol;Acc:4664]	2106	1
1664	GTF3C5	general transcription factor IIIC, polypeptide 5, 63kDa [Source:HGNC Symbol;Acc:4668]	523	1
1665	GTPBP1	GTP binding protein 1 [Source:HGNC Symbol;Acc:4669]	666	1
1666	GUCY2D	guanylate cyclase 2D, membrane (retina-specific) [Source:HGNC Symbol;Acc:4689]	1100	1
1667	GUCY2F	guanylate cyclase 2F, retinal [Source:HGNC Symbol;Acc:4691]	1105	2
1668	GUF1	GUF1 GTPase homolog (S. cerevisiae) [Source:HGNC Symbol;Acc:25799]	666	1
1669	GUK1	guanylate kinase 1 [Source:HGNC Symbol;Acc:4693]	268	1
1670	GULP1	GULP, engulfment adaptor PTB domain containing 1 [Source:HGNC Symbol;Acc:18649]	301	1
1671	GYLTL1B	glycosyltransferase-like 1B [Source:HGNC Symbol;Acc:16522]	718	3
1672	H1FOO	H1 histone family, member O, oocyte-specific [Source:HGNC Symbol;Acc:18463]	343	1
1673	H2AFY	H2A histone family, member Y [Source:HGNC Symbol;Acc:4740]	369	1
1674	H2AFY2	H2A histone family, member Y2 [Source:HGNC Symbol;Acc:14453]	369	1
1675	HADH	hydroxyacyl-CoA dehydrogenase [Source:HGNC Symbol;Acc:4799]	387	1
1676	HAND1	heart and neural crest derivatives expressed 1 [Source:HGNC Symbol;Acc:4807]	212	1
1677	HAP1	huntingtin-associated protein 1 [Source:HGNC Symbol;Acc:4812]	668	1
1678	HBP1	HMG-box transcription factor 1 [Source:HGNC Symbol;Acc:23200]	511	1
1679	HCCS	holocytochrome c synthase [Source:HGNC Symbol;Acc:4837]	265	1
1680	HCFC1	host cell factor C1 (VP16-accessory protein) [Source:HGNC Symbol;Acc:4839]	2032	7
1681	HCFC2	host cell factor C2 [Source:HGNC Symbol;Acc:24972]	789	1
1682	HCN1	hyperpolarization activated cyclic nucleotide-gated potassium channel 1 [Source:HGNC Symbol;Acc:4845]	887	1
1683	HCN2	hyperpolarization activated cyclic nucleotide-gated potassium channel 2 [Source:HGNC Symbol;Acc:4846]	886	9
1684	HCN3	hyperpolarization activated cyclic nucleotide-gated potassium channel 3 [Source:HGNC Symbol;Acc:19183]	771	2
1685	HCN4	hyperpolarization activated cyclic nucleotide-gated potassium channel 4 [Source:HGNC Symbol;Acc:16882]	1200	6
1686	HDAC10	histone deacetylase 10 [Source:HGNC Symbol;Acc:18128]	666	1
1687	HDAC2	histone deacetylase 2 [Source:HGNC Symbol;Acc:4853]	579	1
1688	HDAC6	histone deacetylase 6 [Source:HGNC Symbol;Acc:14064]	1226	1
1689	HDAC7	histone deacetylase 7 [Source:HGNC Symbol;Acc:14067]	1011	2
1690	HDGFRP2	Hepatoma-derived growth factor-related protein 2 [Source:UniProtKB/Swiss-Prot;Acc:Q7Z4V5]	673	2
1691	HDHD1	haloacid dehalogenase-like hydrolase domain containing 1 [Source:HGNC Symbol;Acc:16818]	248	1
1692	HDHD2	haloacid dehalogenase-like hydrolase domain containing 2 [Source:HGNC Symbol;Acc:25364]	256	1
1693	HDLBP	high density lipoprotein binding protein [Source:HGNC Symbol;Acc:4857]	1265	1
1694	HDX	highly divergent homeobox [Source:HGNC Symbol;Acc:26411]	687	1
1695	HEATR5B	HEAT repeat containing 5B [Source:HGNC Symbol;Acc:29273]	2068	1
1696	HECTD1	HECT domain containing E3 ubiquitin protein ligase 1 [Source:HGNC Symbol;Acc:20157]	2607	1
1697	HECTD2	HECT domain containing E3 ubiquitin protein ligase 2 [Source:HGNC Symbol;Acc:26736]	777	1
1698	HECTD4	HECT domain containing E3 ubiquitin protein ligase 4 [Source:HGNC Symbol;Acc:26611]	4243	6
1699	HEG1	heart development protein with EGF-like domains 1 [Source:HGNC Symbol;Acc:29227]	1378	3
1700	HELZ	helicase with zinc finger [Source:HGNC Symbol;Acc:16878]	1939	7
1701	HELZ2	helicase with zinc finger 2, transcriptional coactivator [Source:HGNC Symbol;Acc:30021]	2646	1
1702	HERC1	HECT and RLD domain containing E3 ubiquitin protein ligase family member 1 [Source:HGNC Symbol;Acc:4867]	4858	2
1703	HERC2	HECT and RLD domain containing E3 ubiquitin protein ligase 2 [Source:HGNC Symbol;Acc:4868]	4831	3
1704	HERPUD1	homocysteine-inducible, endoplasmic reticulum stress-inducible, ubiquitin-like domain member 1 [Source:HGNC Symbol;Acc:13744]	388	2
1705	HERPUD2	HERPUD family member 2 [Source:HGNC Symbol;Acc:21915]	403	1
1706	HES1	hes family bHLH transcription factor 1 [Source:HGNC Symbol;Acc:5192]	277	4
1707	HES3	hes family bHLH transcription factor 3 [Source:HGNC Symbol;Acc:26226]	183	2
1708	HES5	hes family bHLH transcription factor 5 [Source:HGNC Symbol;Acc:19764]	163	1
1709	HES7	hes family bHLH transcription factor 7 [Source:HGNC Symbol;Acc:15977]	227	3
1710	HEXIM1	hexamethylene bis-acetamide inducible 1 [Source:HGNC Symbol;Acc:24953]	356	2
1711	HFE2	hemochromatosis type 2 (juvenile) [Source:HGNC Symbol;Acc:4887]	423	1
1712	HGFAC	HGF activator [Source:HGNC Symbol;Acc:4894]	652	3
1713	HIATL1	hippocampus abundant transcript-like 1 [Source:HGNC Symbol;Acc:23376]	503	1
1714	HIATL2	hippocampus abundant transcript-like 2 [Source:HGNC Symbol;Acc:23672]	131	1
1715	HIC1	hypermethylated in cancer 1 [Source:HGNC Symbol;Acc:4909]	730	2
1716	HINFP	histone H4 transcription factor [Source:HGNC Symbol;Acc:17850]	514	2
1717	HIST2H2BF	histone cluster 2, H2bf [Source:HGNC Symbol;Acc:24700]	163	1
1718	HIVEP1	human immunodeficiency virus type I enhancer binding protein 1 [Source:HGNC Symbol;Acc:4920]	2715	1
1719	HIVEP3	human immunodeficiency virus type I enhancer binding protein 3 [Source:HGNC Symbol;Acc:13561]	2403	5
1720	HLA-DOA	major histocompatibility complex, class II, DO alpha [Source:HGNC Symbol;Acc:4936]	247	1
1721	HLA-DQB1	major histocompatibility complex, class II, DQ beta 1 [Source:HGNC Symbol;Acc:4944]	266	1
1722	HLA-DQB2	major histocompatibility complex, class II, DQ beta 2 [Source:HGNC Symbol;Acc:4945]	276	1
1723	HLF	hepatic leukemia factor [Source:HGNC Symbol;Acc:4977]	292	1
1724	HLX	H2.0-like homeobox [Source:HGNC Symbol;Acc:4978]	485	1
1725	HMBOX1	homeobox containing 1 [Source:HGNC Symbol;Acc:26137]	440	1
1726	HMCN1	hemicentin 1 [Source:HGNC Symbol;Acc:19194]	5632	16
1727	HMGA1	high mobility group AT-hook 1 [Source:HGNC Symbol;Acc:5010]	325	1
1728	HMGXB4	HMG box domain containing 4 [Source:HGNC Symbol;Acc:5003]	598	1
1729	HMX1	H6 family homeobox 1 [Source:HGNC Symbol;Acc:5017]	345	2
1730	HMX3	H6 family homeobox 3 [Source:HGNC Symbol;Acc:5019]	354	4
1731	HNF1A	HNF1 homeobox A [Source:HGNC Symbol;Acc:11621]	628	2
1732	HNRNPA3	heterogeneous nuclear ribonucleoprotein A3 [Source:HGNC Symbol;Acc:24941]	375	1
1733	HNRNPC	heterogeneous nuclear ribonucleoprotein C (C1/C2) [Source:HGNC Symbol;Acc:5035]	303	1
1734	HNRNPCL1	heterogeneous nuclear ribonucleoprotein C-like 1 [Source:HGNC Symbol;Acc:29295]	290	1
1735	HNRNPDL	heterogeneous nuclear ribonucleoprotein D-like [Source:HGNC Symbol;Acc:5037]	417	1
1736	HNRNPK	heterogeneous nuclear ribonucleoprotein K [Source:HGNC Symbol;Acc:5044]	461	4
1737	HNRNPL	heterogeneous nuclear ribonucleoprotein L [Source:HGNC Symbol;Acc:5045]	586	3
1738	HNRNPR	heterogeneous nuclear ribonucleoprotein R [Source:HGNC Symbol;Acc:5047]	633	5
1739	HNRNPUL1	heterogeneous nuclear ribonucleoprotein U-like 1 [Source:HGNC Symbol;Acc:17011]	853	10
1740	HNRNPUL2	heterogeneous nuclear ribonucleoprotein U-like 2 [Source:HGNC Symbol;Acc:25451]	744	3
1741	HOMEZ	homeobox and leucine zipper encoding [Source:HGNC Symbol;Acc:20164]	549	4
1742	HOOK1	hook microtubule-tethering protein 1 [Source:HGNC Symbol;Acc:19884]	725	1
1743	HOXA10	homeobox A10 [Source:HGNC Symbol;Acc:5100]	407	4
1744	HOXA2	homeobox A2 [Source:HGNC Symbol;Acc:5103]	373	1
1745	HOXA3	homeobox A3 [Source:HGNC Symbol;Acc:5104]	440	4
1746	HOXA4	homeobox A4 [Source:HGNC Symbol;Acc:5105]	317	1
1747	HOXB2	homeobox B2 [Source:HGNC Symbol;Acc:5113]	353	3
1748	HOXB3	homeobox B3 [Source:HGNC Symbol;Acc:5114]	428	3
1749	HOXB4	homeobox B4 [Source:HGNC Symbol;Acc:5115]	248	7
1750	HOXC13	homeobox C13 [Source:HGNC Symbol;Acc:5125]	327	1
1751	HOXC4	Homeobox protein Hox-C4 [Source:UniProtKB/Swiss-Prot;Acc:P09017]	261	1
1752	HOXC5	homeobox C5 [Source:HGNC Symbol;Acc:5127]	219	1
1753	HOXD1	homeobox D1 [Source:HGNC Symbol;Acc:5132]	325	1
1754	HOXD10	homeobox D10 [Source:HGNC Symbol;Acc:5133]	337	1
1755	HOXD11	homeobox D11 [Source:HGNC Symbol;Acc:5134]	335	1
1756	HOXD3	homeobox D3 [Source:HGNC Symbol;Acc:5137]	429	3
1757	HOXD4	homeobox D4 [Source:HGNC Symbol;Acc:5138]	252	1
1758	HOXD8	homeobox D8 [Source:HGNC Symbol;Acc:5139]	287	5
1759	HOXD9	homeobox D9 [Source:HGNC Symbol;Acc:5140]	349	1
1760	HP1BP3	heterochromatin protein 1, binding protein 3 [Source:HGNC Symbol;Acc:24973]	550	1
1761	HPS5	Hermansky-Pudlak syndrome 5 [Source:HGNC Symbol;Acc:17022]	1126	1
1762	HPS6	Hermansky-Pudlak syndrome 6 [Source:HGNC Symbol;Acc:18817]	772	1
1763	HPSE	heparanase [Source:HGNC Symbol;Acc:5164]	540	1
1764	HR	hair growth associated [Source:HGNC Symbol;Acc:5172]	1186	1
1765	HRASLS5	HRAS-like suppressor family, member 5 [Source:HGNC Symbol;Acc:24978]	276	2
1766	HRG	histidine-rich glycoprotein [Source:HGNC Symbol;Acc:5181]	522	4
1767	HRH3	histamine receptor H3 [Source:HGNC Symbol;Acc:5184]	450	2
1768	HS3ST3B1	heparan sulfate (glucosamine) 3-O-sulfotransferase 3B1 [Source:HGNC Symbol;Acc:5198]	387	2
1769	HS3ST4	heparan sulfate (glucosamine) 3-O-sulfotransferase 4 [Source:HGNC Symbol;Acc:5200]	453	7
1770	HS6ST3	heparan sulfate 6-O-sulfotransferase 3 [Source:HGNC Symbol;Acc:19134]	468	1
1771	hsa-mir-150	hsa-mir-150 [Source:miRBase;Acc:MI0000479]	274	1
1772	HSD11B2	hydroxysteroid (11-beta) dehydrogenase 2 [Source:HGNC Symbol;Acc:5209]	402	1
1773	HSD17B14	hydroxysteroid (17-beta) dehydrogenase 14 [Source:HGNC Symbol;Acc:23238]	267	1
1774	HSF1	heat shock transcription factor 1 [Source:HGNC Symbol;Acc:5224]	526	1
1775	HSF4	heat shock transcription factor 4 [Source:HGNC Symbol;Acc:5227]	489	1
1776	HSF5	heat shock transcription factor family member 5 [Source:HGNC Symbol;Acc:26862]	593	1
1777	HSFY1	heat shock transcription factor, Y-linked 1 [Source:HGNC Symbol;Acc:18568]	398	1
1778	HSFY2	heat shock transcription factor, Y linked 2 [Source:HGNC Symbol;Acc:23950]	398	1
1779	HSH2D	hematopoietic SH2 domain containing [Source:HGNC Symbol;Acc:24920]	349	1
1780	HSPA5	heat shock 70kDa protein 5 (glucose-regulated protein, 78kDa) [Source:HGNC Symbol;Acc:5238]	651	1
1781	HSPB6	heat shock protein, alpha-crystallin-related, B6 [Source:HGNC Symbol;Acc:26511]	157	1
1782	HSPB8	heat shock 22kDa protein 8 [Source:HGNC Symbol;Acc:30171]	193	1
1783	HSPBP1	HSPA (heat shock 70kDa) binding protein, cytoplasmic cochaperone 1 [Source:HGNC Symbol;Acc:24989]	356	1
1784	HSPG2	heparan sulfate proteoglycan 2 [Source:HGNC Symbol;Acc:5273]	4388	3
1785	HTR1B	5-hydroxytryptamine (serotonin) receptor 1B, G protein-coupled [Source:HGNC Symbol;Acc:5287]	387	1
1786	HTR1E	5-hydroxytryptamine (serotonin) receptor 1E, G protein-coupled [Source:HGNC Symbol;Acc:5291]	362	1
1787	HTR3A	5-hydroxytryptamine (serotonin) receptor 3A, ionotropic [Source:HGNC Symbol;Acc:5297]	513	1
1788	HTR3C	5-hydroxytryptamine (serotonin) receptor 3C, ionotropic [Source:HGNC Symbol;Acc:24003]	444	1
1789	HTR3E	5-hydroxytryptamine (serotonin) receptor 3E, ionotropic [Source:HGNC Symbol;Acc:24005]	468	1
1790	HTRA2	HtrA serine peptidase 2 [Source:HGNC Symbol;Acc:14348]	455	1
1791	HTT	huntingtin [Source:HGNC Symbol;Acc:4851]	3139	8
1792	HUNK	hormonally up-regulated Neu-associated kinase [Source:HGNC Symbol;Acc:13326]	711	2
1793	HUWE1	HECT, UBA and WWE domain containing 1, E3 ubiquitin protein ligase [Source:HGNC Symbol;Acc:30892]	4371	4
1794	HVCN1	hydrogen voltage-gated channel 1 [Source:HGNC Symbol;Acc:28240]	270	1
1795	HYOU1	hypoxia up-regulated 1 [Source:HGNC Symbol;Acc:16931]	996	1
1796	IBTK	inhibitor of Bruton agammaglobulinemia tyrosine kinase [Source:HGNC Symbol;Acc:17853]	1350	1
1797	ICAM5	intercellular adhesion molecule 5, telencephalin [Source:HGNC Symbol;Acc:5348]	921	1
1798	ICK	intestinal cell (MAK-like) kinase [Source:HGNC Symbol;Acc:21219]	629	1
1799	ICOS	inducible T-cell co-stimulator [Source:HGNC Symbol;Acc:5351]	196	1
1800	ICT1	immature colon carcinoma transcript 1 [Source:HGNC Symbol;Acc:5359]	203	1
1801	ID4	inhibitor of DNA binding 4, dominant negative helix-loop-helix protein [Source:HGNC Symbol;Acc:5363]	158	1
1802	IDE	insulin-degrading enzyme [Source:HGNC Symbol;Acc:5381]	1016	1
1803	IDS	iduronate 2-sulfatase [Source:HGNC Symbol;Acc:5389]	547	1
1804	IER2	immediate early response 2 [Source:HGNC Symbol;Acc:28871]	220	1
1805	IER5	immediate early response 5 [Source:HGNC Symbol;Acc:5393]	324	2
1806	IER5L	immediate early response 5-like [Source:HGNC Symbol;Acc:23679]	401	2
1807	IFFO1	intermediate filament family orphan 1 [Source:HGNC Symbol;Acc:24970]	560	1
1808	IFITM1	interferon induced transmembrane protein 1 [Source:HGNC Symbol;Acc:5412]	122	1
1809	IFITM5	interferon induced transmembrane protein 5 [Source:HGNC Symbol;Acc:16644]	129	1
1810	IFNAR1	interferon (alpha, beta and omega) receptor 1 [Source:HGNC Symbol;Acc:5432]	554	1
1811	IFNLR1	interferon, lambda receptor 1 [Source:HGNC Symbol;Acc:18584]	517	1
1812	IFT122	intraflagellar transport 122 homolog (Chlamydomonas) [Source:HGNC Symbol;Acc:13556]	1289	1
1813	IFT140	intraflagellar transport 140 homolog (Chlamydomonas) [Source:HGNC Symbol;Acc:29077]	1459	1
1814	IFT52	intraflagellar transport 52 homolog (Chlamydomonas) [Source:HGNC Symbol;Acc:15901]	434	1
1815	IGDCC3	immunoglobulin superfamily, DCC subclass, member 3 [Source:HGNC Symbol;Acc:9700]	811	3
1816	IGF2BP1	insulin-like growth factor 2 mRNA binding protein 1 [Source:HGNC Symbol;Acc:28866]	574	1
1817	IGF2BP3	insulin-like growth factor 2 mRNA binding protein 3 [Source:HGNC Symbol;Acc:28868]	576	1
1818	IGF2R	insulin-like growth factor 2 receptor [Source:HGNC Symbol;Acc:5467]	2488	1
1819	IGFALS	insulin-like growth factor binding protein, acid labile subunit [Source:HGNC Symbol;Acc:5468]	640	1
1820	IGFBP2	insulin-like growth factor binding protein 2, 36kDa [Source:HGNC Symbol;Acc:5471]	322	3
1821	IGFBP3	insulin-like growth factor binding protein 3 [Source:HGNC Symbol;Acc:5472]	294	1
1822	IGFLR1	IGF-like family receptor 1 [Source:HGNC Symbol;Acc:23620]	352	2
1823	IGLON5	IgLON family member 5 [Source:HGNC Symbol;Acc:34550]	333	1
1824	IGSF10	immunoglobulin superfamily, member 10 [Source:HGNC Symbol;Acc:26384]	2620	2
1825	IGSF22	immunoglobulin superfamily, member 22 [Source:HGNC Symbol;Acc:26750]	1323	2
1826	IGSF9	immunoglobulin superfamily, member 9 [Source:HGNC Symbol;Acc:18132]	1176	3
1827	IGSF9B	immunoglobulin superfamily, member 9B [Source:HGNC Symbol;Acc:32326]	1346	5
1828	IKBKAP	inhibitor of kappa light polypeptide gene enhancer in B-cells, kinase complex-associated protein [Source:HGNC Symbol;Acc:5959]	1329	1
1829	IKBKE	inhibitor of kappa light polypeptide gene enhancer in B-cells, kinase epsilon [Source:HGNC Symbol;Acc:14552]	713	1
1830	IKZF3	IKAROS family zinc finger 3 (Aiolos) [Source:HGNC Symbol;Acc:13178]	506	1
1831	IKZF4	IKAROS family zinc finger 4 (Eos) [Source:HGNC Symbol;Acc:13179]	582	2
1832	IL10RB	interleukin 10 receptor, beta [Source:HGNC Symbol;Acc:5965]	322	1
1833	IL11	interleukin 11 [Source:HGNC Symbol;Acc:5966]	196	2
1834	IL12A	interleukin 12A (natural killer cell stimulatory factor 1, cytotoxic lymphocyte maturation factor 1, p35) [Source:HGNC Symbol;Acc:5969]	250	1
1835	IL12RB2	interleukin 12 receptor, beta 2 [Source:HGNC Symbol;Acc:5972]	859	1
1836	IL15RA	interleukin 15 receptor, alpha [Source:HGNC Symbol;Acc:5978]	264	1
1837	IL16	interleukin 16 [Source:HGNC Symbol;Acc:5980]	1329	2
1838	IL17B	interleukin 17B [Source:HGNC Symbol;Acc:5982]	177	1
1839	IL17RA	interleukin 17 receptor A [Source:HGNC Symbol;Acc:5985]	863	1
1840	IL17RD	interleukin 17 receptor D [Source:HGNC Symbol;Acc:17616]	736	1
1841	IL17RE	interleukin 17 receptor E [Source:HGNC Symbol;Acc:18439]	697	1
1842	IL21R	interleukin 21 receptor [Source:HGNC Symbol;Acc:6006]	535	1
1843	IL27RA	interleukin 27 receptor, alpha [Source:HGNC Symbol;Acc:17290]	633	1
1844	IL2RA	interleukin 2 receptor, alpha [Source:HGNC Symbol;Acc:6008]	269	1
1845	IL2RB	interleukin 2 receptor, beta [Source:HGNC Symbol;Acc:6009]	548	1
1846	IL34	interleukin 34 [Source:HGNC Symbol;Acc:28529]	239	1
1847	IL4I1	interleukin 4 induced 1 [Source:HGNC Symbol;Acc:19094]	586	1
1848	IL7R	interleukin 7 receptor [Source:HGNC Symbol;Acc:6024]	456	1
1849	ILDR2	immunoglobulin-like domain containing receptor 2 [Source:HGNC Symbol;Acc:18131]	636	1
1850	ILF3	interleukin enhancer binding factor 3, 90kDa [Source:HGNC Symbol;Acc:6038]	895	1
1851	IMMT	inner membrane protein, mitochondrial [Source:HGNC Symbol;Acc:6047]	755	1
1852	IMPDH1	IMP (inosine 5'-monophosphate) dehydrogenase 1 [Source:HGNC Symbol;Acc:6052]	596	1
1853	INADL	InaD-like (Drosophila) [Source:HGNC Symbol;Acc:28881]	1798	3
1854	INCA1	inhibitor of CDK, cyclin A1 interacting protein 1 [Source:HGNC Symbol;Acc:32224]	233	2
1855	INF2	inverted formin, FH2 and WH2 domain containing [Source:HGNC Symbol;Acc:23791]	1246	13
1856	ING1	inhibitor of growth family, member 1 [Source:HGNC Symbol;Acc:6062]	419	2
1857	INHBB	inhibin, beta B [Source:HGNC Symbol;Acc:6067]	404	3
1858	INHBE	inhibin, beta E [Source:HGNC Symbol;Acc:24029]	347	1
1859	INO80	INO80 complex subunit [Source:HGNC Symbol;Acc:26956]	1553	1
1860	INO80B	INO80 complex subunit B [Source:HGNC Symbol;Acc:13324]	360	2
1861	INO80D	INO80 complex subunit D [Source:HGNC Symbol;Acc:25997]	1024	1
1862	INO80E	INO80 complex subunit E [Source:HGNC Symbol;Acc:26905]	241	2
1863	INPP4A	inositol polyphosphate-4-phosphatase, type I, 107kDa [Source:HGNC Symbol;Acc:6074]	974	1
1864	INPP4B	inositol polyphosphate-4-phosphatase, type II, 105kDa [Source:HGNC Symbol;Acc:6075]	935	1
1865	INPP5D	inositol polyphosphate-5-phosphatase, 145kDa [Source:HGNC Symbol;Acc:6079]	1174	2
1866	INPP5E	inositol polyphosphate-5-phosphatase, 72 kDa [Source:HGNC Symbol;Acc:21474]	641	1
1867	INPP5J	inositol polyphosphate-5-phosphatase J [Source:HGNC Symbol;Acc:8956]	1003	2
1868	INPPL1	inositol polyphosphate phosphatase-like 1 [Source:HGNC Symbol;Acc:6080]	1255	7
1869	INSM1	insulinoma-associated 1 [Source:HGNC Symbol;Acc:6090]	507	3
1870	INSR	insulin receptor [Source:HGNC Symbol;Acc:6091]	1379	2
1871	INSRR	insulin receptor-related receptor [Source:HGNC Symbol;Acc:6093]	1294	1
1872	INTS1	integrator complex subunit 1 [Source:HGNC Symbol;Acc:24555]	2391	3
1873	INTS12	integrator complex subunit 12 [Source:HGNC Symbol;Acc:25067]	459	1
1874	INTS5	integrator complex subunit 5 [Source:HGNC Symbol;Acc:29352]	1016	2
1875	INTS7	integrator complex subunit 7 [Source:HGNC Symbol;Acc:24484]	910	1
1876	INTS8	integrator complex subunit 8 [Source:HGNC Symbol;Acc:26048]	992	1
1877	INTS9	integrator complex subunit 9 [Source:HGNC Symbol;Acc:25592]	655	2
1878	IPCEF1	interaction protein for cytohesin exchange factors 1 [Source:HGNC Symbol;Acc:21204]	435	1
1879	IPMK	inositol polyphosphate multikinase [Source:HGNC Symbol;Acc:20739]	413	1
1880	IPO4	importin 4 [Source:HGNC Symbol;Acc:19426]	1078	1
1881	IPO8	importin 8 [Source:HGNC Symbol;Acc:9853]	1034	1
1882	IQCA1	IQ motif containing with AAA domain 1 [Source:HGNC Symbol;Acc:26195]	819	1
1883	IQCE	IQ motif containing E [Source:HGNC Symbol;Acc:29171]	692	1
1884	IQCH	IQ motif containing H [Source:HGNC Symbol;Acc:25721]	1024	1
1885	IQCJ-SCHIP1	IQCJ-SCHIP1 readthrough [Source:HGNC Symbol;Acc:38842]	560	1
1886	IQSEC1	IQ motif and Sec7 domain 1 [Source:HGNC Symbol;Acc:29112]	1156	4
1887	IQSEC2	IQ motif and Sec7 domain 2 [Source:HGNC Symbol;Acc:29059]	1485	11
1888	IQSEC3	IQ motif and Sec7 domain 3 [Source:HGNC Symbol;Acc:29193]	1179	5
1889	IRAK1	interleukin-1 receptor-associated kinase 1 [Source:HGNC Symbol;Acc:6112]	709	1
1890	IRF2BP1	interferon regulatory factor 2 binding protein 1 [Source:HGNC Symbol;Acc:21728]	581	2
1891	IRF2BPL	interferon regulatory factor 2 binding protein-like [Source:HGNC Symbol;Acc:14282]	793	6
1892	IRF5	interferon regulatory factor 5 [Source:HGNC Symbol;Acc:6120]	511	2
1893	IRF7	interferon regulatory factor 7 [Source:HGNC Symbol;Acc:6122]	513	2
1894	IRF8	interferon regulatory factor 8 [Source:HGNC Symbol;Acc:5358]	423	1
1895	IRF9	interferon regulatory factor 9 [Source:HGNC Symbol;Acc:6131]	390	1
1896	IRGQ	immunity-related GTPase family, Q [Source:HGNC Symbol;Acc:24868]	620	2
1897	IRS1	insulin receptor substrate 1 [Source:HGNC Symbol;Acc:6125]	1239	3
1898	IRS2	insulin receptor substrate 2 [Source:HGNC Symbol;Acc:6126]	1335	4
1899	IRS4	insulin receptor substrate 4 [Source:HGNC Symbol;Acc:6128]	1254	7
1900	IRX1	iroquois homeobox 1 [Source:HGNC Symbol;Acc:14358]	477	2
1901	IRX2	iroquois homeobox 2 [Source:HGNC Symbol;Acc:14359]	468	2
1902	IRX3	iroquois homeobox 3 [Source:HGNC Symbol;Acc:14360]	498	2
1903	IRX5	iroquois homeobox 5 [Source:HGNC Symbol;Acc:14361]	480	2
1904	ISG20L2	interferon stimulated exonuclease gene 20kDa-like 2 [Source:HGNC Symbol;Acc:25745]	350	1
1905	ISM2	isthmin 2 [Source:HGNC Symbol;Acc:23176]	568	1
1906	ISX	intestine-specific homeobox [Source:HGNC Symbol;Acc:28084]	242	1
1907	ISY1	ISY1 splicing factor homolog (S. cerevisiae) [Source:HGNC Symbol;Acc:29201]	304	1
1908	ISY1-RAB43	ISY1-RAB43 readthrough [Source:HGNC Symbol;Acc:42969]	328	1
1909	ITCH	itchy E3 ubiquitin protein ligase [Source:HGNC Symbol;Acc:13890]	900	1
1910	ITGA3	integrin, alpha 3 (antigen CD49C, alpha 3 subunit of VLA-3 receptor) [Source:HGNC Symbol;Acc:6139]	1048	1
1911	ITGA5	integrin, alpha 5 (fibronectin receptor, alpha polypeptide) [Source:HGNC Symbol;Acc:6141]	1046	1
1912	ITGB4	integrin, beta 4 [Source:HGNC Symbol;Acc:6158]	1819	1
1913	ITIH2	inter-alpha-trypsin inhibitor heavy chain 2 [Source:HGNC Symbol;Acc:6167]	943	1
1914	ITIH5	inter-alpha-trypsin inhibitor heavy chain family, member 5 [Source:HGNC Symbol;Acc:21449]	953	1
1915	ITPKB	inositol-trisphosphate 3-kinase B [Source:HGNC Symbol;Acc:6179]	943	1
1916	ITPRIPL2	inositol 1,4,5-trisphosphate receptor interacting protein-like 2 [Source:HGNC Symbol;Acc:27257]	532	2
1917	IVL	involucrin [Source:HGNC Symbol;Acc:6187]	582	2
1918	JADE2	jade family PHD finger 2 [Source:HGNC Symbol;Acc:22984]	787	3
1919	JADE3	jade family PHD finger 3 [Source:HGNC Symbol;Acc:22982]	820	1
1920	JAG2	jagged 2 [Source:HGNC Symbol;Acc:6189]	1235	1
1921	JARID2	jumonji, AT rich interactive domain 2 [Source:HGNC Symbol;Acc:6196]	1243	2
1922	JMJD1C	jumonji domain containing 1C [Source:HGNC Symbol;Acc:12313]	2537	2
1923	JMJD8	jumonji domain containing 8 [Source:HGNC Symbol;Acc:14148]	331	1
1924	JMY	junction mediating and regulatory protein, p53 cofactor [Source:HGNC Symbol;Acc:28916]	985	6
1925	JPH2	junctophilin 2 [Source:HGNC Symbol;Acc:14202]	693	1
1926	JPH3	junctophilin 3 [Source:HGNC Symbol;Acc:14203]	745	1
1927	JPH4	junctophilin 4 [Source:HGNC Symbol;Acc:20156]	625	1
1928	JSRP1	junctional sarcoplasmic reticulum protein 1 [Source:HGNC Symbol;Acc:24963]	328	2
1929	JUNB	jun B proto-oncogene [Source:HGNC Symbol;Acc:6205]	344	1
1930	JUND	jun D proto-oncogene [Source:HGNC Symbol;Acc:6206]	344	3
1931	KAAG1	kidney associated antigen 1 [Source:HGNC Symbol;Acc:21031]	81	1
1932	KALRN	kalirin, RhoGEF kinase [Source:HGNC Symbol;Acc:4814]	2983	1
1933	KANK1	KN motif and ankyrin repeat domains 1 [Source:HGNC Symbol;Acc:19309]	1349	2
1934	KANK2	KN motif and ankyrin repeat domains 2 [Source:HGNC Symbol;Acc:29300]	856	2
1935	KANK3	KN motif and ankyrin repeat domains 3 [Source:HGNC Symbol;Acc:24796]	837	1
1936	KANK4	KN motif and ankyrin repeat domains 4 [Source:HGNC Symbol;Acc:27263]	992	2
1937	KANSL1	KAT8 regulatory NSL complex subunit 1 [Source:HGNC Symbol;Acc:24565]	1102	2
1938	KANSL3	KAT8 regulatory NSL complex subunit 3 [Source:HGNC Symbol;Acc:25473]	875	1
1939	KARS	lysyl-tRNA synthetase [Source:HGNC Symbol;Acc:6215]	622	1
1940	KAT2B	K(lysine) acetyltransferase 2B [Source:HGNC Symbol;Acc:8638]	829	1
1941	KAT6A	K(lysine) acetyltransferase 6A [Source:HGNC Symbol;Acc:13013]	2001	7
1942	KAT6B	K(lysine) acetyltransferase 6B [Source:HGNC Symbol;Acc:17582]	2070	6
1943	KATNAL1	katanin p60 subunit A-like 1 [Source:HGNC Symbol;Acc:28361]	487	1
1944	KAZALD1	Kazal-type serine peptidase inhibitor domain 1 [Source:HGNC Symbol;Acc:25460]	301	2
1945	KBTBD12	kelch repeat and BTB (POZ) domain containing 12 [Source:HGNC Symbol;Acc:25731]	620	1
1946	KCMF1	potassium channel modulatory factor 1 [Source:HGNC Symbol;Acc:20589]	378	1
1947	KCNA3	potassium voltage-gated channel, shaker-related subfamily, member 3 [Source:HGNC Symbol;Acc:6221]	572	1
1948	KCNA5	potassium voltage-gated channel, shaker-related subfamily, member 5 [Source:HGNC Symbol;Acc:6224]	610	1
1949	KCNA7	potassium voltage-gated channel, shaker-related subfamily, member 7 [Source:HGNC Symbol;Acc:6226]	453	2
1950	KCNB2	potassium voltage-gated channel, Shab-related subfamily, member 2 [Source:HGNC Symbol;Acc:6232]	908	1
1951	KCNC2	potassium voltage-gated channel, Shaw-related subfamily, member 2 [Source:HGNC Symbol;Acc:6234]	635	2
1952	KCNC3	potassium voltage-gated channel, Shaw-related subfamily, member 3 [Source:HGNC Symbol;Acc:6235]	754	5
1953	KCND3	potassium voltage-gated channel, Shal-related subfamily, member 3 [Source:HGNC Symbol;Acc:6239]	652	1
1954	KCNH1	potassium voltage-gated channel, subfamily H (eag-related), member 1 [Source:HGNC Symbol;Acc:6250]	986	1
1955	KCNH2	potassium voltage-gated channel, subfamily H (eag-related), member 2 [Source:HGNC Symbol;Acc:6251]	1156	1
1956	KCNH3	potassium voltage-gated channel, subfamily H (eag-related), member 3 [Source:HGNC Symbol;Acc:6252]	1080	3
1957	KCNH4	potassium voltage-gated channel, subfamily H (eag-related), member 4 [Source:HGNC Symbol;Acc:6253]	1014	1
1958	KCNJ14	potassium inwardly-rectifying channel, subfamily J, member 14 [Source:HGNC Symbol;Acc:6260]	433	1
1959	KCNJ4	potassium inwardly-rectifying channel, subfamily J, member 4 [Source:HGNC Symbol;Acc:6265]	442	1
1960	KCNJ9	potassium inwardly-rectifying channel, subfamily J, member 9 [Source:HGNC Symbol;Acc:6270]	390	1
1961	KCNK12	potassium channel, subfamily K, member 12 [Source:HGNC Symbol;Acc:6274]	427	1
1962	KCNK4	potassium channel, subfamily K, member 4 [Source:HGNC Symbol;Acc:6279]	390	2
1963	KCNK6	potassium channel, subfamily K, member 6 [Source:HGNC Symbol;Acc:6281]	310	1
1964	KCNN1	potassium intermediate/small conductance calcium-activated channel, subfamily N, member 1 [Source:HGNC Symbol;Acc:6290]	540	1
1965	KCNQ2	potassium voltage-gated channel, KQT-like subfamily, member 2 [Source:HGNC Symbol;Acc:6296]	877	4
1966	KCNQ4	potassium voltage-gated channel, KQT-like subfamily, member 4 [Source:HGNC Symbol;Acc:6298]	692	1
1967	KCNQ5	potassium voltage-gated channel, KQT-like subfamily, member 5 [Source:HGNC Symbol;Acc:6299]	939	1
1968	KCNT1	potassium channel, subfamily T, member 1 [Source:HGNC Symbol;Acc:18865]	1253	1
1969	KCNU1	potassium channel, subfamily U, member 1 [Source:HGNC Symbol;Acc:18867]	1146	2
1970	KCTD12	potassium channel tetramerization domain containing 12 [Source:HGNC Symbol;Acc:14678]	322	1
1971	KCTD17	potassium channel tetramerization domain containing 17 [Source:HGNC Symbol;Acc:25705]	318	1
1972	KCTD20	potassium channel tetramerization domain containing 20 [Source:HGNC Symbol;Acc:21052]	416	1
1973	KCTD3	potassium channel tetramerization domain containing 3 [Source:HGNC Symbol;Acc:21305]	812	1
1974	KCTD7	potassium channel tetramerization domain containing 7 [Source:HGNC Symbol;Acc:21957]	528	1
1975	KCTD8	potassium channel tetramerization domain containing 8 [Source:HGNC Symbol;Acc:22394]	470	1
1976	KDM1A	lysine (K)-specific demethylase 1A [Source:HGNC Symbol;Acc:29079]	873	1
1977	KDM2A	lysine (K)-specific demethylase 2A [Source:HGNC Symbol;Acc:13606]	1159	1
1978	KDM2B	lysine (K)-specific demethylase 2B [Source:HGNC Symbol;Acc:13610]	1333	3
1979	KDM4B	lysine (K)-specific demethylase 4B [Source:HGNC Symbol;Acc:29136]	1093	1
1980	KDM5A	lysine (K)-specific demethylase 5A [Source:HGNC Symbol;Acc:9886]	1687	2
1981	KDM5B	lysine (K)-specific demethylase 5B [Source:HGNC Symbol;Acc:18039]	1577	2
1982	KDM5C	lysine (K)-specific demethylase 5C [Source:HGNC Symbol;Acc:11114]	1557	1
1983	KDM5D	lysine (K)-specific demethylase 5D [Source:HGNC Symbol;Acc:11115]	1567	1
1984	KDM6A	lysine (K)-specific demethylase 6A [Source:HGNC Symbol;Acc:12637]	1405	1
1985	KDM6B	lysine (K)-specific demethylase 6B [Source:HGNC Symbol;Acc:29012]	1679	18
1986	KDM7A	lysine (K)-specific demethylase 7A [Source:HGNC Symbol;Acc:22224]	938	3
1987	KDR	kinase insert domain receptor (a type III receptor tyrosine kinase) [Source:HGNC Symbol;Acc:6307]	1353	3
1988	KHDRBS1	KH domain containing, RNA binding, signal transduction associated 1 [Source:HGNC Symbol;Acc:18116]	440	4
1989	KHDRBS2	KH domain containing, RNA binding, signal transduction associated 2 [Source:HGNC Symbol;Acc:18114]	346	3
1990	KHDRBS3	KH domain containing, RNA binding, signal transduction associated 3 [Source:HGNC Symbol;Acc:18117]	343	2
1991	KHK	ketohexokinase (fructokinase) [Source:HGNC Symbol;Acc:6315]	295	1
1992	KHNYN	KH and NYN domain containing [Source:HGNC Symbol;Acc:20166]	675	1
1993	KHSRP	KH-type splicing regulatory protein [Source:HGNC Symbol;Acc:6316]	708	7
1994	KIAA0195	KIAA0195 [Source:HGNC Symbol;Acc:28983]	1353	1
1995	KIAA0355	KIAA0355 [Source:HGNC Symbol;Acc:29016]	1067	3
1996	KIAA0368	KIAA0368 [Source:HGNC Symbol;Acc:29020]	2014	2
1997	KIAA0430	KIAA0430 [Source:HGNC Symbol;Acc:29562]	1739	2
1998	KIAA0513	KIAA0513 [Source:HGNC Symbol;Acc:29058]	408	1
1999	KIAA0586	KIAA0586 [Source:HGNC Symbol;Acc:19960]	1530	2
[truncated: 2,586 more rows]
