# Supplementary material for: Genome-Wide Analyses and Functional Classification of Proline Repeat-Rich Proteins: Potential Role of eIF5A in Eukaryotic Evolution
Source: PLoS One. 2014 Nov 3;9(11):e111800. doi: 10.1371/journal.pone.0111800 (PMC4218817; doi:10.1371/journal.pone.0111800)
Supplement: Table S17 — H. sapiens proteins with ≥1 PPG units. (XLSX) [file pone.0111800.s018.xlsx]

## Sheet: PPG
#	Gene name	Description	Protein length (amino acids)	Number of PPG units
1	A1CF	APOBEC1 complementation factor [Source:HGNC Symbol;Acc:24086]	591	1
2	AANAT	aralkylamine N-acetyltransferase [Source:HGNC Symbol;Acc:19]	249	1
3	AAR2	AAR2 splicing factor homolog (S. cerevisiae) [Source:HGNC Symbol;Acc:15886]	381	1
4	AARS2	alanyl-tRNA synthetase 2, mitochondrial [Source:HGNC Symbol;Acc:21022]	982	1
5	AATK	apoptosis-associated tyrosine kinase [Source:HGNC Symbol;Acc:21]	1371	2
6	ABCA1	ATP-binding cassette, sub-family A (ABC1), member 1 [Source:HGNC Symbol;Acc:29]	2258	2
7	ABCA13	ATP-binding cassette, sub-family A (ABC1), member 13 [Source:HGNC Symbol;Acc:14638]	5055	1
8	ABCA2	ATP-binding cassette, sub-family A (ABC1), member 2 [Source:HGNC Symbol;Acc:32]	2433	1
9	ABCA3	ATP-binding cassette, sub-family A (ABC1), member 3 [Source:HGNC Symbol;Acc:33]	1701	1
10	ABCA7	ATP-binding cassette, sub-family A (ABC1), member 7 [Source:HGNC Symbol;Acc:37]	2143	4
11	ABCB10	ATP-binding cassette, sub-family B (MDR/TAP), member 10 [Source:HGNC Symbol;Acc:41]	735	1
12	ABCB8	ATP-binding cassette, sub-family B (MDR/TAP), member 8 [Source:HGNC Symbol;Acc:49]	732	1
13	ABCC10	ATP-binding cassette, sub-family C (CFTR/MRP), member 10 [Source:HGNC Symbol;Acc:52]	1489	1
14	ABCD4	ATP-binding cassette, sub-family D (ALD), member 4 [Source:HGNC Symbol;Acc:68]	603	1
15	ABHD12B	abhydrolase domain containing 12B [Source:HGNC Symbol;Acc:19837]	359	2
16	ABI3	ABI family, member 3 [Source:HGNC Symbol;Acc:29859]	363	2
17	ABL2	c-abl oncogene 2, non-receptor tyrosine kinase [Source:HGNC Symbol;Acc:77]	1179	1
18	ABLIM1	actin binding LIM protein 1 [Source:HGNC Symbol;Acc:78]	775	1
19	ABLIM2	actin binding LIM protein family, member 2 [Source:HGNC Symbol;Acc:19195]	642	1
20	ABLIM3	actin binding LIM protein family, member 3 [Source:HGNC Symbol;Acc:29132]	680	1
21	AC002365.1	Homo sapiens uncharacterized LOC100288814 (LOC100288814), mRNA. [Source:RefSeq mRNA;Acc:NM_001195081]	210	1
22	AC003070.1	Homo sapiens Rho GTPase activating protein 27 (ARHGAP27), transcript variant 4, mRNA. [Source:RefSeq mRNA;Acc:NM_001282290]	859	2
23	AC005003.1	CDNA FLJ20464 fis, clone KAT06158; HCG1777549; Uncharacterized protein [Source:UniProtKB/TrEMBL;Acc:Q9NX35]	128	1
24	AC007375.1	Uncharacterized protein; cDNA FLJ43210 fis, clone FEBRA2020582 [Source:UniProtKB/TrEMBL;Acc:Q6ZUY4]	143	1
25	AC008394.1	Uncharacterized protein [Source:UniProtKB/TrEMBL;Acc:F5H5A5]	151	1
26	AC010441.1		132	1
27	AC010536.1	Uncharacterized protein; cDNA FLJ45526 fis, clone BRTHA2027227 [Source:UniProtKB/TrEMBL;Acc:Q6ZSH4]	289	1
28	AC012313.1	uncharacterized protein LOC646862 [Source:RefSeq peptide;Acc:NP_001182064]	313	2
29	AC012314.1	cDNA FLJ61662, highly similar to CCR4-NOT transcription complex subunit 3 [Source:UniProtKB/TrEMBL;Acc:B7Z6J7]	716	1
30	AC018470.1	Uncharacterized protein FLJ46347 [Source:UniProtKB/Swiss-Prot;Acc:Q6ZRH9]	513	1
31	AC025278.1	Uncharacterized protein [Source:UniProtKB/TrEMBL;Acc:F8WD29]	78	1
32	AC105020.1	Uncharacterized protein; cDNA FLJ12988 fis, clone NT2RP3000080 [Source:UniProtKB/TrEMBL;Acc:Q9H960]	122	1
33	AC126327.6	TBC1 domain family member 3B [Source:UniProtKB/TrEMBL;Acc:K7EIT9]	492	1
34	AC127496.1	Uncharacterized protein [Source:UniProtKB/TrEMBL;Acc:Q9HBN7]	153	1
35	AC137932.1		129	1
36	AC211429.1	cDNA FLJ56876, highly similar to Nuclear envelope pore membrane protein POM 121 [Source:UniProtKB/TrEMBL;Acc:B4DDR5]	856	3
37	AC217778.1		1697	4
38	AC217779.2	Microtubule-associated protein [Source:UniProtKB/TrEMBL;Acc:B4DSE3]	407	1
39	AC240565.2		164	2
40	AC241377.1		265	1
41	AC241585.1		265	1
42	AC243772.2	UPF0627 protein ENSP00000358171 [Source:UniProtKB/Swiss-Prot;Acc:Q6ZW35]	166	1
43	AC245052.2	Transmembrane channel-like protein 4 [Source:UniProtKB/TrEMBL;Acc:C9JFU4]	703	2
44	AC245150.1	General transcription factor II-I repeat domain-containing protein 2A; General transcription factor II-I repeat domain-containing protein 2B [Source:UniProtKB/TrEMBL;Acc:G8JLD9]	494	1
45	ACAD10	acyl-CoA dehydrogenase family, member 10 [Source:HGNC Symbol;Acc:21597]	1087	1
46	ACAD11	acyl-CoA dehydrogenase family, member 11 [Source:HGNC Symbol;Acc:30211]	777	1
47	ACAN	aggrecan [Source:HGNC Symbol;Acc:319]	2527	2
48	ACAP3	ArfGAP with coiled-coil, ankyrin repeat and PH domains 3 [Source:HGNC Symbol;Acc:16754]	756	1
49	ACBD3	acyl-CoA binding domain containing 3 [Source:HGNC Symbol;Acc:15453]	525	1
50	ACBD5	acyl-CoA binding domain containing 5 [Source:HGNC Symbol;Acc:23338]	531	1
51	ACHE	acetylcholinesterase (Yt blood group) [Source:HGNC Symbol;Acc:108]	614	1
52	ACO1	aconitase 1, soluble [Source:HGNC Symbol;Acc:117]	886	1
53	ACOT1	acyl-CoA thioesterase 1 [Source:HGNC Symbol;Acc:33128]	418	1
54	ACOT2	acyl-CoA thioesterase 2 [Source:HGNC Symbol;Acc:18431]	480	1
55	ACOT4	acyl-CoA thioesterase 4 [Source:HGNC Symbol;Acc:19748]	418	3
56	ACOT8	acyl-CoA thioesterase 8 [Source:HGNC Symbol;Acc:15919]	316	1
57	ACP2	acid phosphatase 2, lysosomal [Source:HGNC Symbol;Acc:123]	420	1
58	ACSM2A	acyl-CoA synthetase medium-chain family member 2A [Source:HGNC Symbol;Acc:32017]	574	1
59	ACSM2B	acyl-CoA synthetase medium-chain family member 2B [Source:HGNC Symbol;Acc:30931]	574	1
60	ACSM3	acyl-CoA synthetase medium-chain family member 3 [Source:HGNC Symbol;Acc:10522]	583	1
61	ACSM5	acyl-CoA synthetase medium-chain family member 5 [Source:HGNC Symbol;Acc:26060]	576	1
62	ACSS3	acyl-CoA synthetase short-chain family member 3 [Source:HGNC Symbol;Acc:24723]	683	2
63	ACVR2B	activin A receptor, type IIB [Source:HGNC Symbol;Acc:174]	509	1
64	ADAD2	adenosine deaminase domain containing 2 [Source:HGNC Symbol;Acc:30714]	662	1
65	ADAM11	ADAM metallopeptidase domain 11 [Source:HGNC Symbol;Acc:189]	766	1
66	ADAM17	ADAM metallopeptidase domain 17 [Source:HGNC Symbol;Acc:195]	821	1
67	ADAM19	ADAM metallopeptidase domain 19 [Source:HGNC Symbol;Acc:197]	917	2
68	ADAM22	ADAM metallopeptidase domain 22 [Source:HGNC Symbol;Acc:201]	903	1
69	ADAM23	ADAM metallopeptidase domain 23 [Source:HGNC Symbol;Acc:202]	829	1
70	ADAM29	ADAM metallopeptidase domain 29 [Source:HGNC Symbol;Acc:207]	817	1
71	ADAM30	ADAM metallopeptidase domain 30 [Source:HGNC Symbol;Acc:208]	787	1
72	ADAMTS10	ADAM metallopeptidase with thrombospondin type 1 motif, 10 [Source:HGNC Symbol;Acc:13201]	1100	1
73	ADAMTS13	ADAM metallopeptidase with thrombospondin type 1 motif, 13 [Source:HGNC Symbol;Acc:1366]	1424	1
74	ADAMTS14	ADAM metallopeptidase with thrombospondin type 1 motif, 14 [Source:HGNC Symbol;Acc:14899]	1223	1
75	ADAMTS17	ADAM metallopeptidase with thrombospondin type 1 motif, 17 [Source:HGNC Symbol;Acc:17109]	1092	1
76	ADAMTS2	ADAM metallopeptidase with thrombospondin type 1 motif, 2 [Source:HGNC Symbol;Acc:218]	1208	2
77	ADAMTS3	ADAM metallopeptidase with thrombospondin type 1 motif, 3 [Source:HGNC Symbol;Acc:219]	1202	1
78	ADAMTS5	ADAM metallopeptidase with thrombospondin type 1 motif, 5 [Source:HGNC Symbol;Acc:221]	927	1
79	ADAMTS7	ADAM metallopeptidase with thrombospondin type 1 motif, 7 [Source:HGNC Symbol;Acc:223]	1683	1
80	ADAMTSL3	ADAMTS-like 3 [Source:HGNC Symbol;Acc:14633]	1688	1
81	ADAMTSL4	ADAMTS-like 4 [Source:HGNC Symbol;Acc:19706]	1094	1
82	ADAMTSL4-AS1	ADAMTSL4 antisense RNA 1 [Source:HGNC Symbol;Acc:32041]	126	1
83	ADAMTSL5	ADAMTS-like 5 [Source:HGNC Symbol;Acc:27912]	478	2
84	ADARB1	adenosine deaminase, RNA-specific, B1 [Source:HGNC Symbol;Acc:226]	738	1
85	ADCY10	adenylate cyclase 10 (soluble) [Source:HGNC Symbol;Acc:21285]	1607	1
86	ADCY5	adenylate cyclase 5 [Source:HGNC Symbol;Acc:236]	1258	1
87	ADCYAP1	adenylate cyclase activating polypeptide 1 (pituitary) [Source:HGNC Symbol;Acc:241]	173	1
88	ADGB	androglobin [Source:HGNC Symbol;Acc:21212]	1664	1
89	ADNP	activity-dependent neuroprotector homeobox [Source:HGNC Symbol;Acc:15766]	1099	1
90	ADNP2	ADNP homeobox 2 [Source:HGNC Symbol;Acc:23803]	1128	2
91	ADORA2A	adenosine A2a receptor [Source:HGNC Symbol;Acc:263]	409	2
92	ADPGK	ADP-dependent glucokinase [Source:HGNC Symbol;Acc:25250]	493	1
93	ADRA1B	adrenoceptor alpha 1B [Source:HGNC Symbol;Acc:278]	517	1
94	ADRA1D	adrenoceptor alpha 1D [Source:HGNC Symbol;Acc:280]	569	2
95	ADRA2A	adrenoceptor alpha 2A [Source:HGNC Symbol;Acc:281]	462	2
96	ADRB1	adrenoceptor beta 1 [Source:HGNC Symbol;Acc:285]	474	1
97	ADRM1	adhesion regulating molecule 1 [Source:HGNC Symbol;Acc:15759]	404	1
98	AEBP2	AE binding protein 2 [Source:HGNC Symbol;Acc:24051]	514	1
99	AFAP1L2	actin filament associated protein 1-like 2 [Source:HGNC Symbol;Acc:25901]	868	1
100	AFF1	AF4/FMR2 family, member 1 [Source:HGNC Symbol;Acc:7135]	1215	1
101	AFF2	AF4/FMR2 family, member 2 [Source:HGNC Symbol;Acc:3776]	1308	1
102	AFG3L2	AFG3-like AAA ATPase 2 [Source:HGNC Symbol;Acc:315]	794	2
103	AFM	afamin [Source:HGNC Symbol;Acc:316]	596	1
104	AGA	aspartylglucosaminidase [Source:HGNC Symbol;Acc:318]	343	1
105	AGAP2	ArfGAP with GTPase domain, ankyrin repeat and PH domain 2 [Source:HGNC Symbol;Acc:16921]	1189	3
106	AGAP3	ArfGAP with GTPase domain, ankyrin repeat and PH domain 3 [Source:HGNC Symbol;Acc:16923]	908	1
107	AGMO	alkylglycerol monooxygenase [Source:HGNC Symbol;Acc:33784]	442	1
108	AGRN	agrin [Source:HGNC Symbol;Acc:329]	2042	3
109	AGXT	alanine-glyoxylate aminotransferase [Source:HGNC Symbol;Acc:341]	389	1
110	AHDC1	AT hook, DNA binding motif, containing 1 [Source:HGNC Symbol;Acc:25230]	1600	6
111	AHRR	aryl-hydrocarbon receptor repressor [Source:HGNC Symbol;Acc:346]	716	2
112	AHSG	alpha-2-HS-glycoprotein [Source:HGNC Symbol;Acc:349]	364	1
113	AIM1	absent in melanoma 1 [Source:HGNC Symbol;Acc:356]	1720	1
114	AIRE	autoimmune regulator [Source:HGNC Symbol;Acc:360]	542	2
115	AJUBA	ajuba LIM protein [Source:HGNC Symbol;Acc:20250]	535	1
116	AK2	adenylate kinase 2 [Source:HGNC Symbol;Acc:362]	236	1
117	AK4	adenylate kinase 4 [Source:HGNC Symbol;Acc:363]	220	1
118	AKAP13	A kinase (PRKA) anchor protein 13 [Source:HGNC Symbol;Acc:371]	2814	3
119	AKIRIN1	akirin 1 [Source:HGNC Symbol;Acc:25744]	189	1
120	AKNA	AT-hook transcription factor [Source:HGNC Symbol;Acc:24108]	1436	6
121	AKR1B1	aldo-keto reductase family 1, member B1 (aldose reductase) [Source:HGNC Symbol;Acc:381]	313	1
122	AL356356.1	Protein LOC100996516 [Source:UniProtKB/TrEMBL;Acc:Q8WYY2]	151	1
123	AL359195.1	Uncharacterized protein; cDNA FLJ46261 fis, clone TESTI4025062 [Source:UniProtKB/TrEMBL;Acc:Q6ZRL6]	277	1
124	AL512503.1	Homo sapiens notch 2 (NOTCH2), transcript variant 2, mRNA. [Source:RefSeq mRNA;Acc:NM_001200001]	1232	3
125	AL513523.1		137	1
126	ALAD	aminolevulinate dehydratase [Source:HGNC Symbol;Acc:395]	327	1
127	ALDH18A1	aldehyde dehydrogenase 18 family, member A1 [Source:HGNC Symbol;Acc:9722]	792	1
128	ALDH1A1	aldehyde dehydrogenase 1 family, member A1 [Source:HGNC Symbol;Acc:402]	498	1
129	ALDH1A2	aldehyde dehydrogenase 1 family, member A2 [Source:HGNC Symbol;Acc:15472]	515	1
130	ALDH1A3	aldehyde dehydrogenase 1 family, member A3 [Source:HGNC Symbol;Acc:409]	509	1
131	ALDH1B1	aldehyde dehydrogenase 1 family, member B1 [Source:HGNC Symbol;Acc:407]	514	1
132	ALDH1L2	aldehyde dehydrogenase 1 family, member L2 [Source:HGNC Symbol;Acc:26777]	920	1
133	ALDH2	aldehyde dehydrogenase 2 family (mitochondrial) [Source:HGNC Symbol;Acc:404]	514	1
134	ALDH8A1	aldehyde dehydrogenase 8 family, member A1 [Source:HGNC Symbol;Acc:15471]	484	1
135	ALDH9A1	aldehyde dehydrogenase 9 family, member A1 [Source:HGNC Symbol;Acc:412]	515	1
136	ALG1	ALG1, chitobiosyldiphosphodolichol beta-mannosyltransferase [Source:HGNC Symbol;Acc:18294]	461	1
137	ALK	anaplastic lymphoma receptor tyrosine kinase [Source:HGNC Symbol;Acc:427]	1617	1
138	ALKBH5	alkB, alkylation repair homolog 5 (E. coli) [Source:HGNC Symbol;Acc:25996]	391	1
139	ALKBH8	alkB, alkylation repair homolog 8 (E. coli) [Source:HGNC Symbol;Acc:25189]	664	1
140	ALOX15	arachidonate 15-lipoxygenase [Source:HGNC Symbol;Acc:433]	681	1
141	ALOXE3	arachidonate lipoxygenase 3 [Source:HGNC Symbol;Acc:13743]	840	1
142	ALPK1	alpha-kinase 1 [Source:HGNC Symbol;Acc:20917]	1241	1
143	ALPK3	alpha-kinase 3 [Source:HGNC Symbol;Acc:17574]	1904	2
144	ALX3	ALX homeobox 3 [Source:HGNC Symbol;Acc:449]	340	2
145	ALX4	ALX homeobox 4 [Source:HGNC Symbol;Acc:450]	408	1
146	AMER1	APC membrane recruitment protein 1 [Source:HGNC Symbol;Acc:26837]	1132	3
147	AMER3	APC membrane recruitment protein 3 [Source:HGNC Symbol;Acc:26771]	858	3
148	AMH	anti-Mullerian hormone [Source:HGNC Symbol;Acc:464]	557	2
149	AMHR2	anti-Mullerian hormone receptor, type II [Source:HGNC Symbol;Acc:465]	570	1
150	AMPH	amphiphysin [Source:HGNC Symbol;Acc:471]	692	2
151	AMZ1	archaelysin family metallopeptidase 1 [Source:HGNC Symbol;Acc:22231]	495	1
152	ANAPC1	anaphase promoting complex subunit 1 [Source:HGNC Symbol;Acc:19988]	1941	2
153	ANAPC10	anaphase promoting complex subunit 10 [Source:HGNC Symbol;Acc:24077]	182	1
154	ANAPC11	anaphase promoting complex subunit 11 [Source:HGNC Symbol;Acc:14452]	193	1
155	ANAPC2	anaphase promoting complex subunit 2 [Source:HGNC Symbol;Acc:19989]	819	1
156	ANGPT4	angiopoietin 4 [Source:HGNC Symbol;Acc:487]	500	1
157	ANK2	ankyrin 2, neuronal [Source:HGNC Symbol;Acc:493]	3954	1
158	ANK3	ankyrin 3, node of Ranvier (ankyrin G) [Source:HGNC Symbol;Acc:494]	4374	2
159	ANKHD1	ankyrin repeat and KH domain containing 1 [Source:HGNC Symbol;Acc:24714]	2614	1
160	ANKHD1-EIF4EBP3	ANKHD1-EIF4EBP3 readthrough [Source:HGNC Symbol;Acc:33530]	2614	1
161	ANKLE1	ankyrin repeat and LEM domain containing 1 [Source:HGNC Symbol;Acc:26812]	612	1
162	ANKRD11	ankyrin repeat domain 11 [Source:HGNC Symbol;Acc:21316]	2660	4
163	ANKRD13A	ankyrin repeat domain 13A [Source:HGNC Symbol;Acc:21268]	587	1
164	ANKRD13B	ankyrin repeat domain 13B [Source:HGNC Symbol;Acc:26363]	623	1
165	ANKRD13C	ankyrin repeat domain 13C [Source:HGNC Symbol;Acc:25374]	538	2
166	ANKRD13D	ankyrin repeat domain 13 family, member D [Source:HGNC Symbol;Acc:27880]	602	1
167	ANKRD17	ankyrin repeat domain 17 [Source:HGNC Symbol;Acc:23575]	2600	2
168	ANKRD30A	ankyrin repeat domain 30A [Source:HGNC Symbol;Acc:17234]	1338	1
169	ANKRD34B	ankyrin repeat domain 34B [Source:HGNC Symbol;Acc:33736]	511	1
170	ANKRD36	ankyrin repeat domain 36 [Source:HGNC Symbol;Acc:24079]	1938	3
171	ANKRD36C	ankyrin repeat domain 36C [Source:HGNC Symbol;Acc:32946]	1775	1
172	ANKRD40	ankyrin repeat domain 40 [Source:HGNC Symbol;Acc:28233]	365	1
173	ANKRD63	ankyrin repeat domain 63 [Source:HGNC Symbol;Acc:40027]	377	1
174	ANKS1A	ankyrin repeat and sterile alpha motif domain containing 1A [Source:HGNC Symbol;Acc:20961]	1131	1
175	ANKS3	ankyrin repeat and sterile alpha motif domain containing 3 [Source:HGNC Symbol;Acc:29422]	653	2
176	ANKZF1	ankyrin repeat and zinc finger domain containing 1 [Source:HGNC Symbol;Acc:25527]	723	1
177	ANO6	anoctamin 6 [Source:HGNC Symbol;Acc:25240]	926	1
178	ANO8	anoctamin 8 [Source:HGNC Symbol;Acc:29329]	1229	1
179	ANXA11	annexin A11 [Source:HGNC Symbol;Acc:535]	502	5
180	ANXA7	annexin A7 [Source:HGNC Symbol;Acc:545]	485	2
181	AOC1	amine oxidase, copper containing 1 [Source:HGNC Symbol;Acc:80]	767	1
182	AOC3	amine oxidase, copper containing 3 [Source:HGNC Symbol;Acc:550]	760	1
183	AP000349.1	Uncharacterized protein [Source:UniProtKB/TrEMBL;Acc:M0QXI1]	245	1
184	AP001652.1	Uncharacterized protein; cDNA FLJ60524 [Source:UniProtKB/TrEMBL;Acc:B4DH84]	120	1
185	AP003733.1	Uncharacterized protein; cDNA FLJ36460 fis, clone THYMU2014801 [Source:UniProtKB/TrEMBL;Acc:Q8N204]	161	1
186	AP1B1	adaptor-related protein complex 1, beta 1 subunit [Source:HGNC Symbol;Acc:554]	946	1
187	AP3D1	adaptor-related protein complex 3, delta 1 subunit [Source:HGNC Symbol;Acc:568]	1212	2
188	AP4M1	adaptor-related protein complex 4, mu 1 subunit [Source:HGNC Symbol;Acc:574]	450	1
189	APBB1	amyloid beta (A4) precursor protein-binding, family B, member 1 (Fe65) [Source:HGNC Symbol;Acc:581]	707	2
190	APBB2	amyloid beta (A4) precursor protein-binding, family B, member 2 [Source:HGNC Symbol;Acc:582]	755	1
191	APBB3	amyloid beta (A4) precursor protein-binding, family B, member 3 [Source:HGNC Symbol;Acc:20708]	488	1
192	APC2	adenomatosis polyposis coli 2 [Source:HGNC Symbol;Acc:24036]	2300	1
193	APCDD1L	adenomatosis polyposis coli down-regulated 1-like [Source:HGNC Symbol;Acc:26892]	509	1
194	APLP1	amyloid beta (A4) precursor-like protein 1 [Source:HGNC Symbol;Acc:597]	648	2
195	APOA5	apolipoprotein A-V [Source:HGNC Symbol;Acc:17288]	363	1
196	APOBEC1	apolipoprotein B mRNA editing enzyme, catalytic polypeptide 1 [Source:HGNC Symbol;Acc:604]	233	1
197	APOO	apolipoprotein O [Source:HGNC Symbol;Acc:28727]	195	2
198	AQPEP	Aminopeptidase Q [Source:UniProtKB/Swiss-Prot;Acc:Q6Q4G3]	987	1
199	AQR	aquarius intron-binding spliceosomal factor [Source:HGNC Symbol;Acc:29513]	1482	1
200	AR	androgen receptor [Source:HGNC Symbol;Acc:644]	917	1
201	ARAP1	ArfGAP with RhoGAP domain, ankyrin repeat and PH domain 1 [Source:HGNC Symbol;Acc:16925]	1447	1
202	ARAP3	ArfGAP with RhoGAP domain, ankyrin repeat and PH domain 3 [Source:HGNC Symbol;Acc:24097]	1541	2
203	AREL1	apoptosis resistant E3 ubiquitin protein ligase 1 [Source:HGNC Symbol;Acc:20363]	820	1
204	ARFGEF2	ADP-ribosylation factor guanine nucleotide-exchange factor 2 (brefeldin A-inhibited) [Source:HGNC Symbol;Acc:15853]	1782	1
205	ARFIP2	ADP-ribosylation factor interacting protein 2 [Source:HGNC Symbol;Acc:17160]	338	1
206	ARHGAP10	Rho GTPase activating protein 10 [Source:HGNC Symbol;Acc:26099]	783	1
207	ARHGAP17	Rho GTPase activating protein 17 [Source:HGNC Symbol;Acc:18239]	878	3
208	ARHGAP21	Rho GTPase activating protein 21 [Source:HGNC Symbol;Acc:23725]	1955	1
209	ARHGAP22	Rho GTPase activating protein 22 [Source:HGNC Symbol;Acc:30320]	711	2
210	ARHGAP23	Rho GTPase activating protein 23 [Source:HGNC Symbol;Acc:29293]	1488	2
211	ARHGAP27	Rho GTPase activating protein 27 [Source:HGNC Symbol;Acc:31813]	886	2
212	ARHGAP29	Rho GTPase activating protein 29 [Source:HGNC Symbol;Acc:30207]	1258	1
213	ARHGAP31	Rho GTPase activating protein 31 [Source:HGNC Symbol;Acc:29216]	1441	2
214	ARHGAP32	Rho GTPase activating protein 32 [Source:HGNC Symbol;Acc:17399]	2084	1
215	ARHGAP35	Rho GTPase activating protein 35 [Source:HGNC Symbol;Acc:4591]	1496	1
216	ARHGAP39	Rho GTPase activating protein 39 [Source:HGNC Symbol;Acc:29351]	1111	2
217	ARHGAP4	Rho GTPase activating protein 4 [Source:HGNC Symbol;Acc:674]	943	1
218	ARHGAP6	Rho GTPase activating protein 6 [Source:HGNC Symbol;Acc:676]	971	1
219	ARHGAP9	Rho GTPase activating protein 9 [Source:HGNC Symbol;Acc:14130]	747	1
220	ARHGEF1	Rho guanine nucleotide exchange factor (GEF) 1 [Source:HGNC Symbol;Acc:681]	945	1
221	ARHGEF10	Rho guanine nucleotide exchange factor (GEF) 10 [Source:HGNC Symbol;Acc:14103]	1366	1
222	ARHGEF10L	Rho guanine nucleotide exchange factor (GEF) 10-like [Source:HGNC Symbol;Acc:25540]	1276	1
223	ARHGEF11	Rho guanine nucleotide exchange factor (GEF) 11 [Source:HGNC Symbol;Acc:14580]	1559	2
224	ARHGEF12	Rho guanine nucleotide exchange factor (GEF) 12 [Source:HGNC Symbol;Acc:14193]	1522	1
225	ARHGEF15	Rho guanine nucleotide exchange factor (GEF) 15 [Source:HGNC Symbol;Acc:15590]	838	1
226	ARHGEF16	Rho guanine nucleotide exchange factor (GEF) 16 [Source:HGNC Symbol;Acc:15515]	706	1
227	ARHGEF17	Rho guanine nucleotide exchange factor (GEF) 17 [Source:HGNC Symbol;Acc:21726]	2060	1
228	ARHGEF19	Rho guanine nucleotide exchange factor (GEF) 19 [Source:HGNC Symbol;Acc:26604]	799	1
229	ARHGEF25	Rho guanine nucleotide exchange factor (GEF) 25 [Source:HGNC Symbol;Acc:30275]	616	1
230	ARHGEF28	Rho guanine nucleotide exchange factor (GEF) 28 [Source:HGNC Symbol;Acc:30322]	1728	1
231	ARHGEF40	Rho guanine nucleotide exchange factor (GEF) 40 [Source:HGNC Symbol;Acc:25516]	1516	5
232	ARHGEF5	Rho guanine nucleotide exchange factor (GEF) 5 [Source:HGNC Symbol;Acc:13209]	1594	1
233	ARID1A	AT rich interactive domain 1A (SWI-like) [Source:HGNC Symbol;Acc:11110]	2282	6
234	ARID1B	AT rich interactive domain 1B (SWI1-like) [Source:HGNC Symbol;Acc:18040]	2286	4
235	ARID2	AT rich interactive domain 2 (ARID, RFX-like) [Source:HGNC Symbol;Acc:18037]	1832	2
236	ARID3A	AT rich interactive domain 3A (BRIGHT-like) [Source:HGNC Symbol;Acc:3031]	590	3
237	ARID3C	AT rich interactive domain 3C (BRIGHT-like) [Source:HGNC Symbol;Acc:21209]	409	1
238	ARID4B	AT rich interactive domain 4B (RBP1-like) [Source:HGNC Symbol;Acc:15550]	1309	1
239	ARID5A	AT rich interactive domain 5A (MRF1-like) [Source:HGNC Symbol;Acc:17361]	591	1
240	ARMC5	armadillo repeat containing 5 [Source:HGNC Symbol;Acc:25781]	1027	1
241	ARMC7	armadillo repeat containing 7 [Source:HGNC Symbol;Acc:26168]	195	1
242	ARMCX2	armadillo repeat containing, X-linked 2 [Source:HGNC Symbol;Acc:16869]	629	2
243	ARPP21	cAMP-regulated phosphoprotein, 21kDa [Source:HGNC Symbol;Acc:16968]	810	1
244	ARRDC1	arrestin domain containing 1 [Source:HGNC Symbol;Acc:28633]	430	1
245	ARRDC2	arrestin domain containing 2 [Source:HGNC Symbol;Acc:25225]	404	1
246	ARSB	arylsulfatase B [Source:HGNC Symbol;Acc:714]	530	1
247	ART5	ADP-ribosyltransferase 5 [Source:HGNC Symbol;Acc:24049]	288	1
248	ARTN	artemin [Source:HGNC Symbol;Acc:727]	225	1
249	ARVCF	armadillo repeat gene deleted in velocardiofacial syndrome [Source:HGNC Symbol;Acc:728]	959	2
250	ARX	aristaless related homeobox [Source:HGNC Symbol;Acc:18060]	559	2
251	ASAP1	ArfGAP with SH3 domain, ankyrin repeat and PH domain 1 [Source:HGNC Symbol;Acc:2720]	1126	2
252	ASAP2	ArfGAP with SH3 domain, ankyrin repeat and PH domain 2 [Source:HGNC Symbol;Acc:2721]	1003	1
253	ASAP3	ArfGAP with SH3 domain, ankyrin repeat and PH domain 3 [Source:HGNC Symbol;Acc:14987]	900	1
254	ASB3	Ankyrin repeat and SOCS box protein 3 [Source:UniProtKB/Swiss-Prot;Acc:Q9Y575]	550	1
255	ASCL2	achaete-scute family bHLH transcription factor 2 [Source:HGNC Symbol;Acc:739]	190	1
256	ASH2L	ash2 (absent, small, or homeotic)-like (Drosophila) [Source:HGNC Symbol;Acc:744]	625	1
257	ASIC3	acid-sensing (proton-gated) ion channel 3 [Source:HGNC Symbol;Acc:101]	546	1
258	ASIC4	acid-sensing (proton-gated) ion channel family member 4 [Source:HGNC Symbol;Acc:21263]	644	1
259	ASMTL	acetylserotonin O-methyltransferase-like [Source:HGNC Symbol;Acc:751]	618	1
260	ASPHD1	aspartate beta-hydroxylase domain containing 1 [Source:HGNC Symbol;Acc:27380]	387	1
261	ASPSCR1	alveolar soft part sarcoma chromosome region, candidate 1 [Source:HGNC Symbol;Acc:13825]	644	1
262	ASS1	argininosuccinate synthase 1 [Source:HGNC Symbol;Acc:758]	409	1
263	ASXL3	additional sex combs like 3 (Drosophila) [Source:HGNC Symbol;Acc:29357]	2245	1
264	ATAD1	ATPase family, AAA domain containing 1 [Source:HGNC Symbol;Acc:25903]	358	1
265	ATAD2	ATPase family, AAA domain containing 2 [Source:HGNC Symbol;Acc:30123]	1387	1
266	ATAD2B	ATPase family, AAA domain containing 2B [Source:HGNC Symbol;Acc:29230]	1455	1
267	ATAD3A	ATPase family, AAA domain containing 3A [Source:HGNC Symbol;Acc:25567]	631	1
268	ATAD3B	ATPase family, AAA domain containing 3B [Source:HGNC Symbol;Acc:24007]	645	2
269	ATAD3C	ATPase family, AAA domain containing 3C [Source:HGNC Symbol;Acc:32151]	408	1
270	ATAT1	alpha tubulin acetyltransferase 1 [Source:HGNC Symbol;Acc:21186]	418	1
271	ATF3	activating transcription factor 3 [Source:HGNC Symbol;Acc:785]	178	1
272	ATF4	activating transcription factor 4 [Source:HGNC Symbol;Acc:786]	348	1
273	ATF5	activating transcription factor 5 [Source:HGNC Symbol;Acc:790]	279	1
274	ATF6B	activating transcription factor 6 beta [Source:HGNC Symbol;Acc:2349]	700	1
275	ATG9A	autophagy related 9A [Source:HGNC Symbol;Acc:22408]	836	1
276	ATG9B	autophagy related 9B [Source:HGNC Symbol;Acc:21899]	920	1
277	ATMIN	ATM interactor [Source:HGNC Symbol;Acc:29034]	820	1
278	ATN1	atrophin 1 [Source:HGNC Symbol;Acc:3033]	1187	9
279	ATOH1	atonal homolog 1 (Drosophila) [Source:HGNC Symbol;Acc:797]	351	1
280	ATP10A	ATPase, class V, type 10A [Source:HGNC Symbol;Acc:13542]	1496	2
281	ATP11A	ATPase, class VI, type 11A [Source:HGNC Symbol;Acc:13552]	1188	1
282	ATP13A2	ATPase type 13A2 [Source:HGNC Symbol;Acc:30213]	1177	1
283	ATP13A5	ATPase type 13A5 [Source:HGNC Symbol;Acc:31789]	1215	1
284	ATP1A3	ATPase, Na+/K+ transporting, alpha 3 polypeptide [Source:HGNC Symbol;Acc:801]	1222	2
285	ATP1B1	ATPase, Na+/K+ transporting, beta 1 polypeptide [Source:HGNC Symbol;Acc:804]	300	1
286	ATP1B4	ATPase, Na+/K+ transporting, beta 4 polypeptide [Source:HGNC Symbol;Acc:808]	354	2
287	ATP2B2	ATPase, Ca++ transporting, plasma membrane 2 [Source:HGNC Symbol;Acc:815]	1240	1
288	ATP2B3	ATPase, Ca++ transporting, plasma membrane 3 [Source:HGNC Symbol;Acc:816]	1217	1
289	ATP4A	ATPase, H+/K+ exchanging, alpha polypeptide [Source:HGNC Symbol;Acc:819]	1032	1
290	ATP5A1	ATP synthase, H+ transporting, mitochondrial F1 complex, alpha subunit 1, cardiac muscle [Source:HGNC Symbol;Acc:823]	550	1
291	ATP5B	ATP synthase, H+ transporting, mitochondrial F1 complex, beta polypeptide [Source:HGNC Symbol;Acc:830]	526	1
292	ATP6AP2	ATPase, H+ transporting, lysosomal accessory protein 2 [Source:HGNC Symbol;Acc:18305]	347	1
293	ATP6V1A	ATPase, H+ transporting, lysosomal 70kDa, V1 subunit A [Source:HGNC Symbol;Acc:851]	614	2
294	ATP7B	ATPase, Cu++ transporting, beta polypeptide [Source:HGNC Symbol;Acc:870]	1462	1
295	ATP8B1	ATPase, aminophospholipid transporter, class I, type 8B, member 1 [Source:HGNC Symbol;Acc:3706]	1248	1
296	ATP8B3	ATPase, aminophospholipid transporter, class I, type 8B, member 3 [Source:HGNC Symbol;Acc:13535]	1307	1
297	ATRIP	ATR interacting protein [Source:HGNC Symbol;Acc:33499]	788	2
298	ATRN	attractin [Source:HGNC Symbol;Acc:885]	1426	1
299	ATRNL1	attractin-like 1 [Source:HGNC Symbol;Acc:29063]	1376	1
300	ATXN2	ataxin 2 [Source:HGNC Symbol;Acc:10555]	1310	3
301	ATXN2L	ataxin 2-like [Source:HGNC Symbol;Acc:31326]	1094	3
302	ATXN7	ataxin 7 [Source:HGNC Symbol;Acc:10560]	942	1
303	ATXN7L2	ataxin 7-like 2 [Source:HGNC Symbol;Acc:28713]	719	1
304	AUTS2	autism susceptibility candidate 2 [Source:HGNC Symbol;Acc:14262]	1256	1
305	AXIN1	axin 1 [Source:HGNC Symbol;Acc:903]	859	2
306	AXIN2	axin 2 [Source:HGNC Symbol;Acc:904]	840	1
307	AXL	AXL receptor tyrosine kinase [Source:HGNC Symbol;Acc:905]	891	1
308	B3GAT1	beta-1,3-glucuronyltransferase 1 (glucuronosyltransferase P) [Source:HGNC Symbol;Acc:921]	344	1
309	B3GAT3	beta-1,3-glucuronyltransferase 3 (glucuronosyltransferase I) [Source:HGNC Symbol;Acc:923]	332	1
310	B3GNT6	UDP-GlcNAc:betaGal beta-1,3-N-acetylglucosaminyltransferase 6 (core 3 synthase) [Source:HGNC Symbol;Acc:24141]	382	1
311	B4GALNT1	beta-1,4-N-acetyl-galactosaminyl transferase 1 [Source:HGNC Symbol;Acc:4117]	530	1
312	B4GALNT3	beta-1,4-N-acetyl-galactosaminyl transferase 3 [Source:HGNC Symbol;Acc:24137]	995	1
313	B4GALT2	UDP-Gal:betaGlcNAc beta 1,4- galactosyltransferase, polypeptide 2 [Source:HGNC Symbol;Acc:925]	398	1
314	B4GALT3	UDP-Gal:betaGlcNAc beta 1,4- galactosyltransferase, polypeptide 3 [Source:HGNC Symbol;Acc:926]	390	1
315	BAAT	bile acid CoA: amino acid N-acyltransferase (glycine N-choloyltransferase) [Source:HGNC Symbol;Acc:932]	415	1
316	BACH2	BTB and CNC homology 1, basic leucine zipper transcription factor 2 [Source:HGNC Symbol;Acc:14078]	838	1
317	BAG3	BCL2-associated athanogene 3 [Source:HGNC Symbol;Acc:939]	572	2
318	BAG4	BCL2-associated athanogene 4 [Source:HGNC Symbol;Acc:940]	454	2
319	BAG6	BCL2-associated athanogene 6 [Source:HGNC Symbol;Acc:13919]	1159	5
320	BAHD1	bromo adjacent homology domain containing 1 [Source:HGNC Symbol;Acc:29153]	777	1
321	BAI1	brain-specific angiogenesis inhibitor 1 [Source:HGNC Symbol;Acc:943]	1581	1
322	BAI2	brain-specific angiogenesis inhibitor 2 [Source:HGNC Symbol;Acc:944]	1582	1
323	BAIAP3	BAI1-associated protein 3 [Source:HGNC Symbol;Acc:948]	1184	1
324	BANK1	B-cell scaffold protein with ankyrin repeats 1 [Source:HGNC Symbol;Acc:18233]	782	1
325	BAP1	BRCA1 associated protein-1 (ubiquitin carboxy-terminal hydrolase) [Source:HGNC Symbol;Acc:950]	726	1
326	BARX1	BARX homeobox 1 [Source:HGNC Symbol;Acc:955]	251	1
327	BATF	basic leucine zipper transcription factor, ATF-like [Source:HGNC Symbol;Acc:958]	122	1
328	BBC3	BCL2 binding component 3 [Source:HGNC Symbol;Acc:17868]	258	1
329	BBOX1	butyrobetaine (gamma), 2-oxoglutarate dioxygenase (gamma-butyrobetaine hydroxylase) 1 [Source:HGNC Symbol;Acc:964]	384	1
330	BCAM	basal cell adhesion molecule (Lutheran blood group) [Source:HGNC Symbol;Acc:6722]	625	1
331	BCAR1	breast cancer anti-estrogen resistance 1 [Source:HGNC Symbol;Acc:971]	913	2
332	BCAS3	breast carcinoma amplified sequence 3 [Source:HGNC Symbol;Acc:14347]	925	1
333	BCL11A	B-cell CLL/lymphoma 11A (zinc finger protein) [Source:HGNC Symbol;Acc:13221]	832	1
334	BCL11B	B-cell CLL/lymphoma 11B (zinc finger protein) [Source:HGNC Symbol;Acc:13222]	891	2
335	BCL2	B-cell CLL/lymphoma 2 [Source:HGNC Symbol;Acc:990]	236	1
336	BCL3	B-cell CLL/lymphoma 3 [Source:HGNC Symbol;Acc:998]	451	1
337	BCL6B	B-cell CLL/lymphoma 6, member B [Source:HGNC Symbol;Acc:1002]	476	1
338	BCL9	B-cell CLL/lymphoma 9 [Source:HGNC Symbol;Acc:1008]	1423	2
339	BCL9L	B-cell CLL/lymphoma 9-like [Source:HGNC Symbol;Acc:23688]	1496	9
340	BCOR	BCL6 corepressor [Source:HGNC Symbol;Acc:20893]	1752	3
341	BCORL1	BCL6 corepressor-like 1 [Source:HGNC Symbol;Acc:25657]	1782	2
342	BCR	breakpoint cluster region [Source:HGNC Symbol;Acc:1014]	1268	1
343	BCS1L	BC1 (ubiquinol-cytochrome c reductase) synthesis-like [Source:HGNC Symbol;Acc:1020]	416	1
344	BEAN1	brain expressed, associated with NEDD4, 1 [Source:HGNC Symbol;Acc:24160]	256	1
345	BEND4	BEN domain containing 4 [Source:HGNC Symbol;Acc:23815]	531	1
346	BEST3	bestrophin 3 [Source:HGNC Symbol;Acc:17105]	665	1
347	BET1	Bet1 golgi vesicular membrane trafficking protein [Source:HGNC Symbol;Acc:14562]	124	1
348	BHLHE22	basic helix-loop-helix family, member e22 [Source:HGNC Symbol;Acc:11963]	378	3
349	BHLHE41	basic helix-loop-helix family, member e41 [Source:HGNC Symbol;Acc:16617]	479	1
350	BHMT	betaine--homocysteine S-methyltransferase [Source:HGNC Symbol;Acc:1047]	403	1
351	BICC1	bicaudal C homolog 1 (Drosophila) [Source:HGNC Symbol;Acc:19351]	971	1
352	BID	BH3 interacting domain death agonist [Source:HGNC Symbol;Acc:1050]	238	1
353	BIN1	bridging integrator 1 [Source:HGNC Symbol;Acc:1052]	590	1
354	BIRC6	baculoviral IAP repeat containing 6 [Source:HGNC Symbol;Acc:13516]	4854	1
355	BIRC7	baculoviral IAP repeat containing 7 [Source:HGNC Symbol;Acc:13702]	295	1
356	BLNK	B-cell linker [Source:HGNC Symbol;Acc:14211]	453	1
357	BMP10	bone morphogenetic protein 10 [Source:HGNC Symbol;Acc:20869]	421	1
358	BMP2	bone morphogenetic protein 2 [Source:HGNC Symbol;Acc:1069]	393	1
359	BMP4	bone morphogenetic protein 4 [Source:HGNC Symbol;Acc:1071]	405	1
360	BMP6	bone morphogenetic protein 6 [Source:HGNC Symbol;Acc:1073]	510	2
361	BMP8A	bone morphogenetic protein 8a [Source:HGNC Symbol;Acc:21650]	399	1
362	BMP8B	bone morphogenetic protein 8b [Source:HGNC Symbol;Acc:1075]	399	1
363	BMPER	BMP binding endothelial regulator [Source:HGNC Symbol;Acc:24154]	682	1
364	BMPR1B	bone morphogenetic protein receptor, type IB [Source:HGNC Symbol;Acc:1077]	529	1
365	BNIP2	BCL2/adenovirus E1B 19kDa interacting protein 2 [Source:HGNC Symbol;Acc:1083]	432	1
366	BOD1	biorientation of chromosomes in cell division 1 [Source:HGNC Symbol;Acc:25114]	182	1
367	BOD1L1	biorientation of chromosomes in cell division 1-like 1 [Source:HGNC Symbol;Acc:31792]	3048	3
368	BOD1L2	biorientation of chromosomes in cell division 1-like 2 [Source:HGNC Symbol;Acc:28505]	169	1
369	BOLA1	bolA family member 1 [Source:HGNC Symbol;Acc:24263]	134	1
370	BPIFB4	BPI fold containing family B, member 4 [Source:HGNC Symbol;Acc:16179]	611	1
371	BPTF	bromodomain PHD finger transcription factor [Source:HGNC Symbol;Acc:3581]	3043	1
372	BRAT1	BRCA1-associated ATM activator 1 [Source:HGNC Symbol;Acc:21701]	818	2
373	BRD1	bromodomain containing 1 [Source:HGNC Symbol;Acc:1102]	1055	1
374	BRD2	bromodomain containing 2 [Source:HGNC Symbol;Acc:1103]	833	2
375	BRD4	bromodomain containing 4 [Source:HGNC Symbol;Acc:13575]	1359	2
376	BRD7	bromodomain containing 7 [Source:HGNC Symbol;Acc:14310]	649	1
377	BRF2	BRF2, RNA polymerase III transcription initiation factor 50 kDa subunit [Source:HGNC Symbol;Acc:17298]	416	1
378	BRINP2	bone morphogenetic protein/retinoic acid inducible neural-specific 2 [Source:HGNC Symbol;Acc:13746]	780	1
379	BRINP3	bone morphogenetic protein/retinoic acid inducible neural-specific 3 [Source:HGNC Symbol;Acc:22393]	763	1
380	BRIP1	BRCA1 interacting protein C-terminal helicase 1 [Source:HGNC Symbol;Acc:20473]	1246	1
381	BRPF1	bromodomain and PHD finger containing, 1 [Source:HGNC Symbol;Acc:14255]	1217	1
382	BRPF3	bromodomain and PHD finger containing, 3 [Source:HGNC Symbol;Acc:14256]	1202	1
383	BRSK1	BR serine/threonine kinase 1 [Source:HGNC Symbol;Acc:18994]	791	2
384	BSN	bassoon presynaptic cytomatrix protein [Source:HGNC Symbol;Acc:1117]	3923	6
385	BTAF1	BTAF1 RNA polymerase II, B-TFIID transcription factor-associated, 170kDa [Source:HGNC Symbol;Acc:17307]	1846	1
386	BTBD2	BTB (POZ) domain containing 2 [Source:HGNC Symbol;Acc:15504]	522	2
387	BTBD3	BTB (POZ) domain containing 3 [Source:HGNC Symbol;Acc:15854]	519	1
388	BTBD6	BTB (POZ) domain containing 6 [Source:HGNC Symbol;Acc:19897]	482	1
389	BTG3	BTG family, member 3 [Source:HGNC Symbol;Acc:1132]	293	1
390	BTNL9	butyrophilin-like 9 [Source:HGNC Symbol;Acc:24176]	533	1
391	BUD13	BUD13 homolog (S. cerevisiae) [Source:HGNC Symbol;Acc:28199]	616	1
392	BZRAP1	benzodiazepine receptor (peripheral) associated protein 1 [Source:HGNC Symbol;Acc:16831]	1904	4
393	C10orf129	chromosome 10 open reading frame 129 [Source:HGNC Symbol;Acc:31665]	477	1
394	C10orf35	chromosome 10 open reading frame 35 [Source:HGNC Symbol;Acc:23519]	118	1
395	C10orf54	chromosome 10 open reading frame 54 [Source:HGNC Symbol;Acc:30085]	308	1
396	C10orf71	chromosome 10 open reading frame 71 [Source:HGNC Symbol;Acc:26973]	1432	2
397	C11orf16	chromosome 11 open reading frame 16 [Source:HGNC Symbol;Acc:1169]	464	1
398	C11orf30	chromosome 11 open reading frame 30 [Source:HGNC Symbol;Acc:18071]	1319	1
399	C11orf35	chromosome 11 open reading frame 35 [Source:HGNC Symbol;Acc:28561]	631	1
400	C11orf42	chromosome 11 open reading frame 42 [Source:HGNC Symbol;Acc:28541]	330	2
401	C11orf72	chromosome 11 open reading frame 72 [Source:HGNC Symbol;Acc:26915]	248	1
402	C11orf84	chromosome 11 open reading frame 84 [Source:HGNC Symbol;Acc:25115]	378	2
403	C11orf88	chromosome 11 open reading frame 88 [Source:HGNC Symbol;Acc:25061]	175	1
404	C11orf89	chromosome 11 open reading frame 89 [Source:HGNC Symbol;Acc:35118]	476	1
405	C11orf91	chromosome 11 open reading frame 91 [Source:HGNC Symbol;Acc:34444]	190	2
406	C11orf96	chromosome 11 open reading frame 96 [Source:HGNC Symbol;Acc:38675]	432	2
407	C12orf45	chromosome 12 open reading frame 45 [Source:HGNC Symbol;Acc:28628]	182	1
408	C12orf5	chromosome 12 open reading frame 5 [Source:HGNC Symbol;Acc:1185]	267	1
409	C12orf60	chromosome 12 open reading frame 60 [Source:HGNC Symbol;Acc:28726]	242	1
410	C14orf159	chromosome 14 open reading frame 159 [Source:HGNC Symbol;Acc:20498]	618	3
411	C14orf37	chromosome 14 open reading frame 37 [Source:HGNC Symbol;Acc:19846]	771	1
412	C14orf79	chromosome 14 open reading frame 79 [Source:HGNC Symbol;Acc:20126]	322	1
413	C14orf80	chromosome 14 open reading frame 80 [Source:HGNC Symbol;Acc:20127]	492	1
414	C15orf39	chromosome 15 open reading frame 39 [Source:HGNC Symbol;Acc:24497]	1044	1
415	C15orf60	chromosome 15 open reading frame 60 [Source:HGNC Symbol;Acc:25065]	263	1
416	C16orf11	chromosome 16 open reading frame 11 [Source:HGNC Symbol;Acc:14139]	568	2
417	C16orf13	chromosome 16 open reading frame 13 [Source:HGNC Symbol;Acc:14141]	202	1
418	C16orf59	chromosome 16 open reading frame 59 [Source:HGNC Symbol;Acc:25849]	430	2
419	C16orf89	chromosome 16 open reading frame 89 [Source:HGNC Symbol;Acc:28687]	437	1
420	C16orf91	chromosome 16 open reading frame 91 [Source:HGNC Symbol;Acc:27558]	353	1
421	C16orf93	chromosome 16 open reading frame 93 [Source:HGNC Symbol;Acc:28078]	328	1
422	C17orf77	chromosome 17 open reading frame 77 [Source:HGNC Symbol;Acc:26480]	240	1
423	C17orf78	chromosome 17 open reading frame 78 [Source:HGNC Symbol;Acc:26831]	272	1
424	C17orf82	chromosome 17 open reading frame 82 [Source:HGNC Symbol;Acc:32699]	248	1
425	C17orf96	chromosome 17 open reading frame 96 [Source:HGNC Symbol;Acc:34493]	376	2
426	C17orf97	chromosome 17 open reading frame 97 [Source:HGNC Symbol;Acc:33800]	420	1
427	C17orf99	chromosome 17 open reading frame 99 [Source:HGNC Symbol;Acc:34490]	262	1
428	C19orf12	chromosome 19 open reading frame 12 [Source:HGNC Symbol;Acc:25443]	149	1
429	C19orf24	chromosome 19 open reading frame 24 [Source:HGNC Symbol;Acc:26073]	129	1
430	C19orf26	chromosome 19 open reading frame 26 [Source:HGNC Symbol;Acc:28617]	722	1
431	C19orf35	chromosome 19 open reading frame 35 [Source:HGNC Symbol;Acc:24793]	470	2
432	C19orf43	chromosome 19 open reading frame 43 [Source:HGNC Symbol;Acc:28424]	173	1
433	C19orf45	chromosome 19 open reading frame 45 [Source:HGNC Symbol;Acc:24745]	502	1
434	C19orf47	chromosome 19 open reading frame 47 [Source:HGNC Symbol;Acc:26723]	419	1
435	C19orf48	chromosome 19 open reading frame 48 [Source:HGNC Symbol;Acc:29667]	114	1
436	C19orf57	chromosome 19 open reading frame 57 [Source:HGNC Symbol;Acc:28153]	665	1
437	C19orf68	chromosome 19 open reading frame 68 [Source:HGNC Symbol;Acc:34495]	624	1
438	C19orf69	chromosome 19 open reading frame 69 [Source:HGNC Symbol;Acc:34497]	127	1
439	C19orf71	chromosome 19 open reading frame 71 [Source:HGNC Symbol;Acc:34496]	206	1
440	C1orf106	chromosome 1 open reading frame 106 [Source:HGNC Symbol;Acc:25599]	660	3
441	C1orf127	chromosome 1 open reading frame 127 [Source:HGNC Symbol;Acc:26730]	820	1
442	C1orf159	chromosome 1 open reading frame 159 [Source:HGNC Symbol;Acc:26062]	377	1
443	C1orf170	chromosome 1 open reading frame 170 [Source:HGNC Symbol;Acc:28208]	693	3
444	C1orf173	chromosome 1 open reading frame 173 [Source:HGNC Symbol;Acc:25346]	1527	1
445	C1orf216	chromosome 1 open reading frame 216 [Source:HGNC Symbol;Acc:26800]	226	1
446	C1orf229	chromosome 1 open reading frame 229 [Source:HGNC Symbol;Acc:33759]	234	1
447	C1orf233	chromosome 1 open reading frame 233 [Source:HGNC Symbol;Acc:42951]	223	1
448	C1orf61	chromosome 1 open reading frame 61 [Source:HGNC Symbol;Acc:30780]	185	1
449	C1orf65	chromosome 1 open reading frame 65 [Source:HGNC Symbol;Acc:26654]	620	1
450	C1QC	complement component 1, q subcomponent, C chain [Source:HGNC Symbol;Acc:1245]	242	1
451	C1QL1	complement component 1, q subcomponent-like 1 [Source:HGNC Symbol;Acc:24182]	255	5
452	C1QL2	complement component 1, q subcomponent-like 2 [Source:HGNC Symbol;Acc:24181]	284	5
453	C1QL3	complement component 1, q subcomponent-like 3 [Source:HGNC Symbol;Acc:19359]	252	4
454	C1QL4	complement component 1, q subcomponent-like 4 [Source:HGNC Symbol;Acc:31416]	235	6
455	C1QTNF2	C1q and tumor necrosis factor related protein 2 [Source:HGNC Symbol;Acc:14325]	327	3
456	C1QTNF3	C1q and tumor necrosis factor related protein 3 [Source:HGNC Symbol;Acc:14326]	316	3
457	C1QTNF4	C1q and tumor necrosis factor related protein 4 [Source:HGNC Symbol;Acc:14346]	326	1
458	C1QTNF7	C1q and tumor necrosis factor related protein 7 [Source:HGNC Symbol;Acc:14342]	286	3
459	C1QTNF8	C1q and tumor necrosis factor related protein 8 [Source:HGNC Symbol;Acc:31374]	249	3
460	C1R	complement component 1, r subcomponent [Source:HGNC Symbol;Acc:1246]	650	1
461	C1RL	complement component 1, r subcomponent-like [Source:HGNC Symbol;Acc:21265]	484	1
462	C21orf58	chromosome 21 open reading frame 58 [Source:HGNC Symbol;Acc:1300]	319	1
463	C2CD4A	C2 calcium-dependent domain containing 4A [Source:HGNC Symbol;Acc:33627]	366	1
464	C2CD4B	C2 calcium-dependent domain containing 4B [Source:HGNC Symbol;Acc:33628]	361	1
465	C2CD5	C2 calcium-dependent domain containing 5 [Source:HGNC Symbol;Acc:29062]	997	1
466	C2orf27A	chromosome 2 open reading frame 27A [Source:HGNC Symbol;Acc:25077]	200	2
467	C2orf27B	chromosome 2 open reading frame 27B [Source:HGNC Symbol;Acc:33824]	206	2
468	C2orf70	chromosome 2 open reading frame 70 [Source:HGNC Symbol;Acc:27938]	198	1
469	C2orf88	chromosome 2 open reading frame 88 [Source:HGNC Symbol;Acc:28191]	92	1
470	C3AR1	complement component 3a receptor 1 [Source:HGNC Symbol;Acc:1319]	479	1
471	C3orf17	chromosome 3 open reading frame 17 [Source:HGNC Symbol;Acc:24496]	564	1
472	C3orf80	chromosome 3 open reading frame 80 [Source:HGNC Symbol;Acc:40048]	244	1
473	C4BPB	complement component 4 binding protein, beta [Source:HGNC Symbol;Acc:1328]	249	1
474	C4orf26	chromosome 4 open reading frame 26 [Source:HGNC Symbol;Acc:26300]	127	1
475	C5orf20	chromosome 5 open reading frame 20 [Source:HGNC Symbol;Acc:24459]	241	1
476	C5orf24	chromosome 5 open reading frame 24 [Source:HGNC Symbol;Acc:26746]	185	1
477	C6orf1	chromosome 6 open reading frame 1 [Source:HGNC Symbol;Acc:1340]	156	1
478	C6orf106	chromosome 6 open reading frame 106 [Source:HGNC Symbol;Acc:21215]	295	1
479	C6orf118	chromosome 6 open reading frame 118 [Source:HGNC Symbol;Acc:21233]	466	2
480	C6orf136	chromosome 6 open reading frame 136 [Source:HGNC Symbol;Acc:21301]	493	1
481	C6orf15	chromosome 6 open reading frame 15 [Source:HGNC Symbol;Acc:13927]	322	3
482	C6orf195	chromosome 6 open reading frame 195 [Source:HGNC Symbol;Acc:21600]	124	1
483	C6orf201	chromosome 6 open reading frame 201 [Source:HGNC Symbol;Acc:21620]	140	1
484	C7orf26	chromosome 7 open reading frame 26 [Source:HGNC Symbol;Acc:21702]	446	1
485	C7orf43	chromosome 7 open reading frame 43 [Source:HGNC Symbol;Acc:25604]	577	3
486	C8G	complement component 8, gamma polypeptide [Source:HGNC Symbol;Acc:1354]	199	1
487	C8orf58	chromosome 8 open reading frame 58 [Source:HGNC Symbol;Acc:32233]	362	1
488	C9orf142	chromosome 9 open reading frame 142 [Source:HGNC Symbol;Acc:27849]	201	1
489	C9orf172	chromosome 9 open reading frame 172 [Source:HGNC Symbol;Acc:37284]	973	4
490	C9orf40	chromosome 9 open reading frame 40 [Source:HGNC Symbol;Acc:23433]	191	1
491	C9orf41	chromosome 9 open reading frame 41 [Source:HGNC Symbol;Acc:23435]	406	1
492	C9orf9	chromosome 9 open reading frame 9 [Source:HGNC Symbol;Acc:1367]	219	1
493	C9orf91	chromosome 9 open reading frame 91 [Source:HGNC Symbol;Acc:24513]	340	1
494	C9orf96	chromosome 9 open reading frame 96 [Source:HGNC Symbol;Acc:28669]	677	1
495	CA9	carbonic anhydrase IX [Source:HGNC Symbol;Acc:1383]	456	2
496	CABIN1	calcineurin binding protein 1 [Source:HGNC Symbol;Acc:24187]	2217	1
497	CABP1	calcium binding protein 1 [Source:HGNC Symbol;Acc:1384]	367	1
498	CACNA1A	calcium channel, voltage-dependent, P/Q type, alpha 1A subunit [Source:HGNC Symbol;Acc:1388]	2503	1
499	CACNA1B	calcium channel, voltage-dependent, N type, alpha 1B subunit [Source:HGNC Symbol;Acc:1389]	2337	1
500	CACNA1G	calcium channel, voltage-dependent, T type, alpha 1G subunit [Source:HGNC Symbol;Acc:1394]	2374	4
501	CACNA1H	calcium channel, voltage-dependent, T type, alpha 1H subunit [Source:HGNC Symbol;Acc:1395]	2350	2
502	CACNA1I	calcium channel, voltage-dependent, T type, alpha 1I subunit [Source:HGNC Symbol;Acc:1396]	2226	3
503	CACNA2D2	calcium channel, voltage-dependent, alpha 2/delta subunit 2 [Source:HGNC Symbol;Acc:1400]	1150	1
504	CACNB1	calcium channel, voltage-dependent, beta 1 subunit [Source:HGNC Symbol;Acc:1401]	595	2
505	CACTIN	cactin, spliceosome C complex subunit [Source:HGNC Symbol;Acc:29938]	864	3
506	CACUL1	CDK2-associated, cullin domain 1 [Source:HGNC Symbol;Acc:23727]	366	1
507	CAD	carbamoyl-phosphate synthetase 2, aspartate transcarbamylase, and dihydroorotase [Source:HGNC Symbol;Acc:1424]	2222	3
508	CADM1	cell adhesion molecule 1 [Source:HGNC Symbol;Acc:5951]	439	1
509	CALCOCO1	calcium binding and coiled-coil domain 1 [Source:HGNC Symbol;Acc:29306]	688	1
510	CALY	calcyon neuron-specific vesicular protein [Source:HGNC Symbol;Acc:17938]	214	1
511	CAMK2N1	calcium/calmodulin-dependent protein kinase II inhibitor 1 [Source:HGNC Symbol;Acc:24190]	75	1
512	CAMKK2	calcium/calmodulin-dependent protein kinase kinase 2, beta [Source:HGNC Symbol;Acc:1470]	585	1
513	CAMSAP3	calmodulin regulated spectrin-associated protein family, member 3 [Source:HGNC Symbol;Acc:29307]	1273	1
514	CAMTA1	calmodulin binding transcription activator 1 [Source:HGNC Symbol;Acc:18806]	1670	1
515	CAMTA2	calmodulin binding transcription activator 2 [Source:HGNC Symbol;Acc:18807]	1238	1
516	CANT1	calcium activated nucleotidase 1 [Source:HGNC Symbol;Acc:19721]	398	1
517	CAP2	CAP, adenylate cyclase-associated protein, 2 (yeast) [Source:HGNC Symbol;Acc:20039]	474	2
518	CAPN1	calpain 1, (mu/I) large subunit [Source:HGNC Symbol;Acc:1476]	711	1
519	CAPN10	calpain 10 [Source:HGNC Symbol;Acc:1477]	669	1
520	CAPN11	calpain 11 [Source:HGNC Symbol;Acc:1478]	736	1
521	CAPN12	calpain 12 [Source:HGNC Symbol;Acc:13249]	716	1
522	CAPN13	calpain 13 [Source:HGNC Symbol;Acc:16663]	666	1
523	CAPN15	calpain 15 [Source:HGNC Symbol;Acc:11182]	1083	3
524	CAPN2	calpain 2, (m/II) large subunit [Source:HGNC Symbol;Acc:1479]	697	1
525	CAPN9	calpain 9 [Source:HGNC Symbol;Acc:1486]	687	1
526	CAPRIN2	caprin family member 2 [Source:HGNC Symbol;Acc:21259]	1124	1
527	CAPZA1	capping protein (actin filament) muscle Z-line, alpha 1 [Source:HGNC Symbol;Acc:1488]	283	1
528	CAPZA2	capping protein (actin filament) muscle Z-line, alpha 2 [Source:HGNC Symbol;Acc:1490]	283	1
529	CAPZA3	capping protein (actin filament) muscle Z-line, alpha 3 [Source:HGNC Symbol;Acc:24205]	296	1
530	CARD10	caspase recruitment domain family, member 10 [Source:HGNC Symbol;Acc:16422]	1029	2
531	CARD11	caspase recruitment domain family, member 11 [Source:HGNC Symbol;Acc:16393]	1151	1
532	CARD14	caspase recruitment domain family, member 14 [Source:HGNC Symbol;Acc:16446]	1001	1
533	CARM1	coactivator-associated arginine methyltransferase 1 [Source:HGNC Symbol;Acc:23393]	605	1
534	CARNS1	carnosine synthase 1 [Source:HGNC Symbol;Acc:29268]	947	1
535	CASC5	cancer susceptibility candidate 5 [Source:HGNC Symbol;Acc:24054]	2339	1
536	CASKIN1	CASK interacting protein 1 [Source:HGNC Symbol;Acc:20879]	1428	3
537	CASKIN2	CASK interacting protein 2 [Source:HGNC Symbol;Acc:18200]	1199	4
538	CASP16	caspase 16, apoptosis-related cysteine peptidase (putative) [Source:HGNC Symbol;Acc:27290]	180	1
539	CASP7	caspase 7, apoptosis-related cysteine peptidase [Source:HGNC Symbol;Acc:1508]	333	1
540	CASZ1	castor zinc finger 1 [Source:HGNC Symbol;Acc:26002]	1756	1
541	CAT	catalase [Source:HGNC Symbol;Acc:1516]	524	1
542	CATSPERD	catsper channel auxiliary subunit delta [Source:HGNC Symbol;Acc:28598]	795	1
543	CATSPERG	catsper channel auxiliary subunit gamma [Source:HGNC Symbol;Acc:25243]	1156	1
544	CBFA2T3	core-binding factor, runt domain, alpha subunit 2; translocated to, 3 [Source:HGNC Symbol;Acc:1537]	650	1
545	CBL	Cbl proto-oncogene, E3 ubiquitin protein ligase [Source:HGNC Symbol;Acc:1541]	903	2
546	CBLB	Cbl proto-oncogene B, E3 ubiquitin protein ligase [Source:HGNC Symbol;Acc:1542]	979	1
547	CBLL1	Cbl proto-oncogene-like 1, E3 ubiquitin protein ligase [Source:HGNC Symbol;Acc:21225]	488	3
548	CBLN3	cerebellin 3 precursor [Source:HGNC Symbol;Acc:20146]	202	1
549	CBX2	chromobox homolog 2 [Source:HGNC Symbol;Acc:1552]	529	1
550	CBX4	chromobox homolog 4 [Source:HGNC Symbol;Acc:1554]	557	1
551	CBY3	chibby homolog 3 (Drosophila) [Source:HGNC Symbol;Acc:33278]	239	1
552	CC2D1A	coiled-coil and C2 domain containing 1A [Source:HGNC Symbol;Acc:30237]	948	5
553	CC2D1B	coiled-coil and C2 domain containing 1B [Source:HGNC Symbol;Acc:29386]	855	3
554	CC2D2A	coiled-coil and C2 domain containing 2A [Source:HGNC Symbol;Acc:29253]	1617	2
555	CCAR2	cell cycle and apoptosis regulator 2 [Source:HGNC Symbol;Acc:23360]	920	2
556	CCBE1	collagen and calcium binding EGF domains 1 [Source:HGNC Symbol;Acc:29426]	403	5
557	CCDC102A	coiled-coil domain containing 102A [Source:HGNC Symbol;Acc:28097]	547	1
558	CCDC105	coiled-coil domain containing 105 [Source:HGNC Symbol;Acc:26866]	496	1
559	CCDC114	coiled-coil domain containing 114 [Source:HGNC Symbol;Acc:26560]	667	1
560	CCDC117	coiled-coil domain containing 117 [Source:HGNC Symbol;Acc:26599]	276	1
561	CCDC135	coiled-coil domain containing 135 [Source:HGNC Symbol;Acc:25289]	871	1
562	CCDC138	coiled-coil domain containing 138 [Source:HGNC Symbol;Acc:26531]	662	1
563	CCDC149	coiled-coil domain containing 149 [Source:HGNC Symbol;Acc:25405]	526	1
564	CCDC153	coiled-coil domain containing 153 [Source:HGNC Symbol;Acc:27446]	207	1
565	CCDC168	coiled-coil domain containing 168 [Source:HGNC Symbol;Acc:26851]	2449	1
566	CCDC23	coiled-coil domain containing 23 [Source:HGNC Symbol;Acc:29204]	63	1
567	CCDC40	coiled-coil domain containing 40 [Source:HGNC Symbol;Acc:26090]	1139	1
568	CCDC41	coiled-coil domain containing 41 [Source:HGNC Symbol;Acc:17966]	698	1
569	CCDC71L	coiled-coil domain containing 71-like [Source:HGNC Symbol;Acc:26685]	232	1
570	CCDC85C	coiled-coil domain containing 85C [Source:HGNC Symbol;Acc:35459]	416	1
571	CCDC88B	coiled-coil domain containing 88B [Source:HGNC Symbol;Acc:26757]	1473	2
572	CCDC9	coiled-coil domain containing 9 [Source:HGNC Symbol;Acc:24560]	528	1
573	CCDC93	coiled-coil domain containing 93 [Source:HGNC Symbol;Acc:25611]	628	1
574	CCER1	coiled-coil glutamate-rich protein 1 [Source:HGNC Symbol;Acc:28373]	403	3
575	CCHCR1	coiled-coil alpha-helical rod protein 1 [Source:HGNC Symbol;Acc:13930]	868	1
576	CCKAR	cholecystokinin A receptor [Source:HGNC Symbol;Acc:1570]	425	1
577	CCM2L	cerebral cavernous malformation 2-like [Source:HGNC Symbol;Acc:16153]	568	1
578	CCNE2	cyclin E2 [Source:HGNC Symbol;Acc:1590]	401	1
579	CCNK	cyclin K [Source:HGNC Symbol;Acc:1596]	577	4
580	CCNY	cyclin Y [Source:HGNC Symbol;Acc:23354]	338	1
581	CD19	CD19 molecule [Source:HGNC Symbol;Acc:1633]	554	2
582	CD2	CD2 molecule [Source:HGNC Symbol;Acc:1639]	348	2
583	CD2BP2	CD2 (cytoplasmic tail) binding protein 2 [Source:HGNC Symbol;Acc:1656]	338	2
584	CD300E	CD300e molecule [Source:HGNC Symbol;Acc:28874]	243	1
585	CD300LG	CD300 molecule-like family member g [Source:HGNC Symbol;Acc:30455]	329	1
586	CD320	CD320 molecule [Source:HGNC Symbol;Acc:16692]	279	1
587	CD3EAP	CD3e molecule, epsilon associated protein [Source:HGNC Symbol;Acc:24219]	509	1
588	CD4	CD4 molecule [Source:HGNC Symbol;Acc:1678]	455	1
589	CD46	CD46 molecule, complement regulatory protein [Source:HGNC Symbol;Acc:6953]	396	1
590	CD84	CD84 molecule [Source:HGNC Symbol;Acc:1704]	211	1
591	CD97	CD97 molecule [Source:HGNC Symbol;Acc:1711]	832	1
592	CD99L2	CD99 molecule-like 2 [Source:HGNC Symbol;Acc:18237]	259	1
593	CDAN1	codanin 1 [Source:HGNC Symbol;Acc:1713]	1224	2
594	CDC14A	cell division cycle 14A [Source:HGNC Symbol;Acc:1718]	620	2
595	CDC25A	cell division cycle 25A [Source:HGNC Symbol;Acc:1725]	521	1
596	CDC25B	cell division cycle 25B [Source:HGNC Symbol;Acc:1726]	577	1
597	CDC37L1	cell division cycle 37-like 1 [Source:HGNC Symbol;Acc:17179]	334	1
598	CDC42BPB	CDC42 binding protein kinase beta (DMPK-like) [Source:HGNC Symbol;Acc:1738]	1708	1
599	CDC7	cell division cycle 7 [Source:HGNC Symbol;Acc:1745]	571	1
600	CDCA5	cell division cycle associated 5 [Source:HGNC Symbol;Acc:14626]	249	1
601	CDH15	cadherin 15, type 1, M-cadherin (myotubule) [Source:HGNC Symbol;Acc:1754]	811	2
602	CDH16	cadherin 16, KSP-cadherin [Source:HGNC Symbol;Acc:1755]	826	2
603	CDH23	cadherin-related 23 [Source:HGNC Symbol;Acc:13733]	1111	1
604	CDH24	cadherin 24, type 2 [Source:HGNC Symbol;Acc:14265]	816	1
605	CDH4	cadherin 4, type 1, R-cadherin (retinal) [Source:HGNC Symbol;Acc:1763]	913	1
606	CDH6	cadherin 6, type 2, K-cadherin (fetal kidney) [Source:HGNC Symbol;Acc:1765]	787	1
607	CDHR3	cadherin-related family member 3 [Source:HGNC Symbol;Acc:26308]	882	1
608	CDHR5	cadherin-related family member 5 [Source:HGNC Symbol;Acc:7521]	842	5
609	CDIP1	cell death-inducing p53 target 1 [Source:HGNC Symbol;Acc:13234]	205	5
610	CDK1	cyclin-dependent kinase 1 [Source:HGNC Symbol;Acc:1722]	294	1
611	CDK12	cyclin-dependent kinase 12 [Source:HGNC Symbol;Acc:24224]	1487	2
612	CDK2AP2	cyclin-dependent kinase 2 associated protein 2 [Source:HGNC Symbol;Acc:30833]	123	1
613	CDK4	cyclin-dependent kinase 4 [Source:HGNC Symbol;Acc:1773]	300	1
614	CDK5R2	cyclin-dependent kinase 5, regulatory subunit 2 (p39) [Source:HGNC Symbol;Acc:1776]	364	1
615	CDK5RAP2	CDK5 regulatory subunit associated protein 2 [Source:HGNC Symbol;Acc:18672]	1890	1
616	CDK9	cyclin-dependent kinase 9 [Source:HGNC Symbol;Acc:1780]	486	1
617	CDON	cell adhesion associated, oncogene regulated [Source:HGNC Symbol;Acc:17104]	1284	2
618	CDSN	corneodesmosin [Source:HGNC Symbol;Acc:1802]	526	1
619	CDV3	CDV3 homolog (mouse) [Source:HGNC Symbol;Acc:26928]	255	1
620	CDX1	caudal type homeobox 1 [Source:HGNC Symbol;Acc:1805]	262	1
621	CDX2	caudal type homeobox 2 [Source:HGNC Symbol;Acc:1806]	310	1
622	CEACAM18	carcinoembryonic antigen-related cell adhesion molecule 18 [Source:HGNC Symbol;Acc:31949]	395	1
623	CEBPA	CCAAT/enhancer binding protein (C/EBP), alpha [Source:HGNC Symbol;Acc:1833]	355	1
624	CEBPB	CCAAT/enhancer binding protein (C/EBP), beta [Source:HGNC Symbol;Acc:1834]	342	1
625	CECR2	cat eye syndrome chromosome region, candidate 2 [Source:HGNC Symbol;Acc:1840]	1440	2
626	CECR6	cat eye syndrome chromosome region, candidate 6 [Source:HGNC Symbol;Acc:1844]	575	1
627	CELF4	CUGBP, Elav-like family member 4 [Source:HGNC Symbol;Acc:14015]	483	1
628	CELF5	CUGBP, Elav-like family member 5 [Source:HGNC Symbol;Acc:14058]	482	1
629	CELF6	CUGBP, Elav-like family member 6 [Source:HGNC Symbol;Acc:14059]	478	1
630	CELSR1	cadherin, EGF LAG seven-pass G-type receptor 1 [Source:HGNC Symbol;Acc:1850]	3011	4
631	CELSR2	cadherin, EGF LAG seven-pass G-type receptor 2 [Source:HGNC Symbol;Acc:3231]	2920	4
632	CELSR3	cadherin, EGF LAG seven-pass G-type receptor 3 [Source:HGNC Symbol;Acc:3230]	3314	4
633	CENPB	centromere protein B, 80kDa [Source:HGNC Symbol;Acc:1852]	596	1
634	CENPF	centromere protein F, 350/400kDa [Source:HGNC Symbol;Acc:1857]	3111	1
635	CENPI	centromere protein I [Source:HGNC Symbol;Acc:3968]	753	1
636	CENPJ	centromere protein J [Source:HGNC Symbol;Acc:17272]	1335	1
637	CENPU	centromere protein U [Source:HGNC Symbol;Acc:21348]	415	1
638	CEP164	centrosomal protein 164kDa [Source:HGNC Symbol;Acc:29182]	1457	1
639	CEP170B	centrosomal protein 170B [Source:HGNC Symbol;Acc:20362]	1587	2
640	CEP41	centrosomal protein 41kDa [Source:HGNC Symbol;Acc:12370]	370	1
641	CEP68	centrosomal protein 68kDa [Source:HGNC Symbol;Acc:29076]	754	1
642	CEP72	centrosomal protein 72kDa [Source:HGNC Symbol;Acc:25547]	644	1
643	CEP78	centrosomal protein 78kDa [Source:HGNC Symbol;Acc:25740]	719	1
644	CEP97	centrosomal protein 97kDa [Source:HGNC Symbol;Acc:26244]	888	1
645	CER1	cerberus 1, DAN family BMP antagonist [Source:HGNC Symbol;Acc:1862]	264	1
646	CERS6	ceramide synthase 6 [Source:HGNC Symbol;Acc:23826]	389	1
647	CES4A	carboxylesterase 4A [Source:HGNC Symbol;Acc:26741]	558	1
648	CFHR5	complement factor H-related 5 [Source:HGNC Symbol;Acc:24668]	590	1
649	CFP	complement factor properdin [Source:HGNC Symbol;Acc:8864]	466	1
650	CGN	cingulin [Source:HGNC Symbol;Acc:17429]	1200	1
651	CHAC1	ChaC, cation transport regulator homolog 1 (E. coli) [Source:HGNC Symbol;Acc:28680]	261	1
652	CHAMP1	chromosome alignment maintaining phosphoprotein 1 [Source:HGNC Symbol;Acc:20311]	809	1
653	CHD3	chromodomain helicase DNA binding protein 3 [Source:HGNC Symbol;Acc:1918]	1997	3
654	CHD5	chromodomain helicase DNA binding protein 5 [Source:HGNC Symbol;Acc:16816]	1951	1
655	CHD7	chromodomain helicase DNA binding protein 7 [Source:HGNC Symbol;Acc:20626]	2994	3
656	CHD8	chromodomain helicase DNA binding protein 8 [Source:HGNC Symbol;Acc:20153]	2578	2
657	CHD9	chromodomain helicase DNA binding protein 9 [Source:HGNC Symbol;Acc:25701]	2894	1
658	CHDC2	calponin homology domain containing 2 [Source:HGNC Symbol;Acc:26708]	499	1
659	CHMP3	charged multivesicular body protein 3 [Source:HGNC Symbol;Acc:29865]	248	1
660	CHPF	chondroitin polymerizing factor [Source:HGNC Symbol;Acc:24291]	772	1
661	CHPF2	chondroitin polymerizing factor 2 [Source:HGNC Symbol;Acc:29270]	769	3
662	CHRD	chordin [Source:HGNC Symbol;Acc:1949]	952	1
663	CHRFAM7A	CHRNA7 (cholinergic receptor, nicotinic, alpha 7, exons 5-10) and FAM7A (family with sequence similarity 7A, exons A-E) fusion [Source:HGNC Symbol;Acc:15781]	409	1
664	CHRM1	cholinergic receptor, muscarinic 1 [Source:HGNC Symbol;Acc:1950]	457	1
665	CHRM3	cholinergic receptor, muscarinic 3 [Source:HGNC Symbol;Acc:1952]	587	2
666	CHRM4	cholinergic receptor, muscarinic 4 [Source:HGNC Symbol;Acc:1953]	476	1
667	CHRNA10	cholinergic receptor, nicotinic, alpha 10 (neuronal) [Source:HGNC Symbol;Acc:13800]	447	1
668	CHRNA7	cholinergic receptor, nicotinic, alpha 7 (neuronal) [Source:HGNC Symbol;Acc:1960]	528	1
669	CHRNB1	cholinergic receptor, nicotinic, beta 1 (muscle) [Source:HGNC Symbol;Acc:1961]	498	2
670	CHST1	carbohydrate (keratan sulfate Gal-6) sulfotransferase 1 [Source:HGNC Symbol;Acc:1969]	408	1
671	CHST10	carbohydrate sulfotransferase 10 [Source:HGNC Symbol;Acc:19650]	401	1
672	CHST14	carbohydrate (N-acetylgalactosamine 4-0) sulfotransferase 14 [Source:HGNC Symbol;Acc:24464]	373	1
673	CHST2	carbohydrate (N-acetylglucosamine-6-O) sulfotransferase 2 [Source:HGNC Symbol;Acc:1970]	527	2
674	CHST7	carbohydrate (N-acetylglucosamine 6-O) sulfotransferase 7 [Source:HGNC Symbol;Acc:13817]	483	1
675	CHST8	carbohydrate (N-acetylgalactosamine 4-0) sulfotransferase 8 [Source:HGNC Symbol;Acc:15993]	421	1
676	CHSY1	chondroitin sulfate synthase 1 [Source:HGNC Symbol;Acc:17198]	799	1
677	CHTF18	CTF18, chromosome transmission fidelity factor 18 homolog (S. cerevisiae) [Source:HGNC Symbol;Acc:18435]	1181	3
678	CHUK	conserved helix-loop-helix ubiquitous kinase [Source:HGNC Symbol;Acc:1974]	742	1
679	CIB4	calcium and integrin binding family member 4 [Source:HGNC Symbol;Acc:33703]	182	1
680	CIC	capicua transcriptional repressor [Source:HGNC Symbol;Acc:14214]	1605	11
681	CIITA	class II, major histocompatibility complex, transactivator [Source:HGNC Symbol;Acc:7067]	1127	1
682	CILP	cartilage intermediate layer protein, nucleotide pyrophosphohydrolase [Source:HGNC Symbol;Acc:1980]	1181	1
683	CIR1	corepressor interacting with RBPJ, 1 [Source:HGNC Symbol;Acc:24217]	447	1
684	CITED4	Cbp/p300-interacting transactivator, with Glu/Asp-rich carboxy-terminal domain, 4 [Source:HGNC Symbol;Acc:18696]	181	1
685	CIZ1	CDKN1A interacting zinc finger protein 1 [Source:HGNC Symbol;Acc:16744]	921	1
686	CLASP1	cytoplasmic linker associated protein 1 [Source:HGNC Symbol;Acc:17088]	1535	1
687	CLCA1	chloride channel accessory 1 [Source:HGNC Symbol;Acc:2015]	911	2
688	CLCA4	chloride channel accessory 4 [Source:HGNC Symbol;Acc:2018]	916	1
689	CLCN1	chloride channel, voltage-sensitive 1 [Source:HGNC Symbol;Acc:2019]	985	2
690	CLCN2	chloride channel, voltage-sensitive 2 [Source:HGNC Symbol;Acc:2020]	895	1
691	CLCN7	chloride channel, voltage-sensitive 7 [Source:HGNC Symbol;Acc:2025]	802	1
692	CLCNKA	chloride channel, voltage-sensitive Ka [Source:HGNC Symbol;Acc:2026]	684	1
693	CLDN5	claudin 5 [Source:HGNC Symbol;Acc:2047]	300	1
694	CLEC14A	C-type lectin domain family 14, member A [Source:HGNC Symbol;Acc:19832]	487	2
695	CLEC17A	C-type lectin domain family 17, member A [Source:HGNC Symbol;Acc:34520]	375	1
696	CLEC18A	C-type lectin domain family 18, member A [Source:HGNC Symbol;Acc:30388]	452	1
697	CLEC18B	C-type lectin domain family 18, member B [Source:HGNC Symbol;Acc:33849]	452	1
698	CLEC18C	C-type lectin domain family 18, member C [Source:HGNC Symbol;Acc:28538]	443	1
699	CLIP2	CAP-GLY domain containing linker protein 2 [Source:HGNC Symbol;Acc:2586]	1043	1
700	CLIP4	CAP-GLY domain containing linker protein family, member 4 [Source:HGNC Symbol;Acc:26108]	702	1
701	CLK3	CDC-like kinase 3 [Source:HGNC Symbol;Acc:2071]	635	1
702	CLMN	calmin (calponin-like, transmembrane) [Source:HGNC Symbol;Acc:19972]	999	1
703	CLNS1A	chloride channel, nucleotide-sensitive, 1A [Source:HGNC Symbol;Acc:2080]	234	1
704	CLPB	ClpB caseinolytic peptidase B homolog (E. coli) [Source:HGNC Symbol;Acc:30664]	704	1
705	CLSTN3	calsyntenin 3 [Source:HGNC Symbol;Acc:18371]	953	1
706	CLTA	clathrin, light chain A [Source:HGNC Symbol;Acc:2090]	257	1
707	CLUH	clustered mitochondria (cluA/CLU1) homolog [Source:HGNC Symbol;Acc:29094]	1306	3
708	CMA1	chymase 1, mast cell [Source:HGNC Symbol;Acc:2097]	244	1
709	CMTM2	CKLF-like MARVEL transmembrane domain containing 2 [Source:HGNC Symbol;Acc:19173]	245	3
710	CMTM5	CKLF-like MARVEL transmembrane domain containing 5 [Source:HGNC Symbol;Acc:19176]	220	1
711	CMYA5	cardiomyopathy associated 5 [Source:HGNC Symbol;Acc:14305]	4066	1
712	CNBD1	cyclic nucleotide binding domain containing 1 [Source:HGNC Symbol;Acc:26663]	433	1
713	CNGA4	cyclic nucleotide gated channel alpha 4 [Source:HGNC Symbol;Acc:2152]	572	1
714	CNGB1	cyclic nucleotide gated channel beta 1 [Source:HGNC Symbol;Acc:2151]	1248	3
715	CNNM1	cyclin M1 [Source:HGNC Symbol;Acc:102]	948	3
716	CNOT1	CCR4-NOT transcription complex, subunit 1 [Source:HGNC Symbol;Acc:7877]	2373	2
717	CNOT4	CCR4-NOT transcription complex, subunit 4 [Source:HGNC Symbol;Acc:7880]	710	2
718	CNOT7	CCR4-NOT transcription complex, subunit 7 [Source:HGNC Symbol;Acc:14101]	282	1
719	CNP	2',3'-cyclic nucleotide 3' phosphodiesterase [Source:HGNC Symbol;Acc:2158]	418	1
720	CNST	consortin, connexin sorting protein [Source:HGNC Symbol;Acc:26486]	722	1
721	CNTD2	cyclin N-terminal domain containing 2 [Source:HGNC Symbol;Acc:25805]	304	1
722	CNTN1	contactin 1 [Source:HGNC Symbol;Acc:2171]	1015	2
723	CNTN2	contactin 2 (axonal) [Source:HGNC Symbol;Acc:2172]	1037	3
724	CNTN3	contactin 3 (plasmacytoma associated) [Source:HGNC Symbol;Acc:2173]	1025	1
725	CNTN4	contactin 4 [Source:HGNC Symbol;Acc:2174]	1023	2
726	CNTN5	contactin 5 [Source:HGNC Symbol;Acc:2175]	1097	2
727	CNTN6	contactin 6 [Source:HGNC Symbol;Acc:2176]	1025	1
728	CNTNAP5	contactin associated protein-like 5 [Source:HGNC Symbol;Acc:18748]	1303	1
729	CNTRL	centriolin [Source:HGNC Symbol;Acc:1858]	2322	1
730	CNTROB	centrobin, centrosomal BRCA2 interacting protein [Source:HGNC Symbol;Acc:29616]	922	1
731	COBL	cordon-bleu WH2 repeat protein [Source:HGNC Symbol;Acc:22199]	1340	3
732	COG5	component of oligomeric golgi complex 5 [Source:HGNC Symbol;Acc:14857]	857	2
733	COL10A1	collagen, type X, alpha 1 [Source:HGNC Symbol;Acc:2185]	677	19
734	COL11A1	collagen, type XI, alpha 1 [Source:HGNC Symbol;Acc:2186]	1815	47
735	COL11A2	collagen, type XI, alpha 2 [Source:HGNC Symbol;Acc:2187]	1733	41
736	COL12A1	collagen, type XII, alpha 1 [Source:HGNC Symbol;Acc:2188]	3060	19
737	COL13A1	collagen, type XIII, alpha 1 [Source:HGNC Symbol;Acc:2190]	714	20
738	COL14A1	collagen, type XIV, alpha 1 [Source:HGNC Symbol;Acc:2191]	1793	10
739	COL15A1	collagen, type XV, alpha 1 [Source:HGNC Symbol;Acc:2192]	1385	28
740	COL16A1	collagen, type XVI, alpha 1 [Source:HGNC Symbol;Acc:2193]	1601	42
741	COL17A1	collagen, type XVII, alpha 1 [Source:HGNC Symbol;Acc:2194]	1494	48
742	COL18A1	collagen, type XVIII, alpha 1 [Source:HGNC Symbol;Acc:2195]	1751	42
743	COL19A1	collagen, type XIX, alpha 1 [Source:HGNC Symbol;Acc:2196]	1139	26
744	COL1A1	collagen, type I, alpha 1 [Source:HGNC Symbol;Acc:2197]	1461	46
745	COL1A2	collagen, type I, alpha 2 [Source:HGNC Symbol;Acc:2198]	1363	33
746	COL20A1	collagen, type XX, alpha 1 [Source:HGNC Symbol;Acc:14670]	1313	6
747	COL21A1	collagen, type XXI, alpha 1 [Source:HGNC Symbol;Acc:17025]	954	9
748	COL22A1	collagen, type XXII, alpha 1 [Source:HGNC Symbol;Acc:22989]	1623	41
749	COL23A1	collagen, type XXIII, alpha 1 [Source:HGNC Symbol;Acc:22990]	537	18
750	COL24A1	collagen, type XXIV, alpha 1 [Source:HGNC Symbol;Acc:20821]	1711	19
751	COL25A1	collagen, type XXV, alpha 1 [Source:HGNC Symbol;Acc:18603]	651	15
752	COL27A1	collagen, type XXVII, alpha 1 [Source:HGNC Symbol;Acc:22986]	1857	31
753	COL28A1	collagen, type XXVIII, alpha 1 [Source:HGNC Symbol;Acc:22442]	1122	10
754	COL2A1	collagen, type II, alpha 1 [Source:HGNC Symbol;Acc:2200]	1484	40
755	COL3A1	collagen, type III, alpha 1 [Source:HGNC Symbol;Acc:2201]	1463	40
756	COL4A1	collagen, type IV, alpha 1 [Source:HGNC Symbol;Acc:2202]	1666	44
757	COL4A2	collagen, type IV, alpha 2 [Source:HGNC Symbol;Acc:2203]	1709	32
758	COL4A3	collagen, type IV, alpha 3 (Goodpasture antigen) [Source:HGNC Symbol;Acc:2204]	1667	44
759	COL4A4	collagen, type IV, alpha 4 [Source:HGNC Symbol;Acc:2206]	1687	59
760	COL4A5	collagen, type IV, alpha 5 [Source:HGNC Symbol;Acc:2207]	1688	68
761	COL4A6	collagen, type IV, alpha 6 [Source:HGNC Symbol;Acc:2208]	1688	21
762	COL5A1	collagen, type V, alpha 1 [Source:HGNC Symbol;Acc:2209]	1835	54
763	COL5A2	collagen, type V, alpha 2 [Source:HGNC Symbol;Acc:2210]	1496	33
764	COL5A3	collagen, type V, alpha 3 [Source:HGNC Symbol;Acc:14864]	1742	47
765	COL6A1	collagen, type VI, alpha 1 [Source:HGNC Symbol;Acc:2211]	1025	7
766	COL6A2	collagen, type VI, alpha 2 [Source:HGNC Symbol;Acc:2212]	1016	5
767	COL6A3	collagen, type VI, alpha 3 [Source:HGNC Symbol;Acc:2213]	3174	6
768	COL6A5	collagen, type VI, alpha 5 [Source:HGNC Symbol;Acc:26674]	2612	2
769	COL6A6	collagen, type VI, alpha 6 [Source:HGNC Symbol;Acc:27023]	2260	5
770	COL7A1	collagen, type VII, alpha 1 [Source:HGNC Symbol;Acc:2214]	2941	44
771	COL8A1	collagen, type VIII, alpha 1 [Source:HGNC Symbol;Acc:2215]	741	18
772	COL8A2	collagen, type VIII, alpha 2 [Source:HGNC Symbol;Acc:2216]	700	24
773	COL9A1	collagen, type IX, alpha 1 [Source:HGNC Symbol;Acc:2217]	918	27
774	COL9A2	collagen, type IX, alpha 2 [Source:HGNC Symbol;Acc:2218]	686	24
775	COL9A3	collagen, type IX, alpha 3 [Source:HGNC Symbol;Acc:2219]	681	27
776	COLEC11	collectin sub-family member 11 [Source:HGNC Symbol;Acc:17213]	282	1
777	COLEC12	collectin sub-family member 12 [Source:HGNC Symbol;Acc:16016]	739	9
778	COLGALT1	collagen beta(1-O)galactosyltransferase 1 [Source:HGNC Symbol;Acc:26182]	619	2
779	COLQ	collagen-like tail subunit (single strand of homotrimer) of asymmetric acetylcholinesterase [Source:HGNC Symbol;Acc:2226]	452	6
780	COMP	cartilage oligomeric matrix protein [Source:HGNC Symbol;Acc:2227]	754	1
781	COQ10A	coenzyme Q10 homolog A (S. cerevisiae) [Source:HGNC Symbol;Acc:26515]	244	1
782	COX19	cytochrome c oxidase assembly homolog 19 (S. cerevisiae) [Source:HGNC Symbol;Acc:28074]	119	2
783	CPEB2	cytoplasmic polyadenylation element binding protein 2 [Source:HGNC Symbol;Acc:21745]	1031	2
784	CPLX1	complexin 1 [Source:HGNC Symbol;Acc:2309]	131	1
785	CPOX	coproporphyrinogen oxidase [Source:HGNC Symbol;Acc:2321]	451	1
786	CPSF6	cleavage and polyadenylation specific factor 6, 68kDa [Source:HGNC Symbol;Acc:13871]	585	11
787	CPSF7	cleavage and polyadenylation specific factor 7, 59kDa [Source:HGNC Symbol;Acc:30098]	511	2
788	CPXM2	carboxypeptidase X (M14 family), member 2 [Source:HGNC Symbol;Acc:26977]	753	1
789	CPZ	carboxypeptidase Z [Source:HGNC Symbol;Acc:2333]	649	1
790	CR2	complement component (3d/Epstein Barr virus) receptor 2 [Source:HGNC Symbol;Acc:2336]	1089	1
791	CRAMP1L	Crm, cramped-like (Drosophila) [Source:HGNC Symbol;Acc:14122]	1266	2
792	CRB1	crumbs homolog 1 (Drosophila) [Source:HGNC Symbol;Acc:2343]	1403	1
793	CRB2	crumbs homolog 2 (Drosophila) [Source:HGNC Symbol;Acc:18688]	1282	3
794	CREB3L2	cAMP responsive element binding protein 3-like 2 [Source:HGNC Symbol;Acc:23720]	517	1
795	CREB3L4	cAMP responsive element binding protein 3-like 4 [Source:HGNC Symbol;Acc:18854]	392	1
796	CREBBP	CREB binding protein [Source:HGNC Symbol;Acc:2348]	2439	5
797	CREG1	cellular repressor of E1A-stimulated genes 1 [Source:HGNC Symbol;Acc:2351]	217	1
798	CREG2	cellular repressor of E1A-stimulated genes 2 [Source:HGNC Symbol;Acc:14272]	287	2
799	CREM	cAMP responsive element modulator [Source:HGNC Symbol;Acc:2352]	358	1
800	CRHR2	corticotropin releasing hormone receptor 2 [Source:HGNC Symbol;Acc:2358]	435	1
801	CRIM1	cysteine rich transmembrane BMP regulator 1 (chordin-like) [Source:HGNC Symbol;Acc:2359]	1033	1
802	CRISPLD1	cysteine-rich secretory protein LCCL domain containing 1 [Source:HGNC Symbol;Acc:18206]	497	1
803	CRK	v-crk avian sarcoma virus CT10 oncogene homolog [Source:HGNC Symbol;Acc:2362]	301	1
804	CRLF1	cytokine receptor-like factor 1 [Source:HGNC Symbol;Acc:2364]	419	1
805	CRMP1	collapsin response mediator protein 1 [Source:HGNC Symbol;Acc:2365]	683	1
806	CRTC1	CREB regulated transcription coactivator 1 [Source:HGNC Symbol;Acc:16062]	647	1
807	CRTC2	CREB regulated transcription coactivator 2 [Source:HGNC Symbol;Acc:27301]	690	3
808	CRX	cone-rod homeobox [Source:HGNC Symbol;Acc:2383]	296	1
809	CRY2	cryptochrome 2 (photolyase-like) [Source:HGNC Symbol;Acc:2385]	611	1
810	CRYBB1	crystallin, beta B1 [Source:HGNC Symbol;Acc:2397]	249	1
811	CSF2RB	colony stimulating factor 2 receptor, beta, low-affinity (granulocyte-macrophage) [Source:HGNC Symbol;Acc:2436]	900	4
812	CSMD1	CUB and Sushi multiple domains 1 [Source:HGNC Symbol;Acc:14026]	3562	3
813	CSMD2	CUB and Sushi multiple domains 2 [Source:HGNC Symbol;Acc:19290]	3628	1
814	CSMD3	CUB and Sushi multiple domains 3 [Source:HGNC Symbol;Acc:19291]	3704	1
815	CSNK1E	casein kinase 1, epsilon [Source:HGNC Symbol;Acc:2453]	413	1
816	CSPG4	chondroitin sulfate proteoglycan 4 [Source:HGNC Symbol;Acc:2466]	2319	1
817	CSRNP1	cysteine-serine-rich nuclear protein 1 [Source:HGNC Symbol;Acc:14300]	586	1
818	CSRNP2	cysteine-serine-rich nuclear protein 2 [Source:HGNC Symbol;Acc:16006]	540	1
819	CSTF3	cleavage stimulation factor, 3' pre-RNA, subunit 3, 77kDa [Source:HGNC Symbol;Acc:2485]	714	1
820	CTAGE1	cutaneous T-cell lymphoma-associated antigen 1 [Source:HGNC Symbol;Acc:24346]	742	2
821	CTAGE15	cTAGE family member 15 [Source:UniProtKB/Swiss-Prot;Acc:A4D2H0]	774	2
822	CTAGE4	CTAGE family, member 4 [Source:HGNC Symbol;Acc:24772]	774	2
823	CTAGE5	CTAGE family, member 5 [Source:HGNC Symbol;Acc:7057]	806	3
824	CTAGE6	CTAGE family, member 6 [Source:HGNC Symbol;Acc:28644]	774	2
825	CTAGE8	CTAGE family, member 8 [Source:HGNC Symbol;Acc:37294]	774	2
826	CTAGE9	CTAGE family, member 9 [Source:HGNC Symbol;Acc:37275]	774	2
827	CTBP1	C-terminal binding protein 1 [Source:HGNC Symbol;Acc:2494]	437	1
828	CTBP2	C-terminal binding protein 2 [Source:HGNC Symbol;Acc:2495]	982	1
829	CTC1	CTS telomere maintenance complex component 1 [Source:HGNC Symbol;Acc:26169]	1214	2
830	CTCF	CCCTC-binding factor (zinc finger protein) [Source:HGNC Symbol;Acc:13723]	724	1
831	CTDP1	CTD (carboxy-terminal domain, RNA polymerase II, polypeptide A) phosphatase, subunit 1 [Source:HGNC Symbol;Acc:2498]	958	1
832	CTIF	CBP80/20-dependent translation initiation factor [Source:HGNC Symbol;Acc:23925]	597	2
833	CTNNB1	catenin (cadherin-associated protein), beta 1, 88kDa [Source:HGNC Symbol;Acc:2514]	778	1
834	CTNND2	catenin (cadherin-associated protein), delta 2 [Source:HGNC Symbol;Acc:2516]	1222	1
835	CTNS	cystinosin, lysosomal cystine transporter [Source:HGNC Symbol;Acc:2518]	397	1
836	CTSA	cathepsin A [Source:HGNC Symbol;Acc:9251]	495	1
837	CTU1	cytosolic thiouridylase subunit 1 [Source:HGNC Symbol;Acc:29590]	345	1
838	CTU2	cytosolic thiouridylase subunit 2 homolog (S. pombe) [Source:HGNC Symbol;Acc:28005]	583	1
839	CU151839.1	NACHT, LRR and PYD domains-containing protein 7 [Source:UniProtKB/TrEMBL;Acc:K7ER92]	1085	1
840	CU457734.2		703	2
841	CU459201.1		1506	1
842	CUBN	cubilin (intrinsic factor-cobalamin receptor) [Source:HGNC Symbol;Acc:2548]	3620	4
843	CUL9	cullin 9 [Source:HGNC Symbol;Acc:15982]	2514	3
844	CUX2	cut-like homeobox 2 [Source:HGNC Symbol;Acc:19347]	1483	4
845	CWF19L1	CWF19-like 1, cell cycle control (S. pombe) [Source:HGNC Symbol;Acc:25613]	535	1
846	CXCL6	chemokine (C-X-C motif) ligand 6 [Source:HGNC Symbol;Acc:10643]	111	1
847	CXorf64	chromosome X open reading frame 64 [Source:HGNC Symbol;Acc:34498]	295	1
848	CXorf65	chromosome X open reading frame 65 [Source:HGNC Symbol;Acc:33713]	180	1
849	CXorf67	chromosome X open reading frame 67 [Source:HGNC Symbol;Acc:33738]	500	2
850	CXXC11	CXXC finger protein 11 [Source:HGNC Symbol;Acc:26585]	569	1
851	CXXC4	CXXC finger protein 4 [Source:HGNC Symbol;Acc:24593]	364	1
852	CYBA	cytochrome b-245, alpha polypeptide [Source:HGNC Symbol;Acc:2577]	192	1
853	CYLD	cylindromatosis (turban tumor syndrome) [Source:HGNC Symbol;Acc:2584]	953	2
854	CYorf17	chromosome Y open reading frame 17 [Source:HGNC Symbol;Acc:38732]	179	1
855	CYP1A1	cytochrome P450, family 1, subfamily A, polypeptide 1 [Source:HGNC Symbol;Acc:2595]	509	1
856	CYP1A2	cytochrome P450, family 1, subfamily A, polypeptide 2 [Source:HGNC Symbol;Acc:2596]	513	1
857	CYP1B1	cytochrome P450, family 1, subfamily B, polypeptide 1 [Source:HGNC Symbol;Acc:2597]	540	1
858	CYP26A1	cytochrome P450, family 26, subfamily A, polypeptide 1 [Source:HGNC Symbol;Acc:2603]	494	1
859	CYP2A13	cytochrome P450, family 2, subfamily A, polypeptide 13 [Source:HGNC Symbol;Acc:2608]	491	1
860	CYP2A6	cytochrome P450, family 2, subfamily A, polypeptide 6 [Source:HGNC Symbol;Acc:2610]	491	1
861	CYP2A7	cytochrome P450, family 2, subfamily A, polypeptide 7 [Source:HGNC Symbol;Acc:2611]	491	1
862	CYP2B6	cytochrome P450, family 2, subfamily B, polypeptide 6 [Source:HGNC Symbol;Acc:2615]	488	1
863	CYP2C19	cytochrome P450, family 2, subfamily C, polypeptide 19 [Source:HGNC Symbol;Acc:2621]	487	1
864	CYP2C8	cytochrome P450, family 2, subfamily C, polypeptide 8 [Source:HGNC Symbol;Acc:2622]	487	1
865	CYP2C9	cytochrome P450, family 2, subfamily C, polypeptide 9 [Source:HGNC Symbol;Acc:2623]	487	1
866	CYP2D6	cytochrome P450, family 2, subfamily D, polypeptide 6 [Source:HGNC Symbol;Acc:2625]	494	1
867	CYP2E1	cytochrome P450, family 2, subfamily E, polypeptide 1 [Source:HGNC Symbol;Acc:2631]	490	1
868	CYP2F1	cytochrome P450, family 2, subfamily F, polypeptide 1 [Source:HGNC Symbol;Acc:2632]	488	1
869	CYP2J2	cytochrome P450, family 2, subfamily J, polypeptide 2 [Source:HGNC Symbol;Acc:2634]	499	1
870	CYP2R1	cytochrome P450, family 2, subfamily R, polypeptide 1 [Source:HGNC Symbol;Acc:20580]	498	2
871	CYP2S1	cytochrome P450, family 2, subfamily S, polypeptide 1 [Source:HGNC Symbol;Acc:15654]	501	1
872	CYP2U1	cytochrome P450, family 2, subfamily U, polypeptide 1 [Source:HGNC Symbol;Acc:20582]	541	1
873	CYP2W1	cytochrome P450, family 2, subfamily W, polypeptide 1 [Source:HGNC Symbol;Acc:20243]	487	2
874	CYP51A1	cytochrome P450, family 51, subfamily A, polypeptide 1 [Source:HGNC Symbol;Acc:2649]	506	1
875	D2HGDH	D-2-hydroxyglutarate dehydrogenase [Source:HGNC Symbol;Acc:28358]	518	1
876	DAAM1	dishevelled associated activator of morphogenesis 1 [Source:HGNC Symbol;Acc:18142]	1075	3
877	DAAM2	dishevelled associated activator of morphogenesis 2 [Source:HGNC Symbol;Acc:18143]	1065	3
878	DACH1	dachshund homolog 1 (Drosophila) [Source:HGNC Symbol;Acc:2663]	757	1
879	DACT2	dishevelled-binding antagonist of beta-catenin 2 [Source:HGNC Symbol;Acc:21231]	771	2
880	DAGLA	diacylglycerol lipase, alpha [Source:HGNC Symbol;Acc:1165]	1039	2
881	DAGLB	diacylglycerol lipase, beta [Source:HGNC Symbol;Acc:28923]	669	1
882	DAW1	dynein assembly factor with WDR repeat domains 1 [Source:HGNC Symbol;Acc:26383]	412	1
883	DAZAP1	DAZ associated protein 1 [Source:HGNC Symbol;Acc:2683]	404	2
884	DAZAP2	DAZ associated protein 2 [Source:HGNC Symbol;Acc:2684]	204	1
885	DBP	D site of albumin promoter (albumin D-box) binding protein [Source:HGNC Symbol;Acc:2697]	322	2
886	DCAF13	DDB1 and CUL4 associated factor 13 [Source:HGNC Symbol;Acc:24535]	594	1
887	DCAF15	DDB1 and CUL4 associated factor 15 [Source:HGNC Symbol;Acc:25095]	597	1
888	DCDC2B	doublecortin domain containing 2B [Source:HGNC Symbol;Acc:32576]	346	1
889	DCHS1	dachsous cadherin-related 1 [Source:HGNC Symbol;Acc:13681]	3295	12
890	DCHS2	dachsous cadherin-related 2 [Source:HGNC Symbol;Acc:23111]	2913	1
891	DCN	decorin [Source:HGNC Symbol;Acc:2705]	356	1
892	DCST2	DC-STAMP domain containing 2 [Source:HGNC Symbol;Acc:26562]	770	1
893	DDI2	DNA-damage inducible 1 homolog 2 (S. cerevisiae) [Source:HGNC Symbol;Acc:24578]	396	1
894	DDIT3	DNA-damage-inducible transcript 3 [Source:HGNC Symbol;Acc:2726]	189	1
895	DDN	dendrin [Source:HGNC Symbol;Acc:24458]	708	1
896	DDR1	discoidin domain receptor tyrosine kinase 1 [Source:HGNC Symbol;Acc:2730]	916	2
897	DDX17	DEAD (Asp-Glu-Ala-Asp) box helicase 17 [Source:HGNC Symbol;Acc:2740]	728	1
898	DDX24	DEAD (Asp-Glu-Ala-Asp) box helicase 24 [Source:HGNC Symbol;Acc:13266]	856	1
899	DDX31	DEAD (Asp-Glu-Ala-Asp) box polypeptide 31 [Source:HGNC Symbol;Acc:16715]	848	1
900	DDX46	DEAD (Asp-Glu-Ala-Asp) box polypeptide 46 [Source:HGNC Symbol;Acc:18681]	1029	1
901	DDX52	DEAD (Asp-Glu-Ala-Asp) box polypeptide 52 [Source:HGNC Symbol;Acc:20038]	596	1
902	DEF8	differentially expressed in FDCP 8 homolog (mouse) [Source:HGNC Symbol;Acc:25969]	509	1
903	DEFB135	defensin, beta 135 [Source:HGNC Symbol;Acc:32400]	74	1
904	DEFB136	defensin, beta 136 [Source:HGNC Symbol;Acc:34433]	75	1
905	DENND1C	DENN/MADD domain containing 1C [Source:HGNC Symbol;Acc:26225]	798	1
906	DENND2C	DENN/MADD domain containing 2C [Source:HGNC Symbol;Acc:24748]	925	1
907	DENND3	DENN/MADD domain containing 3 [Source:HGNC Symbol;Acc:29134]	1195	1
908	DENND4B	DENN/MADD domain containing 4B [Source:HGNC Symbol;Acc:29044]	1493	2
909	DENND5A	DENN/MADD domain containing 5A [Source:HGNC Symbol;Acc:19344]	1284	1
910	DENND5B	DENN/MADD domain containing 5B [Source:HGNC Symbol;Acc:28338]	1306	1
911	DEPDC1	DEP domain containing 1 [Source:HGNC Symbol;Acc:22949]	808	1
912	DEPDC1B	DEP domain containing 1B [Source:HGNC Symbol;Acc:24902]	526	1
913	DEPDC7	DEP domain containing 7 [Source:HGNC Symbol;Acc:29899]	508	1
914	DESI1	desumoylating isopeptidase 1 [Source:HGNC Symbol;Acc:24577]	165	2
915	DFFA	DNA fragmentation factor, 45kDa, alpha polypeptide [Source:HGNC Symbol;Acc:2772]	328	1
916	DFNB31	deafness, autosomal recessive 31 [Source:HGNC Symbol;Acc:16361]	904	2
917	DGKD	diacylglycerol kinase, delta 130kDa [Source:HGNC Symbol;Acc:2851]	1211	2
918	DGKH	diacylglycerol kinase, eta [Source:HGNC Symbol;Acc:2854]	1217	2
919	DGKI	diacylglycerol kinase, iota [Source:HGNC Symbol;Acc:2855]	1062	2
920	DGKQ	diacylglycerol kinase, theta 110kDa [Source:HGNC Symbol;Acc:2856]	939	1
921	DHX16	DEAH (Asp-Glu-Ala-His) box polypeptide 16 [Source:HGNC Symbol;Acc:2739]	1038	2
922	DHX29	DEAH (Asp-Glu-Ala-His) box polypeptide 29 [Source:HGNC Symbol;Acc:15815]	1366	1
923	DHX33	DEAH (Asp-Glu-Ala-His) box polypeptide 33 [Source:HGNC Symbol;Acc:16718]	704	1
924	DHX34	DEAH (Asp-Glu-Ala-His) box polypeptide 34 [Source:HGNC Symbol;Acc:16719]	1140	3
925	DHX36	DEAH (Asp-Glu-Ala-His) box polypeptide 36 [Source:HGNC Symbol;Acc:14410]	1005	1
926	DHX40	DEAH (Asp-Glu-Ala-His) box polypeptide 40 [Source:HGNC Symbol;Acc:18018]	776	1
927	DHX57	DEAH (Asp-Glu-Ala-Asp/His) box polypeptide 57 [Source:HGNC Symbol;Acc:20086]	1383	1
928	DHX8	DEAH (Asp-Glu-Ala-His) box polypeptide 8 [Source:HGNC Symbol;Acc:2749]	1217	2
929	DIAPH1	diaphanous-related formin 1 [Source:HGNC Symbol;Acc:2876]	1270	2
930	DIAPH2	diaphanous-related formin 2 [Source:HGNC Symbol;Acc:2877]	1098	1
931	DICER1	dicer 1, ribonuclease type III [Source:HGNC Symbol;Acc:17098]	1919	1
932	DIDO1	death inducer-obliterator 1 [Source:HGNC Symbol;Acc:2680]	2237	6
933	DIEXF	digestive organ expansion factor homolog (zebrafish) [Source:HGNC Symbol;Acc:28440]	753	1
934	DIP2A	DIP2 disco-interacting protein 2 homolog A (Drosophila) [Source:HGNC Symbol;Acc:17217]	1569	1
935	DIP2B	DIP2 disco-interacting protein 2 homolog B (Drosophila) [Source:HGNC Symbol;Acc:29284]	1573	1
936	DIP2C	DIP2 disco-interacting protein 2 homolog C (Drosophila) [Source:HGNC Symbol;Acc:29150]	1553	2
937	DIS3	DIS3 mitotic control homolog (S. cerevisiae) [Source:HGNC Symbol;Acc:20604]	955	1
938	DISC1	disrupted in schizophrenia 1 [Source:HGNC Symbol;Acc:2888]	851	1
939	DISP2	dispatched homolog 2 (Drosophila) [Source:HGNC Symbol;Acc:19712]	1398	2
940	DKFZP434E1119		147	1
941	DKFZP779L1853		128	1
942	DLG3	discs, large homolog 3 (Drosophila) [Source:HGNC Symbol;Acc:2902]	846	1
943	DLG5	discs, large homolog 5 (Drosophila) [Source:HGNC Symbol;Acc:2904]	1916	1
944	DLGAP3	discs, large (Drosophila) homolog-associated protein 3 [Source:HGNC Symbol;Acc:30368]	976	2
945	DLK1	delta-like 1 homolog (Drosophila) [Source:HGNC Symbol;Acc:2907]	380	1
946	DLK2	delta-like 2 homolog (Drosophila) [Source:HGNC Symbol;Acc:21113]	380	1
947	DLL1	delta-like 1 (Drosophila) [Source:HGNC Symbol;Acc:2908]	720	3
948	DLL3	delta-like 3 (Drosophila) [Source:HGNC Symbol;Acc:2909]	615	2
949	DLL4	delta-like 4 (Drosophila) [Source:HGNC Symbol;Acc:2910]	682	1
950	DLX1	distal-less homeobox 1 [Source:HGNC Symbol;Acc:2914]	252	1
951	DLX5	distal-less homeobox 5 [Source:HGNC Symbol;Acc:2918]	286	1
952	DMGDH	dimethylglycine dehydrogenase [Source:HGNC Symbol;Acc:24475]	863	1
953	DMRT2	doublesex and mab-3 related transcription factor 2 [Source:HGNC Symbol;Acc:2935]	558	1
954	DMRT3	doublesex and mab-3 related transcription factor 3 [Source:HGNC Symbol;Acc:13909]	469	1
955	DMRTA1	DMRT-like family A1 [Source:HGNC Symbol;Acc:13826]	501	1
956	DMRTB1	DMRT-like family B with proline-rich C-terminal, 1 [Source:HGNC Symbol;Acc:13913]	339	2
957	DMRTC2	DMRT-like family C2 [Source:HGNC Symbol;Acc:13911]	364	3
958	DMTN	dematin actin binding protein [Source:HGNC Symbol;Acc:3382]	402	1
959	DMWD	dystrophia myotonica, WD repeat containing [Source:HGNC Symbol;Acc:2936]	671	1
960	DMXL2	Dmx-like 2 [Source:HGNC Symbol;Acc:2938]	3034	1
961	DNAAF1	dynein, axonemal, assembly factor 1 [Source:HGNC Symbol;Acc:30539]	722	1
962	DNAAF2	dynein, axonemal, assembly factor 2 [Source:HGNC Symbol;Acc:20188]	834	1
963	DNAH1	dynein, axonemal, heavy chain 1 [Source:HGNC Symbol;Acc:2940]	4262	2
964	DNAH11	dynein, axonemal, heavy chain 11 [Source:HGNC Symbol;Acc:2942]	4520	1
965	DNAH12	dynein, axonemal, heavy chain 12 [Source:HGNC Symbol;Acc:2943]	3089	1
966	DNAH17	dynein, axonemal, heavy chain 17 [Source:HGNC Symbol;Acc:2946]	4482	1
967	DNAH17-AS1	DNAH17 antisense RNA 1 [Source:HGNC Symbol;Acc:48594]	161	1
968	DNAH2	dynein, axonemal, heavy chain 2 [Source:HGNC Symbol;Acc:2948]	4424	1
969	DNAH3	dynein, axonemal, heavy chain 3 [Source:HGNC Symbol;Acc:2949]	4113	2
970	DNAH6	dynein, axonemal, heavy chain 6 [Source:HGNC Symbol;Acc:2951]	4155	1
971	DNAH7	dynein, axonemal, heavy chain 7 [Source:HGNC Symbol;Acc:18661]	4021	1
972	DNAH8	dynein, axonemal, heavy chain 8 [Source:HGNC Symbol;Acc:2952]	4487	2
973	DNAH9	dynein, axonemal, heavy chain 9 [Source:HGNC Symbol;Acc:2953]	4483	2
974	DNAJA2	DnaJ (Hsp40) homolog, subfamily A, member 2 [Source:HGNC Symbol;Acc:14884]	409	2
975	DNAJA3	DnaJ (Hsp40) homolog, subfamily A, member 3 [Source:HGNC Symbol;Acc:11808]	477	1
976	DNAJC10	DnaJ (Hsp40) homolog, subfamily C, member 10 [Source:HGNC Symbol;Acc:24637]	790	1
977	DNAJC13	DnaJ (Hsp40) homolog, subfamily C, member 13 [Source:HGNC Symbol;Acc:30343]	2240	1
978	DNAJC14	DnaJ (Hsp40) homolog, subfamily C, member 14 [Source:HGNC Symbol;Acc:24581]	699	2
979	DND1	DND microRNA-mediated repression inhibitor 1 [Source:HGNC Symbol;Acc:23799]	350	1
980	DNHD1	dynein heavy chain domain 1 [Source:HGNC Symbol;Acc:26532]	4750	3
981	DNM1	dynamin 1 [Source:HGNC Symbol;Acc:2972]	861	1
982	DNM2	dynamin 2 [Source:HGNC Symbol;Acc:2974]	867	3
983	DNPH1	2'-deoxynucleoside 5'-phosphate N-hydrolase 1 [Source:HGNC Symbol;Acc:21218]	171	1
984	DNTTIP1	deoxynucleotidyltransferase, terminal, interacting protein 1 [Source:HGNC Symbol;Acc:16160]	326	1
985	DOCK1	dedicator of cytokinesis 1 [Source:HGNC Symbol;Acc:2987]	1862	1
986	DOCK11	dedicator of cytokinesis 11 [Source:HGNC Symbol;Acc:23483]	2070	1
987	DOCK3	dedicator of cytokinesis 3 [Source:HGNC Symbol;Acc:2989]	2027	1
988	DOCK5	dedicator of cytokinesis 5 [Source:HGNC Symbol;Acc:23476]	1867	1
989	DOCK6	dedicator of cytokinesis 6 [Source:HGNC Symbol;Acc:19189]	2044	1
990	DOK1	docking protein 1, 62kDa (downstream of tyrosine kinase 1) [Source:HGNC Symbol;Acc:2990]	478	1
991	DOK3	docking protein 3 [Source:HGNC Symbol;Acc:24583]	493	2
992	DOK7	docking protein 7 [Source:HGNC Symbol;Acc:26594]	605	1
993	DOPEY2	dopey family member 2 [Source:HGNC Symbol;Acc:1291]	2295	1
994	DOT1L	DOT1-like histone H3K79 methyltransferase [Source:HGNC Symbol;Acc:24948]	1534	2
995	DPF3	D4, zinc and double PHD fingers, family 3 [Source:HGNC Symbol;Acc:17427]	409	1
996	DPH2	DPH2 homolog (S. cerevisiae) [Source:HGNC Symbol;Acc:3004]	486	1
997	DPYS	dihydropyrimidinase [Source:HGNC Symbol;Acc:3013]	516	1
998	DPYSL2	dihydropyrimidinase-like 2 [Source:HGNC Symbol;Acc:3014]	569	1
999	DPYSL3	dihydropyrimidinase-like 3 [Source:HGNC Symbol;Acc:3015]	567	1
1000	DPYSL4	dihydropyrimidinase-like 4 [Source:HGNC Symbol;Acc:3016]	569	1
1001	DPYSL5	dihydropyrimidinase-like 5 [Source:HGNC Symbol;Acc:20637]	561	1
1002	DQX1	DEAQ box RNA-dependent ATPase 1 [Source:HGNC Symbol;Acc:20410]	714	1
1003	DRAP1	DR1-associated protein 1 (negative cofactor 2 alpha) [Source:HGNC Symbol;Acc:3019]	202	1
1004	DRAXIN	dorsal inhibitory axon guidance protein [Source:HGNC Symbol;Acc:25054]	346	1
1005	DRC1	dynein regulatory complex subunit 1 homolog (Chlamydomonas) [Source:HGNC Symbol;Acc:24245]	737	1
1006	DRD5	dopamine receptor D5 [Source:HGNC Symbol;Acc:3026]	474	1
1007	DRGX	dorsal root ganglia homeobox [Source:HGNC Symbol;Acc:21536]	265	1
1008	DROSHA	drosha, ribonuclease type III [Source:HGNC Symbol;Acc:17904]	1371	2
1009	DSG2	desmoglein 2 [Source:HGNC Symbol;Acc:3049]	1115	1
1010	DSG3	desmoglein 3 [Source:HGNC Symbol;Acc:3050]	996	1
1011	DSG4	desmoglein 4 [Source:HGNC Symbol;Acc:21307]	1056	1
1012	DTHD1	death domain containing 1 [Source:HGNC Symbol;Acc:37261]	778	1
1013	DTX1	deltex homolog 1 (Drosophila) [Source:HGNC Symbol;Acc:3060]	617	5
1014	DTX2	deltex homolog 2 (Drosophila) [Source:HGNC Symbol;Acc:15973]	619	2
1015	DTX3	deltex homolog 3 (Drosophila) [Source:HGNC Symbol;Acc:24457]	347	2
1016	DTX4	deltex homolog 4 (Drosophila) [Source:HGNC Symbol;Acc:29151]	616	4
1017	DUOX1	dual oxidase 1 [Source:HGNC Symbol;Acc:3062]	1548	3
1018	DUOX2	dual oxidase 2 [Source:HGNC Symbol;Acc:13273]	1545	3
1019	DUSP11	dual specificity phosphatase 11 (RNA/RNP complex 1-interacting) [Source:HGNC Symbol;Acc:3066]	374	2
1020	DUSP27	dual specificity phosphatase 27 (putative) [Source:HGNC Symbol;Acc:25034]	1155	1
1021	DVL1	dishevelled segment polarity protein 1 [Source:HGNC Symbol;Acc:3084]	692	1
1022	DVL2	dishevelled segment polarity protein 2 [Source:HGNC Symbol;Acc:3086]	733	2
1023	DVL3	dishevelled segment polarity protein 3 [Source:HGNC Symbol;Acc:3087]	713	3
1024	DYDC2	DPY30 domain containing 2 [Source:HGNC Symbol;Acc:23468]	188	1
1025	DYM	dymeclin [Source:HGNC Symbol;Acc:21317]	666	1
1026	DYNC1H1	dynein, cytoplasmic 1, heavy chain 1 [Source:HGNC Symbol;Acc:2961]	4643	2
1027	DYNC1LI1	dynein, cytoplasmic 1, light intermediate chain 1 [Source:HGNC Symbol;Acc:18745]	520	1
1028	DYNC2H1	dynein, cytoplasmic 2, heavy chain 1 [Source:HGNC Symbol;Acc:2962]	4311	1
1029	DYRK1A	dual-specificity tyrosine-(Y)-phosphorylation regulated kinase 1A [Source:HGNC Symbol;Acc:3091]	760	1
1030	DYRK1B	dual-specificity tyrosine-(Y)-phosphorylation regulated kinase 1B [Source:HGNC Symbol;Acc:3092]	626	1
1031	DYRK3	dual-specificity tyrosine-(Y)-phosphorylation regulated kinase 3 [Source:HGNC Symbol;Acc:3094]	585	2
1032	DYTN	dystrotelin [Source:HGNC Symbol;Acc:23279]	575	1
1033	DZIP1L	DAZ interacting zinc finger protein 1-like [Source:HGNC Symbol;Acc:26551]	764	1
1034	E2F4	E2F transcription factor 4, p107/p130-binding [Source:HGNC Symbol;Acc:3118]	410	2
1035	EBI3	Epstein-Barr virus induced 3 [Source:HGNC Symbol;Acc:3129]	226	1
1036	ECD	ecdysoneless homolog (Drosophila) [Source:HGNC Symbol;Acc:17029]	674	1
1037	ECE1	endothelin converting enzyme 1 [Source:HGNC Symbol;Acc:3146]	767	1
1038	ECEL1	endothelin converting enzyme-like 1 [Source:HGNC Symbol;Acc:3147]	772	1
1039	ECI2	enoyl-CoA delta isomerase 2 [Source:HGNC Symbol;Acc:14601]	391	1
1040	ECM1	extracellular matrix protein 1 [Source:HGNC Symbol;Acc:3153]	564	2
1041	ECM2	extracellular matrix protein 2, female organ and adipocyte specific [Source:HGNC Symbol;Acc:3154]	696	1
1042	EDA	ectodysplasin A [Source:HGNC Symbol;Acc:3157]	388	9
1043	EDEM1	ER degradation enhancer, mannosidase alpha-like 1 [Source:HGNC Symbol;Acc:18967]	654	1
1044	EEF1D	eukaryotic translation elongation factor 1 delta (guanine nucleotide exchange protein) [Source:HGNC Symbol;Acc:3211]	644	1
1045	EEPD1	endonuclease/exonuclease/phosphatase family domain containing 1 [Source:HGNC Symbol;Acc:22223]	566	1
1046	EFEMP1	EGF containing fibulin-like extracellular matrix protein 1 [Source:HGNC Symbol;Acc:3218]	490	1
1047	EFEMP2	EGF containing fibulin-like extracellular matrix protein 2 [Source:HGNC Symbol;Acc:3219]	440	1
1048	EFNB3	ephrin-B3 [Source:HGNC Symbol;Acc:3228]	337	1
1049	EFS	embryonal Fyn-associated substrate [Source:HGNC Symbol;Acc:16898]	558	2
1050	EFTUD1	elongation factor Tu GTP binding domain containing 1 [Source:HGNC Symbol;Acc:25789]	1117	1
1051	EGR4	early growth response 4 [Source:HGNC Symbol;Acc:3241]	586	1
1052	EHBP1L1	EH domain binding protein 1-like 1 [Source:HGNC Symbol;Acc:30682]	1520	1
1053	EHMT1	euchromatic histone-lysine N-methyltransferase 1 [Source:HGNC Symbol;Acc:24650]	1295	1
1054	EHMT2	euchromatic histone-lysine N-methyltransferase 2 [Source:HGNC Symbol;Acc:14129]	1264	1
1055	EIF2B4	eukaryotic translation initiation factor 2B, subunit 4 delta, 67kDa [Source:HGNC Symbol;Acc:3260]	520	1
1056	EIF2B5	eukaryotic translation initiation factor 2B, subunit 5 epsilon, 82kDa [Source:HGNC Symbol;Acc:3261]	718	1
1057	EIF3G	eukaryotic translation initiation factor 3, subunit G [Source:HGNC Symbol;Acc:3274]	317	1
1058	EIF4E3	eukaryotic translation initiation factor 4E family member 3 [Source:HGNC Symbol;Acc:31837]	221	1
1059	EIF4EBP1	eukaryotic translation initiation factor 4E binding protein 1 [Source:HGNC Symbol;Acc:3288]	115	1
1060	EIF4ENIF1	eukaryotic translation initiation factor 4E nuclear import factor 1 [Source:HGNC Symbol;Acc:16687]	982	2
1061	EIF4G1	eukaryotic translation initiation factor 4 gamma, 1 [Source:HGNC Symbol;Acc:3296]	1603	2
1062	EIF4G3	eukaryotic translation initiation factor 4 gamma, 3 [Source:HGNC Symbol;Acc:3298]	1588	1
1063	ELAC1	elaC ribonuclease Z 1 [Source:HGNC Symbol;Acc:14197]	360	1
1064	ELAVL1	ELAV like RNA binding protein 1 [Source:HGNC Symbol;Acc:3312]	350	1
1065	ELAVL2	ELAV like neuron-specific RNA binding protein 2 [Source:HGNC Symbol;Acc:3313]	356	1
1066	ELF1	E74-like factor 1 (ets domain transcription factor) [Source:HGNC Symbol;Acc:3316]	616	1
1067	ELF4	E74-like factor 4 (ets domain transcription factor) [Source:HGNC Symbol;Acc:3319]	660	1
1068	ELFN1	extracellular leucine-rich repeat and fibronectin type III domain containing 1 [Source:HGNC Symbol;Acc:33154]	825	2
1069	ELL	elongation factor RNA polymerase II [Source:HGNC Symbol;Acc:23114]	618	1
1070	ELL2	elongation factor, RNA polymerase II, 2 [Source:HGNC Symbol;Acc:17064]	637	1
1071	ELMO1	engulfment and cell motility 1 [Source:HGNC Symbol;Acc:16286]	724	1
1072	ELMO2	engulfment and cell motility 2 [Source:HGNC Symbol;Acc:17233]	729	1
1073	ELMO3	engulfment and cell motility 3 [Source:HGNC Symbol;Acc:17289]	770	1
1074	ELMSAN1	ELM2 and Myb/SANT-like domain containing 1 [Source:HGNC Symbol;Acc:19853]	1042	1
1075	EMID1	EMI domain containing 1 [Source:HGNC Symbol;Acc:18036]	440	11
1076	EMILIN1	elastin microfibril interfacer 1 [Source:HGNC Symbol;Acc:19880]	1013	7
1077	EMILIN2	elastin microfibril interfacer 2 [Source:HGNC Symbol;Acc:19881]	1050	3
1078	EMILIN3	elastin microfibril interfacer 3 [Source:HGNC Symbol;Acc:16123]	763	1
1079	EML3	echinoderm microtubule associated protein like 3 [Source:HGNC Symbol;Acc:26666]	914	4
1080	EMR2	egf-like module containing, mucin-like, hormone receptor-like 2 [Source:HGNC Symbol;Acc:3337]	820	1
1081	ENAH	enabled homolog (Drosophila) [Source:HGNC Symbol;Acc:18271]	588	2
1082	ENAM	enamelin [Source:HGNC Symbol;Acc:3344]	1139	1
1083	ENG	endoglin [Source:HGNC Symbol;Acc:3349]	655	1
1084	ENGASE	endo-beta-N-acetylglucosaminidase [Source:HGNC Symbol;Acc:24622]	740	1
1085	ENKD1	enkurin domain containing 1 [Source:HGNC Symbol;Acc:25246]	343	2
1086	ENOX1	ecto-NOX disulfide-thiol exchanger 1 [Source:HGNC Symbol;Acc:25474]	640	1
1087	ENOX2	ecto-NOX disulfide-thiol exchanger 2 [Source:HGNC Symbol;Acc:2259]	607	1
1088	ENTHD2	ENTH domain containing 2 [Source:HGNC Symbol;Acc:26458]	522	1
1089	ENTPD2	ectonucleoside triphosphate diphosphohydrolase 2 [Source:HGNC Symbol;Acc:3364]	492	1
1090	ENTPD3	ectonucleoside triphosphate diphosphohydrolase 3 [Source:HGNC Symbol;Acc:3365]	526	1
1091	ENTPD6	ectonucleoside triphosphate diphosphohydrolase 6 (putative) [Source:HGNC Symbol;Acc:3368]	481	1
1092	EOMES	eomesodermin [Source:HGNC Symbol;Acc:3372]	702	2
1093	EP300	E1A binding protein p300 [Source:HGNC Symbol;Acc:3373]	2411	2
1094	EP400	E1A binding protein p400 [Source:HGNC Symbol;Acc:11958]	3156	1
1095	EP400NL	EP400 N-terminal like [Source:HGNC Symbol;Acc:26602]	485	1
1096	EPAS1	endothelial PAS domain protein 1 [Source:HGNC Symbol;Acc:3374]	867	1
1097	EPHA1	EPH receptor A1 [Source:HGNC Symbol;Acc:3385]	973	1
1098	EPHA10	EPH receptor A10 [Source:HGNC Symbol;Acc:19987]	1011	1
1099	EPHA2	EPH receptor A2 [Source:HGNC Symbol;Acc:3386]	973	1
1100	EPHA8	EPH receptor A8 [Source:HGNC Symbol;Acc:3391]	1002	1
1101	EPHB3	EPH receptor B3 [Source:HGNC Symbol;Acc:3394]	995	2
1102	EPHB6	EPH receptor B6 [Source:HGNC Symbol;Acc:3396]	1019	4
1103	EPN1	epsin 1 [Source:HGNC Symbol;Acc:21604]	659	2
1104	EPS15	epidermal growth factor receptor pathway substrate 15 [Source:HGNC Symbol;Acc:3419]	893	1
1105	EPS8	epidermal growth factor receptor pathway substrate 8 [Source:HGNC Symbol;Acc:3420]	819	1
1106	EPS8L1	EPS8-like 1 [Source:HGNC Symbol;Acc:21295]	720	1
1107	EPS8L2	EPS8-like 2 [Source:HGNC Symbol;Acc:21296]	712	1
1108	ERBB2	v-erb-b2 avian erythroblastic leukemia viral oncogene homolog 2 [Source:HGNC Symbol;Acc:3430]	1252	1
1109	ERBB2IP	erbb2 interacting protein [Source:HGNC Symbol;Acc:15842]	1409	1
1110	ERBB3	v-erb-b2 avian erythroblastic leukemia viral oncogene homolog 3 [Source:HGNC Symbol;Acc:3431]	1339	1
1111	ERCC1	excision repair cross-complementing rodent repair deficiency, complementation group 1 (includes overlapping antisense sequence) [Source:HGNC Symbol;Acc:3433]	320	1
1112	ERCC6L	excision repair cross-complementing rodent repair deficiency, complementation group 6-like [Source:HGNC Symbol;Acc:20794]	1247	1
1113	ERF	Ets2 repressor factor [Source:HGNC Symbol;Acc:3444]	545	1
1114	ERN1	endoplasmic reticulum to nucleus signaling 1 [Source:HGNC Symbol;Acc:3449]	974	1
1115	ERP44	endoplasmic reticulum protein 44 [Source:HGNC Symbol;Acc:18311]	403	1
1116	ERVV-1	endogenous retrovirus group V, member 1 [Source:HGNC Symbol;Acc:26501]	474	1
1117	ERVV-2	endogenous retrovirus group V, member 2 [Source:HGNC Symbol;Acc:39051]	532	1
1118	ESPN	espin [Source:HGNC Symbol;Acc:13281]	851	2
1119	ESRP1	epithelial splicing regulatory protein 1 [Source:HGNC Symbol;Acc:25966]	678	1
1120	ESRP2	epithelial splicing regulatory protein 2 [Source:HGNC Symbol;Acc:26152]	724	1
1121	ESRRB	estrogen-related receptor beta [Source:HGNC Symbol;Acc:3473]	505	1
1122	ESX1	ESX homeobox 1 [Source:HGNC Symbol;Acc:14865]	403	8
1123	ESYT2	extended synaptotagmin-like protein 2 [Source:HGNC Symbol;Acc:22211]	890	1
1124	ETAA1	Ewing tumor-associated antigen 1 [Source:HGNC Symbol;Acc:24648]	923	1
1125	ETNK1	ethanolamine kinase 1 [Source:HGNC Symbol;Acc:24649]	449	1
1126	ETNK2	ethanolamine kinase 2 [Source:HGNC Symbol;Acc:25575]	391	1
1127	ETV2	ets variant 2 [Source:HGNC Symbol;Acc:3491]	339	1
1128	EVA1C	eva-1 homolog C (C. elegans) [Source:HGNC Symbol;Acc:13239]	438	1
1129	EVC2	Ellis van Creveld syndrome 2 [Source:HGNC Symbol;Acc:19747]	1305	1
1130	EVL	Enah/Vasp-like [Source:HGNC Symbol;Acc:20234]	415	1
1131	EVPL	envoplakin [Source:HGNC Symbol;Acc:3503]	2030	1
1132	EWSR1	EWS RNA-binding protein 1 [Source:HGNC Symbol;Acc:3508]	658	2
1133	EXD3	exonuclease 3'-5' domain containing 3 [Source:HGNC Symbol;Acc:26023]	873	1
1134	EXOC3	exocyst complex component 3 [Source:HGNC Symbol;Acc:30378]	742	1
1135	EXOSC6	exosome component 6 [Source:HGNC Symbol;Acc:19055]	269	1
1136	EXOSC8	exosome component 8 [Source:HGNC Symbol;Acc:17035]	273	1
1137	EXTL1	exostosin-like glycosyltransferase 1 [Source:HGNC Symbol;Acc:3515]	673	2
1138	F5	coagulation factor V (proaccelerin, labile factor) [Source:HGNC Symbol;Acc:3542]	2221	1
1139	FAHD2A	fumarylacetoacetate hydrolase domain containing 2A [Source:HGNC Symbol;Acc:24252]	311	1
1140	FAHD2B	fumarylacetoacetate hydrolase domain containing 2B [Source:HGNC Symbol;Acc:25318]	311	1
1141	FAM101A	family with sequence similarity 101, member A [Source:HGNC Symbol;Acc:27051]	213	1
1142	FAM109A	family with sequence similarity 109, member A [Source:HGNC Symbol;Acc:26509]	279	1
1143	FAM110A	family with sequence similarity 110, member A [Source:HGNC Symbol;Acc:16188]	292	1
1144	FAM110C	family with sequence similarity 110, member C [Source:HGNC Symbol;Acc:33340]	318	1
1145	FAM110D	family with sequence similarity 110, member D [Source:HGNC Symbol;Acc:25860]	268	1
1146	FAM111B	family with sequence similarity 111, member B [Source:HGNC Symbol;Acc:24200]	731	1
1147	FAM122A	family with sequence similarity 122A [Source:HGNC Symbol;Acc:23490]	284	1
1148	FAM124A	family with sequence similarity 124A [Source:HGNC Symbol;Acc:26413]	579	2
1149	FAM124B	family with sequence similarity 124B [Source:HGNC Symbol;Acc:26224]	452	1
1150	FAM131C	family with sequence similarity 131, member C [Source:HGNC Symbol;Acc:26717]	277	1
1151	FAM132A	family with sequence similarity 132, member A [Source:HGNC Symbol;Acc:32308]	299	2
1152	FAM134A	family with sequence similarity 134, member A [Source:HGNC Symbol;Acc:28450]	540	1
1153	FAM134C	family with sequence similarity 134, member C [Source:HGNC Symbol;Acc:27258]	463	1
1154	FAM13A	family with sequence similarity 13, member A [Source:HGNC Symbol;Acc:19367]	1020	1
1155	FAM154A	family with sequence similarity 154, member A [Source:HGNC Symbol;Acc:28566]	471	2
1156	FAM154B	family with sequence similarity 154, member B [Source:HGNC Symbol;Acc:33727]	395	1
1157	FAM155B	family with sequence similarity 155, member B [Source:HGNC Symbol;Acc:30701]	469	3
1158	FAM160A2	family with sequence similarity 160, member A2 [Source:HGNC Symbol;Acc:25378]	983	1
1159	FAM160B1	family with sequence similarity 160, member B1 [Source:HGNC Symbol;Acc:29320]	762	1
1160	FAM160B2	family with sequence similarity 160, member B2 [Source:HGNC Symbol;Acc:16492]	740	1
1161	FAM163B	family with sequence similarity 163, member B [Source:HGNC Symbol;Acc:33277]	163	1
1162	FAM166A	family with sequence similarity 166, member A [Source:HGNC Symbol;Acc:33818]	314	2
1163	FAM166B	family with sequence similarity 166, member B [Source:HGNC Symbol;Acc:34242]	213	1
1164	FAM169B	family with sequence similarity 169, member B [Source:HGNC Symbol;Acc:26835]	189	1
1165	FAM171A2	family with sequence similarity 171, member A2 [Source:HGNC Symbol;Acc:30480]	823	1
1166	FAM174A	family with sequence similarity 174, member A [Source:HGNC Symbol;Acc:24943]	187	1
1167	FAM174B	family with sequence similarity 174, member B [Source:HGNC Symbol;Acc:34339]	156	1
1168	FAM179A	family with sequence similarity 179, member A [Source:HGNC Symbol;Acc:33715]	1016	2
1169	FAM181B	family with sequence similarity 181, member B [Source:HGNC Symbol;Acc:28512]	423	1
1170	FAM184B	family with sequence similarity 184, member B [Source:HGNC Symbol;Acc:29235]	1057	2
1171	FAM185A	family with sequence similarity 185, member A [Source:HGNC Symbol;Acc:22412]	389	1
1172	FAM189A1	family with sequence similarity 189, member A1 [Source:HGNC Symbol;Acc:29075]	536	1
1173	FAM189B	family with sequence similarity 189, member B [Source:HGNC Symbol;Acc:1233]	665	1
1174	FAM193A	family with sequence similarity 193, member A [Source:HGNC Symbol;Acc:16822]	1262	2
1175	FAM193B	family with sequence similarity 193, member B [Source:HGNC Symbol;Acc:25524]	786	1
1176	FAM195A	family with sequence similarity 195, member A [Source:HGNC Symbol;Acc:14142]	157	1
1177	FAM196A	family with sequence similarity 196, member A [Source:HGNC Symbol;Acc:33859]	476	1
1178	FAM204A	family with sequence similarity 204, member A [Source:HGNC Symbol;Acc:25794]	230	1
1179	FAM208B	family with sequence similarity 208, member B [Source:HGNC Symbol;Acc:23484]	2427	1
1180	FAM209A	family with sequence similarity 209, member A [Source:HGNC Symbol;Acc:16100]	168	1
1181	FAM209B	family with sequence similarity 209, member B [Source:HGNC Symbol;Acc:16101]	168	1
1182	FAM20C	family with sequence similarity 20, member C [Source:HGNC Symbol;Acc:22140]	581	1
1183	FAM214B	family with sequence similarity 214, member B [Source:HGNC Symbol;Acc:25666]	535	3
1184	FAM215A	family with sequence similarity 215, member A (non-protein coding) [Source:HGNC Symbol;Acc:17505]	111	2
1185	FAM218A	family with sequence similarity 218, member A [Source:HGNC Symbol;Acc:26466]	154	1
1186	FAM222A	family with sequence similarity 222, member A [Source:HGNC Symbol;Acc:25915]	449	1
1187	FAM231A	family with sequence similarity 231, member A [Source:HGNC Symbol;Acc:49427]	166	1
1188	FAM231B	family with sequence similarity 231, member B [Source:HGNC Symbol;Acc:49506]	166	1
1189	FAM231C	family with sequence similarity 231, member C [Source:HGNC Symbol;Acc:49508]	166	1
1190	FAM231D	family with sequence similarity 231, member D [Source:HGNC Symbol;Acc:49509]	166	1
1191	FAM46B	family with sequence similarity 46, member B [Source:HGNC Symbol;Acc:28273]	422	1
1192	FAM47C	family with sequence similarity 47, member C [Source:HGNC Symbol;Acc:25301]	1032	1
1193	FAM63A	family with sequence similarity 63, member A [Source:HGNC Symbol;Acc:25648]	514	1
1194	FAM63B	family with sequence similarity 63, member B [Source:HGNC Symbol;Acc:26954]	618	1
1195	FAM65A	family with sequence similarity 65, member A [Source:HGNC Symbol;Acc:25836]	1236	1
1196	FAM65C	family with sequence similarity 65, member C [Source:HGNC Symbol;Acc:16168]	947	1
1197	FAM71E1	family with sequence similarity 71, member E1 [Source:HGNC Symbol;Acc:25107]	244	1
1198	FAM83A	family with sequence similarity 83, member A [Source:HGNC Symbol;Acc:28210]	431	1
1199	FAM83B	family with sequence similarity 83, member B [Source:HGNC Symbol;Acc:21357]	1008	1
1200	FAM83C	family with sequence similarity 83, member C [Source:HGNC Symbol;Acc:16121]	744	1
1201	FAM83E	family with sequence similarity 83, member E [Source:HGNC Symbol;Acc:25972]	475	1
1202	FAM83F	family with sequence similarity 83, member F [Source:HGNC Symbol;Acc:25148]	497	1
1203	FAM84A	family with sequence similarity 84, member A [Source:HGNC Symbol;Acc:20743]	289	1
1204	FAM84B	family with sequence similarity 84, member B [Source:HGNC Symbol;Acc:24166]	307	1
1205	FAM8A1	family with sequence similarity 8, member A1 [Source:HGNC Symbol;Acc:16372]	410	1
1206	FAM98C	family with sequence similarity 98, member C [Source:HGNC Symbol;Acc:27119]	346	1
1207	FANCG	Fanconi anemia, complementation group G [Source:HGNC Symbol;Acc:3588]	619	1
1208	FARSB	phenylalanyl-tRNA synthetase, beta subunit [Source:HGNC Symbol;Acc:17800]	586	1
1209	FAS	Fas cell surface death receptor [Source:HGNC Symbol;Acc:11920]	332	1
1210	FASLG	Fas ligand (TNF superfamily, member 6) [Source:HGNC Symbol;Acc:11936]	278	1
1211	FASN	fatty acid synthase [Source:HGNC Symbol;Acc:3594]	2508	2
1212	FASTK	Fas-activated serine/threonine kinase [Source:HGNC Symbol;Acc:24676]	546	1
1213	FASTKD1	FAST kinase domains 1 [Source:HGNC Symbol;Acc:26150]	844	1
1214	FAT1	FAT atypical cadherin 1 [Source:HGNC Symbol;Acc:3595]	4585	2
1215	FAT2	FAT atypical cadherin 2 [Source:HGNC Symbol;Acc:3596]	4346	5
1216	FAT3	FAT atypical cadherin 3 [Source:HGNC Symbol;Acc:23112]	4586	3
1217	FAT4	FAT atypical cadherin 4 [Source:HGNC Symbol;Acc:23109]	4978	5
1218	FBLN2	fibulin 2 [Source:HGNC Symbol;Acc:3601]	1228	1
1219	FBLN5	fibulin 5 [Source:HGNC Symbol;Acc:3602]	445	1
1220	FBLN7	fibulin 7 [Source:HGNC Symbol;Acc:26740]	436	1
1221	FBN1	fibrillin 1 [Source:HGNC Symbol;Acc:3603]	2868	7
1222	FBN2	fibrillin 2 [Source:HGNC Symbol;Acc:3604]	2909	7
1223	FBN3	fibrillin 3 [Source:HGNC Symbol;Acc:18794]	2806	7
1224	FBRS	fibrosin [Source:HGNC Symbol;Acc:20442]	977	7
1225	FBRSL1	fibrosin-like 1 [Source:HGNC Symbol;Acc:29308]	1042	3
1226	FBXL19	F-box and leucine-rich repeat protein 19 [Source:HGNC Symbol;Acc:25300]	691	1
1227	FBXL22	F-box and leucine-rich repeat protein 22 [Source:HGNC Symbol;Acc:27537]	244	1
1228	FBXL6	F-box and leucine-rich repeat protein 6 [Source:HGNC Symbol;Acc:13603]	536	1
1229	FBXO16	F-box protein 16 [Source:HGNC Symbol;Acc:13618]	346	1
1230	FBXO33	F-box protein 33 [Source:HGNC Symbol;Acc:19833]	552	1
1231	FBXO34	F-box protein 34 [Source:HGNC Symbol;Acc:20201]	708	1
1232	FBXO40	F-box protein 40 [Source:HGNC Symbol;Acc:29816]	706	2
1233	FBXO41	F-box protein 41 [Source:HGNC Symbol;Acc:29409]	933	1
1234	FBXO44	F-box protein 44 [Source:HGNC Symbol;Acc:24847]	252	1
1235	FBXO46	F-box protein 46 [Source:HGNC Symbol;Acc:25069]	600	1
1236	FBXO7	F-box protein 7 [Source:HGNC Symbol;Acc:13586]	519	1
1237	FBXW4	F-box and WD repeat domain containing 4 [Source:HGNC Symbol;Acc:10847]	409	1
1238	FCGBP	Fc fragment of IgG binding protein [Source:HGNC Symbol;Acc:13572]	5402	6
1239	FCGR2A	Fc fragment of IgG, low affinity IIa, receptor (CD32) [Source:HGNC Symbol;Acc:3616]	314	1
1240	FCGR3A	Fc fragment of IgG, low affinity IIIa, receptor (CD16a) [Source:HGNC Symbol;Acc:3619]	287	1
1241	FCGR3B	Fc fragment of IgG, low affinity IIIb, receptor (CD16b) [Source:HGNC Symbol;Acc:3620]	230	1
1242	FCHO1	FCH domain only 1 [Source:HGNC Symbol;Acc:29002]	886	1
1243	FCHSD1	FCH and double SH3 domains 1 [Source:HGNC Symbol;Acc:25463]	687	1
1244	FCN2	ficolin (collagen/fibrinogen domain containing lectin) 2 [Source:HGNC Symbol;Acc:3624]	310	3
1245	FCN3	ficolin (collagen/fibrinogen domain containing) 3 [Source:HGNC Symbol;Acc:3625]	296	2
1246	FCRL1	Fc receptor-like 1 [Source:HGNC Symbol;Acc:18509]	426	1
1247	FCRLA	Fc receptor-like A [Source:HGNC Symbol;Acc:18504]	379	1
1248	FER1L6	fer-1-like 6 (C. elegans) [Source:HGNC Symbol;Acc:28065]	1854	1
1249	FEV	FEV (ETS oncogene family) [Source:HGNC Symbol;Acc:18562]	235	1
1250	FGD1	FYVE, RhoGEF and PH domain containing 1 [Source:HGNC Symbol;Acc:3663]	958	1
1251	FGD3	FYVE, RhoGEF and PH domain containing 3 [Source:HGNC Symbol;Acc:16027]	722	1
1252	FGF1	fibroblast growth factor 1 (acidic) [Source:HGNC Symbol;Acc:3665]	152	1
1253	FGF13	fibroblast growth factor 13 [Source:HGNC Symbol;Acc:3670]	252	1
1254	FGF2	fibroblast growth factor 2 (basic) [Source:HGNC Symbol;Acc:3676]	285	1
1255	FGF21	fibroblast growth factor 21 [Source:HGNC Symbol;Acc:3678]	206	1
1256	FGF3	fibroblast growth factor 3 [Source:HGNC Symbol;Acc:3681]	236	1
1257	FGFR1	fibroblast growth factor receptor 1 [Source:HGNC Symbol;Acc:3688]	850	1
1258	FGFR2	fibroblast growth factor receptor 2 [Source:HGNC Symbol;Acc:3689]	819	1
1259	FGFR3	fibroblast growth factor receptor 3 [Source:HGNC Symbol;Acc:3690]	805	2
1260	FGFR4	fibroblast growth factor receptor 4 [Source:HGNC Symbol;Acc:3691]	799	1
1261	FGFRL1	fibroblast growth factor receptor-like 1 [Source:HGNC Symbol;Acc:3693]	501	2
1262	FGGY	FGGY carbohydrate kinase domain containing [Source:HGNC Symbol;Acc:25610]	548	1
1263	FGR	feline Gardner-Rasheed sarcoma viral oncogene homolog [Source:HGNC Symbol;Acc:3697]	526	1
1264	FHDC1	FH2 domain containing 1 [Source:HGNC Symbol;Acc:29363]	1140	2
1265	FHOD1	formin homology 2 domain containing 1 [Source:HGNC Symbol;Acc:17905]	1161	1
1266	FIGNL1	fidgetin-like 1 [Source:HGNC Symbol;Acc:13286]	671	1
1267	FIP1L1	factor interacting with PAPOLA and CPSF1 [Source:HGNC Symbol;Acc:19124]	591	3
1268	FJX1	four jointed box 1 (Drosophila) [Source:HGNC Symbol;Acc:17166]	434	1
1269	FKBP10	FK506 binding protein 10, 65 kDa [Source:HGNC Symbol;Acc:18169]	579	1
1270	FKBP8	FK506 binding protein 8, 38kDa [Source:HGNC Symbol;Acc:3724]	438	1
1271	FKBPL	FK506 binding protein like [Source:HGNC Symbol;Acc:13949]	346	1
1272	FLJ00418		197	2
1273	FLNB	filamin B, beta [Source:HGNC Symbol;Acc:3755]	2599	1
1274	FLNC	filamin C, gamma [Source:HGNC Symbol;Acc:3756]	2722	1
1275	FMN1	formin 1 [Source:HGNC Symbol;Acc:3768]	1193	2
1276	FMN2	formin 2 [Source:HGNC Symbol;Acc:14074]	1719	2
1277	FMNL1	formin-like 1 [Source:HGNC Symbol;Acc:1212]	1101	3
1278	FMNL3	formin-like 3 [Source:HGNC Symbol;Acc:23698]	1025	1
1279	FNBP1	formin binding protein 1 [Source:HGNC Symbol;Acc:17069]	614	1
1280	FNBP1L	formin binding protein 1-like [Source:HGNC Symbol;Acc:20851]	602	1
1281	FNBP4	formin binding protein 4 [Source:HGNC Symbol;Acc:19752]	1014	1
1282	FNDC1	fibronectin type III domain containing 1 [Source:HGNC Symbol;Acc:21184]	1891	5
1283	FNDC3A	fibronectin type III domain containing 3A [Source:HGNC Symbol;Acc:20296]	1195	2
1284	FNDC3B	fibronectin type III domain containing 3B [Source:HGNC Symbol;Acc:24670]	1201	2
1285	FNDC4	fibronectin type III domain containing 4 [Source:HGNC Symbol;Acc:20239]	231	1
1286	FNDC7	fibronectin type III domain containing 7 [Source:HGNC Symbol;Acc:26668]	731	1
1287	FOLH1	folate hydrolase (prostate-specific membrane antigen) 1 [Source:HGNC Symbol;Acc:3788]	747	1
1288	FOSL1	FOS-like antigen 1 [Source:HGNC Symbol;Acc:13718]	268	1
1289	FOXA3	forkhead box A3 [Source:HGNC Symbol;Acc:5023]	347	1
1290	FOXC1	forkhead box C1 [Source:HGNC Symbol;Acc:3800]	550	2
1291	FOXC2	forkhead box C2 (MFH-1, mesenchyme forkhead 1) [Source:HGNC Symbol;Acc:3801]	498	1
1292	FOXD1	forkhead box D1 [Source:HGNC Symbol;Acc:3802]	456	1
1293	FOXD2	forkhead box D2 [Source:HGNC Symbol;Acc:3803]	492	4
1294	FOXD3	forkhead box D3 [Source:HGNC Symbol;Acc:3804]	475	1
1295	FOXD4L1	forkhead box D4-like 1 [Source:HGNC Symbol;Acc:18521]	405	1
1296	FOXH1	forkhead box H1 [Source:HGNC Symbol;Acc:3814]	362	1
1297	FOXI2	forkhead box I2 [Source:HGNC Symbol;Acc:32448]	315	2
1298	FOXJ1	forkhead box J1 [Source:HGNC Symbol;Acc:3816]	418	2
1299	FOXJ2	forkhead box J2 [Source:HGNC Symbol;Acc:24818]	571	3
1300	FOXJ3	forkhead box J3 [Source:HGNC Symbol;Acc:29178]	619	1
1301	FOXK1	forkhead box K1 [Source:HGNC Symbol;Acc:23480]	730	2
1302	FOXK2	forkhead box K2 [Source:HGNC Symbol;Acc:6036]	657	2
1303	FOXL2	forkhead box L2 [Source:HGNC Symbol;Acc:1092]	373	2
1304	FOXM1	forkhead box M1 [Source:HGNC Symbol;Acc:3818]	798	2
1305	FOXN1	forkhead box N1 [Source:HGNC Symbol;Acc:12765]	645	3
1306	FOXN3	forkhead box N3 [Source:HGNC Symbol;Acc:1928]	487	1
1307	FOXN4	forkhead box N4 [Source:HGNC Symbol;Acc:21399]	514	1
1308	FOXO1	forkhead box O1 [Source:HGNC Symbol;Acc:3819]	652	1
1309	FOXP2	forkhead box P2 [Source:HGNC Symbol;Acc:13875]	737	1
1310	FOXP3	forkhead box P3 [Source:HGNC Symbol;Acc:6106]	428	1
1311	FOXP4	forkhead box P4 [Source:HGNC Symbol;Acc:20842]	677	1
1312	FOXR1	forkhead box R1 [Source:HGNC Symbol;Acc:29980]	289	1
1313	FOXRED1	FAD-dependent oxidoreductase domain containing 1 [Source:HGNC Symbol;Acc:26927]	483	1
1314	FOXRED2	FAD-dependent oxidoreductase domain containing 2 [Source:HGNC Symbol;Acc:26264]	681	1
1315	FOXS1	forkhead box S1 [Source:HGNC Symbol;Acc:3735]	327	1
1316	FRAT1	frequently rearranged in advanced T-cell lymphomas [Source:HGNC Symbol;Acc:3944]	276	3
1317	FRAT2	frequently rearranged in advanced T-cell lymphomas 2 [Source:HGNC Symbol;Acc:16048]	230	1
1318	FREM1	FRAS1 related extracellular matrix 1 [Source:HGNC Symbol;Acc:23399]	2177	1
1319	FREM2	FRAS1 related extracellular matrix protein 2 [Source:HGNC Symbol;Acc:25396]	3166	1
1320	FRMPD1	FERM and PDZ domain containing 1 [Source:HGNC Symbol;Acc:29159]	1575	3
1321	FRMPD2	FERM and PDZ domain containing 2 [Source:HGNC Symbol;Acc:28572]	1306	1
1322	FRMPD3	FERM and PDZ domain containing 3 [Source:HGNC Symbol;Acc:29382]	1807	4
1323	FRMPD4	FERM and PDZ domain containing 4 [Source:HGNC Symbol;Acc:29007]	1319	2
1324	FSCN2	fascin homolog 2, actin-bundling protein, retinal (Strongylocentrotus purpuratus) [Source:HGNC Symbol;Acc:3960]	513	1
1325	FSIP2	fibrous sheath interacting protein 2 [Source:HGNC Symbol;Acc:21675]	6993	1
1326	FSTL3	follistatin-like 3 (secreted glycoprotein) [Source:HGNC Symbol;Acc:3973]	260	1
1327	FUBP1	far upstream element (FUSE) binding protein 1 [Source:HGNC Symbol;Acc:4004]	662	5
1328	FUCA1	fucosidase, alpha-L- 1, tissue [Source:HGNC Symbol;Acc:4006]	463	1
1329	FUK	fucokinase [Source:HGNC Symbol;Acc:29500]	1087	2
1330	FURIN	furin (paired basic amino acid cleaving enzyme) [Source:HGNC Symbol;Acc:8568]	791	1
1331	FUT4	fucosyltransferase 4 (alpha (1,3) fucosyltransferase, myeloid-specific) [Source:HGNC Symbol;Acc:4015]	527	1
1332	FXR2	fragile X mental retardation, autosomal homolog 2 [Source:HGNC Symbol;Acc:4024]	670	1
1333	FYB	FYN binding protein [Source:HGNC Symbol;Acc:4036]	836	1
1334	FYCO1	FYVE and coiled-coil domain containing 1 [Source:HGNC Symbol;Acc:14673]	1495	1
1335	FZD2	frizzled family receptor 2 [Source:HGNC Symbol;Acc:4040]	562	1
1336	FZD5	frizzled family receptor 5 [Source:HGNC Symbol;Acc:4043]	582	2
1337	FZD7	frizzled family receptor 7 [Source:HGNC Symbol;Acc:4045]	571	2
1338	FZD8	frizzled family receptor 8 [Source:HGNC Symbol;Acc:4046]	691	3
1339	FZD9	frizzled family receptor 9 [Source:HGNC Symbol;Acc:4047]	588	1
1340	GAB1	GRB2-associated binding protein 1 [Source:HGNC Symbol;Acc:4066]	721	1
1341	GAB4	GRB2-associated binding protein family, member 4 [Source:HGNC Symbol;Acc:18325]	571	1
1342	GABBR1	gamma-aminobutyric acid (GABA) B receptor, 1 [Source:HGNC Symbol;Acc:4070]	958	1
1343	GAK	cyclin G associated kinase [Source:HGNC Symbol;Acc:4113]	1308	3
1344	GALNS	galactosamine (N-acetyl)-6-sulfate sulfatase [Source:HGNC Symbol;Acc:4122]	519	1
1345	GALNT2	UDP-N-acetyl-alpha-D-galactosamine:polypeptide N-acetylgalactosaminyltransferase 2 (GalNAc-T2) [Source:HGNC Symbol;Acc:4124]	568	1
1346	GALNT7	UDP-N-acetyl-alpha-D-galactosamine:polypeptide N-acetylgalactosaminyltransferase 7 (GalNAc-T7) [Source:HGNC Symbol;Acc:4129]	654	1
1347	GALR3	galanin receptor 3 [Source:HGNC Symbol;Acc:4134]	365	1
1348	GAR1	GAR1 ribonucleoprotein [Source:HGNC Symbol;Acc:14264]	214	1
1349	GAREML	GRB2 associated, regulator of MAPK1-like [Source:HGNC Symbol;Acc:27172]	871	1
1350	GARNL3	GTPase activating Rap/RanGAP domain-like 3 [Source:HGNC Symbol;Acc:25425]	1010	1
1351	GART	phosphoribosylglycinamide formyltransferase, phosphoribosylglycinamide synthetase, phosphoribosylaminoimidazole synthetase [Source:HGNC Symbol;Acc:4163]	1007	1
1352	GAS2	growth arrest-specific 2 [Source:HGNC Symbol;Acc:4167]	310	1
1353	GAS2L3	growth arrest-specific 2 like 3 [Source:HGNC Symbol;Acc:27475]	691	1
1354	GAS7	growth arrest-specific 7 [Source:HGNC Symbol;Acc:4169]	473	2
1355	GATA1	GATA binding protein 1 (globin transcription factor 1) [Source:HGNC Symbol;Acc:4170]	410	1
1356	GATA4	GATA binding protein 4 [Source:HGNC Symbol;Acc:4173]	439	1
1357	GATA5	GATA binding protein 5 [Source:HGNC Symbol;Acc:15802]	394	1
1358	GATC	glutamyl-tRNA(Gln) amidotransferase, subunit C [Source:HGNC Symbol;Acc:25068]	133	1
1359	GCM2	glial cells missing homolog 2 (Drosophila) [Source:HGNC Symbol;Acc:4198]	503	1
1360	GCN1L1	GCN1 general control of amino-acid synthesis 1-like 1 (yeast) [Source:HGNC Symbol;Acc:4199]	2668	1
1361	GDF1	growth differentiation factor 1 [Source:HGNC Symbol;Acc:4214]	369	1
1362	GDF2	growth differentiation factor 2 [Source:HGNC Symbol;Acc:4217]	426	1
1363	GDF5OS	growth differentiation factor 5 opposite strand [Source:HGNC Symbol;Acc:33435]	247	1
1364	GDF6	growth differentiation factor 6 [Source:HGNC Symbol;Acc:4221]	452	1
1365	GDPD2	glycerophosphodiester phosphodiesterase domain containing 2 [Source:HGNC Symbol;Acc:25974]	587	1
1366	GDPGP1	GDP-D-glucose phosphorylase 1 [Source:HGNC Symbol;Acc:34360]	382	1
1367	GFRA4	GDNF family receptor alpha 4 [Source:HGNC Symbol;Acc:13821]	296	1
1368	GGA2	golgi-associated, gamma adaptin ear containing, ARF binding protein 2 [Source:HGNC Symbol;Acc:16064]	610	2
1369	GGA3	golgi-associated, gamma adaptin ear containing, ARF binding protein 3 [Source:HGNC Symbol;Acc:17079]	720	1
1370	GGN	gametogenetin [Source:HGNC Symbol;Acc:18869]	649	3
1371	GGT6	gamma-glutamyltransferase 6 [Source:HGNC Symbol;Acc:26891]	490	1
1372	GH2	growth hormone 2 [Source:HGNC Symbol;Acc:4262]	253	1
1373	GHDC	GH3 domain containing [Source:HGNC Symbol;Acc:24438]	527	1
1374	GIGYF1	GRB10 interacting GYF protein 1 [Source:HGNC Symbol;Acc:9126]	1032	1
1375	GINM1	glycoprotein integral membrane 1 [Source:HGNC Symbol;Acc:21074]	327	1
1376	GIT1	G protein-coupled receptor kinase interacting ArfGAP 1 [Source:HGNC Symbol;Acc:4272]	767	2
1377	GJA1	gap junction protein, alpha 1, 43kDa [Source:HGNC Symbol;Acc:4274]	379	1
1378	GJC1	gap junction protein, gamma 1, 45kDa [Source:HGNC Symbol;Acc:4280]	393	1
1379	GJD4	gap junction protein, delta 4, 40.1kDa [Source:HGNC Symbol;Acc:23296]	367	1
1380	GLDC	glycine dehydrogenase (decarboxylating) [Source:HGNC Symbol;Acc:4313]	1017	1
1381	GLDN	gliomedin [Source:HGNC Symbol;Acc:29514]	548	9
1382	GLI1	GLI family zinc finger 1 [Source:HGNC Symbol;Acc:4317]	1103	1
1383	GLI2	GLI family zinc finger 2 [Source:HGNC Symbol;Acc:4318]	1583	1
1384	GLI4	GLI family zinc finger 4 [Source:HGNC Symbol;Acc:4320]	373	1
1385	GLIS1	GLIS family zinc finger 1 [Source:HGNC Symbol;Acc:29525]	617	1
1386	GLIS2	GLIS family zinc finger 2 [Source:HGNC Symbol;Acc:29450]	521	1
1387	GLIS3	GLIS family zinc finger 3 [Source:HGNC Symbol;Acc:28510]	927	2
1388	GLTSCR1	glioma tumor suppressor candidate region gene 1 [Source:HGNC Symbol;Acc:4332]	1557	1
1389	GMIP	GEM interacting protein [Source:HGNC Symbol;Acc:24852]	967	1
1390	GMPS	guanine monphosphate synthase [Source:HGNC Symbol;Acc:4378]	690	1
1391	GNL1	guanine nucleotide binding protein-like 1 [Source:HGNC Symbol;Acc:4413]	604	1
1392	GNMT	glycine N-methyltransferase [Source:HGNC Symbol;Acc:4415]	292	1
1393	GNRH2	gonadotropin-releasing hormone 2 [Source:HGNC Symbol;Acc:4420]	117	1
1394	GOLGA3	golgin A3 [Source:HGNC Symbol;Acc:4426]	1495	2
1395	GOLGA8I	golgin A8 family, member I [Source:HGNC Symbol;Acc:26660]	629	1
1396	GOLGA8M	golgin A8 family, member M [Source:HGNC Symbol;Acc:44404]	368	1
1397	GOLGA8N	golgin A8 family, member N [Source:HGNC Symbol;Acc:44405]	629	1
1398	GOLGA8O	golgin A8 family, member O [Source:HGNC Symbol;Acc:44406]	292	1
1399	GOLGA8Q	golgin A8 family, member Q [Source:HGNC Symbol;Acc:44408]	629	1
1400	GOLGA8R	golgin A8 family, member R [Source:HGNC Symbol;Acc:44407]	291	1
1401	GON4L	gon-4-like (C. elegans) [Source:HGNC Symbol;Acc:25973]	2238	2
1402	GOPC	golgi-associated PDZ and coiled-coil motif containing [Source:HGNC Symbol;Acc:17643]	459	1
1403	GORASP1	golgi reassembly stacking protein 1, 65kDa [Source:HGNC Symbol;Acc:16769]	437	2
1404	GORASP2	golgi reassembly stacking protein 2, 55kDa [Source:HGNC Symbol;Acc:17500]	461	1
1405	GP1BA	glycoprotein Ib (platelet), alpha polypeptide [Source:HGNC Symbol;Acc:4439]	649	1
1406	GP1BB	glycoprotein Ib (platelet), beta polypeptide [Source:HGNC Symbol;Acc:4440]	203	1
1407	GP6	glycoprotein VI (platelet) [Source:HGNC Symbol;Acc:14388]	617	1
1408	GP9	glycoprotein IX (platelet) [Source:HGNC Symbol;Acc:4444]	174	1
1409	GPALPP1	GPALPP motifs containing 1 [Source:HGNC Symbol;Acc:20298]	337	3
1410	GPAT2	glycerol-3-phosphate acyltransferase 2, mitochondrial [Source:HGNC Symbol;Acc:27168]	792	1
1411	GPATCH1	G patch domain containing 1 [Source:HGNC Symbol;Acc:24658]	928	1
1412	GPATCH8	G patch domain containing 8 [Source:HGNC Symbol;Acc:29066]	1499	2
1413	GPBAR1	G protein-coupled bile acid receptor 1 [Source:HGNC Symbol;Acc:19680]	327	1
1414	GPKOW	G patch domain and KOW motifs [Source:HGNC Symbol;Acc:30677]	473	1
1415	GPN2	GPN-loop GTPase 2 [Source:HGNC Symbol;Acc:25513]	307	1
1416	GPR125	G protein-coupled receptor 125 [Source:HGNC Symbol;Acc:13839]	1318	1
1417	GPR132	G protein-coupled receptor 132 [Source:HGNC Symbol;Acc:17482]	377	1
1418	GPR133	G protein-coupled receptor 133 [Source:HGNC Symbol;Acc:19893]	871	1
1419	GPR135	G protein-coupled receptor 135 [Source:HGNC Symbol;Acc:19991]	491	2
1420	GPR142	G protein-coupled receptor 142 [Source:HGNC Symbol;Acc:20088]	459	1
1421	GPR149	G protein-coupled receptor 149 [Source:HGNC Symbol;Acc:23627]	728	1
1422	GPR153	G protein-coupled receptor 153 [Source:HGNC Symbol;Acc:23618]	606	2
1423	GPR17	G protein-coupled receptor 17 [Source:HGNC Symbol;Acc:4471]	364	1
1424	GPR179	G protein-coupled receptor 179 [Source:HGNC Symbol;Acc:31371]	2364	2
1425	GPR27	G protein-coupled receptor 27 [Source:HGNC Symbol;Acc:4482]	372	1
1426	GPR37	G protein-coupled receptor 37 (endothelin receptor type B-like) [Source:HGNC Symbol;Acc:4494]	610	2
1427	GPR37L1	G protein-coupled receptor 37 like 1 [Source:HGNC Symbol;Acc:14923]	478	1
1428	GPR6	G protein-coupled receptor 6 [Source:HGNC Symbol;Acc:4515]	374	1
1429	GPR61	G protein-coupled receptor 61 [Source:HGNC Symbol;Acc:13300]	448	1
1430	GPR62	G protein-coupled receptor 62 [Source:HGNC Symbol;Acc:13301]	365	1
1431	GPR75-ASB3	GPR75-ASB3 readthrough [Source:HGNC Symbol;Acc:40043]	553	1
1432	GPR98	G protein-coupled receptor 98 [Source:HGNC Symbol;Acc:17416]	6303	1
1433	GPRC5C	G protein-coupled receptor, family C, group 5, member C [Source:HGNC Symbol;Acc:13309]	483	1
1434	GPRIN1	G protein regulated inducer of neurite outgrowth 1 [Source:HGNC Symbol;Acc:24835]	1005	3
1435	GPRIN3	GPRIN family member 3 [Source:HGNC Symbol;Acc:27733]	773	1
1436	GPSM3	G-protein signaling modulator 3 [Source:HGNC Symbol;Acc:13945]	157	2
1437	GRB7	growth factor receptor-bound protein 7 [Source:HGNC Symbol;Acc:4567]	552	1
1438	GRIN2C	glutamate receptor, ionotropic, N-methyl D-aspartate 2C [Source:HGNC Symbol;Acc:4587]	1230	1
1439	GRIN2D	glutamate receptor, ionotropic, N-methyl D-aspartate 2D [Source:HGNC Symbol;Acc:4588]	1333	2
1440	GRIN3A	glutamate receptor, ionotropic, N-methyl-D-aspartate 3A [Source:HGNC Symbol;Acc:16767]	1112	1
1441	GRIN3B	glutamate receptor, ionotropic, N-methyl-D-aspartate 3B [Source:HGNC Symbol;Acc:16768]	1040	3
1442	GRIPAP1	GRIP1 associated protein 1 [Source:HGNC Symbol;Acc:18706]	838	1
1443	GRM1	glutamate receptor, metabotropic 1 [Source:HGNC Symbol;Acc:4593]	1191	2
1444	GRSF1	G-rich RNA sequence binding factor 1 [Source:HGNC Symbol;Acc:4610]	477	1
1445	GSAP	gamma-secretase activating protein [Source:HGNC Symbol;Acc:28042]	851	1
1446	GSC	goosecoid homeobox [Source:HGNC Symbol;Acc:4612]	254	1
1447	GSDMA	gasdermin A [Source:HGNC Symbol;Acc:13311]	442	1
1448	GSDMD	gasdermin D [Source:HGNC Symbol;Acc:25697]	481	1
1449	GSE1	Gse1 coiled-coil protein [Source:HGNC Symbol;Acc:28979]	1214	1
1450	GSG1L	GSG1-like [Source:HGNC Symbol;Acc:28283]	328	1
1451	GSK3A	glycogen synthase kinase 3 alpha [Source:HGNC Symbol;Acc:4616]	480	1
1452	GSPT1	G1 to S phase transition 1 [Source:HGNC Symbol;Acc:4621]	634	1
1453	GSTK1	glutathione S-transferase kappa 1 [Source:HGNC Symbol;Acc:16906]	279	2
1454	GSTO1	glutathione S-transferase omega 1 [Source:HGNC Symbol;Acc:13312]	238	1
1455	GSTO2	glutathione S-transferase omega 2 [Source:HGNC Symbol;Acc:23064]	240	1
1456	GSX1	GS homeobox 1 [Source:HGNC Symbol;Acc:20374]	261	1
1457	GTF2I	general transcription factor IIi [Source:HGNC Symbol;Acc:4659]	995	2
1458	GTF2IRD1	GTF2I repeat domain containing 1 [Source:HGNC Symbol;Acc:4661]	956	1
1459	GTF2IRD2	GTF2I repeat domain containing 2 [Source:HGNC Symbol;Acc:30775]	946	1
1460	GTF2IRD2B	GTF2I repeat domain containing 2B [Source:HGNC Symbol;Acc:33125]	946	1
1461	GTPBP1	GTP binding protein 1 [Source:HGNC Symbol;Acc:4669]	666	1
1462	GUCY1A2	guanylate cyclase 1, soluble, alpha 2 [Source:HGNC Symbol;Acc:4684]	760	1
1463	GUSB	glucuronidase, beta [Source:HGNC Symbol;Acc:4696]	648	1
1464	GYLTL1B	glycosyltransferase-like 1B [Source:HGNC Symbol;Acc:16522]	718	1
1465	GZMH	granzyme H (cathepsin G-like 2, protein h-CCPX) [Source:HGNC Symbol;Acc:4710]	243	1
1466	H1FOO	H1 histone family, member O, oocyte-specific [Source:HGNC Symbol;Acc:18463]	343	1
1467	H6PD	hexose-6-phosphate dehydrogenase (glucose 1-dehydrogenase) [Source:HGNC Symbol;Acc:4795]	788	1
1468	HACE1	HECT domain and ankyrin repeat containing E3 ubiquitin protein ligase 1 [Source:HGNC Symbol;Acc:21033]	906	2
1469	HAND2	heart and neural crest derivatives expressed 2 [Source:HGNC Symbol;Acc:4808]	214	2
1470	HAT1	histone acetyltransferase 1 [Source:HGNC Symbol;Acc:4821]	416	1
1471	HAUS5	HAUS augmin-like complex, subunit 5 [Source:HGNC Symbol;Acc:29130]	630	3
1472	HBP1	HMG-box transcription factor 1 [Source:HGNC Symbol;Acc:23200]	511	1
1473	HCFC1	host cell factor C1 (VP16-accessory protein) [Source:HGNC Symbol;Acc:4839]	2032	1
1474	HCFC2	host cell factor C2 [Source:HGNC Symbol;Acc:24972]	789	1
1475	HCN1	hyperpolarization activated cyclic nucleotide-gated potassium channel 1 [Source:HGNC Symbol;Acc:4845]	887	1
1476	HCN2	hyperpolarization activated cyclic nucleotide-gated potassium channel 2 [Source:HGNC Symbol;Acc:4846]	886	3
1477	HCN3	hyperpolarization activated cyclic nucleotide-gated potassium channel 3 [Source:HGNC Symbol;Acc:19183]	771	1
1478	HCN4	hyperpolarization activated cyclic nucleotide-gated potassium channel 4 [Source:HGNC Symbol;Acc:16882]	1200	7
1479	HCRT	hypocretin (orexin) neuropeptide precursor [Source:HGNC Symbol;Acc:4847]	128	1
1480	HCRTR1	hypocretin (orexin) receptor 1 [Source:HGNC Symbol;Acc:4848]	422	1
1481	HDAC10	histone deacetylase 10 [Source:HGNC Symbol;Acc:18128]	666	1
1482	HDAC4	histone deacetylase 4 [Source:HGNC Symbol;Acc:14063]	1081	1
1483	HDAC5	histone deacetylase 5 [Source:HGNC Symbol;Acc:14068]	1120	2
1484	HDAC6	histone deacetylase 6 [Source:HGNC Symbol;Acc:14064]	1226	2
1485	HDAC7	histone deacetylase 7 [Source:HGNC Symbol;Acc:14067]	1011	2
1486	HDAC9	histone deacetylase 9 [Source:HGNC Symbol;Acc:14065]	1066	1
1487	HECA	headcase homolog (Drosophila) [Source:HGNC Symbol;Acc:21041]	540	1
1488	HECTD1	HECT domain containing E3 ubiquitin protein ligase 1 [Source:HGNC Symbol;Acc:20157]	2607	3
1489	HECTD4	HECT domain containing E3 ubiquitin protein ligase 4 [Source:HGNC Symbol;Acc:26611]	4243	5
1490	HELT	helt bHLH transcription factor [Source:HGNC Symbol;Acc:33783]	324	1
1491	HELZ2	helicase with zinc finger 2, transcriptional coactivator [Source:HGNC Symbol;Acc:30021]	2646	5
1492	HEMGN	hemogen [Source:HGNC Symbol;Acc:17509]	481	1
1493	HEPACAM	hepatic and glial cell adhesion molecule [Source:HGNC Symbol;Acc:26361]	413	1
1494	HEPH	hephaestin [Source:HGNC Symbol;Acc:4866]	1209	1
1495	HEPHL1	hephaestin-like 1 [Source:HGNC Symbol;Acc:30477]	1156	1
1496	HERC2	HECT and RLD domain containing E3 ubiquitin protein ligase 2 [Source:HGNC Symbol;Acc:4868]	4831	1
1497	HERPUD2	HERPUD family member 2 [Source:HGNC Symbol;Acc:21915]	403	1
1498	HES1	hes family bHLH transcription factor 1 [Source:HGNC Symbol;Acc:5192]	277	2
1499	HES6	hes family bHLH transcription factor 6 [Source:HGNC Symbol;Acc:18254]	221	1
1500	HEXIM1	hexamethylene bis-acetamide inducible 1 [Source:HGNC Symbol;Acc:24953]	356	1
1501	HEYL	hes-related family bHLH transcription factor with YRPW motif-like [Source:HGNC Symbol;Acc:4882]	325	1
1502	HFE	hemochromatosis [Source:HGNC Symbol;Acc:4886]	345	1
1503	HFE2	hemochromatosis type 2 (juvenile) [Source:HGNC Symbol;Acc:4887]	423	1
1504	HGFAC	HGF activator [Source:HGNC Symbol;Acc:4894]	652	3
1505	HHIPL1	HHIP-like 1 [Source:HGNC Symbol;Acc:19710]	779	1
1506	HHIPL2	HHIP-like 2 [Source:HGNC Symbol;Acc:25842]	721	1
1507	HHLA2	HERV-H LTR-associating 2 [Source:HGNC Symbol;Acc:4905]	411	1
1508	HIC1	hypermethylated in cancer 1 [Source:HGNC Symbol;Acc:4909]	730	3
1509	HID1	HID1 domain containing [Source:HGNC Symbol;Acc:15736]	785	1
1510	HINFP	histone H4 transcription factor [Source:HGNC Symbol;Acc:17850]	514	1
1511	HINT1	histidine triad nucleotide binding protein 1 [Source:HGNC Symbol;Acc:4912]	123	1
1512	HINT2	histidine triad nucleotide binding protein 2 [Source:HGNC Symbol;Acc:18344]	160	1
1513	HIPK2	homeodomain interacting protein kinase 2 [Source:HGNC Symbol;Acc:14402]	1195	1
1514	HIRIP3	HIRA interacting protein 3 [Source:HGNC Symbol;Acc:4917]	553	1
1515	HIVEP1	human immunodeficiency virus type I enhancer binding protein 1 [Source:HGNC Symbol;Acc:4920]	2715	1
1516	HIVEP2	human immunodeficiency virus type I enhancer binding protein 2 [Source:HGNC Symbol;Acc:4921]	2443	2
1517	HIVEP3	human immunodeficiency virus type I enhancer binding protein 3 [Source:HGNC Symbol;Acc:13561]	2403	4
1518	HLA-F	major histocompatibility complex, class I, F [Source:HGNC Symbol;Acc:4963]	439	1
1519	HLF	hepatic leukemia factor [Source:HGNC Symbol;Acc:4977]	292	1
1520	HMBS	hydroxymethylbilane synthase [Source:HGNC Symbol;Acc:4982]	358	1
1521	HMCN1	hemicentin 1 [Source:HGNC Symbol;Acc:19194]	5632	2
1522	HMCN2	hemicentin 2 [Source:HGNC Symbol;Acc:21293]	217	1
1523	HMGA1	high mobility group AT-hook 1 [Source:HGNC Symbol;Acc:5010]	325	1
1524	HMGCLL1	3-hydroxymethyl-3-methylglutaryl-CoA lyase-like 1 [Source:HGNC Symbol;Acc:21359]	367	1
1525	HMGCS2	3-hydroxy-3-methylglutaryl-CoA synthase 2 (mitochondrial) [Source:HGNC Symbol;Acc:5008]	505	1
1526	HMHA1	histocompatibility (minor) HA-1 [Source:HGNC Symbol;Acc:17102]	1133	1
1527	HMX1	H6 family homeobox 1 [Source:HGNC Symbol;Acc:5017]	345	2
1528	HN1	hematological and neurological expressed 1 [Source:HGNC Symbol;Acc:14569]	178	1
1529	HN1L	hematological and neurological expressed 1-like [Source:HGNC Symbol;Acc:14137]	187	4
1530	HNF1A	HNF1 homeobox A [Source:HGNC Symbol;Acc:11621]	628	1
1531	HNF4A	hepatocyte nuclear factor 4, alpha [Source:HGNC Symbol;Acc:5024]	471	1
1532	HNRNPA3	heterogeneous nuclear ribonucleoprotein A3 [Source:HGNC Symbol;Acc:24941]	375	1
1533	HNRNPK	heterogeneous nuclear ribonucleoprotein K [Source:HGNC Symbol;Acc:5044]	461	2
1534	HNRNPU	heterogeneous nuclear ribonucleoprotein U (scaffold attachment factor A) [Source:HGNC Symbol;Acc:5048]	822	1
1535	HNRNPUL1	heterogeneous nuclear ribonucleoprotein U-like 1 [Source:HGNC Symbol;Acc:17011]	853	3
1536	HORMAD1	HORMA domain containing 1 [Source:HGNC Symbol;Acc:25245]	391	1
1537	HOXA1	homeobox A1 [Source:HGNC Symbol;Acc:5099]	332	1
1538	HOXA10	homeobox A10 [Source:HGNC Symbol;Acc:5100]	407	1
1539	HOXA3	homeobox A3 [Source:HGNC Symbol;Acc:5104]	440	2
1540	HOXA4	homeobox A4 [Source:HGNC Symbol;Acc:5105]	317	1
1541	HOXB1	homeobox B1 [Source:HGNC Symbol;Acc:5111]	298	1
1542	HOXB13	homeobox B13 [Source:HGNC Symbol;Acc:5112]	281	1
1543	HOXB3	homeobox B3 [Source:HGNC Symbol;Acc:5114]	428	2
1544	HOXB4	homeobox B4 [Source:HGNC Symbol;Acc:5115]	248	2
1545	HOXD11	homeobox D11 [Source:HGNC Symbol;Acc:5134]	335	1
1546	HOXD3	homeobox D3 [Source:HGNC Symbol;Acc:5137]	429	2
1547	HOXD4	homeobox D4 [Source:HGNC Symbol;Acc:5138]	252	1
1548	HOXD9	homeobox D9 [Source:HGNC Symbol;Acc:5140]	349	1
1549	HPDL	4-hydroxyphenylpyruvate dioxygenase-like [Source:HGNC Symbol;Acc:28242]	368	1
1550	HPS6	Hermansky-Pudlak syndrome 6 [Source:HGNC Symbol;Acc:18817]	772	1
1551	HR	hair growth associated [Source:HGNC Symbol;Acc:5172]	1186	4
1552	HRASLS	HRAS-like suppressor [Source:HGNC Symbol;Acc:14922]	270	3
1553	HRASLS5	HRAS-like suppressor family, member 5 [Source:HGNC Symbol;Acc:24978]	276	1
1554	HRC	histidine rich calcium binding protein [Source:HGNC Symbol;Acc:5178]	696	1
1555	HRG	histidine-rich glycoprotein [Source:HGNC Symbol;Acc:5181]	522	1
1556	HRH3	histamine receptor H3 [Source:HGNC Symbol;Acc:5184]	450	1
1557	HS3ST3A1	heparan sulfate (glucosamine) 3-O-sulfotransferase 3A1 [Source:HGNC Symbol;Acc:5196]	403	2
1558	HS3ST4	heparan sulfate (glucosamine) 3-O-sulfotransferase 4 [Source:HGNC Symbol;Acc:5200]	453	1
1559	HSD17B1	hydroxysteroid (17-beta) dehydrogenase 1 [Source:HGNC Symbol;Acc:5210]	325	1
1560	HSF5	heat shock transcription factor family member 5 [Source:HGNC Symbol;Acc:26862]	593	1
1561	HSP90AA1	heat shock protein 90kDa alpha (cytosolic), class A member 1 [Source:HGNC Symbol;Acc:5253]	851	1
1562	HSPA12B	heat shock 70kD protein 12B [Source:HGNC Symbol;Acc:16193]	683	2
1563	HSPB1	heat shock 27kDa protein 1 [Source:HGNC Symbol;Acc:5246]	202	1
1564	HSPB6	heat shock protein, alpha-crystallin-related, B6 [Source:HGNC Symbol;Acc:26511]	157	1
1565	HSPG2	heparan sulfate proteoglycan 2 [Source:HGNC Symbol;Acc:5273]	4388	4
1566	HTR2C	5-hydroxytryptamine (serotonin) receptor 2C, G protein-coupled [Source:HGNC Symbol;Acc:5295]	455	1
1567	HTR3A	5-hydroxytryptamine (serotonin) receptor 3A, ionotropic [Source:HGNC Symbol;Acc:5297]	513	1
1568	HTT	huntingtin [Source:HGNC Symbol;Acc:4851]	3139	1
1569	HUG1		359	2
1570	HYI	hydroxypyruvate isomerase (putative) [Source:HGNC Symbol;Acc:26948]	274	1
1571	IBA57	IBA57, iron-sulfur cluster assembly homolog (S. cerevisiae) [Source:HGNC Symbol;Acc:27302]	353	1
1572	ICAM5	intercellular adhesion molecule 5, telencephalin [Source:HGNC Symbol;Acc:5348]	921	2
1573	ICMT	isoprenylcysteine carboxyl methyltransferase [Source:HGNC Symbol;Acc:5350]	281	1
1574	IDUA	iduronidase, alpha-L- [Source:HGNC Symbol;Acc:5391]	672	3
1575	IER5	immediate early response 5 [Source:HGNC Symbol;Acc:5393]	324	1
1576	IER5L	immediate early response 5-like [Source:HGNC Symbol;Acc:23679]	401	2
1577	IFFO1	intermediate filament family orphan 1 [Source:HGNC Symbol;Acc:24970]	560	1
1578	IFFO2	intermediate filament family orphan 2 [Source:HGNC Symbol;Acc:27006]	514	2
1579	IFNAR2	interferon (alpha, beta and omega) receptor 2 [Source:HGNC Symbol;Acc:5433]	512	1
1580	IFT122	intraflagellar transport 122 homolog (Chlamydomonas) [Source:HGNC Symbol;Acc:13556]	1289	1
1581	IFT140	intraflagellar transport 140 homolog (Chlamydomonas) [Source:HGNC Symbol;Acc:29077]	1459	1
1582	IFT74	intraflagellar transport 74 homolog (Chlamydomonas) [Source:HGNC Symbol;Acc:21424]	597	1
1583	IGF2R	insulin-like growth factor 2 receptor [Source:HGNC Symbol;Acc:5467]	2488	2
1584	IGFALS	insulin-like growth factor binding protein, acid labile subunit [Source:HGNC Symbol;Acc:5468]	640	1
1585	IGFN1	immunoglobulin-like and fibronectin type III domain containing 1 [Source:HGNC Symbol;Acc:24607]	3705	2
1586	IGHMBP2	immunoglobulin mu binding protein 2 [Source:HGNC Symbol;Acc:5542]	990	1
1587	IGLON5	IgLON family member 5 [Source:HGNC Symbol;Acc:34550]	333	1
1588	IGSF10	immunoglobulin superfamily, member 10 [Source:HGNC Symbol;Acc:26384]	2620	1
1589	IGSF22	immunoglobulin superfamily, member 22 [Source:HGNC Symbol;Acc:26750]	1323	2
1590	IGSF8	immunoglobulin superfamily, member 8 [Source:HGNC Symbol;Acc:17813]	610	2
1591	IGSF9B	immunoglobulin superfamily, member 9B [Source:HGNC Symbol;Acc:32326]	1346	2
1592	IKZF1	IKAROS family zinc finger 1 (Ikaros) [Source:HGNC Symbol;Acc:13176]	516	1
1593	IL10RB	interleukin 10 receptor, beta [Source:HGNC Symbol;Acc:5965]	322	2
1594	IL11	interleukin 11 [Source:HGNC Symbol;Acc:5966]	196	1
1595	IL11RA	interleukin 11 receptor, alpha [Source:HGNC Symbol;Acc:5967]	419	1
1596	IL12A	interleukin 12A (natural killer cell stimulatory factor 1, cytotoxic lymphocyte maturation factor 1, p35) [Source:HGNC Symbol;Acc:5969]	250	1
1597	IL15RA	interleukin 15 receptor, alpha [Source:HGNC Symbol;Acc:5978]	264	1
1598	IL16	interleukin 16 [Source:HGNC Symbol;Acc:5980]	1329	2
1599	IL17RA	interleukin 17 receptor A [Source:HGNC Symbol;Acc:5985]	863	1
1600	IL17RC	interleukin 17 receptor C [Source:HGNC Symbol;Acc:18358]	788	1
1601	IL20RA	interleukin 20 receptor, alpha [Source:HGNC Symbol;Acc:6003]	550	1
1602	IL27	interleukin 27 [Source:HGNC Symbol;Acc:19157]	240	1
1603	IL27RA	interleukin 27 receptor, alpha [Source:HGNC Symbol;Acc:17290]	633	3
1604	IL2RB	interleukin 2 receptor, beta [Source:HGNC Symbol;Acc:6009]	548	1
1605	IL4R	interleukin 4 receptor [Source:HGNC Symbol;Acc:6015]	822	1
1606	IL5RA	interleukin 5 receptor, alpha [Source:HGNC Symbol;Acc:6017]	417	1
1607	IL6	interleukin 6 (interferon, beta 2) [Source:HGNC Symbol;Acc:6018]	249	1
1608	ILDR2	immunoglobulin-like domain containing receptor 2 [Source:HGNC Symbol;Acc:18131]	636	1
1609	ILK	integrin-linked kinase [Source:HGNC Symbol;Acc:6040]	449	1
1610	INADL	InaD-like (Drosophila) [Source:HGNC Symbol;Acc:28881]	1798	1
1611	INHBB	inhibin, beta B [Source:HGNC Symbol;Acc:6067]	404	1
1612	INO80	INO80 complex subunit [Source:HGNC Symbol;Acc:26956]	1553	1
1613	INO80B	INO80 complex subunit B [Source:HGNC Symbol;Acc:13324]	360	1
1614	INO80D	INO80 complex subunit D [Source:HGNC Symbol;Acc:25997]	1024	1
1615	INPP5D	inositol polyphosphate-5-phosphatase, 145kDa [Source:HGNC Symbol;Acc:6079]	1174	2
1616	INPP5K	inositol polyphosphate-5-phosphatase K [Source:HGNC Symbol;Acc:33882]	445	1
1617	INPPL1	inositol polyphosphate phosphatase-like 1 [Source:HGNC Symbol;Acc:6080]	1255	1
1618	INSC	inscuteable homolog (Drosophila) [Source:HGNC Symbol;Acc:33116]	576	1
1619	INSM1	insulinoma-associated 1 [Source:HGNC Symbol;Acc:6090]	507	1
1620	INSRR	insulin receptor-related receptor [Source:HGNC Symbol;Acc:6093]	1294	3
1621	INTS1	integrator complex subunit 1 [Source:HGNC Symbol;Acc:24555]	2391	2
1622	INTS5	integrator complex subunit 5 [Source:HGNC Symbol;Acc:29352]	1016	3
1623	INTS8	integrator complex subunit 8 [Source:HGNC Symbol;Acc:26048]	992	1
1624	IPO13	importin 13 [Source:HGNC Symbol;Acc:16853]	960	1
1625	IPO4	importin 4 [Source:HGNC Symbol;Acc:19426]	1078	2
1626	IPO8	importin 8 [Source:HGNC Symbol;Acc:9853]	1034	1
1627	IQCC	IQ motif containing C [Source:HGNC Symbol;Acc:25545]	543	1
1628	IQCH	IQ motif containing H [Source:HGNC Symbol;Acc:25721]	1024	1
1629	IQGAP3	IQ motif containing GTPase activating protein 3 [Source:HGNC Symbol;Acc:20669]	1628	1
1630	IQSEC1	IQ motif and Sec7 domain 1 [Source:HGNC Symbol;Acc:29112]	1156	2
1631	IQSEC2	IQ motif and Sec7 domain 2 [Source:HGNC Symbol;Acc:29059]	1485	5
1632	IQSEC3	IQ motif and Sec7 domain 3 [Source:HGNC Symbol;Acc:29193]	1179	4
1633	IREB2	iron-responsive element binding protein 2 [Source:HGNC Symbol;Acc:6115]	960	1
1634	IRF2BP1	interferon regulatory factor 2 binding protein 1 [Source:HGNC Symbol;Acc:21728]	581	2
1635	IRF2BPL	interferon regulatory factor 2 binding protein-like [Source:HGNC Symbol;Acc:14282]	793	2
1636	IRF5	interferon regulatory factor 5 [Source:HGNC Symbol;Acc:6120]	511	2
1637	IRF7	interferon regulatory factor 7 [Source:HGNC Symbol;Acc:6122]	513	2
1638	IRF9	interferon regulatory factor 9 [Source:HGNC Symbol;Acc:6131]	390	2
1639	IRGQ	immunity-related GTPase family, Q [Source:HGNC Symbol;Acc:24868]	620	1
1640	IRS1	insulin receptor substrate 1 [Source:HGNC Symbol;Acc:6125]	1239	3
1641	IRS2	insulin receptor substrate 2 [Source:HGNC Symbol;Acc:6126]	1335	2
1642	IRX2	iroquois homeobox 2 [Source:HGNC Symbol;Acc:14359]	468	2
1643	IRX3	iroquois homeobox 3 [Source:HGNC Symbol;Acc:14360]	498	3
1644	IRX5	iroquois homeobox 5 [Source:HGNC Symbol;Acc:14361]	480	1
1645	ISLR	immunoglobulin superfamily containing leucine-rich repeat [Source:HGNC Symbol;Acc:6133]	425	2
1646	ISPD	isoprenoid synthase domain containing [Source:HGNC Symbol;Acc:37276]	448	1
1647	IST1	increased sodium tolerance 1 homolog (yeast) [Source:HGNC Symbol;Acc:28977]	376	1
1648	ISYNA1	inositol-3-phosphate synthase 1 [Source:HGNC Symbol;Acc:29821]	555	1
1649	ITCH	itchy E3 ubiquitin protein ligase [Source:HGNC Symbol;Acc:13890]	900	3
1650	ITGA10	integrin, alpha 10 [Source:HGNC Symbol;Acc:6135]	1164	1
1651	ITGA3	integrin, alpha 3 (antigen CD49C, alpha 3 subunit of VLA-3 receptor) [Source:HGNC Symbol;Acc:6139]	1048	2
1652	ITGA5	integrin, alpha 5 (fibronectin receptor, alpha polypeptide) [Source:HGNC Symbol;Acc:6141]	1046	1
1653	ITGAL	integrin, alpha L (antigen CD11A (p180), lymphocyte function-associated antigen 1; alpha polypeptide) [Source:HGNC Symbol;Acc:6148]	1167	1
1654	ITGAM	integrin, alpha M (complement component 3 receptor 3 subunit) [Source:HGNC Symbol;Acc:6149]	1150	1
1655	ITGB4	integrin, beta 4 [Source:HGNC Symbol;Acc:6158]	1819	2
1656	ITGB7	integrin, beta 7 [Source:HGNC Symbol;Acc:6162]	795	1
1657	ITGBL1	integrin, beta-like 1 (with EGF-like repeat domains) [Source:HGNC Symbol;Acc:6164]	491	3
1658	ITIH4	inter-alpha-trypsin inhibitor heavy chain family, member 4 [Source:HGNC Symbol;Acc:6169]	927	1
1659	ITIH6	inter-alpha-trypsin inhibitor heavy chain family, member 6 [Source:HGNC Symbol;Acc:28907]	1310	1
1660	ITPKB	inositol-trisphosphate 3-kinase B [Source:HGNC Symbol;Acc:6179]	943	4
1661	ITPR3	inositol 1,4,5-trisphosphate receptor, type 3 [Source:HGNC Symbol;Acc:6182]	2668	1
1662	JAG1	jagged 1 [Source:HGNC Symbol;Acc:6188]	1215	2
1663	JAG2	jagged 2 [Source:HGNC Symbol;Acc:6189]	1235	2
1664	JAKMIP1	janus kinase and microtubule interacting protein 1 [Source:HGNC Symbol;Acc:26460]	828	1
1665	JMJD4	jumonji domain containing 4 [Source:HGNC Symbol;Acc:25724]	460	1
1666	JPH4	junctophilin 4 [Source:HGNC Symbol;Acc:20156]	625	2
1667	JUNB	jun B proto-oncogene [Source:HGNC Symbol;Acc:6205]	344	1
1668	JUND	jun D proto-oncogene [Source:HGNC Symbol;Acc:6206]	344	2
1669	KALRN	kalirin, RhoGEF kinase [Source:HGNC Symbol;Acc:4814]	2983	1
1670	KANK2	KN motif and ankyrin repeat domains 2 [Source:HGNC Symbol;Acc:29300]	856	2
1671	KANK3	KN motif and ankyrin repeat domains 3 [Source:HGNC Symbol;Acc:24796]	837	1
1672	KANSL1L	KAT8 regulatory NSL complex subunit 1-like [Source:HGNC Symbol;Acc:26310]	984	1
1673	KAT5	K(lysine) acetyltransferase 5 [Source:HGNC Symbol;Acc:5275]	543	1
1674	KAT6B	K(lysine) acetyltransferase 6B [Source:HGNC Symbol;Acc:17582]	2070	1
1675	KAT7	K(lysine) acetyltransferase 7 [Source:HGNC Symbol;Acc:17016]	608	1
1676	KAT8	K(lysine) acetyltransferase 8 [Source:HGNC Symbol;Acc:17933]	464	1
1677	KATNA1	katanin p60 (ATPase containing) subunit A 1 [Source:HGNC Symbol;Acc:6216]	488	1
1678	KATNAL1	katanin p60 subunit A-like 1 [Source:HGNC Symbol;Acc:28361]	487	1
1679	KATNAL2	katanin p60 subunit A-like 2 [Source:HGNC Symbol;Acc:25387]	463	1
1680	KAZN	kazrin, periplakin interacting protein [Source:HGNC Symbol;Acc:29173]	772	1
1681	KBTBD11	kelch repeat and BTB (POZ) domain containing 11 [Source:HGNC Symbol;Acc:29104]	620	1
1682	KBTBD13	kelch repeat and BTB (POZ) domain containing 13 [Source:HGNC Symbol;Acc:37227]	455	1
1683	KCNA10	potassium voltage-gated channel, shaker-related subfamily, member 10 [Source:HGNC Symbol;Acc:6219]	508	1
1684	KCNA7	potassium voltage-gated channel, shaker-related subfamily, member 7 [Source:HGNC Symbol;Acc:6226]	453	1
1685	KCNAB3	potassium voltage-gated channel, shaker-related subfamily, beta member 3 [Source:HGNC Symbol;Acc:6230]	401	1
1686	KCNB2	potassium voltage-gated channel, Shab-related subfamily, member 2 [Source:HGNC Symbol;Acc:6232]	908	1
1687	KCNC1	potassium voltage-gated channel, Shaw-related subfamily, member 1 [Source:HGNC Symbol;Acc:6233]	582	1
1688	KCNC2	potassium voltage-gated channel, Shaw-related subfamily, member 2 [Source:HGNC Symbol;Acc:6234]	635	1
1689	KCNC3	potassium voltage-gated channel, Shaw-related subfamily, member 3 [Source:HGNC Symbol;Acc:6235]	754	1
1690	KCNH2	potassium voltage-gated channel, subfamily H (eag-related), member 2 [Source:HGNC Symbol;Acc:6251]	1156	4
1691	KCNH3	potassium voltage-gated channel, subfamily H (eag-related), member 3 [Source:HGNC Symbol;Acc:6252]	1080	1
1692	KCNH4	potassium voltage-gated channel, subfamily H (eag-related), member 4 [Source:HGNC Symbol;Acc:6253]	1014	1
1693	KCNH6	potassium voltage-gated channel, subfamily H (eag-related), member 6 [Source:HGNC Symbol;Acc:18862]	991	1
1694	KCNH7	potassium voltage-gated channel, subfamily H (eag-related), member 7 [Source:HGNC Symbol;Acc:18863]	1193	1
1695	KCNIP2	Kv channel interacting protein 2 [Source:HGNC Symbol;Acc:15522]	282	1
1696	KCNK15	potassium channel, subfamily K, member 15 [Source:HGNC Symbol;Acc:13814]	327	1
1697	KCNK7	potassium channel, subfamily K, member 7 [Source:HGNC Symbol;Acc:6282]	304	1
1698	KCNMA1	potassium large conductance calcium-activated channel, subfamily M, alpha member 1 [Source:HGNC Symbol;Acc:6284]	1237	1
1699	KCNQ4	potassium voltage-gated channel, KQT-like subfamily, member 4 [Source:HGNC Symbol;Acc:6298]	692	2
1700	KCTD1	potassium channel tetramerization domain containing 1 [Source:HGNC Symbol;Acc:18249]	862	1
1701	KCTD3	potassium channel tetramerization domain containing 3 [Source:HGNC Symbol;Acc:21305]	812	1
1702	KDM1A	lysine (K)-specific demethylase 1A [Source:HGNC Symbol;Acc:29079]	873	2
1703	KDM2B	lysine (K)-specific demethylase 2B [Source:HGNC Symbol;Acc:13610]	1333	1
1704	KDM3A	lysine (K)-specific demethylase 3A [Source:HGNC Symbol;Acc:20815]	1318	1
1705	KDM3B	lysine (K)-specific demethylase 3B [Source:HGNC Symbol;Acc:1337]	1758	1
1706	KDM5B	lysine (K)-specific demethylase 5B [Source:HGNC Symbol;Acc:18039]	1577	1
1707	KDM5C	lysine (K)-specific demethylase 5C [Source:HGNC Symbol;Acc:11114]	1557	1
1708	KDM5D	lysine (K)-specific demethylase 5D [Source:HGNC Symbol;Acc:11115]	1567	1
1709	KDM6B	lysine (K)-specific demethylase 6B [Source:HGNC Symbol;Acc:29012]	1679	11
1710	KHDRBS2	KH domain containing, RNA binding, signal transduction associated 2 [Source:HGNC Symbol;Acc:18114]	346	2
1711	KHNYN	KH and NYN domain containing [Source:HGNC Symbol;Acc:20166]	675	1
1712	KHSRP	KH-type splicing regulatory protein [Source:HGNC Symbol;Acc:6316]	708	12
1713	KIAA0040	KIAA0040 [Source:HGNC Symbol;Acc:28950]	96	1
1714	KIAA0368	KIAA0368 [Source:HGNC Symbol;Acc:29020]	2014	1
1715	KIAA0556	KIAA0556 [Source:HGNC Symbol;Acc:29068]	1615	1
1716	KIAA0753	KIAA0753 [Source:HGNC Symbol;Acc:29110]	964	1
1717	KIAA0895L	KIAA0895-like [Source:HGNC Symbol;Acc:34408]	468	1
1718	KIAA0922	KIAA0922 [Source:HGNC Symbol;Acc:29146]	1607	1
1719	KIAA1045	KIAA1045 [Source:HGNC Symbol;Acc:29180]	397	1
1720	KIAA1107	KIAA1107 [Source:HGNC Symbol;Acc:29192]	1406	1
1721	KIAA1109	KIAA1109 [Source:HGNC Symbol;Acc:26953]	5002	1
1722	KIAA1211	KIAA1211 [Source:HGNC Symbol;Acc:29219]	1230	1
1723	KIAA1211L	KIAA1211-like [Source:HGNC Symbol;Acc:33454]	959	3
1724	KIAA1257	KIAA1257 [Source:HGNC Symbol;Acc:29231]	406	1
1725	KIAA1324L	KIAA1324-like [Source:HGNC Symbol;Acc:21945]	1026	2
1726	KIAA1429	KIAA1429 [Source:HGNC Symbol;Acc:24500]	1809	2
1727	KIAA1462	KIAA1462 [Source:HGNC Symbol;Acc:29283]	1356	3
1728	KIAA1468	KIAA1468 [Source:HGNC Symbol;Acc:29289]	1247	1
1729	KIAA1522	KIAA1522 [Source:HGNC Symbol;Acc:29301]	1091	1
1730	KIAA1524	KIAA1524 [Source:HGNC Symbol;Acc:29302]	902	1
1731	KIAA1549	KIAA1549 [Source:HGNC Symbol;Acc:22219]	1947	4
1732	KIAA1614	KIAA1614 [Source:HGNC Symbol;Acc:29327]	1187	1
1733	KIAA1671	KIAA1671 [Source:HGNC Symbol;Acc:29345]	1803	1
1734	KIAA1715	KIAA1715 [Source:HGNC Symbol;Acc:21610]	456	1
1735	KIAA1755	KIAA1755 [Source:HGNC Symbol;Acc:29372]	1197	3
1736	KIAA1875	KIAA1875 [Source:HGNC Symbol;Acc:26959]	834	1
1737	KIAA1958	KIAA1958 [Source:HGNC Symbol;Acc:23427]	741	1
1738	KIAA2018	KIAA2018 [Source:HGNC Symbol;Acc:30494]	2242	2
1739	KIAA2022	KIAA2022 [Source:HGNC Symbol;Acc:29433]	1513	1
1740	KIF13A	kinesin family member 13A [Source:HGNC Symbol;Acc:14566]	1802	1
1741	KIF13B	kinesin family member 13B [Source:HGNC Symbol;Acc:14405]	1823	2
1742	KIF16B	kinesin family member 16B [Source:HGNC Symbol;Acc:15869]	1389	1
1743	KIF17	kinesin family member 17 [Source:HGNC Symbol;Acc:19167]	1026	1
1744	KIF18B	kinesin family member 18B [Source:HGNC Symbol;Acc:27102]	852	2
1745	KIF19	kinesin family member 19 [Source:HGNC Symbol;Acc:26735]	995	1
1746	KIF1C	kinesin family member 1C [Source:HGNC Symbol;Acc:6317]	1100	2
1747	KIF20A	kinesin family member 20A [Source:HGNC Symbol;Acc:9787]	887	1
1748	KIF21A	kinesin family member 21A [Source:HGNC Symbol;Acc:19349]	1672	1
1749	KIF26A	kinesin family member 26A [Source:HGNC Symbol;Acc:20226]	1879	2
1750	KIF26B	kinesin family member 26B [Source:HGNC Symbol;Acc:25484]	2105	1
1751	KIF3C	kinesin family member 3C [Source:HGNC Symbol;Acc:6321]	790	1
1752	KIF4B	kinesin family member 4B [Source:HGNC Symbol;Acc:6322]	1231	1
1753	KIF7	kinesin family member 7 [Source:HGNC Symbol;Acc:30497]	1340	1
1754	KIFC1	kinesin family member C1 [Source:HGNC Symbol;Acc:6389]	670	2
1755	KIFC2	kinesin family member C2 [Source:HGNC Symbol;Acc:29530]	835	1
1756	KIRREL	kin of IRRE like (Drosophila) [Source:HGNC Symbol;Acc:15734]	770	2
1757	KIRREL2	kin of IRRE like 2 (Drosophila) [Source:HGNC Symbol;Acc:18816]	705	1
1758	KITLG	KIT ligand [Source:HGNC Symbol;Acc:6343]	270	1
1759	KL	klotho [Source:HGNC Symbol;Acc:6344]	1009	1
1760	KLF15	Kruppel-like factor 15 [Source:HGNC Symbol;Acc:14536]	413	1
1761	KLF2	Kruppel-like factor 2 [Source:HGNC Symbol;Acc:6347]	352	1
1762	KLF4	Kruppel-like factor 4 (gut) [Source:HGNC Symbol;Acc:6348]	476	4
1763	KLHDC7A	kelch domain containing 7A [Source:HGNC Symbol;Acc:26791]	774	1
1764	KLHDC7B	kelch domain containing 7B [Source:HGNC Symbol;Acc:25145]	591	2
1765	KLHDC9	kelch domain containing 9 [Source:HGNC Symbol;Acc:28489]	346	1
1766	KLHL14	kelch-like family member 14 [Source:HGNC Symbol;Acc:29266]	625	1
1767	KLK7	kallikrein-related peptidase 7 [Source:HGNC Symbol;Acc:6368]	250	1
1768	KLRG2	killer cell lectin-like receptor subfamily G, member 2 [Source:HGNC Symbol;Acc:24778]	406	1
1769	KMT2A	lysine (K)-specific methyltransferase 2A [Source:HGNC Symbol;Acc:7132]	3966	2
1770	KMT2B	Histone-lysine N-methyltransferase 2B [Source:UniProtKB/Swiss-Prot;Acc:Q9UMN6]	2712	6
1771	KMT2C	lysine (K)-specific methyltransferase 2C [Source:HGNC Symbol;Acc:13726]	4965	8
1772	KMT2D	lysine (K)-specific methyltransferase 2D [Source:HGNC Symbol;Acc:7133]	5534	6
1773	KMT2E	lysine (K)-specific methyltransferase 2E [Source:HGNC Symbol;Acc:18541]	1855	1
1774	KNDC1	kinase non-catalytic C-lobe domain (KIND) containing 1 [Source:HGNC Symbol;Acc:29374]	1748	2
1775	KNG1	kininogen 1 [Source:HGNC Symbol;Acc:6383]	641	1
1776	KRBA1	KRAB-A domain containing 1 [Source:HGNC Symbol;Acc:22228]	1026	3
1777	KRBA2	KRAB-A domain containing 2 [Source:HGNC Symbol;Acc:26989]	489	1
1778	KREMEN2	kringle containing transmembrane protein 2 [Source:HGNC Symbol;Acc:18797]	459	1
1779	KRT1	keratin 1 [Source:HGNC Symbol;Acc:6412]	641	1
1780	KRT23	keratin 23 (histone deacetylase inducible) [Source:HGNC Symbol;Acc:6438]	419	1
1781	KRT5	keratin 5 [Source:HGNC Symbol;Acc:6442]	587	1
1782	KRT6A	keratin 6A [Source:HGNC Symbol;Acc:6443]	561	1
1783	KRT6B	keratin 6B [Source:HGNC Symbol;Acc:6444]	561	1
1784	KRT6C	keratin 6C [Source:HGNC Symbol;Acc:20406]	561	1
1785	KRT71	keratin 71 [Source:HGNC Symbol;Acc:28927]	520	1
1786	KRT72	keratin 72 [Source:HGNC Symbol;Acc:28932]	508	1
1787	KRT73	keratin 73 [Source:HGNC Symbol;Acc:28928]	537	1
1788	KRT74	keratin 74 [Source:HGNC Symbol;Acc:28929]	526	1
1789	KRT75	keratin 75 [Source:HGNC Symbol;Acc:24431]	548	1
1790	KRT77	keratin 77 [Source:HGNC Symbol;Acc:20411]	575	1
1791	KRT78	keratin 78 [Source:HGNC Symbol;Acc:28926]	517	1
1792	KRT79	keratin 79 [Source:HGNC Symbol;Acc:28930]	532	1
1793	KSR1	kinase suppressor of ras 1 [Source:HGNC Symbol;Acc:6465]	920	1
1794	KSR2	kinase suppressor of ras 2 [Source:HGNC Symbol;Acc:18610]	947	2
1795	L3MBTL1	l(3)mbt-like 1 (Drosophila) [Source:HGNC Symbol;Acc:15905]	837	1
1796	L3MBTL3	l(3)mbt-like 3 (Drosophila) [Source:HGNC Symbol;Acc:23035]	777	2
1797	LAG3	lymphocyte-activation gene 3 [Source:HGNC Symbol;Acc:6476]	522	2
1798	LAIR2	leukocyte-associated immunoglobulin-like receptor 2 [Source:HGNC Symbol;Acc:6478]	149	1
1799	LAMA1	laminin, alpha 1 [Source:HGNC Symbol;Acc:6481]	3072	1
1800	LAMA2	laminin, alpha 2 [Source:HGNC Symbol;Acc:6482]	3119	2
1801	LAMA5	laminin, alpha 5 [Source:HGNC Symbol;Acc:6485]	3692	2
1802	LAMB1	laminin, beta 1 [Source:HGNC Symbol;Acc:6486]	1783	1
1803	LAMB4	laminin, beta 4 [Source:HGNC Symbol;Acc:6491]	1758	4
1804	LAMC2	laminin, gamma 2 [Source:HGNC Symbol;Acc:6493]	1190	2
1805	LAMC3	laminin, gamma 3 [Source:HGNC Symbol;Acc:6494]	1572	2
1806	LARP1	La ribonucleoprotein domain family, member 1 [Source:HGNC Symbol;Acc:29531]	1016	1
1807	LATS1	large tumor suppressor kinase 1 [Source:HGNC Symbol;Acc:6514]	1127	1
1808	LATS2	large tumor suppressor kinase 2 [Source:HGNC Symbol;Acc:6515]	1085	2
1809	LBX1	ladybird homeobox 1 [Source:HGNC Symbol;Acc:16960]	278	1
1810	LCAT	lecithin-cholesterol acyltransferase [Source:HGNC Symbol;Acc:6522]	437	1
1811	LCN12	lipocalin 12 [Source:HGNC Symbol;Acc:28733]	189	1
1812	LCT	lactase [Source:HGNC Symbol;Acc:6530]	1924	2
1813	LDLRAD2	low density lipoprotein receptor class A domain containing 2 [Source:HGNC Symbol;Acc:32071]	269	1
1814	LDLRAD4	low density lipoprotein receptor class A domain containing 4 [Source:HGNC Symbol;Acc:1224]	303	1
1815	LEF1	lymphoid enhancer-binding factor 1 [Source:HGNC Symbol;Acc:6551]	396	1
1816	LEFTY1	left-right determination factor 1 [Source:HGNC Symbol;Acc:6552]	363	1
1817	LEFTY2	left-right determination factor 2 [Source:HGNC Symbol;Acc:3122]	363	1
1818	LEMD3	LEM domain containing 3 [Source:HGNC Symbol;Acc:28887]	908	1
1819	LENG1	leukocyte receptor cluster (LRC) member 1 [Source:HGNC Symbol;Acc:15502]	261	2
1820	LENG9	leukocyte receptor cluster (LRC) member 9 [Source:HGNC Symbol;Acc:16306]	498	1
1821	LEPREL1	leprecan-like 1 [Source:HGNC Symbol;Acc:19317]	705	1
1822	LFNG	LFNG O-fucosylpeptide 3-beta-N-acetylglucosaminyltransferase [Source:HGNC Symbol;Acc:6560]	376	1
1823	LGALS3	lectin, galactoside-binding, soluble, 3 [Source:HGNC Symbol;Acc:6563]	247	2
1824	LGALS9	lectin, galactoside-binding, soluble, 9 [Source:HGNC Symbol;Acc:6570]	352	1
1825	LGR6	leucine-rich repeat containing G protein-coupled receptor 6 [Source:HGNC Symbol;Acc:19719]	964	2
1826	LHX1	LIM homeobox 1 [Source:HGNC Symbol;Acc:6593]	403	1
1827	LHX8	LIM homeobox 8 [Source:HGNC Symbol;Acc:28838]	353	1
1828	LHX9	LIM homeobox 9 [Source:HGNC Symbol;Acc:14222]	394	1
1829	LIG1	ligase I, DNA, ATP-dependent [Source:HGNC Symbol;Acc:6598]	916	1
1830	LIG4	ligase IV, DNA, ATP-dependent [Source:HGNC Symbol;Acc:6601]	908	1
1831	LILRB3	leukocyte immunoglobulin-like receptor, subfamily B (with TM and ITIM domains), member 3 [Source:HGNC Symbol;Acc:6607]	645	1
1832	LILRB4	leukocyte immunoglobulin-like receptor, subfamily B (with TM and ITIM domains), member 4 [Source:HGNC Symbol;Acc:6608]	445	1
1833	LIM2	lens intrinsic membrane protein 2, 19kDa [Source:HGNC Symbol;Acc:6610]	212	1
1834	LIMA1	LIM domain and actin binding 1 [Source:HGNC Symbol;Acc:24636]	757	1
1835	LIMCH1	LIM and calponin homology domains 1 [Source:HGNC Symbol;Acc:29191]	1464	1
1836	LIMK1	LIM domain kinase 1 [Source:HGNC Symbol;Acc:6613]	644	1
1837	LIN37	lin-37 homolog (C. elegans) [Source:HGNC Symbol;Acc:33234]	243	2
1838	LIN54	lin-54 homolog (C. elegans) [Source:HGNC Symbol;Acc:25397]	746	1
1839	LINGO3	leucine rich repeat and Ig domain containing 3 [Source:HGNC Symbol;Acc:21206]	589	1
1840	LINGO4	leucine rich repeat and Ig domain containing 4 [Source:HGNC Symbol;Acc:31814]	590	1
1841	LIX1L	Lix1 homolog (mouse)-like [Source:HGNC Symbol;Acc:28715]	334	1
1842	LLGL2	lethal giant larvae homolog 2 (Drosophila) [Source:HGNC Symbol;Acc:6629]	1017	2
1843	LMAN1L	lectin, mannose-binding, 1 like [Source:HGNC Symbol;Acc:6632]	523	2
1844	LMCD1	LIM and cysteine-rich domains 1 [Source:HGNC Symbol;Acc:6633]	362	1
1845	LMO2	LIM domain only 2 (rhombotin-like 1) [Source:HGNC Symbol;Acc:6642]	224	1
1846	LMOD3	leiomodin 3 (fetal) [Source:HGNC Symbol;Acc:6649]	557	1
1847	LMTK3	lemur tyrosine kinase 3 [Source:HGNC Symbol;Acc:19295]	1486	1
1848	LONP1	lon peptidase 1, mitochondrial [Source:HGNC Symbol;Acc:9479]	956	2
1849	LONP2	lon peptidase 2, peroxisomal [Source:HGNC Symbol;Acc:20598]	849	1
1850	LOXL1	lysyl oxidase-like 1 [Source:HGNC Symbol;Acc:6665]	571	1
1851	LOXL2	lysyl oxidase-like 2 [Source:HGNC Symbol;Acc:6666]	771	1
1852	LPCAT1	lysophosphatidylcholine acyltransferase 1 [Source:HGNC Symbol;Acc:25718]	531	1
1853	LPHN1	latrophilin 1 [Source:HGNC Symbol;Acc:20973]	1471	4
1854	LPIN3	lipin 3 [Source:HGNC Symbol;Acc:14451]	848	2
1855	LPP	LIM domain containing preferred translocation partner in lipoma [Source:HGNC Symbol;Acc:6679]	609	3
1856	LPPR3	hsa-mir-3187 [Source:miRBase;Acc:MI0014231]	743	2
1857	LRBA	LPS-responsive vesicle trafficking, beach and anchor containing [Source:HGNC Symbol;Acc:1742]	2860	1
1858	LRFN3	leucine rich repeat and fibronectin type III domain containing 3 [Source:HGNC Symbol;Acc:28370]	625	1
1859	LRFN4	leucine rich repeat and fibronectin type III domain containing 4 [Source:HGNC Symbol;Acc:28456]	632	2
1860	LRG1	leucine-rich alpha-2-glycoprotein 1 [Source:HGNC Symbol;Acc:29480]	344	2
1861	LRIT1	leucine-rich repeat, immunoglobulin-like and transmembrane domains 1 [Source:HGNC Symbol;Acc:23404]	620	1
1862	LRP1	low density lipoprotein receptor-related protein 1 [Source:HGNC Symbol;Acc:6692]	4541	1
1863	LRP10	low density lipoprotein receptor-related protein 10 [Source:HGNC Symbol;Acc:14553]	710	3
1864	LRP12	low density lipoprotein receptor-related protein 12 [Source:HGNC Symbol;Acc:31708]	837	1
1865	LRP2	low density lipoprotein receptor-related protein 2 [Source:HGNC Symbol;Acc:6694]	4652	2
1866	LRP3	low density lipoprotein receptor-related protein 3 [Source:HGNC Symbol;Acc:6695]	767	2
1867	LRP5	low density lipoprotein receptor-related protein 5 [Source:HGNC Symbol;Acc:6697]	1612	1
1868	LRRC16B	leucine rich repeat containing 16B [Source:HGNC Symbol;Acc:20272]	1369	3
1869	LRRC24	leucine rich repeat containing 24 [Source:HGNC Symbol;Acc:28947]	510	2
1870	LRRC26	leucine rich repeat containing 26 [Source:HGNC Symbol;Acc:31409]	331	2
1871	LRRC27	leucine rich repeat containing 27 [Source:HGNC Symbol;Acc:29346]	527	1
1872	LRRC37A	leucine rich repeat containing 37A [Source:HGNC Symbol;Acc:29069]	1697	4
1873	LRRC37A2	leucine rich repeat containing 37, member A2 [Source:HGNC Symbol;Acc:32404]	1697	4
1874	LRRC37A3	leucine rich repeat containing 37, member A3 [Source:HGNC Symbol;Acc:32427]	1631	4
1875	LRRC37B	leucine rich repeat containing 37B [Source:HGNC Symbol;Acc:29070]	944	2
1876	LRRC39	leucine rich repeat containing 39 [Source:HGNC Symbol;Acc:28228]	336	1
1877	LRRC3DN	LRRC3 downstream neighbor (non-protein coding) [Source:HGNC Symbol;Acc:1270]	241	1
1878	LRRC47	leucine rich repeat containing 47 [Source:HGNC Symbol;Acc:29207]	580	2
1879	LRRC4B	leucine rich repeat containing 4B [Source:HGNC Symbol;Acc:25042]	710	3
1880	LRRC53	leucine rich repeat containing 53 [Source:HGNC Symbol;Acc:25255]	506	1
1881	LRRC55	leucine rich repeat containing 55 [Source:HGNC Symbol;Acc:32324]	338	1
1882	LRRC7	leucine rich repeat containing 7 [Source:HGNC Symbol;Acc:18531]	1534	1
1883	LRRC8D	leucine rich repeat containing 8 family, member D [Source:HGNC Symbol;Acc:16992]	855	1
1884	LRRC8E	leucine rich repeat containing 8 family, member E [Source:HGNC Symbol;Acc:26272]	793	1
1885	LRRK1	leucine-rich repeat kinase 1 [Source:HGNC Symbol;Acc:18608]	2012	1
1886	LRTM2	leucine-rich repeats and transmembrane domains 2 [Source:HGNC Symbol;Acc:32443]	367	1
1887	LRTOMT	leucine rich transmembrane and O-methyltransferase domain containing [Source:HGNC Symbol;Acc:25033]	288	1
1888	LSG1	large 60S subunit nuclear export GTPase 1 [Source:HGNC Symbol;Acc:25652]	655	1
1889	LSM12	LSM12 homolog (S. cerevisiae) [Source:HGNC Symbol;Acc:26407]	192	1
1890	LTB	lymphotoxin beta (TNF superfamily, member 3) [Source:HGNC Symbol;Acc:6711]	241	1
1891	LTB4R2	leukotriene B4 receptor 2 [Source:HGNC Symbol;Acc:19260]	386	1
1892	LTBP2	latent transforming growth factor beta binding protein 2 [Source:HGNC Symbol;Acc:6715]	1818	2
1893	LTBP3	latent transforming growth factor beta binding protein 3 [Source:HGNC Symbol;Acc:6716]	1300	2
1894	LTBP4	latent transforming growth factor beta binding protein 4 [Source:HGNC Symbol;Acc:6717]	1620	3
1895	LTBR	lymphotoxin beta receptor (TNFR superfamily, member 3) [Source:HGNC Symbol;Acc:6718]	432	4
1896	LTK	leukocyte receptor tyrosine kinase [Source:HGNC Symbol;Acc:6721]	861	2
1897	LUM	lumican [Source:HGNC Symbol;Acc:6724]	335	1
1898	LURAP1	leucine rich adaptor protein 1 [Source:HGNC Symbol;Acc:32327]	236	2
1899	LYL1	lymphoblastic leukemia derived sequence 1 [Source:HGNC Symbol;Acc:6734]	277	3
1900	LYPD4	LY6/PLAUR domain containing 4 [Source:HGNC Symbol;Acc:28659]	243	1
1901	LYSMD1	LysM, putative peptidoglycan-binding, domain containing 1 [Source:HGNC Symbol;Acc:32070]	224	1
1902	LZTS2	leucine zipper, putative tumor suppressor 2 [Source:HGNC Symbol;Acc:29381]	666	1
1903	M1AP	meiosis 1 associated protein [Source:HGNC Symbol;Acc:25183]	527	1
1904	MACF1	microtubule-actin crosslinking factor 1 [Source:HGNC Symbol;Acc:13664]	5427	2
1905	MAD2L2	MAD2 mitotic arrest deficient-like 2 (yeast) [Source:HGNC Symbol;Acc:6764]	221	1
1906	MAFA	v-maf avian musculoaponeurotic fibrosarcoma oncogene homolog A [Source:HGNC Symbol;Acc:23145]	350	1
1907	MAGED1	melanoma antigen family D, 1 [Source:HGNC Symbol;Acc:6813]	831	4
1908	MAGI2	membrane associated guanylate kinase, WW and PDZ domain containing 2 [Source:HGNC Symbol;Acc:18957]	1452	2
1909	MAGI3	membrane associated guanylate kinase, WW and PDZ domain containing 3 [Source:HGNC Symbol;Acc:29647]	1122	2
1910	MALT1	mucosa associated lymphoid tissue lymphoma translocation gene 1 [Source:HGNC Symbol;Acc:6819]	821	1
1911	MAMDC2	MAM domain containing 2 [Source:HGNC Symbol;Acc:23673]	683	1
1912	MAMDC4	MAM domain containing 4 [Source:HGNC Symbol;Acc:24083]	1213	2
1913	MAML1	mastermind-like 1 (Drosophila) [Source:HGNC Symbol;Acc:13632]	1013	1
1914	MAML3	mastermind-like 3 (Drosophila) [Source:HGNC Symbol;Acc:16272]	1135	1
1915	MAMLD1	mastermind-like domain containing 1 [Source:HGNC Symbol;Acc:2568]	995	1
1916	MAMSTR	MEF2 activating motif and SAP domain containing transcriptional regulator [Source:HGNC Symbol;Acc:26689]	412	2
1917	MAN2A1	mannosidase, alpha, class 2A, member 1 [Source:HGNC Symbol;Acc:6824]	1141	1
1918	MAN2A2	mannosidase, alpha, class 2A, member 2 [Source:HGNC Symbol;Acc:6825]	1147	1
1919	MAN2B2	mannosidase, alpha, class 2B, member 2 [Source:HGNC Symbol;Acc:29623]	1006	2
1920	MAN2C1	mannosidase, alpha, class 2C, member 1 [Source:HGNC Symbol;Acc:6827]	1037	1
1921	MANEAL	mannosidase, endo-alpha-like [Source:HGNC Symbol;Acc:26452]	454	1
1922	MAOA	monoamine oxidase A [Source:HGNC Symbol;Acc:6833]	524	1
1923	MAOB	monoamine oxidase B [Source:HGNC Symbol;Acc:6834]	517	1
1924	MAP10	microtubule-associated protein 10 [Source:HGNC Symbol;Acc:29265]	1044	1
1925	MAP1A	microtubule-associated protein 1A [Source:HGNC Symbol;Acc:6835]	2802	1
1926	MAP1B	microtubule-associated protein 1B [Source:HGNC Symbol;Acc:6836]	2465	2
1927	MAP2K2	mitogen-activated protein kinase kinase 2 [Source:HGNC Symbol;Acc:6842]	397	1
1928	MAP2K5	mitogen-activated protein kinase kinase 5 [Source:HGNC Symbol;Acc:6845]	445	1
1929	MAP3K11	mitogen-activated protein kinase kinase kinase 11 [Source:HGNC Symbol;Acc:6850]	844	2
1930	MAP3K15	mitogen-activated protein kinase kinase kinase 15 [Source:HGNC Symbol;Acc:31689]	1310	1
1931	MAP3K19	mitogen-activated protein kinase kinase kinase 19 [Source:HGNC Symbol;Acc:26249]	1325	1
1932	MAP3K2	mitogen-activated protein kinase kinase kinase 2 [Source:HGNC Symbol;Acc:6854]	616	1
1933	MAP3K3	mitogen-activated protein kinase kinase kinase 3 [Source:HGNC Symbol;Acc:6855]	654	1
1934	MAP3K5	mitogen-activated protein kinase kinase kinase 5 [Source:HGNC Symbol;Acc:6857]	1371	1
1935	MAP3K6	mitogen-activated protein kinase kinase kinase 6 [Source:HGNC Symbol;Acc:6858]	1285	2
1936	MAP3K9	mitogen-activated protein kinase kinase kinase 9 [Source:HGNC Symbol;Acc:6861]	1115	1
1937	MAP4K2	mitogen-activated protein kinase kinase kinase kinase 2 [Source:HGNC Symbol;Acc:6864]	817	1
1938	MAP4K4	mitogen-activated protein kinase kinase kinase kinase 4 [Source:HGNC Symbol;Acc:6866]	1317	1
1939	MAP6D1	MAP6 domain containing 1 [Source:HGNC Symbol;Acc:25753]	196	1
1940	MAP7	microtubule-associated protein 7 [Source:HGNC Symbol;Acc:6869]	768	1
1941	MAPK11	mitogen-activated protein kinase 11 [Source:HGNC Symbol;Acc:6873]	361	1
1942	MAPK15	mitogen-activated protein kinase 15 [Source:HGNC Symbol;Acc:24667]	541	1
1943	MAPK1IP1L	mitogen-activated protein kinase 1 interacting protein 1-like [Source:HGNC Symbol;Acc:19840]	242	3
1944	MAPK4	mitogen-activated protein kinase 4 [Source:HGNC Symbol;Acc:6878]	584	1
1945	MAPK7	mitogen-activated protein kinase 7 [Source:HGNC Symbol;Acc:6880]	813	6
1946	MAPK8IP1	mitogen-activated protein kinase 8 interacting protein 1 [Source:HGNC Symbol;Acc:6882]	708	3
1947	MAPK8IP2	mitogen-activated protein kinase 8 interacting protein 2 [Source:HGNC Symbol;Acc:6883]	820	2
1948	MAPK8IP3	mitogen-activated protein kinase 8 interacting protein 3 [Source:HGNC Symbol;Acc:6884]	1333	1
1949	MAPKBP1	mitogen-activated protein kinase binding protein 1 [Source:HGNC Symbol;Acc:29536]	1511	1
1950	MAPT	microtubule-associated protein tau [Source:HGNC Symbol;Acc:6893]	773	2
1951	MARCO	macrophage receptor with collagenous structure [Source:HGNC Symbol;Acc:6895]	517	5
1952	MARVELD2	MARVEL domain containing 2 [Source:HGNC Symbol;Acc:26401]	555	1
1953	MARVELD3	MARVEL domain containing 3 [Source:HGNC Symbol;Acc:30525]	407	1
1954	MASP2	mannan-binding lectin serine peptidase 2 [Source:HGNC Symbol;Acc:6902]	683	1
1955	MAST1	microtubule associated serine/threonine kinase 1 [Source:HGNC Symbol;Acc:19034]	1567	2
1956	MAST2	microtubule associated serine/threonine kinase 2 [Source:HGNC Symbol;Acc:19035]	1795	1
1957	MAST4	microtubule associated serine/threonine kinase family member 4 [Source:HGNC Symbol;Acc:19037]	2623	1
1958	MAVS	mitochondrial antiviral signaling protein [Source:HGNC Symbol;Acc:29233]	537	1
1959	MB21D1	Mab-21 domain containing 1 [Source:HGNC Symbol;Acc:21367]	519	1
1960	MBD1	methyl-CpG binding domain protein 1 [Source:HGNC Symbol;Acc:6916]	653	1
1961	MBD2	methyl-CpG binding domain protein 2 [Source:HGNC Symbol;Acc:6917]	408	1
1962	MBD6	methyl-CpG binding domain protein 6 [Source:HGNC Symbol;Acc:20445]	1000	4
1963	MBL2	mannose-binding lectin (protein C) 2, soluble [Source:HGNC Symbol;Acc:6922]	245	2
1964	MBNL2	muscleblind-like splicing regulator 2 [Source:HGNC Symbol;Acc:16746]	370	1
1965	MBTPS1	membrane-bound transcription factor peptidase, site 1 [Source:HGNC Symbol;Acc:15456]	1049	1
1966	MCAT	malonyl CoA:ACP acyltransferase (mitochondrial) [Source:HGNC Symbol;Acc:29622]	387	1
1967	MCIDAS	multiciliate differentiation and DNA synthesis associated cell cycle protein [Source:HGNC Symbol;Acc:40050]	176	1
1968	MCM9	minichromosome maintenance complex component 9 [Source:HGNC Symbol;Acc:21484]	1140	1
1969	MCMDC2	minichromosome maintenance domain containing 2 [Source:HGNC Symbol;Acc:26368]	678	1
1970	MCTP1	multiple C2 domains, transmembrane 1 [Source:HGNC Symbol;Acc:26183]	996	1
1971	MDC1	mediator of DNA-damage checkpoint 1 [Source:HGNC Symbol;Acc:21163]	2086	3
1972	MDFIC	MyoD family inhibitor domain containing [Source:HGNC Symbol;Acc:28870]	352	1
1973	MDH1B	malate dehydrogenase 1B, NAD (soluble) [Source:HGNC Symbol;Acc:17836]	515	1
1974	MDM1	Mdm1 nuclear protein homolog (mouse) [Source:HGNC Symbol;Acc:29917]	711	1
1975	MDN1	MDN1, midasin homolog (yeast) [Source:HGNC Symbol;Acc:18302]	5593	3
1976	MED1	mediator complex subunit 1 [Source:HGNC Symbol;Acc:9234]	1578	2
1977	MED12L	mediator complex subunit 12-like [Source:HGNC Symbol;Acc:16050]	2142	1
1978	MED14	mediator complex subunit 14 [Source:HGNC Symbol;Acc:2370]	1451	4
1979	MED15	mediator complex subunit 15 [Source:HGNC Symbol;Acc:14248]	785	1
1980	MED19	mediator complex subunit 19 [Source:HGNC Symbol;Acc:29600]	241	1
1981	MED24	mediator complex subunit 24 [Source:HGNC Symbol;Acc:22963]	986	1
1982	MED25	mediator complex subunit 25 [Source:HGNC Symbol;Acc:28845]	744	7
1983	MED26	mediator complex subunit 26 [Source:HGNC Symbol;Acc:2376]	597	1
1984	MED28	mediator complex subunit 28 [Source:HGNC Symbol;Acc:24628]	176	2
1985	MED4	mediator complex subunit 4 [Source:HGNC Symbol;Acc:17903]	267	1
1986	MEDAG	mesenteric estrogen-dependent adipogenesis [Source:HGNC Symbol;Acc:25926]	300	1
1987	MEF2A	myocyte enhancer factor 2A [Source:HGNC Symbol;Acc:6993]	503	2
1988	MEF2B	myocyte enhancer factor 2B [Source:HGNC Symbol;Acc:6995]	365	3
1989	MEF2BNB-MEF2B	MEF2BNB-MEF2B readthrough [Source:HGNC Symbol;Acc:39979]	362	3
1990	MEF2C	myocyte enhancer factor 2C [Source:HGNC Symbol;Acc:6996]	470	1
1991	MEGF10	multiple EGF-like-domains 10 [Source:HGNC Symbol;Acc:29634]	1137	2
1992	MEGF11	multiple EGF-like-domains 11 [Source:HGNC Symbol;Acc:29635]	1041	6
1993	MEGF6	multiple EGF-like-domains 6 [Source:HGNC Symbol;Acc:3232]	1538	11
1994	MEGF8	multiple EGF-like-domains 8 [Source:HGNC Symbol;Acc:3233]	2842	6
1995	MEGF9	multiple EGF-like-domains 9 [Source:HGNC Symbol;Acc:3234]	636	1
1996	MEIS3	Meis homeobox 3 [Source:HGNC Symbol;Acc:29537]	418	3
1997	MEN1	multiple endocrine neoplasia I [Source:HGNC Symbol;Acc:7010]	612	2
1998	MEPCE	methylphosphate capping enzyme [Source:HGNC Symbol;Acc:20247]	686	2
1999	MESDC2	mesoderm development candidate 2 [Source:HGNC Symbol;Acc:13520]	231	1
[truncated: 1,863 more rows]
