# Supplementary material for: Genome-Wide Analyses and Functional Classification of Proline Repeat-Rich Proteins: Potential Role of eIF5A in Eukaryotic Evolution
Source: PLoS One. 2014 Nov 3;9(11):e111800. doi: 10.1371/journal.pone.0111800 (PMC4218817; doi:10.1371/journal.pone.0111800)
Supplement: Table S18 — List of 76 genes of S. cerevisiae encoding highest proline repeats and their functions. (XLSX) [file pone.0111800.s019.xlsx]

## Sheet: Sheet1
#	Gene name	Description	Number of PPP units	Occurrence of Proline repeats
1	VRP1	Proline-rich actin-associated protein	16	2x3P, 3x4P, 4x5P, 6P, 8P, 9P
2	LAS17	Actin assembly factor	10	8x6P, 7P
3	AIM3	Protein that inhibits barbed-end actin filament elongation	9	6x3P, 2x4P, 5P
4	BNI1	Formin	8	5P, 10P, 12P
5	PRP8	Component of U4/U6-U5 snRNP complex	7	5P, 2x7P, 8P
6	BNR1	Formin	7	2x3P, 8P, 11P
7	NAB3	RNA-binding protein, subunit of Nrd1 complex (Nrd1p-Nab3p-Sen1p)	7	5x3P, 4P, 5P
8	SEC31	Component of the Sec13p-Sec31p complex of the COPII vesicle coat	6	5x3P, 4P
9	EAP1	eIF4E-associated protein, competes with eIF4G for binding to eIF4E	5	4P, 2x6P
10	MSL5	Component of commitment complex	5	4x3P, 4P
11	MCA1	Ca2+-dependent cysteine protease	5	4x3P
12	ZRG8	Protein of unknown function	4	3x3P, 4P
13	RIM4	Putative RNA-binding protein	4	2x3P, 2x4P
14	SEC24	Component of the Sec23p-Sec24p heterodimer of the COPII vesicle coat	4	3x3P, 4P
15	PAN1	Part of actin cytoskeleton-regulatory complex Pan1p-Sla1p-End3p	4	2x3P, 2x5P
16	PAN3	Essential subunit of the Pan2p-Pan3p poly(A)-ribonuclease complex	4	4x3P
17	MYO5	One of two type I myosins	4	4P, 9P
18	ECM21	Protein involved in regulating endocytosis of plasma membrane proteins	3	2x3P, 4P
19	SNF5	Subunit of the SWI/SNF chromatin remodeling complex	3	3P, 2x5P
20	PAT1	Deadenylation-dependent mRNA-decapping factor	3	3P, 6P
21	KEL1	Protein required for proper cell fusion and cell morphology	3	3x3P
22	UBP7	Ubiquitin-specific protease that cleaves ubiquitin-protein fusions	3	3P, 6P
23	PTK1	Putative serine/threonine protein kinase	3	3P, 6P
24	LDB17	Protein involved in the regulation of endocytosis	3	9P
25	NPL3	RNA-binding protein	3	2x3P, 5P
26	PUF4	Member of the PUF protein family	3	2x3P, 4P
27	CLG1	Cyclin-like protein that interacts with Pho85p	3	3x3P
28	LSB1	Negative regulator of actin nucleation-promoting factor activity	3	3x3P
29	KEL2	Protein that negatively regulates mitotic exit	3	3x3P
30	MHP1	Microtubule-associated protein involved in microtubule organization	3	3x3P
31	ACE2	Transcription factor required for septum destruction after cytokinesis	3	3x3P
32	TUS1	Guanine nucleotide exchange factor (GEF) that modulate Rho1p activity	3	4P, 6P
33	YTA12	Component, with Afg3p, of mitochondrial inner membrane m-AAA protease	3	9P
34	SRV2	CAP (cyclase-associated protein)	3	3P, 6P
35	SEC16	COPII vesicle coat protein required for ER transport vesicle budding	3	2x3P, 5P
36	PIN3	Negative regulator of actin nucleation-promoting factor activity	3	2x3P, 4P
37	GPB2	Multistep regulator of cAMP-PKA signaling	2	2x3P
38	SLA1	Cytoskeletal protein binding protein	2	2x3P
39	EDE1	Endocytic protein	2	2x3P
40	TFC1	Subunit of RNA polymerase III transcription initiation factor complex	2	3P, 4P
41	STP22	Component of the ESCRT-I complex	2	6P
42	MGR1	Subunit of the mitochondrial (mt) i-AAA protease supercomplex	2	2x3P
43	SNT1	Subunit of the Set3C deacetylase complex	2	2x3P
44	ABP1	Actin-binding protein of the cortical actin cytoskeleton	2	3P, 5P
45	SAP1	Putative ATPase of the AAA family	2	3P, 4P
46	KIC1	Protein kinase of the PAK/Ste20 family, required for cell integrity	2	2x3P
47	MYO3	One of two type I myosins	2	6P
48	WWM1	WW domain containing protein of unknown function	2	2x3P
49	MBP1	Transcription factor	2	2x3P
50	KIN28	Serine/threonine protein kinase, subunit of transcription factor TFIIH	2	2x3P
51	KIN1	Serine/threonine protein kinase involved in regulation of exocytosis	2	2x3P
52	UME6	Component of the Rpd3L histone deacetylase complex	2	3P, 5P
53	MTH1	Negative regulator of the glucose-sensing signal transduction pathway	2	2x3P
54	SUT1	Transcription factor of the Zn(II)2Cys6 family	2	2x3P
55	XRN1	Evolutionarily-conserved 5'-3' exonuclease	2	3P, 5P
56	BUD9	Protein involved in bud-site selection	2	2x3P
57	YTA7	Protein that localizes to chromatin	2	2x3P
58	NET1	Core subunit of the RENT complex	2	2x3P
59	CHA4	DNA binding transcriptional activator	2	2x3P
60	ACF2	Intracellular beta-1,3-endoglucanase	2	2x3P
61	CST9	SUMO E3 ligase	2	2x3P
62	EAR1	Specificity factor required for Rsp5p-dependent ubiquitination	2	3P, 4P
63	ARK1	Serine/threonine protein kinase	2	2x3P
64	SFB2	Component of the Sec23p-Sfb2p heterodimer of the COPII vesicle coat	2	2x3P
65	APP1	Phosphatidate phosphatase, converts phosphatidate to diacylglycerol	2	3P, 5P
66	NAF1	RNA-binding protein required for the assembly of box H/ACA snoRNPs	2	3P, 4P
67	CBK1	Serine/threonine protein kinase of the the RAM signaling network	2	2x3P
68	MED7	Subunit of the RNA polymerase II mediator complex	2	3P, 5P
69	STD1	Protein involved in control of glucose-regulated gene expression	2	2x3P
70	INP53	Polyphosphatidylinositol phosphatase	2	3P, 5P
71	SCD5	Protein required for normal actin organization and endocytosis	2	6P
72	GPB1	Multistep regulator of cAMP-PKA signaling	2	2x3P
73	SVL3	Protein of unknown function	2	2x3P
74	LGE1	Protein of unknown function	2	4P, 5P
75	TIM50	Essential component of the TIM23 complex	2	7P
76	SGV1	Cyclin (Bur2p)-dependent protein kinase	2	2x3P
