# Supplementary material for: Genome-Wide Analyses and Functional Classification of Proline Repeat-Rich Proteins: Potential Role of eIF5A in Eukaryotic Evolution
Source: PLoS One. 2014 Nov 3;9(11):e111800. doi: 10.1371/journal.pone.0111800 (PMC4218817; doi:10.1371/journal.pone.0111800)
Supplement: Table S20 — 148 human genes encoding PPP at high frequency (>0.01). (XLSX) [file pone.0111800.s021.xlsx]

## Sheet: Sheet1
Gene	Protein names	Length	# of PPP	Freq of PPP
PHGR1	Proline, histidine and glycine-rich protein 1	82	6	0.0731707
PRB3	Basic salivary proline-rich protein 3 (Parotid salivary glycoprotein G1) (Proline-rich protein G1)	309	21	0.0679612
PRB2	Basic salivary proline-rich protein 2 (Salivary proline-rich protein) (Con1 glycoprotein) [Cleaved into: Basic proline-rich peptide IB-1; Basic proline-rich peptide P-E (IB-9); Basic proline-rich peptide IB-7; Basic proline-rich peptide IB-8c (Basic peptide P-F); Basic proline-rich peptide IB-4]	416	26	0.0625
SPRR2G	Small proline-rich protein 2G (SPR-2G)	73	4	0.0547945
SMR3B	Submaxillary gland androgen-regulated protein 3B (Proline-rich peptide P-B) (Proline-rich protein 3) [Cleaved into: Peptide P-A; Peptide D1A]	79	4	0.0506329
PRB4	Basic salivary proline-rich protein 4 (Salivary proline-rich protein Po) (Parotid o protein) (Salivary proline-rich protein II-1) [Cleaved into: Protein N1; Glycosylated protein A; Peptide P-D (Proline-rich peptide IB-5)]	310	14	0.0451613
SMR3A	Submaxillary gland androgen-regulated protein 3A (Proline-rich protein 5) (Proline-rich protein PBI)	134	6	0.0447761
SPRR2A	Small proline-rich protein 2A (SPR-2A) (2-1)	72	3	0.0416667
SPRR2B	Small proline-rich protein 2B (SPR-2B)	72	3	0.0416667
SPRR2E	Small proline-rich protein 2E (SPR-2E) (Small proline-rich protein II) (SPR-II)	72	3	0.0416667
WIPF3	WAS/WASL-interacting protein family member 3 (Corticosteroids and regional expression protein 16 homolog)	483	19	0.0393375
WIPF2	WAS/WASL-interacting protein family member 2 (WASP-interacting protein-related protein) (WIP- and CR16-homologous protein) (WIP-related protein)	440	17	0.0386364
WASF2	Wiskott-Aldrich syndrome protein family member 2 (WASP family protein member 2) (Protein WAVE-2) (Verprolin homology domain-containing protein 2)	498	18	0.0361446
SF1	Splicing factor 1 (Mammalian branch point-binding protein) (BBP) (mBBP) (Transcription factor ZFM1) (Zinc finger gene in MEN1 locus) (Zinc finger protein 162)	639	23	0.0359937
WIPF1	WAS/WASL-interacting protein family member 1 (Protein PRPL-2) (Wiskott-Aldrich syndrome protein-interacting protein) (WASP-interacting protein)	503	17	0.0337972
WASL	Neural Wiskott-Aldrich syndrome protein (N-WASP)	505	17	0.0336634
MYPOP	Myb-related transcription factor, partner of profilin (Myb-related protein p42POP) (Partner of profilin)	399	12	0.0300752
SNRPB	Small nuclear ribonucleoprotein-associated proteins B and B' (snRNP-B) (Sm protein B/B') (Sm-B/B') (SmB/B')	240	7	0.0291667
SNRPN	Small nuclear ribonucleoprotein-associated protein N (snRNP-N) (Sm protein D) (Sm-D) (Sm protein N) (Sm-N) (SmN) (Tissue-specific-splicing protein)	240	7	0.0291667
SF3B4	Splicing factor 3B subunit 4 (Pre-mRNA-splicing factor SF3b 49 kDa subunit) (SF3b50) (Spliceosome-associated protein 49) (SAP 49)	424	12	0.0283019
HOXB4	Homeobox protein Hox-B4 (Homeobox protein Hox-2.6) (Homeobox protein Hox-2F)	251	7	0.0278884
CCNK	Cyclin-K	580	16	0.0275862
PRR13	Proline-rich protein 13 (Taxane-resistance protein)	148	4	0.027027
CBLL1	E3 ubiquitin-protein ligase Hakai (EC 6.3.2.-) (Casitas B-lineage lymphoma-transforming sequence-like protein 1) (RING finger protein 188) (c-Cbl-like protein 1)	491	13	0.0264766
PRR12	Proline-rich protein 12	1215	32	0.0263374
PRIMA1	Proline-rich membrane anchor 1 (PRiMA)	153	4	0.0261438
WAS	Wiskott-Aldrich syndrome protein (WASp)	502	13	0.0258964
CPSF6	Cleavage and polyadenylation specificity factor subunit 6 (Cleavage and polyadenylation specificity factor 68 kDa subunit) (CFIm68) (CPSF 68 kDa subunit) (Pre-mRNA cleavage factor Im 68 kDa subunit) (Protein HPBRII-4/7)	551	14	0.0254083
ENAH	Protein enabled homolog	591	15	0.0253807
FBRS	Probable fibrosin-1	460	11	0.023913
WASF1	Wiskott-Aldrich syndrome protein family member 1 (WASP family protein member 1) (Protein WAVE-1) (Verprolin homology domain-containing protein 1)	559	13	0.0232558
C15orf37	Putative uncharacterized protein C15orf37	130	3	0.0230769
DAZAP1	DAZ-associated protein 1 (Deleted in azoospermia-associated protein 1)	407	9	0.022113
ACR	Acrosin (EC 3.4.21.10) [Cleaved into: Acrosin light chain; Acrosin heavy chain]	421	9	0.0213777
FASLG	Tumor necrosis factor ligand superfamily member 6 (Apoptosis antigen ligand) (APTL) (CD95 ligand) (CD95-L) (Fas antigen ligand) (Fas ligand) (FasL) (CD antigen CD178) [Cleaved into: Tumor necrosis factor ligand superfamily member 6, membrane form; Tumor necrosis factor ligand superfamily member 6, soluble form (Receptor-binding FasL ectodomain) (Soluble Fas ligand) (sFasL); ADAM10-processed FasL …	281	6	0.0213523
FMN2	Formin-2	1722	36	0.0209059
PRB1	Basic salivary proline-rich protein 1 (Salivary proline-rich protein) [Cleaved into: Proline-rich peptide II-2; Basic peptide IB-6; Peptide P-H]	392	8	0.0204082
CPEB2	Cytoplasmic polyadenylation element-binding protein 2 (CPE-BP2) (CPE-binding protein 2) (hCPEB-2)	589	12	0.0203735
RAPH1	Ras-associated and pleckstrin homology domains-containing protein 1 (RAPH1) (Amyotrophic lateral sclerosis 2 chromosomal region candidate gene 18 protein) (Amyotrophic lateral sclerosis 2 chromosomal region candidate gene 9 protein) (Lamellipodin) (Proline-rich EVH1 ligand 2) (PREL-2) (Protein RMO1)	1250	25	0.02
PRRT1	Proline-rich transmembrane protein 1 (Dispanin subfamily D member 1) (DSPD1)	306	6	0.0196078
ZIC5	Zinc finger protein ZIC 5 (Zinc finger protein of the cerebellum 5)	663	13	0.0196078
CYYR1	Cysteine and tyrosine-rich protein 1 (Proline-rich domain-containing protein)	154	3	0.0194805
CPSF7	Cleavage and polyadenylation specificity factor subunit 7 (Cleavage and polyadenylation specificity factor 59 kDa subunit) (CFIm59) (CPSF 59 kDa subunit) (Pre-mRNA cleavage factor Im 59 kDa subunit)	471	9	0.0191083
SNRPC	U1 small nuclear ribonucleoprotein C (U1 snRNP C) (U1-C) (U1C)	159	3	0.0188679
WBP11	WW domain-binding protein 11 (WBP-11) (Npw38-binding protein) (NpwBP) (SH3 domain-binding protein SNP70) (Splicing factor that interacts with PQBP-1 and PP1)	641	12	0.0187207
ARTN	Artemin (Enovin) (Neublastin)	220	4	0.0181818
APBB1IP	Amyloid beta A4 precursor protein-binding family B member 1-interacting protein (APBB1-interacting protein 1) (Proline-rich EVH1 ligand 1) (PREL-1) (Proline-rich protein 73) (Rap1-GTP-interacting adapter molecule) (RIAM) (Retinoic acid-responsive proline-rich protein 1) (RARP-1)	666	12	0.018018
YLPM1	YLP motif-containing protein 1 (Nuclear protein ZAP3) (ZAP113)	1951	35	0.0179395
ATF5	Cyclic AMP-dependent transcription factor ATF-5 (cAMP-dependent transcription factor ATF-5) (Activating transcription factor 5) (Transcription factor ATFx)	282	5	0.0177305
VOPP1	Vesicular, overexpressed in cancer, prosurvival protein 1 (EGFR-coamplified and overexpressed protein) (ECop) (Glioblastoma-amplified secreted protein) (Putative NF-kappa-B-activating protein 055N)	172	3	0.0174419
HOXD8	Homeobox protein Hox-D8 (Homeobox protein Hox-4E) (Homeobox protein Hox-5.4)	290	5	0.0172414
DLX6	Homeobox protein DLX-6	175	3	0.0171429
SMN1	Survival motor neuron protein (Component of gems 1) (Gemin-1)	294	5	0.0170068
BRD4	Bromodomain-containing protein 4 (Protein HUNK1)	1362	23	0.0168869
PRR11	Proline-rich protein 11	360	6	0.0166667
PDCD7	Programmed cell death protein 7 (ES18) (hES18)	485	8	0.0164948
MED19	Mediator of RNA polymerase II transcription subunit 19 (Lung cancer metastasis-related protein 1) (Mediator complex subunit 19)	244	4	0.0163934
GNAS	Neuroendocrine secretory protein 55 (NESP55) [Cleaved into: LHAL tetrapeptide; GPIPIRRH peptide]	245	4	0.0163265
CITED4	Cbp/p300-interacting transactivator 4 (MSG1-related protein 2) (MRG-2)	184	3	0.0163043
NAF1	H/ACA ribonucleoprotein complex non-core subunit NAF1 (hNAF1)	494	8	0.0161943
FBLIM1	Filamin-binding LIM protein 1 (FBLP-1) (Migfilin) (Mitogen-inducible 2-interacting protein) (MIG2-interacting protein)	373	6	0.0160858
WASF3	Wiskott-Aldrich syndrome protein family member 3 (WASP family protein member 3) (Protein WAVE-3) (Verprolin homology domain-containing protein 3)	502	8	0.0159363
ZYX	Zyxin (Zyxin-2)	572	9	0.0157343
TMEM121	Transmembrane protein 121	319	5	0.015674
SFPQ	Splicing factor, proline- and glutamine-rich (100 kDa DNA-pairing protein) (hPOMp100) (DNA-binding p52/p100 complex, 100 kDa subunit) (Polypyrimidine tract-binding protein-associated-splicing factor) (PSF) (PTB-associated-splicing factor)	707	11	0.0155587
C11orf91	Uncharacterized protein C11orf91	193	3	0.015544
HS3ST4	Heparan sulfate glucosamine 3-O-sulfotransferase 4 (EC 2.8.2.23) (Heparan sulfate D-glucosaminyl 3-O-sulfotransferase 4) (3-OST-4) (Heparan sulfate 3-O-sulfotransferase 4) (h3-OST-4)	456	7	0.0153509
RBMX	RNA-binding motif protein, X chromosome (Glycoprotein p43) (Heterogeneous nuclear ribonucleoprotein G) (hnRNP G) [Cleaved into: RNA-binding motif protein, X chromosome, N-terminally processed]	391	6	0.0153453
WBP2	WW domain-binding protein 2 (WBP-2)	261	4	0.0153257
SCXA	Basic helix-loop-helix transcription factor scleraxis (Class A basic helix-loop-helix protein 41) (bHLHa41) (Class A basic helix-loop-helix protein 48) (bHLHa48)	201	3	0.0149254
PRRG2	Transmembrane gamma-carboxyglutamic acid protein 2 (Proline-rich gamma-carboxyglutamic acid protein 2) (Proline-rich Gla protein 2)	202	3	0.0148515
PYGO2	Pygopus homolog 2	406	6	0.0147783
DMRTB1	Doublesex- and mab-3-related transcription factor B1	342	5	0.0146199
PRR7	Proline-rich protein 7 (Synaptic proline-rich membrane protein)	274	4	0.0145985
DTX3	Probable E3 ubiquitin-protein ligase DTX3 (EC 6.3.2.-) (Protein deltex-3) (Deltex3) (RING finger protein 154)	347	5	0.0144092
HES1	Transcription factor HES-1 (Class B basic helix-loop-helix protein 39) (bHLHb39) (Hairy and enhancer of split 1) (Hairy homolog) (Hairy-like protein) (hHL)	280	4	0.0142857
ANTXR1	Anthrax toxin receptor 1 (Tumor endothelial marker 8)	564	8	0.0141844
PDX1	Pancreas/duodenum homeobox protein 1 (PDX-1) (Glucose-sensitive factor) (GSF) (Insulin promoter factor 1) (IPF-1) (Insulin upstream factor 1) (IUF-1) (Islet/duodenum homeobox-1) (IDX-1) (Somatostatin-transactivating factor 1) (STF-1)	283	4	0.0141343
KLF2	Krueppel-like factor 2 (Lung krueppel-like factor)	355	5	0.0140845
VPS37B	Vacuolar protein sorting-associated protein 37B (hVps37B) (ESCRT-I complex subunit VPS37B)	285	4	0.0140351
CEBPA	CCAAT/enhancer-binding protein alpha (C/EBP alpha)	358	5	0.0139665
RNF44	RING finger protein 44	432	6	0.0138889
GGN	Gametogenetin	652	9	0.0138037
PRRG1	Transmembrane gamma-carboxyglutamic acid protein 1 (Proline-rich gamma-carboxyglutamic acid protein 1) (Proline-rich Gla protein 1)	218	3	0.0137615
PRR20A	Proline-rich protein 20A	221	3	0.0135747
PRR20B	Proline-rich protein 20B	221	3	0.0135747
PRR20C	Proline-rich protein 20C	221	3	0.0135747
PRR20D	Proline-rich protein 20D	221	3	0.0135747
PRR20E	Proline-rich protein 20E	221	3	0.0135747
SRSF2	Serine/arginine-rich splicing factor 2 (Protein PR264) (Splicing component, 35 kDa) (Splicing factor SC35) (SC-35) (Splicing factor, arginine/serine-rich 2)	221	3	0.0135747
DIAPH1	Protein diaphanous homolog 1 (Diaphanous-related formin-1) (DRF1)	1272	17	0.0133648
WT1	Wilms tumor protein (WT33)	449	6	0.013363
HES7	Transcription factor HES-7 (hHes7) (Class B basic helix-loop-helix protein 37) (bHLHb37) (Hairy and enhancer of split 7) (bHLH factor Hes7)	225	3	0.0133333
FOXL2	Forkhead box protein L2	376	5	0.0132979
VASP	Vasodilator-stimulated phosphoprotein (VASP)	380	5	0.0131579
LMOD2	Leiomodin-2 (Cardiac leiomodin) (C-LMOD)	547	7	0.0127971
SF3A1	Splicing factor 3A subunit 1 (SF3a120) (Spliceosome-associated protein 114) (SAP 114)	793	10	0.0126103
SETD1B	Histone-lysine N-methyltransferase SETD1B (EC 2.1.1.43) (Lysine N-methyltransferase 2G) (SET domain-containing protein 1B) (hSET1B)	1923	24	0.0124805
MARCH11	E3 ubiquitin-protein ligase MARCH11 (EC 6.3.2.-) (Membrane-associated RING finger protein 11) (Membrane-associated RING-CH protein XI) (MARCH-XI)	402	5	0.0124378
SF3B2	Splicing factor 3B subunit 2 (Pre-mRNA-splicing factor SF3b 145 kDa subunit) (SF3b145) (SF3b150) (Spliceosome-associated protein 145) (SAP 145)	895	11	0.0122905
FOXG1	Forkhead box protein G1 (Brain factor 1) (BF-1) (BF1) (Brain factor 2) (BF-2) (BF2) (hBF-2) (Forkhead box protein G1A) (Forkhead box protein G1B) (Forkhead box protein G1C) (Forkhead-related protein FKHL1) (HFK1) (Forkhead-related protein FKHL2) (HFK2) (Forkhead-related protein FKHL3) (HFK3)	489	6	0.0122699
MAPK1IP1L	MAPK-interacting and spindle-stabilizing protein-like (Mitogen-activated protein kinase 1-interacting protein 1-like)	245	3	0.0122449
PRCC	Proline-rich protein PRCC (Papillary renal cell carcinoma translocation-associated gene protein)	491	6	0.01222
SCAF4	Splicing factor, arginine/serine-rich 15 (CTD-binding SR-like protein RA4) (SR-related and CTD-associated factor 4)	1147	14	0.0122058
FOXJ2	Forkhead box protein J2 (Fork head homologous X)	574	7	0.0121951
SRRM1	Serine/arginine repetitive matrix protein 1 (SR-related nuclear matrix protein of 160 kDa) (SRm160) (Ser/Arg-related nuclear matrix protein)	904	11	0.0121681
EVL	Ena/VASP-like protein (Ena/vasodilator-stimulated phosphoprotein-like)	416	5	0.0120192
POU3F3	POU domain, class 3, transcription factor 3 (Brain-specific homeobox/POU domain protein 1) (Brain-1) (Brn-1) (Octamer-binding protein 8) (Oct-8) (Octamer-binding transcription factor 8) (OTF-8)	500	6	0.012
SKOR2	SKI family transcriptional corepressor 2 (Functional Smad-suppressing element on chromosome 18) (Fussel-18) (LBX1 corepressor 1-like protein) (Ladybird homeobox corepressor 1-like protein)	1001	12	0.011988
ABI1	Abl interactor 1 (Abelson interactor 1) (Abi-1) (Abl-binding protein 4) (AblBP4) (Eps8 SH3 domain-binding protein) (Eps8-binding protein) (Nap1-binding protein) (Nap1BP) (Spectrin SH3 domain-binding protein 1) (e3B1)	508	6	0.011811
FIP1L1	Pre-mRNA 3'-end-processing factor FIP1 (hFip1) (FIP1-like 1 protein) (Factor interacting with PAP) (Rearranged in hypereosinophilia)	594	7	0.0117845
HNRNPUL1	Heterogeneous nuclear ribonucleoprotein U-like protein 1 (Adenovirus early region 1B-associated protein 5) (E1B-55 kDa-associated protein 5) (E1B-AP5)	856	10	0.0116822
CEBPB	CCAAT/enhancer-binding protein beta (C/EBP beta) (Liver activator protein) (LAP) (Liver-enriched inhibitory protein) (LIP) (Nuclear factor NF-IL6) (Transcription factor 5) (TCF-5)	345	4	0.0115942
KIAA1522	Uncharacterized protein KIAA1522	1035	12	0.0115942
RAX	Retinal homeobox protein Rx (Retina and anterior neural fold homeobox protein)	346	4	0.0115607
BAG6	Large proline-rich protein BAG6 (BAG family molecular chaperone regulator 6) (BCL2-associated athanogene 6) (BAG-6) (BAG6) (HLA-B-associated transcript 3) (Protein G3) (Protein Scythe)	1132	13	0.0114841
RCOR2	REST corepressor 2	523	6	0.0114723
ZNF367	Zinc finger protein 367 (C2H2 zinc finger protein ZFF29)	350	4	0.0114286
CASC3	Protein CASC3 (Cancer susceptibility candidate gene 3 protein) (Metastatic lymph node gene 51 protein) (MLN 51) (Protein barentsz) (Btz)	703	8	0.0113798
SYVN1	E3 ubiquitin-protein ligase synoviolin (EC 6.3.2.-) (Synovial apoptosis inhibitor 1)	617	7	0.0113452
HMX3	Homeobox protein HMX3 (Homeobox protein H6 family member 3) (Homeobox protein Nkx-5.1)	357	4	0.0112045
PRRC2A	Protein PRRC2A (HLA-B-associated transcript 2) (Large proline-rich protein BAT2) (Proline-rich and coiled-coil-containing protein 2A) (Protein G2)	2157	24	0.0111266
RANBP9	Ran-binding protein 9 (RanBP9) (BPM-L) (BPM90) (Ran-binding protein M) (RanBPM) (RanBP7)	729	8	0.0109739
MBD6	Methyl-CpG-binding domain protein 6 (Methyl-CpG-binding protein MBD6)	1003	11	0.0109671
KDM6B	Lysine-specific demethylase 6B (EC 1.14.11.-) (JmjC domain-containing protein 3) (Jumonji domain-containing protein 3) (Lysine demethylase 6B)	1643	18	0.0109556
ABI3	ABI gene family member 3 (New molecule including SH3) (Nesh)	366	4	0.010929
ATN1	Atrophin-1 (Dentatorubral-pallidoluysian atrophy protein)	1190	13	0.0109244
CENPV	Centromere protein V (CENP-V) (Nuclear protein p30) (Proline-rich protein 6)	275	3	0.0109091
FSCB	Fibrous sheath CABYR-binding protein	825	9	0.0109091
NECAP1	Adaptin ear-binding coat-associated protein 1 (NECAP endocytosis-associated protein 1) (NECAP-1)	275	3	0.0109091
FNBP4	Formin-binding protein 4 (Formin-binding protein 30)	1017	11	0.0108161
ZBTB47	Zinc finger and BTB domain-containing protein 47 (Zinc finger protein 651)	371	4	0.0107817
SF3A2	Splicing factor 3A subunit 2 (SF3a66) (Spliceosome-associated protein 62) (SAP 62)	464	5	0.0107759
MLLT1	Protein ENL (YEATS domain-containing protein 1)	559	6	0.0107335
NUDT19	Nucleoside diphosphate-linked moiety X motif 19, mitochondrial (Nudix motif 19) (EC 3.6.1.-)	375	4	0.0106667
ESPN	Espin (Autosomal recessive deafness type 36 protein) (Ectoplasmic specialization protein)	854	9	0.0105386
NRXN2	Neurexin-2-beta (Neurexin II-beta)	666	7	0.0105105
EGR2	E3 SUMO-protein ligase EGR2 (EC 6.3.2.-) (AT591) (Early growth response protein 2) (EGR-2) (Zinc finger protein Krox-20)	476	5	0.0105042
INF2	Inverted formin-2 (HBEBP2-binding protein C)	1249	13	0.0104083
SOCS7	Suppressor of cytokine signaling 7 (SOCS-7) (Nck, Ash and phospholipase C gamma-binding protein) (Nck-associated protein 4) (NAP-4)	581	6	0.010327
MNT	Max-binding protein MNT (Class D basic helix-loop-helix protein 3) (bHLHd3) (Myc antagonist MNT) (Protein ROX)	582	6	0.0103093
NANOS1	Nanos homolog 1 (NOS-1) (EC_Rep1a)	292	3	0.010274
RBM33	RNA-binding protein 33 (Proline-rich protein 8) (RNA-binding motif protein 33)	1170	12	0.0102564
RBMXL1	RNA binding motif protein, X-linked-like-1 (Heterogeneous nuclear ribonucleoprotein G-like 1)	390	4	0.0102564
SCAF8	Protein SCAF8 (CDC5L complex-associated protein 7) (RNA-binding motif protein 16) (SR-related and CTD-associated factor 8)	1271	13	0.0102282
HCN2	Potassium/sodium hyperpolarization-activated cyclic nucleotide-gated channel 2 (Brain cyclic nucleotide-gated channel 2) (BCNG-2)	889	9	0.0101237
ONECUT3	One cut domain family member 3 (One cut homeobox 3) (Transcription factor ONECUT-3) (OC-3)	494	5	0.0101215
SP5	Transcription factor Sp5	398	4	0.0100503
